# Supplementary material for: Antibiotic-resistant indicator bacteria in irrigation water: High prevalence of extended-spectrum beta-lactamase (ESBL)-producing Escherichia coli
Source: PLoS One. 2018 Nov 26;13(11):e0207857. doi: 10.1371/journal.pone.0207857 (PMC6258136; doi:10.1371/journal.pone.0207857)
Supplement: S1 File — Fasta files containing scaffolds generated from ESBL-producing E. coli sequencing data using SPAdes algorithm. (ZIP) [file pone.0207857.s002.zip]

Archive with 8 entries (8 files):
- SPAdes results/H30_spades_scaffolds.fasta
- SPAdes results/H17_spades_scaffolds.fasta
- SPAdes results/H25_spades_scaffolds.fasta
- SPAdes results/H2_spades_scaffolds.fasta
- SPAdes results/H44_spades_scaffolds.fasta
- SPAdes results/H10_spades_scaffolds.fasta
- SPAdes results/H40_spades_scaffolds.fasta
- SPAdes results/SPAdes done only for samples with ARG on several contigs.txt
