# Supplementary material for: Antibiotic-resistant indicator bacteria in irrigation water: High prevalence of extended-spectrum beta-lactamase (ESBL)-producing Escherichia coli
Source: PLoS One. 2018 Nov 26;13(11):e0207857. doi: 10.1371/journal.pone.0207857 (PMC6258136; doi:10.1371/journal.pone.0207857)
Supplement: S1 File — Fasta files containing scaffolds generated from ESBL-producing E. coli sequencing data using SPAdes algorithm. (ZIP) [file pone.0207857.s002.zip › SPAdes results/H25_spades_scaffolds.fasta]

>NODE_1_length_896084_cov_198.079
ACGTAAGATGCGAAAAGCAGCCATGGACAGAAACTATCTGGCGTCAGTCCTTGCGGGGAG
CGGGCTTTCGTAATCTTTCCCTGGGAAGGAATGGGATGCACGGTACCCGCAGATAAGTCG
CAGCTGGCGGGCAAACTGGCCGAATGTTGCCACATTCTTCGTGTACCCGGAGGCGATCCG
CAAGGTTATCTACACCACTAACGCAATCGAATCGCTGAATAGCATCATCACACATGCGAT
AAAGAAACGGAAAGTGTTCCCGACAGATGAGTCGGTGAAAAAAGTGGTGTGGCTGGCTTT
CCAGTCAGCGTCGCAAAAATGGACGATGCCACTTCAGGACTGGCGGATAGGGATGAGTCG
CTTTATTATCGAGTTCGGTGACCGCCTTGACGGTCACTTCTGAGAAAGGCATTTACACAG
AATGATGGACAGGCTCCGGGCTTTCGTAATCTTGCCCTGACCCGTAGTCTTACCCCGCCC
CTAAACACAACACCCACTCACCACAACCTAAACTCATCCGCATCCCGCCATGCCGGAAAC
TTTTCTCTATATTCCCGCAACGCCACCATCGACAGCTCCGCATCAATGCGCGTTGCCTGA
TGCGCGTCGGCAGTAGCGATAATCTCGCCCTGTGGATTAATCACCCGGCTGTCACCGCGA
TAATGGCAGCCGTTGCCATCGCTGCCGACGCGATTGCATCCCGCCACATACGCCTGATTC
TCAATCGCGCGGGCCGTCAGCAATGCCTGCCAGTGCAGAGAGCGCGGAGCAGGCCAGTTG
GCGACGTATAGGGCGAGGTCATAATCGTTGAGATTGCGCGACCACACAGGAAAACGTAAG
TCGTAGCACACCAGCGGCAAAATACGCCAGCCGCGCCATTCCACAATCACTCGCGCATTG
CCCGCTTTATAATGTAGATGCTCATCTGCCATGCGGAACAGATGACGCTTATCATAAAAA
TGTACCGTGCCGCCCGGCTCAACCAGCAAAAAGCGGTTAACCGAACCAGACTCCGTTTGT
AATGCAACACTGCCTGCAATCAGCGCATTGCACTGCTGCGCTTTGGCTGTCATCCAGTTC
ACTACGTCATCTTGTGCTAGCGACGAAGCTGCCGCTTCCATGGCAAAGCCGCTGGTAAAC
ATCTCCGGTAGAACGATCACATCGCGTCCGGTAATACCTTCCAGTTGACGATCAAAATGA
CGCAGGTTGGCAGGACCATCCATCCACACCAGTGGTTGCTGTAAAAGCGTAATCTTCAAA
CCAGACACGGTGTACAACTCCTTTATGCGAAGGGTTTTATAACTCTAACACCTTATCAGG
CAGTTGCCTTAGCGCAGAATAAATTGATAACAAATGCTGATATTGGAAATATCTGATTTG
CAAATTATCGTGTTATCGCCAGGCTTTAGGAGGTTAATAACATGGGCAGGATAAGCTCGG
GAGGAATGATGTTTAAGGCAATAACGACAGTCGCCGCTCTGGTCATCGCCACCAGTGCAA
TGGCGCAGGATGATTTAACCATTAGCAGCCTTGCAAAGGGCGAAACCACCAAAGCTGCGT
TTAATCAGATGGTGCAAGGGCATAAGCTACCTGCATGGGTGATGAAAGGCGGTACTTATA
CTCCCGCACAAACCGTAACGTTGGGAGATGAGACGTATCAGGTGATGAGCGCGTGCAAAC
CGCATGACTGTGGCTCGCAACGTATCGCTGTGATGTGGTCCGAGAAATCTAATCAGATGA
CGGGGCTGTTCTCGACTATTGATGAGAAAACGTCGCAAGAGAAACTCACCTGGCTGAATG
TGAACGATGCGCTTTCGATTGATGGTAAAACGGTGCTGTTCGCGGCGTTGACCGGCAGCC
TGGAAAACCATCCGGATGGCTTTAATTTTAAATAATTAGCGGATAAAGAAACGGAGCCTT
TCGGCTCCGTTATTCAATTACGCGGCTTCAACTTTCCGCACTTTATCCGGCAACTTTACC
GGCTTCGTCGCCAGCTCTTCCGGATCAAAGTCATCAACGTTAATACTGCGCAGACGGCTT
TCTTCAGCTTTCACCAGAATAGCGGCTTCATCTTTATCAATCAGCCCCTTCGCCAGCGCG
TTATGCGCCAGTTCATCCAGACGGGTAAACGGCAGGTTTTTACCCAGCTCTTTACAGATC
CGCTGATGAATTGGGTCGGCGGCAATCACATCCACCAGCGCCTCTTCCAGCAAGCCAACC
GGATTATGCTCGCTCGGCGTCAGGTACTGACCGCGACCAATGCGGGAACGGGTGGCGTTC
GGCACTTGTAAAATCTTCGCCACTTTATGATCCAGCTTGTCAGACGGTGCCAGATAATGA
CGTCCGGTCGGGAAGATCACTACATTCAGCAGCCCGGCAACCACGCGGTTCGGGAAGTTT
TGCAGTAAATCGTCCATCGCCTGTTCAGCCTTATACAGCGCATCCTGTACGCCCCAGTGC
ACCAGCGGCAGATCGGCTTCATTACGGCCTTCGTCGTCATAACGCTTCAGAACGGCAGAG
GCGAGGTAAAGCTGGCTTAAAATATCCCCCAGGCGGGCCGAGATACGCTCACGACGTTTC
AGGCTGCCGCCCAGCACAGCCATCGAGACATCAGAAAGCAGGGCGAGGTTGGCGCTCAGG
CGGTTCAGGTGCTGATAGTAGCGTTTAGTGGCATCGCCGGTTGGCGTGCTGCTGGTTAAA
CCGCGCGTCAGGCCCAGCCAGAAGCTGCGAACTTTGTTACTGCCGACGTGACCGATATGT
TTGAACAGCAGTTTATCGAACGCGTTAACGTCATTGTTCTTCGCCGCTTCCATCTCTTCC
AGCACGTACGGATGGCAACGAATCGCTCCTTGTCCGAAGATCATCATGCTGCGGGTCAGA
ATGTTAGCCCCTTCAACGGTGATGGCAATCGGTGCGCCCTGGTAAGCACGCGCCAGGAAG
TTGCTTTGCCCGAGCATAATGCCTTTACCGCCGGTAATATCCATCGCATCAATAATCGAC
TGCTGCCCGCGGTGGGTACAGTGATACTTAACGATAGCCGACAGCACGGCAGGTTTTTCA
CCGAGCATAATGCCGTAGGTAATCAGCGATGCCGCAGCATCCATCACATAGGCATTACCG
GCAATACGCGCCAGCGGCTCTTCAATCCCTTCCATCTTACCAATAGAAATTTTGAACTGA
CGGCGAATGTGCGCATACGCGCCCGTTGCCAGCGCTACCGATTTCACACCGCCGGTTGAG
TTGGAAGGCAGGGTGATGCCGCGGCCTACCGAGAGGCACTCCACCAGCATCCGCCAGCCT
TGCCCGGCCATTTTTGGTCCGCCGATAATGTAATCGATCGGTACGAAGACATCTTTACCG
CGCGTCGGTCCGTTCTGGAACGGTACGTTCAGCGGGAAATGGCGACGACCAATTTCCACG
CCCGGCGTGGTGGTCGGGATCAGCGCACAGGTAATACCTAAATCTTCTGCGCCACCCAGC
AGTTTTTCCGGGTCGGAGAGTTTAAACGCCAGGCCAAGCACAGTCGCAATCGGTGCCAGC
GTAATGTAACGCTTGTTCCAGGTCAGACGCATGCCCAGCACCTGCTGGCCCTGCCATTCG
CCCATGCAGACAATCCCGGTGTCCGGAATCGCGCCCGCATCGGAACCCGCTTCGGGGCTT
GTCAGTGCAAAGCAAGGGATCTCCTGACCACGCGCCAGACGCGGCAGATAGTGATTTTTC
TGCTCGTCAGTGCCGTAATGTTGCAGCAGCTCGCCCGGGCCTAATGAGTTTGGCACGCCG
ACGGTAATCGCCAGGATCCCGCTCACGCCGGAGAGTTTTTGCAGCACGCGAGACTGGGCA
TAAGCCGAGAACTCCAGCCCGCCGTACTCTTTTTTGATAATCATCGCGAAGAAACGATGC
TCTTTAAGGTACGCCCACAACTCCGGCGGCAGATCCGCCAGCTCATGGGTGATCTGGAAA
TCATTCGCCATCCGGCAGGCTTCTTCTACCGGGCCGTCGAGAAACGCTTGCTCTTCGGCG
GTCAGGCGCGGCTGCGGATAGTTATGCAGCTTTTTCCAGTCCGGCTTGCCCTGGAACAAG
TCGCCCTCCCACCAGGTGGTGCCCGCATCAATCGCTTCTTTCTCAGTGCGCGACATCGGC
GGCATCACCTTACGGAAACCGCGAAATACCGGCGCGGAAATCATCGACTTACGCATAGGT
GCAAAGTTAAACGGCACGAGGATAATGGCCAGCGGCACCAGTACCCACGCCGACCACAGA
CCAGCAACGCCGAGGGCGGCTGTCCAGGCGAGCAAAATCAGACTGCTGATAAATAAGCTC
ACGCGGTGATAGAACAACGCGCCGAGCAGGACAACCGTAGCGAGAATACTCAAAATCATC
ATAACGAAAAGCCCCTTACTTGTAGGAGGTCTGACCACTTGTGATGATATGGTTGTAGTG
GATGTAAAAATATTTAGCAATGTGTTTACAATATAATTACAACAAAGCTCACATTGTTGC
TGTTTTTATCCGCACTTCAGGTCAAAAAGTCCTGGTCATAGCACCTGCCCGTACTTCTCG
CTTTTGGCGGTATCCGGTACACTGCATTTTGTCTATTACATTTATGCTGAAGGATATCCT
CATGTACCAGGATCTTATTCGTAACGAACTGAACGAAGCGGCGGAAACGCTGGCTAACTT
TTTAAAAGATGACGCCAATATTCACGCCATTCAGCGCGCGGCGGTCCTGTTAGCAGACAG
TTTTAAAGCTGGTGGCAAAGTGCTTTCCTGTGGCAACGGCGGCTCCCATTGCGACGCTAT
GCACTTTGCCGAAGAGTTGACGGGGCGCTACCGTGAAAACCGTCCGGGCTATCCGGCGAT
TGCCATTTCTGACGTTAGTCATATTTCCTGCGTCGGTAACGATTTTGGTTTCAACGATAT
TTTCTCCCGTTACGTTGAAGCGGTAGGTCGCGAAGGCGATGTACTACTGGGGATCTCCAC
CTCCGGTAACTCTGCAAACGTGATCAAAGCGATCGCGGCGGCGCGTGAGAAGGGGATGAA
AGTGATCACCCTGACCGGTAAAGACGGCGGTAAAATGGCTGGCACAGCGGATATCGAAAT
TCGCGTACCGCACTTTGGTTATGCCGACCGCATTCAGGAGATCCACATTAAAGTGATCCA
TATCCTGATCCAGTTAATTGAAAAAGAGATGGTTAAGTAAGTCTGGCGTAGGCCGAATAA
TGCGTTTACGCCGCATCCGACCTGAAAATACTTAAATCAATCTTCGCCGGGGGCCATGCG
CTCCCGCTGTTGTGGGGGTTACCTATGTGCGAATTGCTCGGGATGAGCGCCAACGTCCCT
ACCGATATCTGCTTTAGTTTCACCGGACTTGTACAGCGTGGTGGTGGAACCGGGCCACAT
AAAGATGGCTGGGGCATTACCTTTTACGAAGGTAAAGGCTGTCGCACATTTAAAGATCCG
CAACCCAGCTTTAATTCCCCCATCGCCAAACTTGTCCAGGACTACCCGATAAAATCCTGT
TCGGTGGTGGCTCATATTCGCCAGGCGAATCGGGGCGAGGTGGCGCTGGAAAATACTCAC
CCGTTTACCCGCGAGTTATGGGGGCGTAACTGGACTTATGCCCATAACGGACAACTGACG
GGATACAAATCACTGGAAACCGGCAACTTCCGCCCGGTCGGTGAAACCGACAGCGAAAAA
GCCTTCTGCTGGCTCCTGCATAAATTAACGCAGCGTTACCCGCGCACACCGGGCAACATG
GCGGCAGTGTTTAAATATATCGCCTCACTGGCGGATGAACTGCGGCAGAAGGGCGTTTTC
AACATGCTGCTTTCTGACGGGCGCTATGTAATGGCGTATTGCTCGACTAATTTACACTGG
ATCACCCGCCGCGCGCCGTTTGGCGTGGCAACGTTGCTGGATCAGGATGTGGAAATCGAC
TTCAGCTCGCAGACCACACCGAATGATGTGGTCACGGTGATTGCGACACAGCCGCTGACG
GGCAATGAAACCTGGCAAAAGATTATGCCAGGCGAATGGCGCTTATTTTGCCTCGGGGAG
CGTGTAGTTTGATGCCAGCTGTGGTTGCACAACTTCGTGGCTTAACGGCTTGCTGACCAC
GTAACGGCCATTGACCACAGAAACGGTCGGTGGCTTACGGGTTTGCTCAAAGTAGTCGTA
GCCCGGCTTCAGTTGCTCCCAGAAGTCCTTAAAGTTGGAATATTTATGGCGCTTCATATT
GGCGTCGGTCATGCGGAACGGGTAAATACTCACTTGCACGCTCGGCTGACCAAAAACCAG
CGCACCAGTAACGAACTGGAAGATCTCATCAATACCCTGATTGGTCATCGCGTAGCAGCC
GATGGAAACACAATCGCCGTGGATCATCAGATATTTCCCTTCATAACCATGCGCACGGTC
ATAGGCATTGGGGAATCCAATATTAATCGCTTTGTAGTAACGGCTGTCTGGTTTTAACTG
ATTACGCTGGACGCTATAAAACCCTTCCGGGCTTTTGAAATCGCCCTGACGCTGTTTTGG
CCCTAAGCCGCCGGAATATTTACAGATTTTATAGCTGTCGAGCAGTTGATATTGCTCGCC
CATTTTGACGTAGAGATCGAGTGTACGTTCTTCCTTGAAGATCTGGATGTAGACAGGGGA
TCCCATCAACTGCTGCTTATACTCTTTGCTCACTGGCGTGGTCGAGCTACTGCTGCCCAG
CAAACCGGCAAACGAAACGCACGGGATCAACAACATCGCAAGAATTAATGCGATTTTACG
CATACTGCTTATTCCTTGATAAAACGGTTACACACGCCAGGACGGCAAAATGGATCCCAA
ATCGGAATAGTCTGGATTGGGAAGGCTCACATTATCACCAAAAGAGTTTTACGCAAGCCT
GTCGGCGCAGGGTTTACAAATTTAGCACAGGGGCAGTTTTCAATAGTCCGAAAAGCGCAT
GTATCATTTATTTCCTAAGATTATGAAACCTCAATAGTAATATGCAAATAAGCAATTAAT
AATCCCGTTTACTCCTCTGGTCTTTTAAAATTCTCACCTTCATTCAGCCGGTTTATGTCC
TTCATGTCTTCGTTCTTGCTCGGCAGATTTCTGCATCCAGGCGTGTTTTCGTTATGCGTT
TTGCTCCCTTTACTCGCCAGCGCCACCACATCACATATCTCTTTCAGCTACGCCGCCCGC
CAGCGGATGCAAAACCGTGCGCGTTTATTAAAACAGTACCAAACCCATCTGAAAAAACAG
GCCAGCTATATTGTGGAAGGCAATGCCGAAAGCAGAAAGGCGCTGCGCCAGCACAACCGC
GAACAGATAAAACAGCATCCAGAATGGTTTCCTGCGCCGCTCAAGGCAAGTGACAGACGC
TGGCAGGCGCTGGCGGAGAACAACCATTTCTTAAGCAGCGACCATCTACACAACATCACC
GAAGTGGCGATTCACCGCCTGGAGCAGCAGCTTGGCAAGCCTTACGTCTGGGGCGGCACG
CGGCCCGATCAAGGCTTCGACTGTAGCGGGTTGGTTTTTTATGCCTACAACAAGATCCTC
GAGGCGAAGCTCCCACGCACGGCTAATGAGATGTATCACTATCGCCGGGCAACCATTGTG
GCGAATAACGACCTGCGCCGGGGAGATTTGCTGTTTTTTCATATCCACAGCCGCGAGATT
GCCGACCATATGGGCGTGTATCTGGGCGATGGACAGTTTATTGAGTCGCCGCGCACCGGG
GAAACCATACGGGTAAGTCGGTTAGCTGAACCTTTCTGGCAGGACCATTTTTTAGGCGCG
CGCCGGATTTTGACGGAAGAGACGATTTTGTAAATGGGTAATATTGACGAACTGGCAAAA
GGTCGGATGCCACGCGGCATCCGACCTGTTTACATCTGGGCTGAAAACTCACGTTCTAAG
ACATCAACAATGAGCTGGTTTTTTGAAATGGAATGTTGTCTGGCGACGATGGTCAGCCGC
GAATCAATGTGATGAGGAACACGAAGCGTCAGGCGTTTTTGCTCTTCTTCTTCACGAAAA
GGGGCAATACCGTCCTCTTCACAATCCGCCATCCACTCATCCAGCGCGCTTTCGCCTTCA
CGATATAATGCCTCAATACTTGTGGCTACAAAGTCACAATAACCGTTTACATTGAGGAAC
TTGCCGCGAAATGCGTTGATATCGGCTTCAAATGTCACTGCGGCTGGTTGACCTTTAATT
GTGATAATGTTCGATGCTTTATTCATAATCTACCCCTACACAGTTAACAAACCACTCCTT
AAGACCTGCTACTGCGCCTTTATCCATCACATTCTTTGGATGTGGCTCATGTGTGCTGAA
TTTGGTCGTTCCAATCTGAAATTTTCGTCTGGAGCCGTTGTTATTTTTTATTGTTCCACC
CACAGCTTTAATGAGTGCAACAACATCATCCCATTTAATTCCAGATTTTGGCGGCTCCGT
CATTACATCGTCGAATGTTTTTCTATGACGAGAGCCTAGCGCGCTGACCTTAATCATACT
ATCAATCCATGACGTCATTGTATGGTGTCATCGTAGTCTCTTTGCAGTGTGACGTCAATT
AATGGTGTCAGGTGCTGCAAAGCATGGAAAAGATTCCTCAATCAACTCAACGCCCCCATA
ATCTTCAACTCCAGCTCGTCCGGCACTTCGTTATACGACAGCACATGCAGCCCCGGCGCA
AACAACCTTGCATAACGCGCCAGCAAAGGACGCAACTGCGGCGGCACCAGCAGCACCGGG
TCTTTCCCCGCCGCTTTCATCTGCTCTTTTACCTGCGGCATCGTACTCTGGAACTGGTTG
AGCATATTCGGATCGACCGGCACGCTGTCGAGCATCACTTTCCCGCCCTGTTGCGCCTGA
TTCACCACGTTGGTGAGCAGATTTTCCAGCTCATTATTCAGCGTATACACCGTCAGCTCC
TGCTTGCGAACGAACGGATGGGTAATGCTGCGCCGCAATGCCAGGCGCACATCGGCCGCC
AGCAGGATATGATCTTTGGTCACTGTGCTACTGGCGACCAGCACGGTGGCGATGGTGACA
ATATCGCGCAGGGAAACGCCTTCGGTCAGCAGCGCCCGGTACACTTTCAGCAATTGGCTG
TAATTGAGCGCCGCGCTCAAATCTTCCGCCAGGCGCGGTGCCATCGACGACAAACGGTTA
TGCAACTGCGTGATGTCATCATAGTTAAACAAATCAGGAATATAGCTGCGCACAATCTTG
TTCACATGGGTAGCGATCACGCTGGCGCTGTCGATCACCTGATACCCCATATTCAGCGCT
TTCGCTTTCTGCGCGGGCTGGATCCAGGTCACCGGCATCCCGTACGCCGGGTCGTTCCCC
AGCACGCCGTCAATCTCGCCGTAGGTTTCGCTGGAGGGCAGGGCCATCAGTTTATCCGCC
GGAATATCCGCTTCATCGGCCTTAATGCCGTTGATGAATATGGCGTACTGGCTGGGCTTG
AGGCGGAAGTTTTCCCGAATACGGATCTCCGGCAGCAGCACGCCGTTGCCGTCGGATATC
ACTTGCCGCACGCCGCGAATACGCTGGGTGAGTGGGTTACCCTGCGCTTTATCGACCAGC
GCCACCAGTTTGTAACCGAGGCTTAAACTGATGGGTTCGATCAGCGGAATAGTCTCCCAA
CTGACCTGTTGCTCGCTGGTTTCGGTGATGGTGCGGGTCAGCGTTTCGAGGCTTTTCTCC
TCCGCCTCCGCCGCCTGCGGGCGTTTGCTCATCCGCCAGCCGGTAAAACCAAGCAGGGCG
CTGAACAGCAAAAACGGCAGATGCGGCATCCCCGGCACAACCGCCAGCACAAACATGATC
CCGGTGGCGGTGTAGAGCACCGACGGGCTTGCCAGCAACTGGTTACGCACGTCATGGGCA
ATATCGCCGTTGTCGCTGACGCGGGTGACGATAATCGCCGCCGCGGTGGAAAGCAGCAGG
GACGGGATCTGCGCCACCAGGCCGTCGCCGATGGTCATCAGCACATATTGCTGGAAGGCG
GCATCGGCGCTCAGGTTGTATTTGAAGATCCCGATACAGACGCCGCCGATCAGGTTGATC
GCCAGAATCATCATCCCGGCGATGGCATCCCCGCGCACAAACTTCGATGCCCCGTCCATT
GCGCCGTAGAAATCGGCCTCGCTGGCAACATCTTTACGCCGGGTTTGCGCCTGCGCCTGG
TTGATCAACCCGGCGTTAAGATCGGCGTCAATCGCCATCTGTTTGCCGGGCATCGCGTCC
AGGGTAAAGCGGGCAGAAACCTCGGAAATACGCTCGGCCCCTTTGGTGACGACGATAAAG
TTGATTGTCAACAGCGTCAGTAAATCCGAGCGTGAAAGCATTATCGCCGCGCTGCACGGG
CAGTCGATTTTCAATGGCGGCGGGTTGTCGCCGTTAAATAAAATCAGCCTGTCTCATCCG
CCAAAACCTGCCACCGTGGCGGTGCCGGAAGAGACGGAGAAAAAAGCGCGTGACGTCAAT
GAGAAAACGGCGCTGCTGAAGAAGAAATCCGCTACTGAGCTTGGCGAGCTGGCGACCAGT
ATCAACACCATTGCCCGTGATGCACATATGGAAGCGAATCTGGAGATGGAGATTGTTCCC
CAGGGACTGCGCGTGCTGATTAAAGATGACCAGAACCGCAATATGTTTGAACGCGGCAGC
GCACAGATTATGCCGTTCTTTAAAACTTTGCTGGTGGAGCTCGCGCCAGTGTTCGACTCG
CTCGATAACAAAATTATTATTACCGGGCATACCGATGCGATGGCCTACAAAAACAATATC
TACAACAACTGGAACCTTTCGGGCGATCGCGCGCTTTCGGCTCGTCGGGTGCTGGAAGAG
GCCGGAATGCCGGAAGATAAAGTGATGCAGGTGAGCGCGATGGCGGACCAGATGCTGCTG
GACGCGAAAAATCCGCAAAGCGCGGGCAACCGACGCATTGAGATTATGGTGCTGACCAAA
AGTGCGTCCGATACGCTGTATCAATACTTTGGTCAGCATGGGGATAAAGTGGTGCAGCCG
CTGGTGCAAAAGCTGGATAAGCAGCAGGTGCTTTCGCAGCGAACGCGCTAGATGCTGAAT
CTTTACGCATTTCTCAAACCCTGAAATCACTGTATACTTTACCAGTGTTGAGAGGTGAGC
AATGCGTAAAATCATTCATGTGGATATGGACTGCTTTTTCGCCGCAGTGGAGATGCGCGA
CAATCCCGCCCTGCGCGATATCCCTATTGCTATTGGCGGCAGCCGCGAACGTCGGGGGGT
GATCAGCACCGCCAATTATCCCGCGCGTAAATTTGGCGTACGTAGCGCTATGCCTACTGG
GATGGCGCTCAAATTATGCCCACATCTCACCTTGCTTCCGGGGCGCTTTGACGCCTACAA
AGAAGCCTCAAATCATATCCGTGAAATCTTCTCGCGCTACACCTCGCGCATTGAACCGTT
GTCACTGGATGAGGCCTATCTCGATGTCACCGATAGCGTCCATTGCCACGGTTCTGCGAC
CCTCATCGCCCAGGAAATCCGCCAGACGATTTTCAGCGAGCTGCAACTGACGGCGTCTGC
GGGCGTGGCACCAGTAAAGTTTCTCGCCAAAATCGCCTCCGACATGAATAAACCCAACGG
CCAGTTTGTGATTACGCCGGCAGAAGTTCCGACATTTTTACAAACCTTACCGCTGGCAAA
AATCCCCGGCGTCGGCAAAGTCTCGGCGGCAAAACTGGAAGCGATGGGGCTGCGGACCTG
CGGTGATGTGCAAAAGTGTGATCTGGTGACTCTGCTCAAACGTTTTGGCAAATTTGGCCG
CATTTTGTGGGAGCGTAGTCAGGGGATTGACGAGCGCGACGTTAACAGCGAACGGTTGCG
AAAATCCGTCGGCGTGGAACGCACGATGGCGGAAGATATTCATCACTGGTCTGAATGTGA
AGCGATTATCGAGCGGCTGTACCCGGAACTTGAACGCCGTCTGGCAAAAGTAAAACCTGA
TTTACTGATTGCTCGCCAGGGGGTGAAATTAAAGTTTGATGATTTTCAGCAAACCACTCA
GGAGCACGTCTGGCCGCGGCTGAATAAAGCTGACTTAATTGCCACCGCGCGTAAAACCTG
GGATGAACGTCGCGGCGGGCGCGGTGTGCGGCTGGTGGGGCTGCATGTGACGTTGCTTGA
CCCGCAAATGGAAAGACAACTGGTGCTGGGATTATGATGTATACTATTATGTATATTCTG
GTGTGCATTATTATGAGGGTATCACTGTATGCATCGAATTCTCGCTGAAAAATCGGTCAA
TATCACTGAGTTACGTAAAAATCCAGCAAAATACTTTATTGATCAACCGGTTGCGGTTCT
TTCTAATAATCGCCCCGCAGGATATCTCTTAAGTGCCAGCGCATTCGAAGCGTTAATGGA
CATGCTTGCAGAACAAGAGGAGAAAAAACTGGTGAAGGCGCGCTTCCGTCCGAGTGCCGC
AAGATTAGAGGAAATTACACGCCGCGCTGAACAATATCTTAATGATATGACGGATGATGA
TTTCAATGACTTTAAGGAATAAGGATGCGGGTATTCAAAACAAAACTTATTCGCCTGCAA
CTTACAGCAGAGGAACTTGATGCGTTAACGGCGGATTTTATTTCCTATAAGCGTGACGGT
GTTTTGCCAGATATATTTGGTCGCGATGCACTCTACGACGACTCGTTTACCTGGCCATTA
ATCAAATTTGAGCGAGTTGCTCATATTCATCTGGCAAATGTGAATAATCCATTTCCGCCA
CAGTTGCGCCAATTCAGCAGAACGAATGACGAAGCGCATTTGGTATATTGTCAGGGTGCG
TTTGATGAGCAAGCATGGTTGCTCATTGCCATTCTGAAGCCTGAACCTCATAAACTGGCT
CGAGATAACAACCAAATGCATAAAATTGGAAAAATGGCAGAAGCGTTTCGCATGCGTTTT
TGAATTTATATTATGAATAACATACAAATAAGAGATTATCAGCCTGGCGATTTTCAGCAA
CTATGCGCTATTTTCATTAGAGCGGTTACGATGACCGCCAGTCAGCATTATTCACCACAA
CAAATTGCCGCCTGGGCGCAGATTGACGAATCTCGCTGGAAGGAGAAACTCGCGAAATCA
CAAGTGCGGGTTGCAGTCATTAATGCAAAACTGGTCGGCTTTATTACCTGCGTTGAACAT
TATATCGATATGTTATTTGTTGACCCTGAATACACCCGCCGTGGGGTTGCCAGCGCTTTG
TTAAAACCTTTGATTAAGTCTGAATCCGAACTAACGGTAGATGCCAGCATAACCGCAAAA
CCCTTTTTTGAACGTTATGGTTTTCAGACAGTTAAGCAGCAGCGCGTTGAATGCCGGGGA
GCGTGGTTTACTAATTTTTATATGCGATATAAACCGCAACATTAAATCCAGCTTGCAATG
AAAATAACGCCCGCCTAGTATGTGCGCGTTTTCTTATTCCACAAACTGCAAGGAGGTAAA
TCATGACAAATCCTTTATCAATGACTCTTTGCAGACCTTTCCAGGATTAATTCTTTTTTT
CTTGCCCTGGATTCGTCTGCCATTTCCTGATTTTTATATTTATATACTCTAAATAATTCG
AGTCGCAGTACATGCAACTTGAAGTATGACGAGTATAAATGGAATGATACATGGGCAAAT
ATATTCGTCCCTTATCCGATGCGGTATTTACCATCGCATCTGATGACCTGTGGATCGAGA
GTTTAGCGATCCAACAATTACACACCACGGCAAATTTACCCAACATGCAGCGCGTAGTAG
GGATGCCAGATTTACACCCCGGACGCGGCTACCCGATTGGCGCAGCGTTATTCTCTGTTG
GTCGTTTTTACCCGGCAAGACGTCGCGGTAACGGTGCTGGAAACAGAAACGGGCCGCTGC
TCTGACACGCTGCGTTCGGCGCTGATTTCTCTGGATGGCGATAACGCATGGGCATTAAGC
GAAAGTTGGTGCGGCACTATTCAGTGGATTTGTCCGAGTCCGTATCGGCCTCATCATGGG
CGCAAAAACTTGTTTCTGGGCATGCTAACAAGCGGCTGGCGCGATTGCTGATTGCCTGGA
AGCTGGAACAACAGCAACAGGAAAATAGCGCGGTGCTGAAATCGCAGCGGCGAATGTTCC
ATCACCAGATTGAACGTGGCAACCCGAGACGGACATTTACAGGGATGGCTTTTATCGAAG
GATAATGAAGGATGAAACTGCCGGAAGGCGATTAAACGCCATCCGGCAGCAAATCAAATA
ATTACTTCGCCGGAATTTCTTTCAGCAGTTCAGTCAGCAGTGTCCAGTAATGACCTACGC
TTTCGATGTGAACTTGCTCATCCGGAGAGTGTGGACCGGTGATTGTTGGCCCGATAGAAA
CCATGTCCATTTCCGGATACGGTTTTTTAAACAGACCACATTCCAGGCCCGCGTGAATAA
TCTGGATGTTCGGCGTCTTGTTGAACAGTCGCTGATAGGTTTCACGTACCAGATGCATCA
CCGGAGAATTAGCGTCCGGCTGCCAGCCAGGATATGCGCCTTTCGCTTCGGTTTTCGCGC
CAGCCAGTTTACCCAGCGAATCCAGCATGCTCACCACGTAGTCTTTACCGCTGTCGATCA
GAGAACGGATCAGGCAGTGAATTTCTACGTTATTGTCAGTCATGGTCACCACACCGACGT
TCAGGGAGGTTTCGACCACACCTTTTGCCACGTCGGAGTTGCGGATCACACCGTTCGGGG
TGGCGTTCAGCAGACGAATAAAGGTATCGCGAGATTTCGCAATCAGGGCAGCTTTATCGT
TCGCAACAGAGTCCAGCAGCAATGCCAGATTTTTCTCTTTCTCTGCCAGCTCGTTTTTCA
GGATTTCCTGATAGGTATTCACCAGAGATTTCAGGGCGTCGACTTTATCAGCTGCGACAG
CAATGGTCGCAAAGGCTTCACGCGGGATGGCGTTACGCAGTGTGCCACCGTTGAAATCGA
TAAGGCGCAGGTCCAGCTCTTCTGCATGACCCGCCAGGAAGCGCACCAGCAGTTTGTTGG
CATTACCCAGGCCAACGTGGATTTCACCGCCGGAGTGACCGCCTTTTAGACCTTTTAAGG
TTAACTTGAAGGTTTCAAAACCAGCTGGAACTGCTTCACGATCTAAATGCAGGTTGGAGG
TGAAGTCGATACCCCCCGCGCAACCCATGTAGATTTCACCTTCCTCTTCGGAGTCGGTGT
TAATCAGAATATCAGCCTGCAACCAGTTGCTCTGTAAGCCAAAAGCACCATCCATACCGG
CTTCTTCGGTCATGGTCAGCAGCACTTCCAGCGGGCCGTGAACCACGTTTTCGTCAGCCA
GAACCGCCAGCGCAGACGCCATACCAATGCCGTTATCCGCACCCAGCGTGGTGCCGCGCG
CTTTAACCCATTCGCCATCAATATAAGGCTGGATAGGATCTTTAGTGAAGTCATGCACGG
TGTCGTTATTTTTCTGTGGCACCATATCGAGGTGGGCCTGCAAGACGACCGGTTTACGAT
TTTCCATACCTGCGGTAGCAGGTTTACGAATCAGGATATTACCTACCTGATCGCGTTCGA
CATGGAAACCTTTCTCTTTTGCCCAACCAACAATGTATTCAGCGAGTTGCTCTTCATGAT
AGGACGGGTGAGGAATAGAACAGATTTTGGCAAAAATATCCCACAGCGGCTGTGGAGATA
ATTGAGACAGTTCAGACACGTTAAGTCTCCTTGTCGATCACCCGCAAAACAGTATTGCAG
GTCACAGGGTTAGCAGAAAATGTTGTCAACACAAGACAGGCTTGCGAGATATGTTTGAGA
ATACCACTTTATCCCGCGTCAGGGAGAGGCAGTGCGTAAAAAGACGCGGACTCATGTGAA
ATACTGGTTTTTAGTGCGCCAGATCTCTATAATCTCGCGCAACCTATTTTCCCCTCGAAC
ACTTTTTAAGCCGTAGATAAACAGGCTGGGACACTTCACATGAGCGAAAAATACATCGTC
ACCTGGGACATGTTGCAGATCCATGCACGTAAACTCGCAAGCCGACTGATGCCTTCTGAA
CAATGGAAAGGCATTATTGCCGTAAGCCGTGGCGGTCTGGTACCGGGTGCGTTACTGGCG
CGTGAACTGGGTATTCGTCATGTCGATACCGTTTGTATTTCCAGCTACGATCACGACAAC
CAGCGCGAGCTTAAAGTGCTGAAACGCGCAGAAGGCGATGGCGAAGGCTTCATCGTTATT
GATGACCTGGTGGATACCGGTGGCACTGCGGTTGCGATTCGTGAAATGTATCCAAAAGCG
CACTTTGTCACCATCTTCGCAAAACCGGCTGGTCGTCCGCTGGTTGATGACTATGTTGTT
GATATCCCGCAAGATACCTGGATCGAACAACCGTGGGATATGGGCGTCGTATTCGTCCCG
CCAATCTCCGGTCGCTAATCTTTTCAACGCCTGGCACTGCCGGGCGTTGTTCTTTTTAAC
TTCAGGCGGGTTACAATAGTTTCCAGTAAGTATTCTGGAGGCTGCATCCATGACACAGGC
AAACCTGAGCGAAACCCTGTTCAAACCCCGCTTTAAACATCCTGAAACCTCGACGCTAGT
CCGCCGCTTTAATCACGGCGCACAACCGCCTGTGCAGTCGGCCCTTGATGGTAAAACCAT
CCCTCACTGGTATCGCATGATTAACCGTCTGATGTGGATCTGGCGCGGCATTGACCCACG
TGAAATCCTCGACGTCCAGGCACGTATTGTGATGAGCGATGCCGAACGTACCGACGATGA
TTTATACGATACGGTGATTGGCTACCGTGGTGGCAACTGGATTTATGAGTGGGCCACCCA
GGCGATGGTGTGGCAACAAAAAGCCTGTGCGGAAGAAGATCCGCAACTCAGTGGTCGTCA
CTGGCTGCATGCGGCTACGTTGTACAACATTGCCGCCTATCCTCATCTGAAAGGAGATGA
CCTGGCCGAGCAAGCGCAGGCTTTGTCAAACCGCGCCTATGAAGAGGCCGCTCAGCGTCT
GCCGGGCACCATGCGGCAGATGGAGTTTACCGTACCCGGCGGTGCGCCCATCACCGGCTT
TTTGCATATGCCGAAAGGCGATGGCCCGTTCCCGACAGTATTAATGTGTGGTGGTCTGGA
TGCGATGCAGACGGACTATTACAGCCTGTATGAACGTTATTTTGCGCCGCGCGGCATTGC
GATGCTGACTATTGATATGCCGTCGGTGGGCTTTTCTTCAAAATGGAAGCTCACCCAGGA
CTCCAGCCTGTTGCATCAGCACGTCTTAAAGGCGCTGCCTAACGTACCGTGGGTAGATCA
CACTCGCGTCGCGGCCTTTGGTTTCCGTTTCGGCGCTAACGTTGCCGTGCGTCTGGCATA
CCTTGAATCGCCGCGTCTGAAAGCGGTTGCCTGTCTTGGTCCGGTAGTTCATACCCTGTT
GAGTGATTTTAAGTGCCAGCAACAGGTGCCGGAAATGTATCTTGACGTTCTGGCGAGCCG
TTTGGGGATGCATGATGCTTCCGACGAAGCGTTGCGCGTGGAGCTGAATCGCTATTCATT
AAAAGTGCAAGGATTGCTGGGACGTCGCTGCCCAACGCCAATGTTATCAGGCTACTGGAA
GAACGATCCGTTCAGCCCGGAAGAGGACTCACGCTTAATCACCTCATCATCTGCTGACGG
TAAATTGTTAGAGATCCCATTTAACCCGGTGTATCGGAATTTTGACAAAGGTCTTCAGGA
AATAACAGACTGGATTGAAAAACGATTGTGTTAAAAATTTGCTAAATTTTGCCAATTTGG
TAAAACAGTTGCATCACAACAGGAGATTGCAATGACGTTACCGAGTGGACACCCGAAGAG
CAGATTGATCAAAAAATTTACCGCACTAGGCCCGTATATTCGTGAAGGTAAGTGCGAAGA
TAATCGATTCTTTTTCGATTGTCTGGCTGTATGCGTCAACGTGAAACCGGCACCGGAAGT
GCGTGAGTTCTGGGGCTGGTGGATGGAACTGGAAGCGCAGGAATCCCGTTTTACCTACAG
TTACCAGTTTGGTCTGTTCGATAAAGCAGGCGACTGGACGAGTGTTCAGATAAAAGATGC
CGAAGTGGTTGAACGACTGGAGCACACCCTGCGTGAATTTCACGAGAAGCTGCGTGAGCT
GCTGGCGACGCTGAATCTGAAGCTGGAACCGGCGGATGATTTTCGTGATGAACCGGTGAA
GTTAACGGCGTGAGTGAAATGTGCCGGATGCATCACATCCGGCAATATCCATTAAAACTG
ATAGGTCATGCCAACCGCGACAATATCATCATTATTGATGTTCAGCTTATTATCGCTATC
CAGTTGGTTGATTTTATAATCAACAAACGCTGACATATTTTTGTTGAAATAATATGTAGC
ACCGACGTCGATATAATTGACCAGATCTTCATCACCGATGCCTTCAATATCTTTCCCTTT
CGATAAGACATAACCCAGCGACGGACGCAGACCAAAGTCAAACTGGTATTGGGCGACCGC
TTCAAAGTTCTGTGTCTTATTGGCAAAGCCGCCAGTTATTGGCGTCATTTTGCGTGTTTC
AGAATAGAAAGTTGCCAGATAAATATTATTGGCATCGTATTTCAGACCTGTTGCCCATGC
TTCTGCACGCTTGCCTGTGCCACGGCTTTGCAGGTTCTGCTCGTTAGTGCGATCGGAGTT
GGTATAGGCCCCACTGATGGCGAAATCGCTGCCACCAAAGTCATATGTCAATGACGTACC
GAAGCCATCGCCGTTTTGCTTTTTAACGTCGCGGTTTTCGTTTTTCCCTTGATATTGCAG
GGTTAAGTTCAGGCCATCGATAACGCCGAAGAAGTCGGTGTTCCGATACGTCGCCAGACC
GCTGGCGCGTTTGGTCATAAAGTTGTCGGTCTGCGCCGAGGAGTCGCCACCAAATTCCGG
GAACATATCGGTCCAGGCTTCCACGTCATACAGCGCGCCCAGGTTACGACCATAATCGAA
AGAACCCAAATCTTTATATTTCAACCCGGCAAAAGCGAGACGCGTTTTTTGCTGTGCAGT
ATCACTCTCCGCTTTATTACCGGCAAACTCTGCTTCCCAACGACCATAACCCGTCAGTTG
ATCGTTAATTTGTGTTTCGCCTTTAAAACCAAAACGGATATAACTCTGGTCGCCATCTTT
ACTGTCGTTATCACTCATATAATGCATGGCTTTAACTTTGCCATAGACATCCAGTTTATT
ACCGTCTTTGTTATATATTTCTGCGGCCTGTACGGATGCAGATGCCACAATGCCCATCAC
CACTAATGCCAGAGTGCTCTTTTTCATTTTCATTCCTGATTTTAATTAACGCGCGAATAT
TCAGCGGGAGAGTCCCGTTGAAAACAGGAAAGTTTTTAACCTGAGATTGTTAAAGATATA
TTACAGATTAATAATATTCTTAAAATGTGGTAATTTATTAAATCTGTAATAAAAGCGTAA
ACAACTGCCGCTACGCTTGCTGATCCCGCGCAACAAAACGCCATGCTTTGCTCGCAGATG
GTTGGCAACCGACGACAGTCCTGCTAAAACGTTCGTTTGATATCATTTTTCCTAAAATTG
AATGGCAGAGAATCATGAGTGACAGCCAGACGCTGGTGGTAAAACTCGGCACCAGTGTGC
TAACAGGCGGATCGCGCCGCCTGAACCGTGCCCATATCGTTGAACTTGTTCGCCAGTGCG
CGCAGTTACATGCCGCCGGGCATCGGATTGTTATTGTGACGTCGGGCGCGATCGCCGCCG
GACGTGAGCACCTGGGTTACCCGGAACTGCCAGCGACTATCGCCTCGAAACAACTGCTGG
CGGCGGTAGGGCAGAGTCGACTGATTCAACTGTGGGAACAGCTGTTTTCGATTTATGGCA
TTCACGTCGGGCAAATGCTGCTGACTCGTGCTGATATGGAAGACCGTGAACGCTTCCTGA
ACGCCCGCGACACCCTGCGTGCGTTGCTCGATAACAATATCGTTCCGGTAATCAATGAGA
ACGATGCTGTCGCTACGGCAGAGATTAAGGTCGGCGATAACGATAACCTTTCTGCGCTGG
CGGCGATTCTGGCGGGTGCCGATAAACTGTTGCTGCTGACCGATCAAAAAGGTTTGTATA
CCGCTGACCCGCGCAGCAATCCGCAGGCAGAACTGATTAAAGATGTTTACGGCATTGATG
ACGCACTGCGCGCGATTGCCGGTGACAGCGTTTCAGGCCTCGGAACTGGCGGCATGAGTA
CCAAATTGCAGGCCGCGGACGTGGCTTGCCGTGCGGGTATCGACACCATTATTGCCGCGG
GCAGCAAGCCGGGCGTTATTGGTGATGTGATGGAAGGCATTTCCGTCGGTACGCTGTTCC
ATGCCCAGGCGACTCCGCTTGAAAACCGTAAACGCTGGATTTTCGGTGCGCCGCCGGCGG
GTGAAATCACGGTAGATGAAGGGGCAACTGCCGCCATTCTTGAACGCGGCAGTTCCCTGT
TGCCGAAAGGCATTAAAAGCGTGACTGGCAATTTCTCGCGTGGTGAAGTCATCCGCATTT
GCAACCTCGAAGGTCGCGATATCGCTCACGGCGTCAGTCGTTACAACAGCGATGCATTAC
GCCGCATTGCCGGACACCACTCGCAAGAAATTGATGCAATACTGGGATATGAATATGGCC
CGGTTGCCGTTCACCGTGATGACATGATTACCCGTTAAGGAGCAGGCTGATGCTGGAACA
AATGGGCATTGCCGCGAAGCAAGCCTCGTATAAATTAGCGCAACTCTCCAGCCGCGAAAA
AAATCGCGTGCTGGAAAAAATCGCCGATGAACTGGAAGCACAAAGCGAAATCATCCTCAA
CGCTAACGCCCAGGATGTTGCTGACGCGCGTGCCAATGGCCTTAGCGAAGCGATGCTTGA
CCGTCTGGCACTGACGCCCGCACGGCTGAAAGGCATCGCCGACGATGTGCGTCAGGTGTG
TAATCTCGCCGATCCGGTGGGGCAGGTAATCGATGGCGGCGTACTGGACAGCGGCCTGCG
TCTTGAGCGTCGTCGCGTACCGCTGGGGGTTATTGGCGTGATTTATGAAGCGCGCCCGAA
CGTGACGGTTGATGTCGCTTCGCTGTGCCTGAAAACCGGTAACGCGGTGATCCTGCGTGG
TGGCAAAGAAACCTGTCGCACTAACGCTGCAACGGTAGCGGTGATTCAGGACGCCCTGAA
ATCCTGCGGCTTACCGGCGGGTGCCGTGCAGGCGATTGATAATCCTGACCGTGCGCTGGT
CAGTGAAATGCTGCGTATGGATAAATACATCGACATGCTGATCCCGCGTGGAGGCGCTGG
CCTGCATAAGCTGTGCCGCGAACAGTCGACAATCCCGGTGATCACAGGCGGTATAGGCGT
ATGCCATATTTACGTTGATGAAAGTGCAGAGATCGCTGAAGCCCTGAAAGTAATCGTCAA
CGCAAAAACTCAGCGTCCGAGCACATGTAATACGGTAGAAACGTTGCTGGTAAATAAAAA
CATCGCCGATAGCTTCCTGCCCGCATTAAGCAAGCAAATGGCGGAAAGCAGCGTGGCATT
ACACGCAGATGTAGCTGCGCTGGCGCAGTTGCAGGCAGGCCCCGCGAAGGTGGTGGCTGT
TAAAGCCGAAGAGTATGACGATGAGTTTCTGTCATTAGATTTGAACGTTAAAATCGTCAG
CGATCTTGACGATGCCATCGCCCATATTCGTGAACACGGCACACAACACTCCGATGCGAT
CCTGACCCGCGATATGCGCAACGCCCAGCGTTTTGTTAACGAAGTGGATTCGTCCGCTGT
TTACGTTAACGCCTCTACGCGTTTTACCGATGGCGGCCAGTTTGGTCTGGGTGCGGAAGT
GGCGGTAAGCACACAAAAACTCCACGCGCGTGGCCCAATGGGGCTGGAAGCACTGACCAC
TTACAAGTGGATCGGCATTGGTGATTACACCATTCGTGCGTAAATAAAACCGGGTGATGC
AAAAGTAGCCATTTGATTCACAAGGCCATTGACGCATCGCCCGGTTAGTTTTAACCTTGT
CCACCGTGATTCACGTTCGTGAACATGTCCTTTCAGGGCCGATATAGCTCAGTTGGTAGA
GCAGCGCATTCGTAATGCGAAGGTCGGAGGTTCGACTCCTCTTATCGGCACCATTAAAAT
CAATAAGTTACACATCATTAGTACCTTCCTTATTTTTTGACTGGGACAAATTTGGGACCG
ATGGGTTCAGGACTGAGTCTATTTGCCGTGCGTGTTCGGTAAGGTGATTAGGCGCGAGGT
GAGCATATCGACGAACCATTTCGATAGACTCCCAGCCTCCCATTTCTGAAAATGCAAGAA
GAGAAACACTGGACTGAACCAGCCTGCTTGCCTTTGCTATCAAAGTACCTTGAAGGCCAG
ATGATTTCTGGCGATATTTACAGCGCTTCCGCAATGAGTTTTTCTCTGTGCCGCCAGAGG
CGTTCCCCGCTTTTTCAGCACCGCAATAATGTCGGCGGAATGCCAGTCCTGTTGCATCAT
GCGGCCACCTCGCTGATAAATTTTACGCCGTCGGCGGTACGCAGCCAGCGTGGGGCTTTG
AGTCCTTCCGTGAAATACCAGACCAGCTCACACAGCAGCCCGGTCAGGGTTTGCTCCATT
TTTGGTTCCGCCGGACGTTCCAGCAGAAGCTGGAGTAGTGCGAGGCAGTATTCGCACAAG
GAATCAGGTTCGGAAATAAAGTGCTCTGGTGTGGCGGGAAGGGTATCCACGGTCAGGCTT
TCGGTAAGATGCGGTGGGATGGGGTCGTGTAGTGTGGGTTGCAGTAGCGCAAGAGCCGCG
TGAAGCCGCCCGCAGAGCGCCAGTCGTAGCGCTGGATCGTCGGTTTCAATCAGGGTTTCG
GCAAAGCGGGCGCAGTAGTCAGCAAGGACAGTGAAATCCGTGGTGGCATTGAAGGGGACG
GTCAATAGATCGAGTAAATCGCTGTCAGTGGTGAGGATTGTAGCCATAGGGCAACCTCCG
ATAAGTGGGTGTTCAAGCCACCACCGGAGAGGCTAATCTCGCGGGTGGTGGAACCGGGCA
GGGTTAGCCTTACCAGCCTTATCGGACACTGGCGCGTCTTGCGACGCCCCCGCCCGGCCC
ACCATTGAGATGTAACCGTGCGAACAACACAAAAAAAGACGCTGGCGCGTCATGTGTCGC
CGATAAGATTTCTTCAGGAGGCTAATCCCGACGCCTGATTTTGCAGGCGCGGGAGAAAGA
TACTGCGATTGGTCATGAGTGGCAAGGGCTACATCATGTTTACCAACATCTCACGCAAAA
ATACCCTGATTATTAATAGCGAAAATCAGTTTCTTATTTTGGCGGTAGCTTTTTGCGGTT
CTTTGCCAACTGGAATCCTTCAGGTAACGGTTTGAATTTATCGCCGCCTTTAGGCCAGCG
TTTTGCCCTGCTCTGAAATGCCCTTAACGAGTCGATATCCAGCGTTGCAGCGACCACAAA
GTCATTATCACCGCCCTTCACACGAGCAATATCACGCATAAAGGGTTCTTTTGCCGGGGA
ACGTACGCGACTATCGCCGTATTTTCGGTTATTCACTAAAATAGTATAGGTATGAATATC
CAGCGCTGCTGATTCAATCAACGATGCAAACGTATCTAGATCTTTATTCCAGCTCAATAC
CATTAATGCATCGAGTGCGCCCTGAAAACGGATCCTCGCTTTACTATTCTGGAGTTCAGA
GCAAATCATAACGCCAAAATTGACGCCGTGATGAATATATACCGGCTTACGTTGTTTAAC
ATTAAGTGTCGAATCCCAAGACTTACCATAAATTGAAAATAATGCCTCATCTTCACCTAC
GGCGGGTTCCAGCTTGGGTTGCCATATTTTGACACTCGCTGGATAGCCGAGTCTGTTATC
TGAAAGGACAAGTACGGCCTCACTCTTCAGTTGATTATCGTCTAAGTGGCGGTATTCTGT
TCCCGCAATTAGACTGATACCCGCCGAACTCAAACGATCAGCAATACTGTTAACCCAGCG
TAACGGGATTGAAAGCTCAGGGAATAAAACATAATCAGGTTTAGGAGATAGTTTCAATGT
TGCATTAACCAGTTCAGAAATCCGCTGGTACCTTGAACGGGACAAGTTAGATTTATTGCA
GGCCATTTTAGCCCAGTCGTCCTCCTCTGTTTTAATGCTGGTTAGCGCAACGACAACTTT
ATGTTTCCTGTCTGTGCCAATATGAATGAATTTCTTAGGCCGAGCTTTTTTTGTCGCTTC
ATCTGAGTCCTGCTCCGATGCTAGCAACGTCGGTTTGATCCATACTCCGCGTAATGCTTG
AGTATATTTTGCCCAAATGGTGGACGGTCTCTCATCTGGTTTTTTGTCGGATGTGGAGGG
TAATCCAACACATTCGGGGGCCAGTTCTGATATTTCAGCGGGTGTTAAAGGACGTGTAGG
GAAAATGTAAGGTAGGTAACTTTCGTTCTTACGATTTCCTTTAGCCACTTTTTCCAGTCG
GGTATTCTTGGTTGATTTCAAAAATAGCTTAATAACGTCAATATCAATAAGCGATGAGTC
GCTCATTAATTTCAGTATTTTAACTTCTTTTTTACTATCACGCTGATTAACAAGTTTTTC
TGCCGACTGACTCTTTACGATCTGTTTATAAGGTTCCTTTGCTAAATCAGCTCGAGCTAC
CAATGGCGCTTTTAAATAAAAATCTGCTGAATCAAAGCGAAGATCCAGTAAATCCTTTAG
ATTCGTCAGACTTTGTGAAATATGATTAAAAAATGTATCCGCAAGGCACTCTTCTTTCTT
TGAACGTTTATCAAGAAATAATCTGTCAGGACTGTAATATCGTGTCGCTGCATCAACAAA
TAGCCAGCTTAATGTGCCTTTTATACAGCGCCAAAGATCATTTACTGCTCGAGTTTTGCA
ACCATTTATATTCACTTCCTTACCTGAAGTAATCACCGATGCCAACAGGTTGATGGATTC
GTAAGCTTTAAGTACAATTTTTTCCGCGTGCTGCCATTCATTCATACTGATAGCAAAGCC
AAGCAGCCTTGGCAGATAACTAAAATGTGCAAATAGATTATCAGCCCTAAGAATATGGTT
GTAGGCAAACTGATAAAACTCTTCCCGCTGTTCTTTCCATTCACTTGGAGGCAGATCTCG
TGCCAGTGTTTCAACGTAGCGTAATTGCAGTGACCAGCCCAAACGACGAATGGTTAATCC
ATCCGCACGGCGCAGAGTATCGGCATTTTCACCTACACTACCGGCAGCGGAAAGGACTTT
AGCTGCGGTGGAGTGTTCCAGTTGATCCGGTGAAGGCATCAAGCGGTGTTCACTAGAAAG
CTCGTAGATCTCCTTTTCGATACTGTCGAGCAGGTCTATTCCAGCCCTCCCTTGAAGCAC
GAAAAGTTTTTGCTTATCGGATTGTAACTGGATGGTGGTCTTACCCTGGAAATGCTCGCC
CTGCTGTATTTGCCATATTTGTTTTTGCTCGTTTTTCAAATAAACGCAATCATTGCCAAG
CCTATCTTGCAGCAATAACATAAATTCGTGATTATTAGTAATTGTCCCTGTATCGCGTAT
TACAAGGAACATATCATCGACATAACGACCGTAGTGAATTGGTGATAGTTTTTCAATGAC
TAATTTATCCCAATGGTGTAGCAATATATTTGAAATGATCCGACTGGCTGTTAATCCAAT
GACCAGACCACCATTAATAACAGGTGTTTTGTACGCTATTTTCTTTCCAAATGCCGCTGC
GCCGTCAGACCAGTGCTTTAAGAATACTGCTAACTGTGCAGTAAACGCTTTTTCATCCTC
AGTCAGTTTTATGTTTAGTGTGTTATAGAGATCATCAGAGGTTATAGCCAGTGGATCAAT
AAAATGATAGTAACTTTTTAAATCCAGTGAGGCGGCGATAATGTCACGATCTTTTTCCAA
CTCGTCACGTATAGCTTTTAAGCCATCACCACGCCATTTTTGGTAGGGCTGGAAGTAGGG
GCTAAAAGAACCCACGGCACTGATATGGAATGGATTATCCTGCTCATTGCTAAATAATTC
ATCATTACGAATACGCTTTAGCCGCGCGCCATAGCAACAGTTATCTAAGCTGGCATCAAA
TTTATGCCCGACCATGTTAATCCATAGTGCAGAGATAATGTGACTATCAACCGGGAAGTC
ACCAATAATACGAAACTCTGGTATCAGATCAAAATTATTAAATAAATGGTCGGCTGCTCG
TTTAGGATTAGAAAAGTGGACGTGTCCATTTTGGGATTCATGTTTTTTCTTTGTGGTTAA
TTTTTTCGGTAACAAACGAAATTTGCCAATCAACTTCTTATTGCTACTGAATCCATCTTC
GCTCTGCAAAAGATCTAAGAGTTTTTGCAGGTTTTCAAGTAATTCCTGCTCATACTCGGC
AAATTTGATAGCAACAGGAAATGTATTCTCAAAGAAGCTATCGGCTTTTGCTTTCCGGTA
AGCGACCAGAAGGTCTTCAATCGTCAGATCATCCCAGCCAGTGAAAATTGCCTGATATGT
CATGCGTTATCGTCCTTAGATTACAGTCTGTACAGAATTAGCCAGCCGTTTCATGCCCGA
AGGGGGGCTCTTGACACCAGTAATCCATCAGTGAGGCTGGCAATAATTTTGATTTGTATC
CATGTTACACGCTCCCCGCAACCAGTCCGAGCATATATTTGTCACATTTTTCCCGAAAGT
GATTAAGTTTGAATTTTTTGTTTAATGTCGATTTTTAGTCGACAAAATGAGGAATAAGTA
AACTATTTCTTGCTGTGGCGTATCCCTGAATCTACACTGGTTTAAATATTTGTACTAATG
TCTATTCAGAGGCGACAGTTGCCAAACTATCTAAACTGGCTGATGCAGCACACGCTACCC
GGCCAGGTGCTGCTCCAGTCATGGCTTACCCGCAACGGCATAGATCGTAAGCTCTCTTAT
CTCTATGTGAAGAATGGCTGGCTCAGGCGGATCGCTCACGGCGTATACTGCCGGACGGGT
CGTGAACCGGATTGGGTGGATGCGGTTTACTGCCTGCAATCGCAGTGGGAAAAGCCTGTT
CGGGTGGCGGGGCTAACCAGCCTTGCGCTTCAGGGTCATGCGCACTATACCGAACAGGGT
AAGCCGCAGGTCTGGCTCGCGCTTCCGGCTTACGTCAAACTGCCGGGATGGTTTTCTGCC
TTTGAACAATCCGCAACGTTTGTCACGCTGTATACGTCAGGCCTTACCGCTGATGTAACG
CCATTTACTACGGAACTGAAAATTGGCGACCGCCAGTTAGCAGGCAGTGTTCCGGAACTG
GCCGCGTATGAGATCGCCTGCGGCGTTCCTTCGTTAATCTCGTTCGAACATGCCGATGCT
CTGTTTCAGGGGTTGAATCTTCTCAGCCCACGCAAATTGCAGGCACTGCTTCGCGCCAGC
CATTCGGTTAAAACCAACCGGGTGATGCTTTACCTTGCCCGGCGTAATGGACACCCTTAT
TTTCAGTATATTGATCAAAGCGGTATAGAAACAGGTACGGGAAAGCGGCAAATCATACCC
GGCGGCTGGCTGGAGCCGGATTATCAAATTACTGTTCCACGCGCATTTAAACCGGAAGGA
GTCGAAGATGGATCTGCGTGATAGCTATGCCCGGCAGGTCAAACTGTTGATGGCCGCTCT
GCCGTATGTGGCGAAGGAGTCCTGTTTCGCGTTGAAAGGCGGCACCGCAATCAATTTGTT
TGTGCAGGATTTTCCCCGTCTGTCGGTGGATATTGATCTGGCGTACAAGAGCTTTGCGGA
TCGCGATACTGATTTGGCGGCTATCAACGACGCTTTGAAGAGGATTACTGCATCGCTGAA
CGGCAGACCGGGGATCACCGCGATTCGGCAGGAAAATAAAGCGGATGAAAAGCGCATCAT
TGTGAATACCGCTGATGCAAAGATTAAGATCGAGGTTAGCCCGGTCTGGCGCGGGCTGTT
GTTGCCTCCGGCAGAAATGCCTGTGTGCGAACGTGTGGAAATGGAGTATGGCTTCACCAC
CATGAGTGTCGTCTCGCTGGCGGATCTTTATGGCGGTAAAATCTGCGCTGCGCTTGATCG
TCAGCACCCGCGCGATCTGTTTGATGTGCTGAATATGCTGGAGAAACCGGGACTGATGCG
GGAGATCTTTGACGGTTTTCTTTGTTATCTGGCAGGCCATCCCCGCCCCATCGCCGAGTT
GCTGGCTCCAAACTGGGATACAGAGCGGATCGCCACGTTGTACGCGCAGGAATTTTCAGG
GATGACGCAACAGGAAACGTCGCTGGAATCGCTTCTGTCAGTAACGACTTTGCTGCCGCA
GGCGTTGAAGTCACATCTTACGGATCTGGATCGCGAGTTCTTGCTCAGTTTTAAGCAAAA
CAGCCCTGACTGGTCGCGGTATCGCTATCCTGAAATTCAGCATCTTCCGGCTATTCGCTG
GAAGCAACGCAATCTGGCGGTGCTTAAAGATAAAAATCCGGCGAAGTATGTGGCGGCGGT
GAATAAGCTAGAGAGGGTTCTGGCGTAATCAATAGACCAGCATTAATCACGGATGATTAC
CAATCAGACAGATATGGTTAAATCATCGAATTCATAATTAATACTTTTTCTTACGCCGCT
GAACAGCTTGAAAAGGATACATATTTTAAATATCAGTGAAGTGAACAGTTTATTGCCGTT
ATTAATAGAGATGGAGGAATAAATACGCGTATTCTACTATTGCAACAAAAACAACGATGA
TGATCAGTTTTCATAATGAAGTAACCTGACAGATATAAAAATGTTGATTGAGGCTAAATG
CCCGGATGAAGGTTGTCGAGGGAGCCAGGTGGTTTTTTCTTTTGGGTGATCTCCATTGCT
GGATAGTCCCCTCTTTCTCGCTCAAAGCAGACCCTGGAATTGAACGCAGAGGGACTACCT
GACACAATTTTGCACAGTGAAGAGTCGGTCGTTGTTAACGTTCAGATTTTCAATGTATCA
ATGACCATCCGCAGGGCGGGGGAGACGTTGCGATGAGGGTAATAGAGAAACAATCCCTCC
ATTCGCAGGCTGTAACGCTGCAACACCCTGATAAGCTTACCGTGTTCTAAATCATCCGCG
ACCAGTTCAACAGGAACATAGGCCAATCCGAGGCCCAGCCGGGCGGCTTCTGCTTCCATA
TAGCTGTCGGATAGGGCCCATTGCCCTTCAGGGCGATGAGTGATTTTTTTATCATCCTGA
TTGAGTTCCCACTGGTATACGCTGCCGTCGGCAAACTGATAGGCGATACAGGGATGCGCC
TTTAAATCCGCCGGGGTTTGCGGAAAACCATAGCGACGAAAATGTTCCGGAGTCCCCACA
ATTGCCATCTCCATATCGGGCGTGATGCGTACCGCGACCATACCCTGGCCGACTTCAGGC
CCCAGGCGGACACCTGCATCGAATCTTTCCTCGATGATATCGACGAACCGGCTCTCATTT
ATCAGTTCAAGCCGGATATCAGGATATCTCTGTTTAAATACCGCCAGCTTTGGCAGCAGG
CATTTATCAATCGCGTGCTGGCTGGCATTGATACGCACCGTGCCGGAGGGCGTCTCTCGA
TAATGCGCCAGCGTGGCAAGCCCAAGATCTAACATTTCAAATCCAGATGCCGTCTTCTGG
TAGAGCTGCTCGCCTGCTTGTGTCAGCGACAGTTTACGCGTGGTGCGCACTAGCAGCTGG
ACACCCAGCCTTTCTTCAAGCTCGCGAACAGAACGGCTGACTCCTGACTGAGCAAGACCC
AGCCGCTGAGCCGCTGCGGTAAAGCTGCCTTCCCGCACCACCTGCATAAACAGGTACAGC
TCGTTGTAGTTCTCCCTTTTCGCCATTGAAACATCCCCCCTTCATGCCGGCAATCTCCAC
ATTAATTTATAACAATATGGTATTAATCTTAGCATTAATCGCCCCCTAATCAGCACTAAT
TCTGCTCACTATAATGACCCCATCAAAGTAAAGCACCGCAGCGTTGTCCGTCGGAAACCT
GTATCTCTCTGTTGTTTTTTATGGGGATTTTTATGAAAGCCTTCACCCGCACGCTAAAAA
CCGCGATGCCGACCATGCTGCTTTTCGCATCATTAAGTGGAGTCACGACAATGAGTTATG
CTGATTCAACCAATCCTAATGCCCCTGTGTCCATGACAGATAAATGGGATAAAACGTTCG
CCGAGAGCCAGAAAGTCGATCACCGTAAAGTCTCGTTCCCGAACCGATATGGCATCACCT
TAGTGGGCGATCTTTACCTGCCTAAAGACCGTGGCGATCGCAAGCTGGCGGCGATTGCGG
TCAGTGGGCCATTTGGCGCGGTGAAAGAGCAATCCAGCGGCCTGTATGCGCAGACGCTGG
CGGAACGAGGGTTTGTTACCCTGGCGTTCGATCCTTCTTACACCGGGGAAAGCGGCGGCT
ATCCGCGAAACGTCGCCTCACCGGATATCAACACTGAAGATTTCAGCGCGGCAGTGGATT
TCTTAGGGCTGCAAAAAGAGGTAGATCGCAACCGTATCGGGCTGCTCGGTATTTGTGGCT
GGGGCGGCATGGCGCTGAACGACGCGGCGATGGATACCCGCGTTAAAGCGGTAGCTACCA
GCGTGATGTATGACATGAGCCGGGCGATGGGCCATGGTGTGGGGGATGGCAAAGACCGTT
ATTCTACCGCCGACCGTCGTGCTGTTCTGCAATATCTGAATGAACAGCGCTGGAAGGATG
CGCAGAGCGGAACGTTCGCTCACGGTGGTCATGATATTAATGTCGACAGCAACGGCAAGG
TCAGTGCGGGCGAGCGCATTCTGCCAGAAACGCTGCCGGCAAATCCTCATCCGGTACTGA
AAGAGTTCTTTGACTACTATCGCATGCCGCGCGGCTTCCACGAACGTTCCGTTAACTCTA
CCGGGGCGTGGACGGCAACGATGCCGCTGTCATTTATGAATATGCCGCTGTTGAGCTACG
CCAGTGAAATCACCATTCCGACGCTGATTGTGACCGGTGAGAAAGCACATTCACGCTATT
TTGCTGAAGATGCTTACAAGGCGGTTGGCAGTAAAGACAAAGAGTTGGTGGTGGTACCAG
GGGCAAATCACGTGGACCTGTACGATAACGTGGCCGGAAAAATACCTTTCGCGAAGTTCG
AACAATTTTTCCAGACCAAACTGAAATAAAACCTCTCCTGAATTGATGCAAAGCCACCGG
CCATAGGCTGGTGGCTTTTATCCTGATCTTTGTGAAATTTCACTATGTCGACACTAAGCC
AAACACTATCACCTCATCATCAGCGCGCATACTGGGGCGGTATTTTTGCCATGACCCTGT
GCGTGTTTGTGCTGATTGCTTCTGAATTTATGCCCGTCAGCCTGCTCACGCCGATTACCC
GCGATTTAGGCGTGACGGAGGGGCTGGCAGGGCAGGGGATTGCTATCTCCGGCGCGCTGG
CGGTTCTGACCAGCCTGACGCTTTCAACGCTAGCTGGAAAGATGAATCGTAAGTTCCTGC
AGCTGGGGATGACGGTTCTGATGGCCGTATCGGGGCTTATTATTGCGCTGGCTTCCAGTT
ATCTGATGTATATGGTCGGTCGTGCGATGATTGGTGTGGCTATTGGCGGATTCTGGTCGA
TGTCAGCGGCAACGGCGATTCGTCTGGTGCCGCAGCATCAGGTCACGCGTGCGCTGGCAA
TTTTCAACGCCGGTAATGCGCTGGCGACGGTCGTGGCCGCACCGCTGGGAAGCTATCTGG
GGGCTACGGTCGGATGGCGAGGCGCTTTCTTGTGCCTGGTGCCCATCGCGGTTGTCGCCT
TTATCTGGCAGTGCATCAGCCTGCCAAGCATGGATGCGAATAAAAGCCACACTTCATGTG
GCGCGGTATTCCGCTTATTTAGCCGCCGCATGGTTGTGGTCGGCATGATAGCTTGTGGCC
TGTTTTTCATGGGGCAGTTTGCGCTATTCACCTATGTGCGCCCGTTTCTGGAGTCGGTGA
CACGGGTTAATTCCTTAGGCTTGTCGTCGATTTTGCTGATTATCGGCGTGGCCGGTTTTA
TTGGCACGCTGGTTGTTTCGGCATTTCTCAACAGAAAATTCTACCCTACGCTGATGGCCA
TACCCGGACTGATGGCCGTCATTGCCATCGGTCTGATGCTTACCGGGCATCACGTCTGGA
CGGTCTCGCTGCTGTTAGGACTCTGGGGCATGCTGGCCACCGCCGCGCCAACCGGATGGT
GGACATGGATTGCGCGTACGTTGCCTGACAACGCCGAAGCTGGAGGCGGGCTCATGGTCG
CGGTGATTCAGCTCGCCATCGCCCTTGGATCAACGGCAGGAGGCATTGTGTTTGACCGCC
TTGGCTGGCAGAGCACGTTTGCTATGAGTAGCGTGCTGCTCCTTTGCGCTGGCGTACTGA
CCTTTGTTACCGCACGCCAGAAGGCCGGTGCGCTTTAGTCCGGCGAGGCGCGCGTTGCTG
AATAAGTTTCACAAGGCGATAAGCGCCCACTATGGGTTGGGCGCTCTTTTAAACGATTTA
GGTGATTTTCTTAAACGGCTACTGCAGATTTTTCTCTTAATTTATGGGTATTTCCCCCGG
AGGTGAGGAAGCGCTCCCCACGCCCCGCCGCGAGGATCAGGACGATGGGGGCAGGCATGA
ATCCTCCTGACGGAGACGTACAGCGGCGACTTCTGCCAGTACGGAAAGGGCCAGAGTATG
CGCATCCCGGGCTTTGGGGAATATCCCGACAGGTGCCCGGATTTGCTCTGTCTCCTCCCT
GGACCATCCCAGCTCGTGGAGCTTTTGCAGACGTAAAGTGTGGGTTCGATAGCTGCCCAA
TGCGCCGAGATAAAAGGGTTTTGCTTCTCGCGCGGCCTGCAACACTGGCAGTTCCCGGTT
GAGATCATGGCACAGCAAAATGACCGCCGTATCGGTATCGATCTGAGCGCTGGCTGAGGC
CGGAAAAAGATCGAAGATATGGCTGTCATAGCCTGTGGCTGCTGCAAGACTCGCGGTTGC
CTGCGCCTCAAGAGAACGTCCGTAAATCATCAGCCTGACGCATGGTCTGAACCCCACCTC
AAAGCCATTGAGATTCCAGCCCGTCCGGGTTTGCGTGGGCAGGCACACCAACGATTGTGC
TTGCGGATCGTAGCGCAGACCCGCCGGTTTTCTCTGTTCCAGGCGGTTCAGCACGGCGAG
CAGAGGTTGTGCCGAGCGTAGTTTATGGAGCGTCAGCGTGATCCCACCGCCGCAGGGCAG
AACGATGTCAAACCACGGCGAACCTTCACCATAGCGAATTTCGCGATCGCGGCCTGAGCC
CATCATCTCCAGCGCTTCAAAAGCGGCAGCGGCCTCCACGCAGCCGCCAGAGACAAAACC
GCAGTAATGACCATCTTCGCGCACCACCATCTGCGCCCCGAGCGGGCGCGCCGCGCCGCC
GCGTATTTCCACCAGCGTCACCAGCACCGCTCCTTTACTGGACATTAGCGCCTCTACGGC
GAAGCGCAGAATGGCCCGGTGGTCATCGGTGAGAAACGCCTGCTCTGGCTTATGCCAGTG
CTCGTCTTTGTCAAAAAGCGAGTATGACATTGTTCCTCCTTAAACCACATCCGGCAGCTT
ATCGAGCAGCTTATCCAGAGTGATGGGATAATCCCGTACCCGAATACCGGTGGCGTTATA
CACCGCGTTGGCGATAGCCGCGCTCACGCCGCACAGGCCCAGCTCACCGACACCTTTGGC
CTTCATCGGGGAGGAGATGGGGTCGGTATCATCCAGGAAAATCACCTCCTGTTTTGGGAT
ATCCGCATGAACCGGCACCTCATACCCCGCCATATCGTGATTAACGAAGTAGCCCAAACG
GTCATCTACCGCCAGCTCCTCCATCAGTGCCGCGCCCATGCCCATAGTCATCGCGCCAAT
GACCTGGCTGCGTGCAGTTTTCGGATTCAGGATGCGTCCTGCAGCACACACAGCGAGCAT
ACGCCGGACCCGAACTTCTCCCGTCGCGCTATGCACGCCGACCTCCACAAAATGCCCGGC
AAAGGTCGACTGCTGGTACTCCTTGCTCAGTGTTCCGAATTCAATGCTCTCTTCCGCTGT
CAGCCTGCCGCCTGCGGTGGCCTCATGTAGCGTGGCGCTTCGGGTACCGTTGGTAATCTT
GCCGTCGGCAAACTGCGACTGCCCAGGATCAAACCCGACTGCCGAGGCAATCATTTCGCG
AAGTTTCACACAGGCGGCGTAAACGCCGGAGGTGGAGGTATTCGCGCCCCATTGTCCACC
AGAACCCGCAGAAACCGGGAAACTGGAATCGCCGAGGTGAACCGCAACCTGCTCCAGCGG
TACGCCAAGCATTTCCGCTGCCGTCTGAGCCAGAATTGTGTAGCTGCCGGTGCCAATATC
GGTCATGTCCGTTTCCACGGTAACGGTGCCGTTTTGTTCTAGGTGAACCCGCGCACCCGA
TTTTTCCAGCAGATTATTGCGAAAGCCCGCCGCAACACCGTGGCCGACTAGCCACTCCCC
GTCGCGTACCTGTCCGGGTGTGGCGTTGCGCTGCTTCCAGCCAAATTTATCCGCTCCGGT
GCGCAAGCACTCGATAAGCTGACGGCGAGAGAAGCGGCGCGTCGGGTCGGCGGGGTCAAC
CTGAGTGTCATTCAGGATGCGAAACTCGACGGGATCGATGCCCGCTTTTTCCGCCAGTTC
GTCGATCGCGATTTCGAGCGCCATCAGACCGGGGGCTTCGCCGGGCGCACGCATGGCGTT
CCCTTCCGGCAAATCAAGCGTGGCGAGCCGCAGGCCTGTATGACGGTTTGCCCCTGCGTA
GAGTAATTCGCTTTGCTGTACCGCCGTTTCCGGCGTGCCACCGGGCAGGTTTCCGGACCA
GCTTTCATGTGAGATAGCGGTGATTTTCCCGCTCTGGTCGGCACCGATACGCAGGTGCTG
AAGGGTGGCGGGGCGGTGCGTGGTGTTATTGGGAATAGTGGGGCGGGGGAGCATCACTTT
AACCGGACGTTTCACCGCACGGGCGGCGAGGGCCGCCAGCAGCGCATCGCTTCTCAGGAA
CAGCTTGCCGCCAAACCCTCCACCGATATACGGGGAGATAATACGCACATTCTCCACGGG
CACTTTCAGCGTTTTTGCCAGATCGGTGCGGCACCAGTCAATCATCTGATTTGAGGTCCA
GAGGGTAAGCTTATTTCCATCCCAGACGGCCATCGAGGCATGCGGCTCCATCGCCATATG
GCTCTGGTCCGGGGTCGTGTAGGTAGCATCAATCTTCACCGCAGCGGAGGTGAAAGCCCC
GTCAAAGTCACCAACATTTTTATCGGGCGTGTCTTCCGGCGGCTGACTGACGGCCTGTTT
CTCGTCCGCCAGGGAGTAAGCTCCTTTATTACGGCGATAGTGCGCCTGCACCAGCGAGGC
CGCCGCTCGCGCCTGTTCGAAGGTCTCGGCCACTACCAGCGCAATGGCCTGATGATAGTG
CTCAATAGTGGGGCCTCCTAACAGCCTGGCGGTGTTTTTGTCGCCTTTGCCGAGTGCCCC
GGCGTTACTGGCGGTAATGACAGCCAGTACGCCCGGCGCTTTTTGCGCGGCGTCCGTATC
GAGGGCGGTGAGGCATCCTTTGGCAATGGCGGAACCGACGATATAACCATAGGCGGCGTT
GGGAGCTTCTTCATACCATTCGTAGGCGTAGCGTGCCGTGCCGGTAGTTTTCAGCGGTCC
GTCGATGCGGTCATGGGGACGACCGACAACCTTCAGCTGATCGATCGGGTTTTCCCCTGC
GGGTTTATCAAATTTCATGCCTGTGCCCTCGCTTCAGCCAGTACGGAGGCAAGCGTTCGC
TTCGCCAACAGGAGTTTAAAGGTGTTTTCAGCGGTGGGATGGGCGCTGGCGAACAGCGCG
TCATACACGGCCTGCGCCCCCTGGGATAGCTGAGCATCCGCAGCCTCAATGCGCCAGGGC
TTATGTGCTACTCCGCCCAGCGCGACGCGCCCGCTGCCGTCAGGCTGAATAATCGCCGCG
ACCGATACCAGGGCAAAGGCGTAGGAGGCGCGATCGCGCACCTTGCGGTAGATATGTTTT
CCGCCGAGCGGCGGAGGTAACGTCACCGCAACGATAAGCTCACCGGGAAGCAGGGCGGTT
TCAATGTGCGGCGTTTTTCCCGGAGGGTGATAAAAATCAGCCAGTGTGATACTGCGAGTC
TTTCCCTCCGGCGTGATGGTTTCCACCACCGCATCCAGCAACCGCATTGCGACCGCCATA
TCGCTCGGATGGGTGGCAATGCAGGCTTCGCTTACGCCTACCACCGCGTGCTGACGGCTA
AAGCCTTCAAGTGCCGCGCAGCCGCTCCCGGGTAGGCGCTTATTGCAGGGCTGATTGGTG
TCGTAAAAATAGGGGCAGCGCGTGCGCTGGAGCAGATTACCTGCGGTGGTTGCCTGATTA
CGTAACTGACCAGACGCGCCAGCGAGCAGGGCGCGGGAGAGTACCGCGTAATCACGACGC
ACGCGCTCGTGAGCTGCCAGGTCGGTGTTCCGTACCAGTGCGCCGATGCGCAGCCCACCC
GCGTCGGTCACTTCAATCTTATCGAGCCCGAGCCCGTTCACATCGATAAGGTGGGTTGGC
GTTTCAATTTCCAGCTTCATCAGGTCCAGCAGATTGGTCCCGCCAGCGATAAATTTTGCG
CCGGGTACGCGCTGAGCGCTAAGTGCCGCCTCGGCCGGGGTGTTCACTCGTTCATAGGTA
AACGCCTTCATGATTTTATCTCCCCCGCAGCATCTTCAATGGCGGCAAGGATGTTAGCGT
ATGCACCACAGCGACAGATGTTGCCGCTCATACGTTCACGGATCTCATCGGCAGTTCTTT
CTGGAGGGGAAACCAAATCGACCGTGACGTGACTGGGAATGCTGTCCTGAATCTCTTTTA
GCACCGCTACTGATGAGCAAATTTGCCCGGAGGTGCAGTAGCCGCACTGGAAGCCATCAT
GCTTGATAAAGGCCGCCTGCATGGGGTGAAGATTCTCTGGTGAACCCAGGCCTTCAATGG
TGGTGATCTCGTCCCCCTGATGCATGACTGCAAGCGTCAGGCAGGCATTAAGCCTGCGAC
CATTGACCAGCACGGTACAGGCTCCGCACTGCCCGTGATCGCAACCTTTCTTGGTACCGA
TCAGATGCAGATTTTCACGCAAAGCGTCCAGTAGCGTGGTTCGGGTATCAACGTCCAACT
GCTCGGTTTTGCCGTTCACCTTAAGTGTCAGGGGCATTATCTCTGGCGCGGGTGTAGCTG
CCGGAACGCTTGCCGCAAGCGTAGAATGAGGATAAACCACGGCGGTCGCCGCCGTTGCGG
CGCTCACTTTAATCAGATCGCGCCGGGTCAAACTAAAATCGTGCGGCTCGTGCTTCCCAA
CCCGATTATTTTCGGGATATTCGCCTTGGTTGCTCATACCAGGCCTCCGGTATTCTAAAG
GGGAAAATAAGAGTGCGTTGCGAGAGTGCTGATGCTTTTTTAAACGTTAAGCATAGTCGG
TGAGAGCAGGAGGATTATTCTTAAAACGCGAATGCAGCTATGAGCCCGGCTAATTAATTC
ATATTCGCCGATGACGGGAGCTAGTTTATTGCTTTAGTTGTGCGATGCAAAAACCGATAA
GGAAACCTGTGATTGTCAGCTCAGCATCACCCTGCAAATCGTTGTCACTTCTAATATAAC
AATAGGGAGAAATGATGGTGCTTATATTCATTGGCGATTAGGAAACTATTTTGTTATACA
AAACAATACAGTTCTTTATATTTGTCTTGTTTTATGAATACTCCTGAAGAGGTGTATAAC
ATAATGGTACAAGCAGGGTAGATATGAATATATTTGAACAAACTCCACCGAACCGCAGAC
GTTATGGTCTTGCTGCATTCATTGGGCTGATTGCTGGCGTTGTTTCCGCATTTGTGAAGT
GGGGGGCTGAAGTTCCATTGCCGCCACGTAGCCCGGTGGATATGTTTAATGCAGCGTGTG
GCCCGGAATCATTAATCAGGGCTGCAGGCCAAATTGATTGCTCCCGTAACTTTCTCAATC
CTCCGTACATTTTTCTTCGGGATTGGTTGGGACTGACAGATCCCAATGCGGCTGTTTATA
CCTTTGCCGGGCATGTCTTTAACTGGGTTGGTGTTACGCACATTATCTTTTCGATAGTGT
TTGCTGTCGGTTATTGTGTGGTCGCTGAAGTATTTCCAAAAATTAAACTCTGGCAGGGCT
TACTGGCAGGTGCTTTAGCCCAACTTTTTGTTCATATGATTTCATTCCCTCTCATGGGAC
TGACGCCACCTCTGTTTGATCTCCCTTGGTATGAGAATGTTTCTGAAATTTTTGGACATT
TAGTCTGGTTCTGGTCCATTGAAATTATTCGCAGAGATTTACGAAACAGAATTACTCATG
AGCCAGACCCTGAGATCCCTTTAGGCTCAAACAGATAATGCATTGAATGATAAAAATGGC
GCAAATAAAGCGCCATTTTTATAGGTTAAAAACATTGTTTTTAACTTTCTGATGCAGATA
GCCAATGAGTACATCGCGCTACTTCAGGATGCTGTAGATCCGGAGAACACTATAGAGGAA
GAGGCATTGTTGCTGGCAGATGGAAGAAGTTTCGGGTTTTGTTATCCCTGAAAAACGAAG
CCCCGCGATTATAGCTGGCGGGGCAGTGCAATTAATTATTGCATATTTATAACGGTGTCA
GCCCGTATTTAGCTCTTGCACGATTGCAAGCCTCATTGACGACTCCGTTCTCACCAGACA
TGGCGAATTCTCTGCACGTGGACGATCGATTTTTATATATCGTGCAGCAGGCATTTTTGC
CCGGTGTTCCTGCAAGGGCAATACATCGGGGGTTTTTCTGATTGGTACCGCTCATGCATC
GGTGAAAAGGGGATATTTGTTCAGTGAGCCTGGCGGGAATGGTACCGCCAGCATCGTCGG
CTTCGGCCCAGTAAAAAGAGACGCGGAAAAATGCACAACAGGCACCACACGTCATGCATG
GATTCAGATTGCTCATAATTCACCAGTACAGCTATAAATCGTAAAGAGAACAGCGGTACA
TCGTATGTAAGAACGTACCGCGGTTGGCTGGGGAACTTTCGATAGTGTGAGTATTGAATG
ATTTCCAGCCGTTACCGATTTTACGTACTAATTCGTGAATAAACCACTCGTTAGCAGGCT
GCCTGGTACCTTTCCGCGTCTCCTGAACACTATGGTGTACATATGAGAAAGCCCATCGTT
ACAGGTGACATTGACGATCGCTTCCACATTATTTAAACGATTTTTGAGTCTCTGAGGTGG
AGCTCTTCCCTCGACCGATGGATAAGTCTTAGTCCGCCGAAGGGGGCTTAGCCGGACAGG
AATCGCTAATCTTAATAAATTTGTCGTTATAGACCAGATAATGATTCCCCGGCTGACGTA
ACTCAGGCTGATGAACCACGTCTCCCGGACGTAGGTACCAGGCATCGCCTTCCTCTTCGG
TCGAATCACATCCTGGCTTAATCAGTAGCTTAAACCATGTGTTGCCAGTGTTACTTACCG
TTCCTGTCACCTTGTCGAAGGACCATTTAAACTGAACCTGACGAGGTCGTACTACCAGAA
TGGTATCCATCACCACCACCGGCTCCGTGCTAACCTCGCCGCCGGTTGGGCTGCGTCTTG
TCTGGTTGCGAGTGGGGACCTCGCGAAATGAGACCCGGTAGTAGCGCTCGCGGTTATCCC
GTGGACCATGATAGTAAAATTTAAAATACTCGCTCTCACCAGCCTGCAACGCCAGCTGGC
GGGGGGCGAAAAGCAGTTCACCATCCACCGGTCGGGTGCGCAATTCACTGCTGCCCGGGC
TATCGATAGCACTGATGGTAATACGGTATATCCGTGCGCTTTTGTTGTTATTCACTACAC
GTTTGCTGACAAAGTCAGTCTCGGACGGCAGCGAAAATGTCAGATTGCCGACCGAAATCG
CCTGTGTCAAAGGTGCCGCCAGCATACAGACCGCTGTCAGCAGGGCCTTAGTTAATGTTA
CGCCACGTCGCCTGAACATGAATTTCTCCTGAAGCGCTGACTTCGCCAAACCAGCCGTTA
TCATCTACCGTACGCAGCGAAATGGCGTTATCCATTGGAATCGAAAATTTGACTGTGGTC
TTATCCATCTGCCCCACTTCGCCAGAGATATCAGTCCACGGTGTGGTCAACCACAGCGCA
TCGGTCATATCCCGCCAGCTATCATCGCACCCGGCATCGTAGGTTTTTGTAGCTCCGTTG
CGGGTAATAAAGGAAAGTGTCGCCGGGAACGGTACTTTCGCCTTACCGTCATCGGAGCTG
AAGACACAATAGGAGCGCCCGCCAATCACCTGCGCGGGTCCGGTCACCTTGATCAGCACT
TCGTCGGCAGCTGTTTTACCGCTGGTGGTTACGATATAGCCGAAATCGAGTGCCGACTCG
CCGCTGCCAACATATCCCTCCCGCGACGGTGTCTGAGTATATTCATCGGAGATAATACTG
ATGCTGAAATCACGGGGTTTGATAATCAGCGTGTTGGAGGTAGAAAATTCATACCAGCCA
GACTCCGGTGATGTGGTGTTCTGAAAGCGAAAGTTGAATAGATCTTTGGTGTTGATATCG
CTGATCCCGAGGTTCACCATCTGCTTAAAGAAGTTGCTCGAGAAGAAAACATAGATCGAG
TCTGCGCTCTTCATCTCGTTGAAGGTGTAGTAATAGGCAGTATTGCTCACCGGTTTCCAT
GAACTGCCATTCAGACTGAACTGCATATCGTACGCCCCGACGGCCGAGGCTAACGACGAG
TTGGCGATCGCCGGGAATATATGGATTGAGGTGTTGCTGAGTCCGTTTGTTTGCAGGGTA
TAGTTAACCATCTTACAACTTAATCCTGAACGGCTGCCGATGGTTTGCGTCCGGCAGTCG
GCGTTCCCTTCGCCCAGAGTCGGTACTCCGTCGCTGTTGATAAACACCTCCGCCAGCGAG
TGGGTATTTATCAACCGTAGATTTGCTGCTTTCGTATGGGTGACGTTGCGAACATACCAG
TTGCCGGAGGCCTGATCCTTACAGCGTGCGCCGCTGCTGGCGTCATAGTTCACAGAGGTC
TGGCAGGCATTGATGGTCATTGTAAAGCTGCTGCCGACGGGCATTTGTTGCAGATACTGG
TAAAACGCGTCTGACAACATGCCGTGCATCCACTTCGCGCCGCCGCTGGTCACCGTCGCG
CCATAAAATCCACTGGCGTCGGTGGTTTGCGGCAGGATAAGACTGGTGGTCATATTACAC
CCAGCGTACCAGTTGATGCAGCGCAAGCCAGTTAAAGGAGATGAAACTGGTGAATTTTCC
AGCCACATATCAAACTTCCAGTTGGTATAAAGGCCGGTGTTGTAACCGTTATCAATGTAG
CCGAGGCTTTGCTGATAGATGGTTCCTGAACCATTGTATTTTAAACCGGTCCAGCGGTTG
GCACCGGTCAGGCGCGGATCCAGCGCCCCGCCAGGAGTGACGAAAAAGTTGTCGTCTGAG
TTGTTTTCGACAAACACAAACTCGCGTGCCGGAGCATCCGCCCAGGTTGTTTTGCTCACT
GCCGCTCTGAGCGCGGTTGCAGGCCAGATTAGCGCAAAGATTATCATCGCTATCAGTAGG
TTAACTCTCATTCTCTTCTCCTGTCTGCGTCACCGCCGCCCACGATGAGAGGCCGCTGCA
GACCACATCACCGACCCAAACGGCACCGCGCGCCTGGTTGAGTTCCAGTGCCACTTCGCA
GGTTTTATTGCCACTGTAGCGAAAATCGATAGTGGGGTATTTCTTGTCCACGTCCATGAC
AAACTCGCCGTTTTCATCGGTTCGGGTTCGGCCGATATGGTTGTTAATCCGTGCGTTAGC
CAGCAGTGTGCCGTCTTCCGCACGGATACGACCGGAGACGGTAACCATCTGCTTCACTTC
TGGCTCAATGACAGCGACATTGCCTGGATAGAGAGTCAGATGGCTTTTGCGACCGCTGAC
GATATCGTAACTGTCGAGTGAGTTTTTGCTGTTCTGTAACTCCACCTCATATCTTCCATA
GGGAGAGAGCGGGAGATAGTTACGCTTGCCGTTAAGCGGGAAAATCCGCCCGTTGATTTT
GGCGCTGATCTGACCATCGTTCTCCAGGCCAGTGTCGAATATCACCCCAGCATTGCCATC
GGTCCGCCCGCTGGCAGCGATGTTTTTACCTTGCCAGCCGACGCTGCCGTTGGCGGTCAA
ATTGGTATTGATGTAGCCGTCCGCCGCGCTATTGACGTTCAGCGTTCCGCTGGCGTAACG
AGCGTCGAACTGTGCATACGCCCCACCGCTGAGGGTTTTGTCATCACCGGTATCGCCGGA
GATGGCTCGTGACAGATTGGCACCAACAGTGCGAATGGTTCCTTCATCAAACTGTTTGCG
TGCTGACAGGTTTGCCATGGTGTAGCCGTTTTGATGGGTCATCCCTGCGCTAAACCAGTT
GCCCAGTGGTAGCGAGAGATCGAGAGCGATATATTTCCCTGTATTGGCGCTGCTGTCGCC
GTTGTTATAGCGCTGAATACCGGCCCGCAGGCCAAGCGAACCAAAGGTACCGCTGTAGAC
ACTTTGATAGTAATCTGCCGTGTAATAATGGCTGTTGTAGCGGCGGTCATCATTGTAGCT
GATGCTGAACGTACCCAGCTTCGACCACAGTGAGTTCAGGTTGAGTGTGCCGCCGATTGC
ACGGTTGTCGGCATCGCTACGTCGCAATTGATTGCCAATGCGGGTTTTTTCCTGATTAAC
CCACAGCGAACTAAAGCCTCCCGGTAGAGTGGCGCTGATGCTGCCGATGCTGCTCCATGA
GCTGTCACTGGCCAGCATATTTTGCAGGTTAACGTTGATCGCCCCCCCAAGCGGCAGCGT
CAGACGGGTTTCACCCACCGCCTGATTATCGTATCCATATCCCGTTGCCGCCCAGCTAAG
CGTACTCAGTGAGCCGGAGGTCGAGGCACCTGCTAGCCAGCTCTCTTTAGCTGGTCGCGT
CTTTTTCCCGTTTTCCGACCAGCGATCCATATGAAAGCTACCGCCCCATATCTGCCACGC
CAGTGGCGCACCGACGCCGCGCCCCCGGCTAAACAGCTTATTGACCCGCTGAGTGCGTTT
GCTGATCACGCGACCGTTAACGATGACCTCAACTTCCACATCGTAAATACCGTACGGTAG
ACCCCGGGTATCCACTTCATGATTGCCCATAGTGAAGTTCTGAACGCTTAGTAGCCGCCC
ATCACGGGTGAGATGTACTTCGCCCGCCGCCGGTAAAAAGGCGATCACTGGCGTGGCTGA
CTGGCTGCTGTCGAAGATGGTGGAGCTGGCCTGGTTTCCCCAGGAAAGGCCGTAAATCTT
CCCTGCTGAAATGGCGGTCATCGGCCCTAAGGACTGCAAGTTCCAGGTGTCGAGCATTCC
ACCGGCAAATCGGTGACCGGCAAAATCGCGTTCATACATCGCTTTATATAATTCACTGTC
CTGTTGACCGCTACCGATCCCGTACAGCGAGCCGTCGAGCACCACGTGATGTTCGCGCAG
TGCAGTAACGTTATTCAGCGACAGATAGCTGGATGTGTTGCTCCCGCCGTTACGCAACTG
GTTGTTATAGACGCCGAAGTTATAGCTCAGATTACTGCTGAGGGTGTTAACACTGGACTG
CCCGATGTCTTCGCTACGTGAGCGTAGTACGGTGCCCAGCGCTTCGCGCTTGACCACTAG
CTGCAGCAGCAGTTGGCGCAAGCTGAGATCCAGCTGCGCGTTGTCAGTCAGGGGGATGGT
AAGGGCCTCATTGAACAGGGCGTTCGCCAGAGCCATCAGCTGCTGTCGAGTTTGTTCGCT
GACACTGGCGTTATCTTCACTCTCTTCCAGCTGTATTTTCCGGATGCGTAGCTGTCCATC
ATCCAGCCAGATAAAAGCGCTGCCGATTCGCTGATCGTTCTGGCGCCCCTGGCTACCGGC
GAGATGAATATAAAGTGGGACGCTCATGCCGTCCTGAAGCGCCTGACTGAAGGCCTGCGG
AATAATCACCCCACCTATTTGCTGCGCACTTATGTCAGCAGCGCTGGCATCGGGCTGAAC
GAACAAAAAGACCATGCCGAAGGCAAACTGGGCTTTCAGTCCTGGGGAGAACCGTCGTAA
AGGCATTGTCATTATCCATCTGCACAGCTATCTATTTCACGGGAATGAACTTATCACCCT
GCCAAAGTGCAACCCGTCCTTTGTTATCCGCCGTGTCCACGCGGGTAAAACGACGCGACT
TGCCCGGCATCAGGTAGTAATTCTCTTTACACTCTTTACCATTGGCGGCTTTCAGGCAGG
GGCCGTAGGCGAGGATCCGCAGCGTCGCATTTCCTGTATTTGTCAGGGAGCCGTTGGCGT
ACTGAAAGTGGTAGTTCGCCTGGCGGGGGGCGACGACCAGAATGGTGCCGATGCGGGCGG
AAGCAGTGGCCACAGCGCTACGGTTGGCATTATCGCGCTGCGCATCACTGAGGGCCTGAT
CAAACCAGACAATGCGGTAGTAGCGCTCTTTTTCATCTGCTGGTCCCTTATAGAAGAAGC
GGATCACTTCGCTGGCTTGGGCGGGTAGCAGCAAGCTGGCGGGAGTGAGTAGCAACTCAT
CCGGCTTGTCCATTGCGATAACCTGCCCGTCGTCAAGCGGTGAAGAGAGCCGTTCGAGAC
GGATATTGATGAGGCGGCCACTGTCGGTACTGTTTTGGATCGTTTTGCTCAGCGTGCTGC
TGTCACTGTTCATAAACGATGATATATCGCCGACATCCAGCGCCTGGGCCGGAGATATTC
CGGAAAACAGCAGAGCGAGAGGCAGAAGGTGCTTTTTCATAACAATTCCGTCCAGGAATA
AAGCAGGGGGGTACCCCTGCTGGTACATCAGAGAGATTAACTGGTCCAGGTAGCGTCGAA
CTGTACGCTAACGTCGCCGCTCCAGATGCCTTCCGGTAGAGTGCTGTAATCGGTTACTGC
GGTGGTACCATTGGTGGTGCCGCTGATGATGGAGAAAGTGAAACCATCCTGTGCGGTGGT
ACGATTGCTGGCATTGTAACCGTTAGCCAGTGGGCTAAGGTTGCCGCCCAGTACGCCGTT
GGCGGTATCGATCATCACGGTATCGCCAGTTTTTTCGACTGCCGCGCCGTTATAATCAAC
GCCCACATTCAGTGTGGAACCTGAGGTATCCAACTGGGTTAAGGTGTTGGTGATAAGACG
TGAGGTCAGTTTAAAGGCGGTAGCCGTTGAGTCACCCTCGATAGCTACGTCAAATAGACC
TTTCTGTGAGTTAAAACCTTTAATGCCTTCGGCATACTGGAACGCCAGGCTACCGAGTGG
CGTCACAACCAGCTTACTGGTGGTGTCTTTTTTGGCTGTTGCTGACCAGGTCGCTACAGC
CTGAGCTGTTACGTCAGCAGCCTGCGCCACACCCATGCCGGTAAACACCGTTACCAGAGC
TATTGCCAGAACCTTTTTTTTCATTGCTTTTCTTCCCGAGTTGAATTGAGGACGTGATGT
CCCTGTGAGTCATTTTTTAAAACTAACTTGCCTGGAGTTTACGGAACCAACTTATATATT
TTTGAGTACAGCTTGGCCTCAGCATTACGCCGATGGGTATACACTGTCTTCACACTACAA
TTTTCAATTCTGGCAATCGATTTAGGCAGCATTCCCTGAGCCGTCATGCGGATAATTTCC
ATTTCCCGGTCAGTGATTTTATCTTTCTTAATATCTTTTCTCAGGAACCTGCCATTAATC
ACATAGGCCAGTTCTTTTCTAATATCACGACTCAGTCCAGCGTATACCACGCCCCTAATA
TTGCTGTTGTAATACCAATAATTTGCTAAGGCTTCTGACTTTCTGGCCGCAATCAATACG
ACCTGTTTCCCCTTTACCGCGGATAACCACTCATTATCACGGTTTATAAACTCAGTTAAA
GAATCCGTATTGAGATTGATAAACACGAAATCTTTTCTGATTTTCTCCAGCGATAGATAA
ATTAATCTGTCGATATCCACAATCAGTTCAGATAGTCCTTTATAGAAGTAGGCGTCATGG
GGAGACCAGATGTATTTATCAGAACGGTTTTGACATTCCATATGGTTTTTAACCTCATAG
TCCCTGCTGTAATCATTTTGCCATGTCACTACTTTCCAAACCTGTAATTTTTACAGGTAC
ATTCAGTTTCTTTAGTAAATCGGAAGTAAATAAGATACGTAGCACATATCAATATAGGTT
AAACGAGATTAAGTTTTAATTATTTCGATTGGGTTTAAATTTATGTTTTTTTCCTGATGA
GTGTCAATATGTGAACAGAAAAGGAATTCCATGGTTAAGTCAATATTTACAAAAAATGAA
AATATTGCTTTTTTGATAAGAAGAAAAAGACATTCAGTTTCATAAGGTTATTGGCAATAT
AACGTTCAATTCTTACTTGCATTTTATATTAGCCAGGAACTTTGCCCTGAGGTGTTAGGA
ATAGTCTTAATGTGTTGTGTAATGGACTAGTAAAAAAACAAGTTTAAATGATAAGAAATA
GAATATAAAACTATCATGAGTCATAATTAAAGATGATTTGCCAATCAGTAAGGTGTTTTA
ATGGATTAACATGCCGCACAAAATGGTTATGGGTGTTCATCCCAATAAGTGATGAAAAAT
TAAACAGGTGTAAGTACGTCATCTGTCCGGTAAGCCCCCTAAGAGCCAAATTAAGTGAAG
TTAAACGAAGACTGCCAGTTGTCACAGGAACGATGGCCTCTTTGCCAGGGCACTGCATTC
AGTCATCTGTGCGCGTTACTCTAACTGGCACTCGAACGTCGGCGATGGGGTTACCGGTGG
ATCAGGCCGTTCCTGTGGCGTAAACGTTTTTATGTCAGTACCAACAGATTTACCACATTT
ATCATCTTAACCGTTTGAGTGTAAATGCAGGCTGCGTCGCAAAGGGAGGAAACTGAGTGG
CGTGTTCAGTCTAAAAGAGAGTTGATGCCAGCATACAGGGCGCACCTGGTCAACAAGTCA
ACATTAATATAATGGAATATTCGGAGAGAAACGTCAGGCAGTTGACCTTAAATGAACAGG
AAGATACATCCTCAGGAAAATTAATGCTGGTGTAATAAATACACCAACATTAATCCGGTC
TGATTATTAATCAGACAAATATCGTTAATTCGTCGAATTTTGAATCAACGTTTTTTCTTA
CGACCCTGAACGGCCTTAAAACGTGGATTAGATTTACAAATCACATATAGCCGTCCTTTT
CGCTTCACAATCTGACAGTCTGGATGGCGTTCTTTTGCGGTACGCAGAGAGTTAAGGACT
TTCATCATGCCCCCTTTTTCGTGCTAACAAAACGACCAAAACGTTGGGTGAATCGTGCAA
CATTTCCTTCTGATGCCACTGTTCTCAGCTTCCCTGTATAGAACGGGTGCGATTTAGAAG
AGACATCAATTGTCACGTACGGATACGTTACGCCATCCAGCTCAATCTCACGGTCTGTTT
TGATAGTCGAGCCGATTTTAAAGTACTCATCAACACTGGTGTCGTGGAACACCACAGTAC
GATACTCAGGATGGATATTGGGCTTCATCATTTTTACCTGTTATGTTATAACATAACCAT
AAAGATACATGCTCATCCGGATCATTTCAACACCCAATCCCTGTGACCATTTGTGGTATG
TGGAATTTCGGCAACGGGGAAGTCTGGCATTGTTAGCAGCCATTGGCGACGCTCCCATAA
ACGCCTTGATGAGTGATGGTTTCGCTGAGAGTATGAATTTTTCGAGAATGGAGGCTATCT
CCATTTTACTGGCCGATGATTTATCGCAGTTTGATTGATTGCCGGACAGCGTGTATTCCT
CTCCCACGGATATAATAATTACTTACAAAAAAGGGAGAGGATGCATATTTTTTAATATCA
CTGAAGTGAACAGTTTATTGCCGTTATTAATAGAAATGGAGAAATAAATAGGCGTATTCT
ACAATTGCGACAAAAACAACGATATTAATCAGTTTATGACTGATTTGTTGTACTTTATTC
TCTTTCATTGGTACTTCCTCGCTTTAAAAAAGAGTGCACTTCGTAAGTGCCCTTATATAA
ATAACGAGTTTGGTCAACCAATTTTTTGACATGTATCACAAATTTGAATAGATGTATTAC
ATCGGCTATCTTTTATTGCCCCAACGTCATTGATATATGTCGCCTGAAGTCAGTCCGGGA
ATGAGTCTGATCTCAAAACTGGCCCAGCCCGGGCGTTGATTGGCGCTGAGGAGCATATCG
CATCTCATCATAATGTCGTATCTCCTGGGGTGTTATACAAGATATCGTTGTTGGTGACCT
GGGAGAGGAATTGAGTTCTATTAAACCGTCAACTATGCCGGATACATACTGGATTACACA
GCAGGCACGCCTTACGAGAGAACGTGCCGCAGTGACGAGTTAATTATCTGAAAGAATTTG
CGAGGCTGTATCGGTTACTCATTGGTTTAATAGTTTTACTCTCGGGAGAGTAATAGATAT
TTAATCCATTAACGGAAACCAGCCAGTTCCTTTCGATGCCTGAATTTGATCCCATAGTTT
ATCCGGAATGGTTAATTCAGGAACAAGTTGTGGATTAAGGGTTGTTTGAATTTCATGGCT
TCTACCTGATTCAGCTAAAGTCACCCATTCTGGATTTATCACCAGCCCTTTACCGATCGC
AACAAGTGGCAGGCCAGCGGAAATTGCTTCTTGAGCCTGAGACGGTGTGCGTATTTTACC
TGCAGCGATTACCGGCACTCTGCCTGCAATATGATTTAAAATCAATTCAATAGTTCGGGG
GCCATTTGGCGACTCAACAGGGTAGCTATCGTTAATACTGACCAGCGAGGTATGTATATA
CGAAATACCGGATGAAATGAGTCGATCAAGGAGTTTATAAGTATCCTCTAACCGCAGCCC
CCCTGTTACAGATTCTTCAGGAGATATTCTGTAACCGATAGCAAAGGGCTTTGTCGCATA
TTCATAGACTACATTTTTTACTTCCTGTAATACGGCCAGCGGGAAGCGCATACGTCCTTC
AAGATCTCCTCCCCATCGGTCATTACGCTGGTTAAATAGAGGGGAGAAGAAATTCTGTAG
AAGGAATCCGTGCGCACCATGAAGTTCAATGCCATCAAAACCTGCTTTAATCGCCCTTTT
TGTGACATCTCCGAATGCTCTAATGGTTTCCTGAATTTCGTTTTCAGTCATTTCCCTGCT
TTGTACCACTCTCTTCATAAAGTCACCAGATTTTACGTTTGATGCGCTGGCACTAATAAC
ATCGTTATTTGGCACAAGCTCCGGGATGGCTTTATTACCAGCGTGGAAAATCTGCAAAAT
AGCCGGAGCACCGCCACTTTTGGCTGCAGCTGCTAACTTTTCAAGGCTGTTAATGAAACG
GTCGTCATACGCGGCAAATTCATGAGTAAACCCAATGCCGCTTGGCGTGACATAGGTGCA
TCCTGTTATTACTAAACCAACATTTTGTGAGCGACGTTTATAAAATTCGAGTTCTTGCTC
AGAGATGGTTCCATCAGGATTAGCTGACCAGGTTGTCATAGGAGCCATAACGATACGATT
ACGTAGCTTTATTTTTTCTGTCAGCATAAAAGGAGAAAACAATGATGGGTGTTTATTTGT
CATAACAATACCTCAAATGTTTATCTGATTTTAATGCGTATAATCTTAATAAGTTGAGTT
GCTACTTTTTGATGCTTTTTTTCCTTTAATAGAATTCTTTTTGAGTAATTTTATTATTGT
TGTGTAGTCAATAAAGGATAAATGTCAGGGAGATAAGGAATCTCCCTGTAAGATTATTAC
AAATGTGTTTTATAAAAAGGAATTAATTTTTCGAGTGCCTGTTTCACAGGTTCTGGCTTA
TCATACAGGTCGTAATGTGAATAACCTTCAACCACGACCAGCTCTTTATGTTTTGAGGCA
GCGCGGCCAATAATTTCGCAGCCGTCACGGTAGGCACCAAATGCGCCCACTCTATCGCCC
ACCACAACCATTATTGGTTGAGTTAACAGGACTTCTGCAAGATGAAATGCATCCCAACCC
ACGGCAACAGTCTGATGTGAGAATAGCGAACGATTTACCCCATTAGGTGCACAGCCTCGT
GGCGAACGATAATATTCTGTGGCTTCAAAAAGGTCTATTTCTGTTAATCCCGCTTCAAGA
GCTGCATCCGGAGAAGAGGGGAGTAAATCATCTACGCGAAGTTTTGCGCCGTTAGCTTCG
TCTGTTCTTTGTTGCGCCATCGCTTCGAGTGCTCCGATAGGATTAAACGCTGTAAATCCC
TCACGCATAAGACGCCCGTAGTTTGCACCCGTGACAGTACCAATAGCTTTAATTCGACGT
TCTGTCATTGCGGCATTAATGGCATATCCACCTCCACCACAAATACCCAGTACACCAATA
CGCCCGGCATCAACGTAAGGTAAGGTGGTAAGGTAATCAACGACAATGCTGAAGTCTTTT
ACTCGCATTGTTGGATCTTCCAGATAACGCGGTTCTCCACCGCTGCTTCCCTGAAAACTG
GCATCAAAAGCAATGACGATAAAACCAGCTTTTGCCAGGGCGGCACCATACACACTACCC
GATGTCTGTTCTTTGCAGCTTCCAATTGGATGGGCGCTGATAATGGCAGGATACTTTTTT
TCACTATTAAAATCGTCAGGGAAATAGATATCAGCAGCTATATCCCAGTAAGTATGTTTT
ATCGAAACAGTTTTCATTTCAAGCTCCGGGGATTTGCCTAAACAGATTTAAATATCATTT
CTATTATCCGCAACTGGCATTCGTGTTCATATCGAGAACGGCGTAATAGTATGACTTGTA
TTGGTTATCATCAATGGTCTAATATCTATCACAGTGTTAAGTTAAGGTTTACAATGATGA
AAATAGAGCCTTCAATTTTGCCTTCTCTTGCCTGGTTTGCGCTTATTGTTCGTGCCGGCA
GTTTTTCCAGAGCCGCTTCTGAAATGGGTATTACGCGGGCCGCATTGTCCCAGAATTTAA
AATCTCTTGAGGAACGTCTTAACACCAAGCTGATATACCGTACGACCCGCAATATGTCGC
TTACTGAGGAAGGACAGCGTCTGTATGAAGTGCTGGTGTCGGCTTTGGGGCAAATTGATG
ATGCTTTGAAAGATGTTGGTGATACCCAACTTGAACCTACAGGCCTGTTGAGAATAAATT
CCTCCCGTGTTGCAGCACGGATGCTTGTTGAGCCTCATATTGGCGAGTTTCTTACTCGTT
ACCCCAAAACAAAGATAGAACTCATTATGGATGACGGTTTATCTAACATTATTGCGGACG
GCTGTGATGTGGGCATACGTCTTGAGCAAGGACTGGATGAGCATATGACTGCCGTTCCTG
TTTCTCCGCTTATTAAACTGGTTACTGTGGCATCGCCAGATTATTTAAAAGAACACGGTA
TTCCTGAAACGCCTCAGGAACTGAGTAACCATAATTGCCTTCGGTTGCGGCATAAAAGTA
GCGGTGCACTCTCTGCATGGGAGTTTTCTAATGTTGTGGGGGGTAATGAAGAGTTCGAAA
TAGAGGTTTCAGGTAAGTATATTTCTAATGATGACGAAAGCATGATACGAATGGCGCTGA
ATGGAACGGGTATCATTCAACATCTGGATTTTGCAATCGCTGAACATATCAATGCGGGCA
AGTTACAGCCGATTCTTGAGGATTGGGCCGTTTCATTTCCTGGATTTTATATATATGTTT
CATCACGGGTGAGAATGCCCTCTAAAGTTCGTGCTTTTATTGATTTTATGGTGGAGAAAA
GAGTAAAAATAGAAAGTTAATGATGTGTGTCAGAATATCGGTAAGAAGAATGGCGCAATC
GTGAGGATACGTTTATTCATAATAAATCTCCTGAAAGTTTAGAATTATTTTCGATACAGC
CAGATTATCATTGTTACTAATAATGTGGTTAAAATAATAGCATCTATGCCCCCCTTCATG
AGTGTCTGTGAAGAGGATGCTTCTACAAGGAAATCGCCAATGCTCAAAGAAAACTTCAAC
GAACTGCAAATCTTTCTTGTGGTGGCAAGAGAGCGAAGTTTTACCAAAGCAGCGGGCAAA
CTCGGCGTCTCTCAGTCTGCACTTAGCCATGCAATGAAGGCTCTGGAGGAAAGGCTCAAT
ATCCGCCTCCTGACACGGACTACCCGCAGTGTGGCTCCCACAGAAGCGGGGGAGAGAATC
ATTGCCTGCCTTGAACCGCGTATTGACGAGCTTGAACAGGAACTGGAGTCACTTATTCAA
CAGAACGGCACGCCCTCTGGGAATATTCGGTTATCTGCCGGGGAACATGCCGCGCGAACT
CTGGTCTGGCCGAAGCTAAAACCTTTTCTCAGAGAATATCCCGAAATCAATGTCGAACTG
GTGGTGGATAACGGTTTTGTCGATATTGTTGAAGGCCGTTTTGATGCCGGGATACGACTG
GGTGAAAATGTTGATAAAGATATGGTTGCAGTCAGGATTGGACCAGATATGCGGATGGCT
GTGGTGGGAGCTCCGGCGTATTTTGCTGCAAACCCTGCGCCTCAAACGCCTCATGAGCTA
CAAAATCATCGCTGCATCAACATGCGTTTGCCAACTGCCGGTGGGCTTTACCACTGGGAG
TTCGAGCGAGAAGGGAAACCGCTTCGCGTTAAGGTTGATGGGCAGCTGACGTGTAGTCCG
TTGCCAGAAAGAATTGATGCCGCCTTATCAGGGTTTGGGATCGCTTGTGTCCCTGAAGAC
ATGGTTCAGGAGTATATAAAGTCAGGCAAGCTTATTCAGGTGTTACAGGAGTGGTGTCCA
ACTTTTCCTGGGTATTATCTTTACTACCCCAGCCGCAAGCAGCATCCGCCAGCTTTTGCG
CTGTTGATCGATGCGCTTCGCTACACCGAATAACGGGTCCTTTATCCTGGACCCGTTTGG
GTATTAGCGGCCTACGCGTGCCTGATGTTCAGGCGAGTAACGTTCACCGACGATTTTAAT
TGTTTCCAGCGCCTCGGTTATCTGCTGCGTATCTTTCTGCGAAAGAACAATGTCAGCAGC
GGCCAGGTTTTCTTCCAGCCGGTTTAGTTTAGTGGTGCCAGGGATGGGAACAATCCACGG
CTTTTGTGCTAATAGCCATGCCAGTGCGATTTGTGCAGACGTTACCCCTTTCTCCGCAGC
CAGTTCACCTAACAAGGTGACCAGTTTTTCATTGGCTTCAATGGCTTGTGTTGCGAAACG
CGGTACGGTGCTGCGGTAATCATCTTTGCCGAAAGTGGTTCCCGGCTTAATCGCCCCTGT
CAGGAAACCTTTACCTAGTGGGCTGAAGGGGACAAAACCAATTCCCAGTTCCTCCAGCAA
CGGCAGAATTTCCTGTTCAGGCTCACGCCACCACATGGAATATTCGCTTTGCAGGGCGGT
GACAGGTTGTACCGCATGTGCACGACGAATGGTTTGTGCTCCTGCTTCAGACAGGCCGAA
ATGTTTGACCTTACCTTCTGCGATGAGGTCTTTCACCGTTCCTGCAACATCTTCAATAGG
AACATCCGGATCAACACGGTGTTGATACAGCAGGTCAATAACATCTGTTTTCAGACGACG
TAATGATCCTTCAACGGCTTCACGGATATGTTCCGGACGGCTGTTTAAAATCTGCTGCTT
ATTATCATCGCCGAAGGTAAAACCGAATTTAGTGGCAATTACCACGCGGTCACGAAACGG
TTTTAAGGCTTCGCCGACCACTTCTTCATTCAGATACGGACCATACACTTCGGCGGTATC
GAAGAAGGTGACACCACGTTCAACCGCAGCACGAATAAGTTCGATAGCCTGACGGGTATC
GGTCGCCGGGCCGTAGCCGTGGCTTAAGCCCATGCAACCGAGCCCAAGGGCGGAGACTTC
GAGTCCGGATTTACCCAGATAACGTTTTTGCATTGAATGAATACCTCTTTTATCGCGGCT
TAAACATCAAGTTTGCGGCCAGTCAGCCATTCCACCATTGCGGGATCGCGGTGAGAGAAG
AACGCGCTGGTTGCGGTATCCAGGGCGGTAATTTGCAGCATATCTTCAGGGCTGAGTTCA
AAATCGAGAATGTTGATGTTCTCTTCCATGCGTTCTTTTCGCACTGATTTTGCCAGTGAA
GCAATGCCTCGTTGGTAGATCCAGCGCAGAACAACCTGGCCCACGCTTTTGCCATACTTC
TCGCCAATTGCCGTGAGAACAGGATGCTGGAACAGACCATTTTTCCCTTCCGCAAACGGT
GCCCAGGCTTCTGGCTGAATGCCACGACTTTGCATCCAGGGAACGGCCTGTAGCTGCTGA
TTGAAAGGGTTAACTTCAACCTGGTTTACCGCCGGAACGACTTTATTAAAGGCGATAAGG
TCAGCCAGTCGGTCAGGATGGAAGTTACTGACGCCAATAGCGCGAATTTTACCGGCCTGT
TGCAGCTCTTCCATGGCACGCCAGGCTCCGTGGACATCGCCGTATGGCTGGTGAATCAAA
TACAGGTCAACGTAATCAAGTTGCAGTCGATTCAGAGAGCGTTCGAACTGGGCTTTGGCC
CCTTCGTAACTGGTATCCTGCAACCAGAGTTTCGTGGTGACAAAGAGTTCGTTACGGGCG
ATACCGCTTTGTTTCAGTGCGTTCCCGACCTGGGTTTCATTTTGATAGGAGGCGGCGGTG
TCAATCAGTCGATAACCGGTGTTAATAGCGTCAATGACCGCTCTTTCGCATTCAGCGGCA
TCGGTCATCTGAAATACACCAAAGCCCAGCAGGGGCATTTCAATACCGTTGTTCAGTTTT
ACTTTTTGCATGGTGTTATCCTTCCGTTATCGTTCATGAGAAGCATAACGTAAAGAGAAG
AGCTCGATTAGACGGCAGGATTTGTCAGGGGTTATGAACGAAATTCATAAATCTGTTTGA
GTGTTGCGATGAGTAGTGCAAGTTCGATATCCCCGCAATTTACAGTCCGATAAAGGAAAA
TGAATATCCATAAAAAATATATCGGTTTATCCTGGCGTATATACCTACTTCGACGTATTT
CCAATAGTTGTTAATTAAAGGCAGGCCATTATTATTCACTCTGAATAATGAATTATTCAC
TGTCCGCAGAGTAAAAATATAACTTAGGTATCTATTTAATAACTTGCACAAAAAGCTAAA
TTTTTACCCATAAATAAAAATATAATCCCGCGCCCAACCACCTGATGAGTGGCTACAGAC
ACTGGATATATTAGGTGGCGGTGTACTTTCTTACATAAAGGTATTTCCTTTTCTGCGGAA
AAGGAAATCGGGGATTTCCCGGTTTTTCTGACAAGCAGACGCCACTATTTGTGTCTGCCT
ATGTTCGTTAATTCGTTCATCAGGAAATTATCTCAATGTCACGTTATAAAACAGGTCATA
AACAACCACGATTTCGTTATTCAGTTCTGGCCCGCTGCGTGGCGTGGGCAAATATCTCTG
TTCAGGTTCTTTTTCCACTCGCTGTCACCTTTACCCCAGTAATGGCGGCACGTGCGCAGC
ATGCGGTTCAGCCACGGTTGAGCATGGGAAATACTACGGTAACTGGTGATAATAACGTGG
AGAAAAATGTCGCGTCGTTTGCCGCAAATGCCGGGACATTTTTAAGCAGTCAGCCAGATA
GCGATGCGACACGTAATTTTATTACCGGAATAGCCACCGCTAAAGCTAACCAGGAAATAC
AGGAGTGGCTCGGAAAATATGGTACAGCGCGCGTCAAACTGAATGTCGATAAAGATTTCT
CGCTGAAGGATTCTTCGCTGGAAATGCTTTATCCTATTTATGATACGCCGACAAATATGT
TGTTCACTCAGGGGGCAATACATCGTACCGACGATCGTACTCAGTCAAATATTGGTTTTG
GCTGGCGTCATTTTTCAGGAAATGACTGGATGGCGGGGGTGAATACTTTTATCGATCATG
ATTTATCCCGTAGTCATACCCGCATTGGTGTTGGTGCGGAATACTGGCGTGATTATTTGA
AACTGAGCGCCAATGGTTATATCCGGGCTTCTGGCTGGAAAAAATCACCGGATGTTGAGG
ATTATCAGGAACGCCCGGCGAATGGCTGGGATATTCGTGCTGAGGGCTATTTACCTGCCT
GGCCGCAGCTTGGCGCAAGCCTGATGTATGAACAGTATTATGGCGATGAAGTCGGGCTGT
TTGGTAAAGATAAACGCCAGAAAGATCCACATGCGATTACCGCTGAAGTGAATTACACGC
CAGTGCCTCTTCTGACCCTGAGTGCCGGGCATAAGCAGGGCAAGAGTGGTGAGAATGACA
CTCGCTTTGGCCTGGAAGTTAATTATCGGATTGGCGAACCTCTGGAAAAACAACTCGATA
CAGACAGCATTCGCGAGCGTCGAATGCTGGCAGGCAGCCGCTATGACCTGGTTGAGCGTA
ATAACAACATCGTTCTTGAGTACCGCAAATCTGAAGTGATTCGTATTGCTCTGCCTGAGC
GTATTGAAGGCAAGGGCGGTCAGACACTTTCCCTGGGGCTTGTGGTCAGCAAAGCAACTC
ACGGACTGAAAAATGTGCAATGGGAAGCGCCGTCATTACTGGCTGAAGGTGGCAAAATTA
CCGGTCAGGGTAGTCAGTGGCAAGTAACGCTCCCGGCTTACCGTCCAGGCAAAGACAATT
ATTATGCGATTTCAGCAGTTGCCTACGATAACAAAGGTAATGCCTCGAAACGTGTGCAGA
CAGAAGTGGTTATTACCGGAGCTGGTATGAGCGCCGATCGCACGGCGTTAACGCTTGACG
GTCAGAGCCGTATTCAAATGCTTGCTAACGGTAATGAGCAAAAGCCGCTGGTGCTGTCTC
TGCGCGACGCCGAGGGCCAGCCAGTCACGGGCATGAAGGAGCAGATCAAGACTGAACTAA
CCTTCAAACCGGCTGGAAATATTGTGACTCGTTCCCTGAAGGCCACTAAATCACAGGCAA
AGCCAACACTGGGTGAGTTCACCGAAACTGAAGCAGGGGTGTATCAGTCTGTCTTTACGA
CCGGAACGCAGTCAGGTGAGGCAACGATTACTGTTAGCGTTGATGGCATGAGCAAAACCG
TCACTGCAGAACTGCGGGCCACGATGATGGATGTGGCAAACTCCACCCTGAGCGCTAACG
AGCCGTCAGGTGACGTGGTTGCTGATGGTCAGCAAGCCTACACGCTGACGCTGACTGCGG
TGGACTCCGAGGGTAATCCGGTGACGGGAGAAGCCAGCCGCCTGCGACTTGTTCCGCAAG
ACACTAATGGTGTTACCGTTGGTGCCATTTCGGAAATAAAACCAGGGGTTTACAGCGCCA
CGGTTTCTTCGACCCGTGCCGGAAACGTTGTTTTGCGCGCCTTCAGCGAGCAGTATCAGC
TGGGCACATTACAACAAACGCTGAAGTTTGTTGCCGGGCCGCTTGATGCAGCACATTCGT
CCATCACCCTGAATCCTGATAAACCGGTGGTCGGCGGTACGCTTACGGCAATCTGGTCGA
CAAAAGATGCCAATGACAACCCTGTGACCAGCCTCACGCCGGAAGCGCCGTCATTAGCGG
GTGCCGCTGCTGTTGGTTCTACGGCATCTGGCTGGACAAATAATGGTGATGGGACGTGGA
CTGCGCAGATTACTCTCGGCTCTACGGCGGGTGAATTAGAAGTTATGCCGAAGCTAAATG
GACAGGATGCGGCAGCAAATGCGGCAAAAGTAACCGTGGTGGCTGATGCGTTATCTTCAA
ACCAGTCGAAAGTCTCTGTCGCGGAAGATCACGTAAAAGCCGGCGAAAGCACAACCGTGA
CGTTGGTGGCGAAAGATGCACATGGCAACGCTATCAGTGGTCTTTCGTTGTCGGCAAGTT
TGACGGGGACCGCCTCTGAAGGGGCGACCGTTTCCAGTTGGACCGAAAAAGGTGACGGTT
CCTATGTTGCTACGTTAACTACAGGCGGAAAGACGGGCGAGCTTCGTGTCATGCCGCTCT
TCAACGGCCAGCCAGCAGCCACCGAAGCCGCGCAGCTGACTGTTATTGCCGGAGAGATGT
CATCAGCGAATTCTACGCTTGTTGCGGACAATAAAACTCCAACGGTTAAAACGACGACGG
AACTCACCTTCACCGTGAAGGATGCGTACGGGAATCCGGTCACCGGGCTGAAGCCAGATG
CACCAGTGTTTAGCGGTGCCGCCAGCACGGGGAGTGAGCGTCCTTCAGCAGGAAACTGGA
CAGAGAAAGGTAATGGGGTCTACGTGGCGACCTTAACGCTGGGATCTGCCGCGGGTCAGT
TGTCTGTGATGCCGCGAGTGAACGGCCAAAATGCCGTTGCTCAGCCACTGGTGCTGAATG
TTGCAGGCGACGCTTCCCGGGCAGTGATCAGTGATATGGCGGTGAAGGTGAATAACCAAC
TGGCAAATGGACAGTCTGCTAACCAGGTAACCCTGACCGTCGTGGACAGCTATGGTAACC
CGTTGCAGGGGCAAGAAGTTACGCTGACTTTACCGCAGGGTGTGACTAGCAAGACGGGGA
ATACAGTAACAACCAATGCGGCAGGTAAAGCGGATATTGAGTTGATATCAACCGTTGCAG
GGGAACTTGAAATCGCGGCCGCGGTGAAAAACTCTCAGAAGACGGTCACGGTGAAATTCA
ACGCGGATGCCAGCACCGGTCAGGCAAACCTGCAGGTAGACACCGCCGTTCAAAAAGTGG
CAAACGGCAAAGATGCCTTTACGCTGACGGCGACCGTTGAGGATAAAAACGGTAACCCTG
TTCCAGGCACTCTGGTGACCTTTAATCTGCCCCGGGGTGTCAAGCCGCTTACTGGCGATA
ATGTCTGGGTGAAAGCCAACGATGAGGGGAAAGCAGAGTTGCAGGTGGTTTCCGTGACTG
CCGGAACCTATGAGATCACGGCATCGGCAGGAAATGACCAGCCTTCGGATGCGCAGACTA
TAACGTTTGTGGCCGATAAGGCGACCGCAACCGTCTCCGGTATTGAGGTGATTGGCAACT
ATGCACTGGCGGATGGCAAAGCCAAACAGACGTATAAAGTTACGGTGACTGATGCCAATA
ACAACCTGTTGAAAGATAGCGAGGTGACGCTGACTGCTAGCCCGGCAAATTTAGCTCTGG
ATCCCGATGGGACGGCGACAACGAATGAGCAAGGACAGGCTATTTTCACCGCCACGACCA
GTGTCGCAGCGACATATACACTCACGGCGAAAGTGGAACAGGCCGACGGTCAGGAATCGA
CGAAAACTGCCGAATCTAAATTCGTCGCGGATGATAAAAACGCGGAGCTCGCTGCATCTC
CAGAGCGTGTAGATTCTCTGGTGGCGGACGGGAAGACTACTGCAACACTGACGGTTACTC
TGATGTCGGGTGTCAACCCCGTAGGAGGAACCATGTGGGTCGACATTGAGGCTCCGGAAG
GGGTGACAGAGGCGGATTATCAGTTCCTGCCGTCGAAAAATGACCATTTCGCGAGCGGGA
AAATCACGCGTACATTTAGTACCAACAAGCCAGGTACATACACATTCACATTCAACTCTT
TGACATATGGAGGGTATGAAATGAAACCAGTGACTGTGACAATTAACGCCGTTCCTGCAG
ATACTGAAGGTGCTGAGGAGAAATAAAAACGACGATGTAATAAATAATAATGGCGTTGAC
ATGCGCAGTGCCATTATTTACTGAATACCTACCCTGGTACCGATTAGACGGTGGCAGGGT
AGGGTAAATCTTATGTGATGGATTTACAGGCTAAACCGGGCGAACGGGGATAAAAATTTC
GCAAACAATGTTATTGCTATCAATTTCGACGAAGTTTTCATTGTAATAAAATCGCTCAAT
ATCACTGCCGTTCACTCTGGCTAACCCCCTGGCAGGTAATTCCATCAGATAGAGGTTTCG
CGCCCATTCAGGGTAGTGCTCCCACTCACCTTCATAGCGGAAAGAGGCATACAGTCCTCG
GTTAATTGTCCACTCTTTCGACATCTCTGAATCGGTTTGTTTGCATACCGTACCGGCAAA
AGTTTCAACTGTGAGCAAATCGACCGATTTTGTTGACGGTTCGAATGTGGAGACGAAATA
GATATCCGTCTTAAAATTCTTCATACATCTGGCTAAATGATGACGTCGCAGTTTGACTTC
TTCATCCGGTGATTTATTCGATACTTCAATATCATATTTAAATGAATTGCCAAAAATAGG
TGTCTCAGGAAAGTTGACTAATCTACACTCCGTCTTTTGCTGTTGACGTATTAAAAAAGA
AGGGAAGATATTTGCGAGATCCCAATAATCACGGTGGCGGTATTCACGGGGAGAGCAGCC
GAATAACTTTTTAAATTCGCGGCTGAATGACTGCTGTGAGTCAAAATGTAAAGAGAGTGC
AATATCAAGCATAGATTTCGCGGTGAGTCGGACAAGAATGGCGGCACGACAAAGCCTTCG
TTTGCGAATGTATTCTCCCAAAGGCACATGCATGAAATTTCGGAACAGAAGCTGGATGTT
GCGTCTGCTGTAGCCAGATTTCTGTGCGATATCTTCGATTGAAATAGGGTGCTCAAGATT
GCACTCAATCCACTCCAGGAGCTGCTGTAGAATCTTCTGCCTGATCATCACATTCTCCGT
TAATTCTTTGTAATATCGCACATTTTCGTTATGTCCTGGGCCTTAAGTGTATCAAAAACA
GCAAGTCCCAAGGCAAAAGCACTGATAGCGTCTGCTTCATTGCCCCAAAAATAGAGAGGT
TTCAGTCCTACATTATTAATGAATTTTTTGCATAAGTGATATCAAAATCCACATACTAAT
TTGAGGTTACGTTTTAACGTAGACTCATTGTTCATACCTAATGGAGGGACTGACAGTGGA
ATTTTCCGTATTAAGTAACAATCTGAAAATGCCGATGATGGGATTTGGTGTTTTTCAGGT
TACCGATAAAGACGTGTGCAAACAGTCAGTGTTGAATGCTATCCGCACGGGTTATCGACT
CATCGACACTGCAGCGGTATACGGTAATGAAGATGCCGTCGGTGAAGCCGTTCGTGAAGC
TATATCTGAAGGTTTATGTACCCGAGATGAGTTATTTATAACGTCTAAATTGTGGGTGCA
GGATATGTTGAATCAGGATACGGCAAAAGCAGGTATTGAAGCATCATTAAAAAAATCGGG
ACTAGAATACTTCGACCTCTATTTATTGCACCAGGCTATGCGCGATTATTTCAGTGCGTG
GCGTGCACTCGAAGATGCCTATGAAGAGGGCAAATTAAAAGCAATTGGGGTTTCCAATTT
CTATCCTCATGTTCTGGCGAACTTTTGTGAAACGGTAAGAGTTAAACCGATGGTCAACCA
GGTCGAGTTGCATCCCTATTTTGCCCAACCAGAGGCGCTGGCAACCATGAAGTATTATAA
CGTGCAGCCTGAAGCATGGGCTCCGTTAGGTGGTGGACGACATAAACCCTTTGAAAATAA
TCTGCTTCAGAGTATTGCAGATGCCCATCAAAAATCGATTTCTCAAGTCATTCTGCGTTG
GAATATTCAACGGGGAGTGGTCGTTATTCCGAAATCGACACATCAACAGCGTATCGAAGA
AAATTTTGCTATCTGGGATTTCTCACTGACAGAGAAAGAAATGGCACAAATTAGTTCGCT
TGATTTGGGTTATGTTGGGGAGTCGGTAAAACATTTTAATCCTGAATTTGTTCGTGGTTG
TCTTGCTGTAAAAATACATGATTGATATTAATCATGTATTTTACCTGAGACGACAAGAAT
CTTTTAACAGGGGAGTGATATTGATCTTCACTCTGTCATATCTCCGGTAATATGGCGTCA
GGCTTCATCATCAGAAAGGGGGCCTGACGCCTGAAAAAGTGAACAACAGACAGTGTTCGG
ATTATCAATATTCAGTTTTTAACGTTGAACTGGATTCATTACTGCGTTGTTTAAGAATTT
CCCGCGCCGAATCTGCCATTATCATGACAGCACCTGCCAGCATCAGAGTATCTTTCAATA
CCAGGCGACCAGCACCGGATAAATAAGGGAAACCATGATGAGCGTCACCCAATGCGGGTA
CCCATGCCTCCGGGGTGGTGATTAAAAATGAGAGTGTTACCAACGGTGTGGTAAATGCCA
TCAGCCCTCCCAATAAACCTAACCAGCGATTGACAGGATTAGCCAAAACCAGCAGAGCAA
TAATCACCTCCACGACGCCAAGACCGTTGGAAAAACCATAGGTATTATTGGCCGATTGCC
ATGCCCTTGCTTCTGGTTTGTATTCGCCTTCGTGAGTCAGATACTGTTTATAGTCTTCCG
GGTGTTCATAAAAGAACGACATTAGTGGACTGTTTGCGACGAATGGTGTAATGCTGTCTG
CCTCGTAAGGGACAAACTTTAATAACCCAATCCACATAAAAACAATCGCAATACTCAGAC
GAATCAATGTCAGGCCAATTTTATCTCCCCGACTTAACAGATGCAGGTATTTTTCCATTG
TGAACATCCTTATTTATACAATACTGCTGTTGCGGTTGAATTATTATCAATTCGCATCGA
TGTGACTTTCCAGGATGAAGCATTATATTTTCTGGCTATATCAGCAATGGCATCCTCCAG
AACTGTCGGTGATGCTGATACTGACGAGACGCTGATATGTTTCAGAATTATTTTATCATC
TGCATTGGTGGAAAATGCCATAACGCCAGATAATAGTGTTGCAAATAAAACGGATTTTTT
AAACATATAAAATACCATCAATGAAGTGATTAAGAGTTTATAGAGTTACAGAGAATTAAT
AAGATTCTTTTCTCTGAGACGCCAGAATATTTGTTCTGGCGTCTGATTTTGAGTTTATTT
GACTAATGAAAATAGATCATTGAGTGATTCGCTCATCGACGGATGAGTAAATATCTGATC
GCGTAATATGCTATAAGGCAGCCCGGCATCCATCACCATTTTCACTATATTAATCATCTC
GTGGGAGTCAACACACAGCAGTGATGCCCCTAATATACGTTGGGTTTTATTATCAACAAT
CGCTTTTAATACCCCACGAGTATCATTCATCACTCTGGCACGCGGAATTGCAGCTACAGG
CAATGTCACCACCTGAATATCAGCACCACTCTCTCTGGCTTGTTCTTCTGTCATACCAAC
CCTGGACAGGGGCGGTGTCATAAATACGGAATAAGGCACATTTTTCCGATCATCAGTACT
ACGTTTGCCTTCACCCAGTAACTCATCACGTACAATGCGGTAATCATCCAGTGAAATATA
AGTAAATTGCAGCCCGCCGGTAACATCTCCCATCGCCCAAATATTGTCTGCGGTGGTATG
TAATCGCTTGTCAACGACAATTGCCCCGCGCTCGTTTACTGCGATACTGGCATTTTCTGG
ATGTAACGAAGCGGTAGCCGGTTGACGACCGGAAGCTATTAACAGTGCATCCACCGCCAG
TTGGGCGTGCTCGCTATGCACTTGCACTTGATTTTCATGGTGACTGATTCGCTCCACATG
GGCATTGAGGATTATATCGACGCCCTGATCGCGTAAAATCGTCGCGATATTATCAGCAAT
ATCCCGATCTTCCCGAGGCAAAAACAGCGAAGCTGCTTCTAAAATGGTTACCTTGCTGCC
AAAATTAGCGAACATAGAGGCGAACTCAACGCCAATATATCCGCCGCCCAAAATACCTAA
ATGCCCAGGCAATTCTTTTAGATTAAGTAATCCGGTGCTGTCATATACTCCTGGCGTGGT
GGTAATTCCAGGAATTGGCGGAACCACGGTTTGTGCACCGGTATTAATAAAAATTTTCTC
GCCATGAATTTCCAGATTTCCCTCAGGCCGATGAACACGCAGGCTATGATTATTGATAAA
CTCCGCCTGGCCGTCGATCACGTCGATATTGGGCATATCCGCAAGATTATGAAAATTCTT
ATTACGTAAAAAATTAACCACTTCATTTTTACGCTGTATGGCACGGACAAAATCTGTGTG
CTGCTGTGCGTCATGAACCAATGTTTTGGTTGGGATACAGCCGATATTAATACAGGTCCC
GCCATACATTGCATTTGATTGTTCGATGAGAGCCACACGCCAACCTGCTTTTGCCAGCGT
GACGGCTAATGTTTTTCCAGCCTTGCCAAAACCAATAATAACTGCCTGATATTTATTCAT
GATGATTTCCTGTCGAAACGCGTTCATTTGACATCATGACTATAGACGCAAAAGAGCAAA
TAACATTTCTTCACAACGCTTGATATTTTGTCTTATCGTCTGGTATTTTCTTTTTCTTAA
TCAGAATCACAAAACAAAAATCATGATTAACTATTTGATGGTATTAGATTAATTATTGAC
TAAGATAGTTGGTGTTTGTAATTAAAAAACTACTCAGGAGTCTGATATGGATGCTCTTAG
CCGTTTGTTGATGCTTAACGCTCCACAAGGAACGATCGATAAGAATTGCGTGTTAGGAAG
TGACTGGCAGCTTCCACATGGTGCCGGGGAATTGTCGGTTATTCGTTGGCATGCGTTAAC
GCAAGGAGCGGCGAAGCTGGAAATGCCGACGGGAGAGATTTTTACATTACGCCCGGGAAA
TGTGGTCCTGCTACCACAAAATTCAGCTCATCGCCTGAGTCATGTCGATAATGAATCGAC
CTGTATTGTCTGTGGCACTCTTCGGCTGCAACATTCGGCGCGTTATTTTTTAACGTCTTT
GCCGGAAACGCTGTTTGTAGCACCAGTGAACCATAGCGTGGAATATAACTGGCTGAGGGA
GGCGATCCCGTTTTTACAACAGGAATCCAGATCGGCAATGCCGGGAGTGGATGCTCTGTG
TAGCCAGATCTGCGCTACATTCTTTACCCTCGCGGTGCGTGAGTGGATTGCACAGGTTAA
TACAGAGAAAAACATTCTCAGTTTGCTTCTGCATCCACGTCTTGGTGCGGTAATACAGCA
AATGCTGGAAATGCCAGGACACGCCTGGACCGTCGAATCGCTGGCCAGCATCGCCCACAT
GTCCCGGGCAAGTTTTGCCCAGCTTTTCCGTGATGTTTCCGGAACCACGCCGCTAGCTGT
ATTAACAAAGTTGCGTCTACAAATAGCGGCCCAGATGTTTTCCCGGGAAATGCTCCCTGT
TGTGGTGATCGCTGAGTCAGTAGGCTATGCCAGTGAATCATCTTTTCACAAGGCGTTTGT
CCGCGAGTTTGGTTGTACTCCGGGAGAATATCGGGAAAGGGTCAGACAGCTTGCACCCTG
AATAAAACCGCCAGAAATCAGGTCAAAGATAATCCGCATTCCGGGAGTTGTGAGCCTTTC
AACTATTTCTATTTCCAACGGTGGTTTGGGCTTTATATATTTTTTTCTGATGGACTCTAG
CTCAGTTTTTAAATAAAAATGCAAACTAAATTGCTTCAATTAAATAAAATGCCGATTATT
ACTTGATACGTAATTATTGTTGGTGATTTTGTTTGTACACCATCAGTGTATATCTCAATA
ACCCCTGAATAAGTAGCACTGAATAGGTATAAGGGATGTAGCCTTTTTAAATGGATTTCT
TATGCCAAAAATGATCGTCGATTTCCCTATAAAATGTGAGCGATGCCGAAAGAAATAAAA
TTAGTTATTGCATTTGAAGTTTGGATGAAAGATTATCATTTGTCATACAAATGAGGGGTG
GTATGTTGCTAGCCAATTAAAAAAGAACGCCATATTTATTGATGATTGATCCCCCGGAAG
GGGGGAACCATCGGGCATAAATGGGCATGAAGTAATGGAGTATTAGTTGTGAATGTCAAT
TTCTTTGTCACCTGTATTGGTGACGCCCTGAAATCAAGAATGGCACGAGACTCCGTGCTG
CTACTGGAAAAACTCGGCTGTCGCGTAAATTTCCCGGAGAAACAGGGATGCTGCGGTCAG
CCTGCGATCAATAGTGGTTATATCAAAGAAGCGATTCCAGGGATGAAAAATCTGATCGCC
GCACTGGAGGATAACGACGATCCCATTATTTCACCGGCTGGCTCCTGTACCTATGCCGTA
AAAAGTTACCCAACTTATCTGGCGGATGAACCTGAATGGGCATCACGTGCCGAAAAGGTT
GCCGCGCGTATGCAGGATCTCACCTCTTTTATTGTTAATACATTAGGGGTAGTCGATGTA
GGTGCCAGTTTGCAAGGGAGAGCGGTGTATCACCCATCTTGTAGCCTGGCCCGTAAGCTG
GGGGTGAAGGACGAGCCACTTATGCTGCTGAAAAATGTGCGTGGACTGGAGCTGTTGACC
TTTGCTGAACAGGATACCTGCTGCGGATTTGGCGGCACGTTCTCGGTCAAAATGGCCGAA
ATATCCGGCGAGATGGTGAAAGAAAAGGTTGCGCACCTGATGGAAGTCCGCCCAGAGTAT
TTAATTGGTGCTGACGTGAGTTGCCTGCTGAACATCAGTGGACGATTACAACGGGAAGGG
CAGAAAGTCAAAGTGATGCATATTGCTGAAGTGTTGATGAGCCGCTGAGGATATAAAGAT
GTCGATCAAAACCAGTAATACAGATTTTAAGACACGCATCCGTCAGCAAATTGAAGATCC
TATCATGCGCAAAGCGGTGGCAAACGCGCAGCAGCGTATCGGGGCAAATCGGCAAAAAAT
GGTCGATGAATTGGGGCACTGGGAGGAGTGGCGCGATCGGGCCGCCCAGATACGTGATCA
TGTTCTGAGTAATCTCGACGCTTATCTGTACCAGCTCTCAGAAAAAGTGACGCAAAACGG
CGGTCACGTCTATTTTGCAAAAACCAAAGAAGACGCTACCCGCTACATTTTACAGGTTGC
CCAACGCAAAAATGTCCGGAAGGTGGTGAAATCTAAATCGATGGTGACCGAAGAGATTGG
TGTCAATCATGTGTTGCAGGATGCTGGGATTCAGGTGATTGAAACCGATCTGGGTGAATA
CATTCTCCAGCTGGATCAAGATCCGCCCTCTCATGTTGTGGTCCCGGCAATTCATAAAGA
TCGCCATCAGATCCGTCGAGTGCTACATGAACGTCTGGGCTATGAGGGGCCGGAAACGCC
TGAAGCAATGACCTTATTCATTCGGCAAAAAATCCGCGAAGATTTCCTCAGTGCTGAAAT
AGGTATTACCGGCTGTAATTTCGCGGTGGCAGAGACCGGTTCGGTATGCCTGGTGACCAA
TGAAGGTAATGCGCGAATGTGTACCACGCTGCCTAAAACGCATATTGCAGTGATGGGAAT
GGAGCGTATTGCTCCCACGTTTGCCGAGGTAGATGTATTGATCACCATGCTGGCGCGCAG
TGCCGTTGGTGCACGTTTGACGGGATACAACACCTGGCTGACAGGACCGCGCGAAGCTGG
GCACGTTGATGGTCCTGAAGAGTTTCATCTGGTTATTGTCGATAACGGGCGTTCTGAGGT
GCTGGCCTCTGAATTTCGGGATGTGCTGCGCTGTATTCGCTGCGGGGCTTGTATGAATAC
TTGTCCGGCATATCGCCATATTGGCGGTCATGGATATGGCTCTATTTATCCAGGGCCAAT
TGGTGCGGTGATTTCTCCGCTACTTGGCGGCTATAAAGATTTTAAAGATTTACCCTACGC
CTGCTCTTTATGCACTGCTTGTGACAACGTGTGTCCGGTGCGTATTCCGCTGTCAAAACT
GATTTTGCGTCATCGTCGGGTGATGGCTGAAAAAGGGATCACCGCAAAAGCAGAGCAACG
GGCGATAAAAATGTTCGCTTATGCCAATAGTCATCCAGGATTGTGGAAAGTCGGGATGAT
GGCCGGCGCTCATGCGGCAAGTTGGTTTATCAATGGCGGCAAAACACCACTCAAATTTGG
CGCGATTAGCGACTGGATGGAAGCACGCGATCTTCCTGAAGCTGACGGAGAGAGTTTCCG
TAGTTGGTTTAAGAAACATCAGGCGCAGGAGAAAAAGAATGGATAATCGGAGCGAATTTT
TGAATAACGTTGCTCAGGCACTGGGTCGCCCGCTGCGACTTGAACCGCAAGCAGAAGATG
CGCCGCTTAACAACTATGCTAACGAGCGGCTTACCGCACTTAACCAACAGCAGCGCTGTG
ACGCGTTTATTCAGTTTGCCAGCGATGTTATGTTGACGCGCTGTGAGTTGACCAGCGAGG
CGAAGGCGGCAGAAGCTGCAATACGTCTGTGTAAAGAGCTGGGAGATCAGTCGGTCGTGA
TTAGCGGTGACACGAGGCTGGAGGAATTGGGGATTAGCGAACGTTTGCAGCAGGAATGCA
ATGTCGTTGTTTGGGATCCGGCGAAAGGTGCCGAGAATATCTCACAGGCAGAGCAGGCTA
AAGTGGGTGTCGTGTATGCTGAATATGGTTTAACCGAATCGGGAGGCGTGGTTCTTTTTT
CCGCCGCCGAGCGCGGGCGTTCATTGAGCCTGCTCCCGGAATCTTCTCTTTTTATCCTGC
GTAAAAGCACAATCCTGCCGCGTGTAGCGCAACTCGCAGAAAAATTGCATCAGAAAGCGC
AGGCCGGTGAACGAATGCCGTCCTGCATTAACATCATTAGCGGCCCTAGTTCAACGGCGG
ATATTGAGCTTATCAAAGTCGTCGGGGTTCATGGCCCGGTGAAAGCGGTGTATCTGATTA
TTGAGGATTGCTGAGAGAGATATGAAGTCTGGACATAAACCTGAAGGCAGCATACGAGGT
TGTGAATAGCGTTAAGGACAACCTGACTTAACCCCGTTCCGTCATGGTTATGCTGCTCTT
CTGTAAATATCCTGGCATTAGTAATGCCAGGATATTTACAGTGAAAAAGACAGGCATCCA
TTCCTGAAAACGGGTTCCCTTCCCGGTCATTGTCACTTCAGCTTTATACAGGCACTCTCT
GTCAGAATGCTGTTTATTACTGCCCAGAGTTTTGTTGGTATTCATCTACCATTTTTTTGA
CAAGGCAAAACATTACAGAAATTACAATGCTTAGAAAAAATCCCAGAGCCAGGCAAATGG
CAGCAGGGTATTTATTTTTTATTTCTGGTGAGCTTATAGTTACACAGCCATCACCGTTCG
GATACAATGACCAGTTCCTGGTCAGGTATATCATTTTTGTATAAAGCTCACTGTTAATTG
CTGAAGGCGTTTGTATCTCATCGAGAACTTGCCTGCCATTATGATATTCTGACGCATACC
ATTTGATAATAGACGCCTGCACGCGAGATATTTCCGCTTCAGCAGTTGGTAAATCTCTCT
TATCTCCTGACCATTCCAGCTTTATTTCTCTGTTCTTGACATCTGGGCTGGTGTGAAAAA
ATGTAGTAATTCGCTGAATAACATCTTCAGTCATTGTGGTCTGACAGGCAAAGTTATTAT
TGCTATCACAGCTAACAAGTATGCCTGGTGTTGTCTGGTTTATTTTTAGGCTGTAACTCA
CTTTTATATTATCTTTATTGATATACAGAAATAAAAGCACCATTGCCATACAGATAGCTA
TAATAAAAAGGATAACACGCATCTTTTTCTTCAGATAAAATAAAATCTCAATCAGATCGA
TATCCTGTTTGATTTGTTCACTCATAATATATCCAGAAAATGAAATCTGTCGCAGATAAA
TGAATTAATAGTCTGTATCAGGAGTGTTCGGGTTAAATATCAGCAAAAAACCAGCATCAT
GAATACTGGATATGAAGCATGAGAGTTACCTCAGTGTTTTATATAAGGATTCGGTCCTCA
TAGTAGAACGGTAACTCTCAATCTAATCGGTTCCTGAGTCAGTTCACATAACGACTCATT
TTTTCACTCTCACCGGCATCCCATTTGCCACAAAATATCTTGCCGTGCTCCTCGGCAACG
CTTCTTGCCCGCGAATCATATCCGCTATTTTCTCGCCAATCATAATCGTCGTGGCGTTCA
AATTGCCGGTGATAATTTGCGGCATAATTGACGCATCCACCACGCGCAGACCTTCCAGCC
CGTGTACGCGGCCTTCGCCGTCAACCACTGCCATCTCGTCATAACCCATTTTGCAGGTAC
CGCACGGGTGGAAGGCGGTTTCGGCGTGGTTACGCACGAACTCATCGAGCTGCTCATCCG
TCTGGCATTCGACACCGGGGCTGATTTCGCGGCCACGATACTGATCCAGCGCCGGTTGAT
GCATGATCTCGCGGGTGATGCGAATTGCGTCGCGGAACTCCTGCCAGTCCTGCTCGTGCG
ACATGTAGTTAAACAGAATCGCTGGATGCTGGTGCGGGTCGCGGGATTTAATCCGCACAT
GCCCACGGCTTGGCGAGCGCATCGATCCGACGTGGCACTGGAAGCCGTGCTCTTTCACTG
CGTTCGAGCCGTTATAGTTAATCGCCACTGGCAGGAAATGGTACTGAATATTCGGCCACG
CAAATTCCTCACGGCTGCGAATAAATCCGCCTGCTTCAAAGTGGTTGCTGGCACCAACGC
CGGTGCCGCCAAACAGCCACTCCGCACCGATTTTCGGCTGATTCCACCACTGCAGGGCAG
GGTAGAGGGAAACCGGTTCTTTGCACTCATATTGCAGGTACATCTCCAGGTGATCCTGAA
GATTTTCGCCGACGCCGGGTAAATCATGCACCAGCGGAATATCAAACTCCGCCAGCAGTT
CAGCGCTACCCACGCCGGAACGTTGCAGGATCTGCGGAGAGGCGATCGCACCTGCACATA
ACAGCACCTCTTTATTCGCTGTCGCGCGGGTTGGAATGGTGCTGTCGCCTTCCAGCCACT
CGACGCCCACCGCGCGTTTGCCGTCAAAAATGATGTGATCGGTCATGGCGTGAGTACGAA
TGGTCAGGTTAGGGCGCGATTTGGCCTGATCGAGATAGCCACGCGCGGTGCTGGCGCGAC
GGCCATGCGGCGTGACGGTGCGATCCATCGGGCCAAAACCTTCCTGCTGATAGCCGTTGA
GATCGTCCGTGCGCGGGTAGCCTGCCTGCACGCCCGCTTCAATCATCGCTTCAAACAGCG
GATTGACGCCGGGTTTGGAGGTAGTGACGCTCACCGGGCCATCGCCACCGTGGTAGTCGT
TCTCGCCTACATCGCGAGTCTCGGCCTTGCGGTAGTAGGGCAGGCAGTCGAGATAACTCC
AGTTCTCCAGACCGGGTTCTTGCGCCCAGTTATCGAGATCCAGCGCGTTACCACGGATGT
AACACATGCCGTTGATCAGTGATGACCCGCCAAGCCCCTTACCGCGTCCGCACTCCATGC
GACGGTTATTCATAAACGGTTCAGGTTCCGTTTCATAGGCCCAGTTGTAGCGTTTACCCT
GTAACGGGAATGCCAGCGCGGCGGGCATCTGGGTGCGGAAGTCAAAGCGATAGTCCGGGC
CGCCTGCTTCAAGCAGCAGCACGGTTATGTTCGGATCTTCAGTCAGACGGGTAGCGAGGA
CGTTGCCGGCTGAGCCGGCACCAATAATGATGTAGTCAAATTGCAAATAAACCTCCTGGT
TAGAATATGGACTGGAATTTAGCCATCTCAACCTGGATGGACTTCACCTGGGTGTAACTC
TGGAGCGTCATCACGCCGTTCTCGCGACCAATGCCGGAGTGTTTGTAGCCGCCAACGGGC
ATCTCAGCAGGGGATTCGCCCCAGGTGTTGATCCAGCAAATACCCGCTTCCAGCTGATGA
ATGACGCGATGCGCGCGGTTCAGGTCCGCCGTCACGATGCCCGCCGCCAGGCCGTAGTCG
GTATCATTGGCGCGGCGAATCACTTCGTCCTCAGATTCATAAGTGAGAAGCGACATCACC
GGACCGAAGATCTCTTCGCGCACGATGGTCATTTCGTCGCGGCAATCGGTGAACACGGTC
GGTGCAACCCATGCGCCGTTATCGAAGCCATCGCCTTTCAGTACATCGCCGCCGCACAGT
ACGCGCGCGCCTTCCTCTTTGCCTTTGGCGATGTAACGCAGCACGTTATCGCGATGCGGG
AAGCTGACCAGCGGGCCAAAGTTATTTTGCGGATCGAAAACGTCGCCCGCGCGAATGCGC
TCAACGCGCGCCAGAATCTTTTGTTCAAATGCGGCTTTGCATTTCGCCGGAACGAAGACG
CGGGTGCCGTTGGTACACACCTGACCGGAGCTGAAGAAGTTCGCCATCATGGCGATATCA
GCGGCGAGATCGAGATCTGCATCGTCGAAAACGATCAGCGGCGATTTACCGCCCAGCTCC
ATGGTCACTTCTTTCAGGGAGGAAGCTGCCGAGTTAGCCATCACTTTTTTGCCGCTGGCG
ACACCGCCGGTAAATGACACTTTAGCAATGCCCGGATGATCGGTCAGATATTGCCCGGTC
TCCGCGCCCACGCCCGGCAACACGTTAAATACACCGTCCGGCAGGCCCGCTTCGCTGTAA
ATTTCAGCCAGCTTTAACGCGGTAAGCGGGGTGACTTCGCTCGGTTTGAAGATCATTGCA
TTGCCTGCCGCCAGCGCCGGGGCGGATTTCCACAGGGCAATCTGGATCGGGTAGTTCCAT
GCGCCAATCCCTGCCACTACGCCCAGCGGTTCGCGGCGGGTATAGACAAATGACGTCTCA
CGCAATGGGATCTGGCTGCCTTCCAGCGACGGGATCAGCCCGGCGTAGTACTCGAGCACG
TCCGCGCCGGTAACGATATCGACGGTTGAGGTTTCCGAATACGCTTTTCCGGTGTCGAGG
GTTTCCAGTTTTGCGAGTTCGTTATTGCGTTCACGCAGAATATCAACGGCCCGACGCAGA
ATACGCGAGCGTTCCATAGCGGTCATCGCCGCCCAGATTTTTTGCCCCTGTTGGGCACTC
TTCACGGCGCGATCGACATCCTCACGCCCGGCGGCCTGCACGGTCGCCAGCACGTTACCG
TTGGCCGGGTTAATGGTCTCGAAGGTGCGACCGCTGGTGGCGGAGGTATAACCACCATGT
ATATAAAGCTGCTGTTCTGCCATTCGGGACATCACGTCTCCTCGGTTAATCGGTGGGTAA
ATGCTGAGTAATAAAGTGACGGGTCAGCGAGTGTGCGAGAGGTTTATCCAGCGGTTTGCC
GCTCAGTGCCGCGCGCAGCCATAATCCGTCAATCAGCGCGGCAAGGCCGTAGCCCGCTTC
CTGTGCCTGTTGGCGCGGTAACTCGCGGTGAAATTCGCTCACCAGATTCGACAACAAGCG
GCGGCTGCTCACCTGCTGCAAACGGTAAAGCATTGGCTGATGCATACTGCTGGCCCAAAA
CGCCAACCAGGCTTTCATCGCAGCATTACTGACCTGCGTTTCATCGAAATTCCCGTCAAC
AATCGCCTGTAATCGCTGCTCTGCACTGCCCTGCGGAAGTGCATGTAATCGATTCAAAAC
CGCGTCACGCAGCTGACTGGTGATATCGCGCATGGTTGCTTCCAGCAGACCATTTTTGTC
CCTGAAATAGTGGCTGATGATCCCCGTAGAAACGCCTGCACGGCGGGCGATCTGCGCGAT
CGTTGCATCGTGCATGCCCACTTCATTTATTGCTTCCAGCGTGGCGTCGATCAGTTGTCT
GCGCCGGATCGACTGCATCCCCAATTTGGGCATTTTCGCCACTCCATTCATCAGCGTTGT
TTATCTATTAAAGCGGTTATTGATTGGACGTTCAATATAAAATGTGTCTTAATTGTTACG
AATTTGATTTTAAATGGTAACAATAACAGTGGGGATACTGGATGACAGACCTTTCACACA
GCAGGGAAAAGGACAAAATCAATCCGGTGGTGTTTTACACCTCCGCCGGACTGATTTTGT
TGTTTTCCCTGACAACGATCCTGTTTCGCGACTTCTCGGCCCTGTGGATTGGCCGCACGC
TGGACTGGGTTTCTAAAACCTTCGGTTGGTACTATCTGCTGGCGGCAACGCTCTATATTG
TCTTTGTGGTCTGTATCGCTTGTTCGCGTTTTGGTTCGGTGAAGCTCGGGCCAGAACAAT
CCAAACCGGAATTCAGTCTGCTGAGTTGGGCGGCGATGCTGTTTGCTGCCGGGATCGGTA
TCGACCTGATGTTCTTCTCCGTAGCCGAACCGGTAACGCAGTATATGCAGCCGCCGGAAG
GCGCGGGTCAGACGATTGAGGCTGCGCGTCAGGCGATGGTCTGGACGCTGTTTCACTACG
GCTTAACCGGCTGGTCGATGTATGCGCTGATGGGCATGGCGCTCGGATACTTTAGCTATC
GTTATAATTTGCCGCTCACCATCCGCTCGGCGCTGTACCCGATCTTCGGTAAACGGATTA
ACGGGCCGATTGGTCATTCAGTGGATATTGCAGCGGTAATCGGCACCATCTTCGGTATTG
CCACTACGCTCGGTATCGGTGTGGTGCAGCTTAACTATGGCTTGAGCGTACTGTTTGATA
TTCCTGATTCGATGGCGGCGAAAGCGGCACTGATCGCCTTGTCGGTGATCATCGCAACAA
TCTCTGTCACCTCCGGTGTCGATAAGGGCATTCGCGTGTTATCGGAACTCAACGTTGCGC
TGGCGCTGGGGTTGATCCTGTTCGTGCTGTTTATGGGCGACACCTCGTTCCTGCTTAATG
CGCTGGTGCTGAACGTTGGCGACTATGTGAATCGCTTTATGGGCATGACGCTCAACAGTT
TTGCCTTCGACCGTCCGGTTGAGTGGATGAATAACTGGACGCTCTTCTTCTGGGCATGGT
GGGTGGCATGGTCGCCGTTTGTCGGCTTGTTCCTGGCGCGTATCTCGCGTGGGCGTACCA
TTCGCCAGTTCGTGCTGGGCACGTTGATTATTCCGTTTACCTTCACGCTGTTATGGCTCT
CGGTGTTCGGCAATAGCGCGCTGTATGAAATCATCCACGGCGGCGCGGCATTTGCCGAGG
AAGCGATGGTCCATCCGGAGCGCGGCTTCTACAGCCTGCTGGCGCAGTATCCGGCGTTTA
CCTTTAGCGCCTCCGTCGCCACCATTACTGGCCTGCTGTTTTATGTGACCTCGGCGGACT
CCGGGGCGCTGGTGCTGGGGAATTTCACCTCGCAGCTTAAAGATATCAACAGCGACGCCC
CCGGCTGGCTGCGCGTCTTCTGGTCGGTGGCGATTGGCCTGCTGACGCTCGGCATGCTGA
TGACCAACGGGATATCCGCGCTGCAAAACACCACGGTGATTATGGGTCTGCCGTTCAGCT
TTGTGATTTTCTTCGTGATGGCGGGGTTGTATAAATCTCTGAAGGTAGAAGATTACCGCC
GTGAAAGTGCCAACCGTGATACCGCGCCGCGACCGCTGGGGCTTCAGGATCGCCTGAGCT
GGAAAAAACGTCTCTCGCGCCTGATGAATTATCCAGGCACGCGTTACACTAAACAGATGA
TGGAGACGGTCTGTTACCCGGCAATGGAAGAAGTGGCGCAGGAGCTGCGGTTGCGCGGCG
CGTACGTGGAGCTAAAAAACCTGCCGCCGGAAGAGGGACAACAGTTGGGGCATCTGGATT
TGTTGGTGCATATGGGCGAAGAGCAAAACTTTGTCTATCAGATTTGGCCGCAGCAATACT
CGGTGCCGGGCTTTACCTACCGCGCACGTAGCGGGAAATCGACCTACTACCGGCTGGAAA
CCTTCCTGTTAGAAGGCAGCCAGGGCAACGACCTGATGGACTACAGCAAAGAGCAGGTGA
TCACCGATATTCTCGATCAGTACGAGCGGCACCTTAACTTTATCCATCTCCATCGTGAAG
CGCCGGGCCATAGCGTGATGTTCCCGGACGCGTGATTGTTATTGCATAAAACCGCGCCAT
ATCTGCATATGGCGCGGTTTCTCTTACCTCTTGATACGTTATATCTGTGTACAGTTAAGC
CCTTAGTATCGATTGATGATTGCCAGGCAACAGATAATAAAAAAGAAAAGAACTATTGAA
GCCCAAAACCTACGCTTGGACTGTTGTGAATGTTCAATAAGCTTAGTCTTATTTAATGTA
AATATTGGTGCTAATTTGAAATGACGCTTTATTCATGGGAAACGCGTAGCGCAAATCAAC
TAAAATCAATGTAACTGTTTGTTGTTTAAGGTTTAATTGTCTGTGTCTGATATTTTATTG
ATTGTTTTAAATATTGTTTTTATTGTCATTGTTATAATGTTGGCTATCTATTGCTGAATG
GATTCAGCCTTAAAAAGCAGGTTGTTAAGGGATAGGCATAGAGTAATGACGTGTATGCAT
AACCAACATCTTTACTCATTATGTCATTGAATGTTGACGCTATGTGTTTATGAGGTTGAG
GTATTTTCAGTTGATCTGGATTGTTAAATTCATATAATGTGCCTTTACTCATGAATGGGC
GTCAATACGTAGTGGGAAATTATAAATATTGAAATAGTCCAACTACTTCTTTATTACCAA
AAATGAGTATCTGAATTTTAATATTGCATTCTTGCGTGATTATCTCCTGAGTTTGACTTG
TGATTACCTTTTTAAGGTATTTAGCGTAACTGTTTTTGAGCGAGCATCAGAGGTAAAGAT
AATCTTTTTGATAGTGATGTGGGATGTTATGCGTATGGCATCGCTGATGTTTATGGTTAC
CCCTTATGTGTGCTCAGGAATCCACAGGTAATCACTCATACTGAACAGCGATAAAAGATA
AAGGTGTGTTCATGAATTCATGTGATTTTCGTGTTTTTCTGCAAGAGTTCGGTACAACGG
TTCATTTGTCATTGCCTGGTAGCGTATCCGAGAAAGAACGACTGCTACTCAAGCTGCTGA
TGCAGGGAATGTCTGTAACAGAAATATCACAGTACAGAAATCGCAGTGCAAAGACCATTT
CACATCAAAAGAAACAGCTCTTTGAGAAACTGGGGATTCAGAGCGATATTACTTTCTGGC
GGGATATTTTCTTTCAGTACAATCCGGAGATCATATCCGCCACGGGTAATAATAGTCACA
AATATATTAATGATAATCACTATCACCATATCGTCACGCCTGAAGCCATCAGTCTGGCGT
TGGAAAACCACGAATTCAAACCGTGGATCCAACCGGTTTTCTGCGCGCAGACTGGGGTAC
TGACGGGCTGTGAGGTGCTTGTCCGCTGGGAACATCCACAAACGGGAATTATCCCACCGG
ATCAGTTTATTCCTCTGGCGGAGTCATCTGGTCTTATCGTCATAATGACTCGCCAGTTGA
TGAAACAGACTGCGGATATTCTGATGCCGGTAAAACATTTGCTGCCGGACAATTTCCATA
TTGGCATCAACGTCTCGGCGGGTTGTTTTTTGGCTGCGGGATTTGAAAAAGAATGCCTGA
ACCTGGTTAAGAAATTAGGTAACGATAAAATCAAACTGGTTCTCGAGCTAACGGAACGTA
ACCCTATTCCGGTAACGCCAGAAGCCAGAGCGATATTTGACAGCCTTCATCAGCACAACA
TTACCTTTGCGCTGGATGACTTTGGTACGGGTTATGCGACCTATCGTTACTTGCAGGCGT
TCCCGGTCGATTTTATTAAGATCGATAAGTCATTTGTGCAAATGGCGAGCGTGGACGAAA
TATCCGGTCATATTGTGGACAATATTGTCGAACTGGCGCGTAAGCCTGGTCTGAGTATCG
TGGCGGAAGGGGTAGAAACCCAGGAGCAGGCGGATTTAATGATCGGCAAAGGCGTTCACT
TTTTGCAGGGCTATTTGTACTCTCCGCCAGTACCGGGTAATAAATTTATCTCTGAATGGG
TAATGAAAGCAGGTGGTTGATGTAAACCGCTATTCACAGCGCATCGGGAGGTTGGCAGCG
ATTAATTCTCCCGATGCAGTAAATCCTGATAGATCCCCGTTAATATGCCATTTGGCGAAA
ATTGTTTTTTAATCCACTGCGTCACCTGACCCGTAGCAGAATGCTGAGTTGCGAGTAACA
TGCGTGAATCCTGGCGCGGATTATGGATTTGTCGGGTAACCAGCAGGGATTGCGCCATCG
CCTCACGGACCATGTAATCCGGCAAAAAACCAATCCCTTCACCTAAAATCTGGCACTGAC
ATTTGGTGTTGAAATCTGGCACCAGAATCGACTCCTGCCCATGCAGCAACCAGCCCACTT
TTTTATTAATCGTATGCGCGGTGTCCTCCACCATGATATTAGGATAGAGACGCAGTTGGC
TTTCGGCGATCGGCTCCGGCACAAAGGCTAATGGGTGATCCGGGGCGATAGCAAAAGCCC
AGCGAATTGCGCCAATCTCCGTGTAATCAATGCCGCCGCCGTCCAGCAGTGTGTCGGGCG
CGCCGATAGCAATATTCGCCTGATTATTAATAATCGCATCCCAGACGCCGTTATACACTT
CGGTCGTCACGGTAATCTGGCAGGTTGGAAACTGCTTTTTCAGTACCTGTAATAAGCGTG
CGGTGTGTTTGGGCGTATAAAGCAGTTGGTTAATACAAATGCGCACCCGTGCTTCTATAC
CCTGCGAAATAGTATCGATGCTGCGTTTGATGGCGTGAAAATCATTCAGCAGGTCGGTAG
CTTTGCGGAAAAAATAACGCCCGGACTCCGTTAACTCAATGCTTCGGGTACTGCGAGTGA
ACAGCACCACATCCAGCCCTGTTTCCATTCGCTTGATGGTGTAGCTAATGGCGGAAGTGG
TTAAACCCAACTCTTCTGCGGCTTTACTGAAGCTGCCAAAACGCGCAGCGGTAGTAAATG
CCAACAGATTCTCTTCGGTAAAAATTGAGTTCATTAAACCATTCCCGCCATTATCTACTA
TGAATTTCTCCAGCCATGACTGTAGAGGTATCGGTTAAAGATAGATAATCATTTTTGAAT
AACTTTTAATACCCGTCGCGTTTAGTCGTCGCTTCGCTTAATTTTTGTCCGCCATATTCT
GAAATTATCCCCACGCAGTTACCCGCCAGAAAACCCAGTAATGTCACCGTCCAGTTCATC
CCGCTGGCAAAAAATAGCGTCATGCCGAGAAAGCCTCCGGGAATAAAAGACAATAAACCG
AAACGTCCTTGCCAGACCACTACCGCCGAGAAGGGTACAGTCATAATCACGCTCGCCCAG
AACGTGGACAATCCACTCACCGAGGCCAGCCAGCCGGCAGCCAGCGCGGCGAAAAACGCC
CACACCATCCCGGAATAATTAACCGCCAGACTTCTGATAAACCCCGATTTACCGCCGCCT
GCGGCATAAAAACTGCAAAAGGCGACGAAGCCAATGGTTCCTAATAATTCCCATCCCTGA
GAGAGCCCTACATGTGAAGACACTAACTGCCAAAGCCCTGCACAAATACCGACGGTGACA
CCCGTTGCCGTGAGTCCGTTCATCTTGTTCCCCTCTGGTTAGACATGGACGAAAGCTACT
CTTACATGTGCAGACTATAGAGAAATAAAACCTGATTGAGTGAAAGGGTATCGGGTCAAA
GAAACAAATATTGCACTACCGCACACTGCGAAAAGATTGTTGAACATCATTCAACAAAAA
GGCGAAATACGGCGAATTAAATTTAAGCGGGTTCTTTTATCAGATTATCGTTGCTATTCT
CAATTCATCGAAAACAGCCACAAAAATCAGGGGAATGTGAATGACTATAAAAAATCTACC
TGCCGACTATTTATTGGCTGCGCAACAGGGTGATATCGATAAAGTAAAAACCTGCCTTGC
GCTGGGTGTCGATATTAATACCTGCGATCGTCAGGGGAAAACGGCAATTACGCTGGCAAG
TTTATATCAGCAATATGCTTGCGTTCAGGCATTAATTGATGCCGGAGCGGATATTAATAA
GCAAGATCAAATATGTTCAAATCCTTTTTTAATTAGCTGCCTGACCGGCGATTTAACCCT
GTTACGGATTATTTTACCGGCTAAACCTGATCTTAATTGCGTCACCCGTTTTGGCGGTGT
CGGCCTGACGCCTGCCTGTGAAAAAGGCCATTTAAGTATTGTAAAAGAGCTTTTGGCGCA
TACGGAGATTAACGTTAACCAGACCAACCATGTTGGCTGGACGCCGCTACTGGAAGCAAT
TGTGCTTAATGATGGCGGGATTAAACAGCAGGCGATTGTCCAGTTATTGCTGGAACACGG
TGCCAGCCCGCACATGACGGATAAATATGGCAAAACGCCGCTGGAACTGGCGCGGGAACG
AGGCTTTGAAGAGATTGCGCAGTTACTGATTGCCGCAGGTGCATAAACCGGGAGGCTTGC
TATCAACACACCAGAAAGACGGTGTGTGTGGGCGCTAACTGCGGATGCTGATTTTCTGGC
GCAGCGGGGGCAAGGTCAGGTTGAACAGGTCTTTGCCAGAGCGGTAAATATCGCACTTCC
GGCCCGCCAGCAGTTGCTGACGCTGCTTTGTGAAGAGTACGACAATGCGCCAAACAGTTG
TCGGTTGGCACTCACTCACTTTGATGGTCTGTTCCGGCATGGTGATAAGGTTCAGTTTGA
CGATCAAGGCATTACGGTTGGTCAACATCTTCATATAGAGATGAGTCATTGCCTGCGTTG
GCTGTCCCCAACCTTGCAAATGGCCGCTGTGAATTTTCACCTTATCGCCTGGCAACAGTG
GCATGACATTATTCATCAGCACCTGGGGGAAAATGAAACCCTGTTTAATTATTGCGGCGA
TAATCCGTTTTATCAGGCGTTAAATAAAGAATTACATATTAAACGACGGGCAGTTATTCA
GGCCGTAAACGATAAACAAAATACCGCCTCAGCAGTCGCCAGTATGATGGGCTTAGGGAT
TGGCCTTACGCCATCAGCCGACGATTATTTAACAGGTCTGGCGCTTATTTTATTTATTTC
CGGACATCCGGCGGAAAAATACAAAGAGGAATTTTATCTCGGTCTGCAACGCGGCAGAAA
TAATACCACGTTATTAAGTGCCATAACGCTGGAAGCCGCATTACAACAACGCTGCCGGGA
AAATATTCATCGTTTTATTCATAACATTATTTATGACATCCCTGGGAACGCAACTCAGGC
AATAGAAAAAATTAAACATATTGGCTCCAGTTCCGGCTGCGACATGCTGTATGGCATGGC
CGATGGTTGTGCGCTGAGCCAAACCTACGGAGGGAATTATGTCAGTTAAAATAGTCATTA
AACCGAATACCTATTTTGATTCTGTCTCGCTGATGTCTATCTCCACGCGTGCAAATAAAC
TCGACGGCGTCGAGCAGGCATTTGTGGCGATGGCGACCGAAATGAACAAAGGCGTGCTGA
AGAATTTAGGGCTGCTGACGCCGGAACTGGAGCAGGCGAAAAACGGCGACCTGATGATTG
TCATCAACGGCAAAGCGGGCGCAGACAACGAGCAGTTGCTGGTGGAGATTGAAGAACTGT
TCAACACCAAAGCTCAAACTGGTTCACATGAAGCACGCTATGCCACTATTGCCAGCGCCA
AAAAGCATATCCCGGAAAGTAACCTGGCGGTGATTTCGGTCAACGGTCTGTTTGCCGCTC
GCGAAGCGCGTCAGGCGCTGCAAAACGATCTTAACGTGATGCTGTTTTCCGATAACGTCT
CAGTTGAAGATGAACTGGCGCTCAAACAGTTGGCCCACGAAAAAGGGCTGCTGATGATGG
GGCCAGACTGCGGTACGGCGATTATCAACGCCGCGGCGCTCTGCTTTGGTAACGCCGTGC
GTCGCGGCAACATCGGCATTGTTGGCGCATCTGGCACCGGCAGCCAGGAACTGAGCGTCC
GTATCCATGAATTTTGCGGCGGCGTTTCGCAACTGATTGGCACCGGCGGGCGCGACCTGA
GCGAGAAAATCGGCGGTCTGATGATGCTCGATGCCATCGGGATGCTGGAAAACGATCCGC
AAACAGAAATTATTGTGCTTATCTCCAAACCGCCTGCGCCTGCGGTGGCCCGCAAAGTGC
TGGAACGCGCACGTGCCTGCCGCAAGCCGGTGGTGGTCTGCTTCCTCGGTCGCGTTGAAA
CGCCGGTGGATGAGCAGGGGCTACAGTTTGCTCGCGGCAGCAAAGAAGCGGCGCTGAAAG
CGGTAATGCTCTCCGGCGTGAAACAGGAACATCTCGAGCTGCATACGCTGAACCAGCCGT
TGATTGCTGACGTGCGCGCTCGCCTGCAACCGCAACAGAAATACATTCGTGGCCTGTTCT
GCGGCGGCACGCTGTGCGACGAAACGATGTTCGCGGTGATGGAAAAACACGGCGATGTCT
ACAGCAACATCCAGCCCGATCCTGAATTCCGCCTGCAAGATATTAACCGCAGCATCAAAC
ACACCTTCCTCGACTTTGGCGATGACGACTTCACCAACGGCAAGCCGCATCCAATGATTG
ACCCCACCAACCGCATCAGCCGGTTGATCGAAGAAGCGCGCGATCCAGAAGTGGCGGTGA
TCGTGATGGATTTTGTGCTCGGATTTGGATCGCATGAAGATCCGGTCGGTTCCACCATTG
AGGCGATCAAAGAGGCGAAAGCGATCGCCGCTGCCGAAGGACGTGAGTTGATCATTCTCG
CCTATGTGCTGGGTACCGATCTTGATACGCCATCATTAGAACAACAAAGCCAGATGCTGC
TTGATGCTGGGGTAATTCTGGCCAGCAGTAGCACCAATACCGGATTGCTGGCGCGTGAAT
TTATCTGCAAAGGGGAGGAAGCCTGATGAGCCAGTCACTGTTTAGCCAACCATTGAACGT
TATTAACGTCGGCATCGCCATGTTTAGCGATGATCTGAAAAAGCAGCATGTAGAAGTGAC
CCAACTCGACTGGACGCCGCCGGGGCAGGGCAATATGCAGGTGGTGCAGGCGCTGGACAA
CATTGCCGATTCCCCGCTGGCAGACAAAATCGCCGCCGCTAACCAGCAGGCTTTGGAGCG
CATTATCCAGTCGCATCCGGTGCTGATTGGTTTTGATCAGGCGATTAACGTGGTGCCGGG
TATGACGCCGAAAACCATTCTTCACGCCGGACCGCCGATCACCTGGGAAAAAATGTGTGG
CGCGATGAAAGGCGCGGTCACCGGAGCGCTGGTGTTCGAAGGGCTGGCGAAAGATCTCGA
TGAGGCGGCTGAACTGGCGGCCTCCGGGGAGATCACCTTCTCGCCGTGCCACGAACATGA
CTGCGTGGGATCGATGGCGGGTGTTACCTCGGCCTCGATGTTTATGCACATCGTGAAAAA
CAAAACCTACGGCAACATCGCTTACACCAATATGAGCGAGCAGATGGCAAAGATTTTGCG
TATGGGCGCTAACGACCAGAGCGTGATCGACCGACTCAACTGGATGCGCGATGTGCAGGG
ACCCATGCTGCGCGACGCGATGAAAATTATCGGCGAAATCGATCTGCGCTTAATGCTGGC
GCAGGCGCTGCATATGGGCGATGAGTGCCATAACCGCAATAACGCCGGGACGACGCTGCT
GATTCAGGCGCTGACGCCGGGGATTATTCAGGCGGGCTACTCCGTCGAGCAACAGCGCGA
AGTGTTTGAGTTTGTCGCCAGCAGCGACTACTTCTCCGGCCCGACGTGGATGGCGATGTG
TAAAGCGGCGATGGATGCGGCGCACGGCATCGAATACAGCACCGTGGTGACCACGATGGC
GCGTAACGGCGTCGAGTTCGGCCTGCGGGTCAGCGGATTACCGGGGCAGTGGTTTACCGG
TCCGGCGCAGCAGGTGATCGGCCCGATGTTTGCCGGTTATAAGCCGGAAGATTCTGGATT
GGATATTGGCGACAGCGCCATCACTGAAACCTACGGCATTGGCGGATTTGCCATGGCGAC
CGCGCCTGCTATCGTCGCGCTGGTGGGCGGTACGGTGGAAGAGGCTATCGATTTCTCCCG
CCAGATGCGTGAAATCACTCTCGGTGAAAACCCCAACGTCACCATTCCGCTGCTCGGTTT
TATGGGCGTGCCGTCGGCAATCGACATCACCCGCGTGGGCAGCAGCGGCATTTTGCCGGT
GATCAATACCGCCATTGCCCATAAAGATGCGGGCGTTGGCATGATTGGCGCGGGCATTGT
GCATCCACCATTCGCCTGCTTCGAGAAAGCCATTCTTGGCTGGTGCGAACGTTACGGCGT
CTGACCCTCCAACTGCACCTTACGATCCCTTCTCCCTTCTGGGGAGAGGGGCAACCTCAC
TCTCATAACCCCATCACCCTCTGTAGCGGACATAACAACATGAAAGAACTTGTGGTCGTT
GCCATTGGTGGCAACAGCATTATCAAAGATAACGCCAGCCAGTCGATTGAGCATCAGGCG
GAGGCGGTGAAAGCCGTCGCCGATACGGTGCTGGAAATGCTGGCTTCCGATTACGACATT
GTGCTGACCCACGGCAACGGGCCGCAGGTCGGGCTGGATTTACGCCGTGCGGAGATTGCC
CACGAGCGCGAAGGGCTGCCCTTAACGCCGCTGGCAAACTGTGTGGCGGATACGCAGGGC
GGCATTGGCTATCTGATCCAGCAGGCGCTGAACAACCGGCTGGCCCGCCACGGCGAGAAA
AAAGCCGTCACCGTGGTGACTCAGGTGGAAGTGGATAAAAACGATCCGGGATTTGCCCAT
CCCACCAAGCCCATCGGCGCATTCTTTAGTGACAGCCAGCGTGACGAATTACAAAAGGCA
AACCCTGACTGGCGTTTTGTTGAAGATGGCGGACGGGGCTATCGCCGCGTAGTCGCCTCG
CCGGAACCGAAACGTATTGTCGAAGCACCGGCCATTAAGGCGCTGATCCAACAAGGCTTT
GTGGTGATTGGCGCGGGCGGCGGCGGAATTCCTGTGGTGCGCACCGAAGCGGGAGATTAC
CAAAGCGTGGACGCGGTTATCGACAAAGATCTCTCTACCGCGCTACTGGCTCGCGAAATT
CACGCCGACATTCTGGTGATCACCACGGGCGTGGAAAAAGTGTGTATTCATTTTGGCAAA
CCGCAGCAGCAGGCGCTCGATCGGGTGGATATTGCCACCATGACCCGCTATATGCAGGAA
GGGCATTTTCCGCCTGGCAGCATGTTGCCAAAAATCATCGCCAGCCTGACGTTCCTGGAA
CAGGGCGGCAAAGAAGTGATTATCACCACGCCGGAATGCCTGCCTGCGGCGCTGCGCGGT
GAAACGGGCACCCATATTATTAAAACGTAAGGACGTAAGATGAAAGAAAGCAATAGCCGC
CGTGAGTTTCTGAGCCAGAGCGGTAAGATGGTCACCGCCGCCGCGCTGTTTGGTACCTCT
GTGCCGCTCGCCCATGCGGCAGTCTCTGGCACAACCCACTGCGACGCGAATAACACCATG
AAAATCACTGACCCGCACTACTATCTCGACAACGTGTTGCTGGAAACCGGTTTTGACTAC
GAAAATGGCGTGGCGGTGCAGACCCGCACGGCGCGCCAGACTGTGGAAATTCAGAACGGC
AAAATTGTTGCACTGCGCGAGAACAATCAGCATCCGGACGCCACGCTGCCGCACTATGAC
GCTGGCGGTAAGCTGATGCTGCCCACCACCCGCGACATGCATATTCATCTCGACAAAACC
TTCTACGGCGGGCCGTGGCGCTCGCTCAATCGTCCGGCAGGCACCACCATCCAGGACATG
ATCAAACTCGAGCAGAAAATGCTGCCGGAGTTGCAATCGTACACTCAGGAAAGGGCGGAA
AAACTGATTGATTTATTGCAGTCGAAAGGCACTACCATTGCCCGCAGCCACTGCAATATC
GAACCGGTTTCCGGCCTGAAAAATCTGCAAAATTTGCAGGCGGTTCTGGCGCGACGTCAG
GCGGGCTTCGAGTGTGAAATTGTCGCCTTCCCGCAGCACGGTTTGCTGCTGTCGAAATCA
GAACCCTTAATGCGCGAAGCGATGCAGGCGGGGGCGCATTACGTCGGCGGGCTGGACCCG
ACCAGTGTTGATGGCGCGATGGAAAAATCCCTCGACACCATGTTCCAGATTGCGCTGGAC
TACGACAAAGGCGTTGATATTCACCTGCACGAAACCACTCCGGCAGGCGTGGCAGCCATC
AATTATATGGTTGAAACGGTGGAGAAAACGCCGCAACTGAAGGGCAAGCTGACCATCAGC
CACGCCTTTGCGCTGGCAACGCTCAATGAGCAACAGGTAGATGAACTGGCGCACCGGATG
GCGGCGCAGCAAATTTCTATCGCCTCGACGGTGCCGATTGGCACGCTGCATATGCCGCTC
AAACAGTTGCACGACAAAGGCGTAAAAGTGATGACCGGCACCGACAGCGTTATCGACCAC
TGGTCGCCTTACGGCCTGGGCGACATGCTGGAAAAAGCCAATCTGTACGCGCAGCTCTAT
ATTCGTCCTAACGAACAGAACCTCTCCCGCTCGCTGTTTTTAGCCACTGGCGATGTATTG
CCGCTCAACGAAAAAGGCGAGCGCGTGTGGCCCAAAGCGCAGGATGATGCCAGCTTTGTG
CTGGTGGACGCCTCCTGTTCCGCCGAGGCGGTGGCGCGTATCTCGCCGAGAACCGCAACG
TTCCATAAAGGGCAACTGGTGTGGGGGAGTGTGGCAGGTTGATGCGCATTTGAAACGCCT
GCAACGGTGAATAGTAAGAGATTTAAGCCCCAGGGAGTGGGGCGGGAATGGTTTGTTAAT
GAATGATCCTGAACTTTATAATCTCCCGGCATAATTTCCAGGGGATTATTTGAGAGAAAT
ACACAAAAGTGAGTTTTAACAAAGGTATTTATCAAGCCATAAATGTGACCTGCTTCGGAT
AAAAAAGATTAAAAATAGAAAAACCAATGATACTCTTGCTGATGGTTATCAACAGTAATT
AAGATGTGATTTGTTTTTCCGTAATCGTAAAAATATTGCCATGACCATAAAAGAAAAATT
CTCACAAAAATATCCCCATGCTTCCTTTTGTACTTTTGGCGATTCAGCAGCGTTGGCCGA
TCACCTCGCAACGTTGATTGCGACTGGTGTTAAAACAGCTTCCTGTGGTTCGCTGGCGGG
ATGTATTGAAGACAACGTATTTCCGATGATTGGTGAGTATAAGATTGTAGAAAATAGCCG
TGGTGAACCTGTATGTGTTATCAGAGTGATTGGCCTGCATTTACTGCGCTTTTCTGATGT
CACCGCAGAGCTTGCCCGTAAGGAAGGTGAAGGTGACCTCAGTCTTGAATATTGGCGTAA
TGAACACCGTCGTTTTTTCCAGGTAGAAGGAAGCTATTCACCAGAAATGGACGTTATCTT
TGAAGAAGATACCCTTATTGACATTGTGTAGATAACTATTTATCTACGCGAAATAAACTC
ACAAACATAAAGTATCGCTAATTTTGTTTATTTTGCTATTTTTTACGTGATGATTGTCAC
ACTTATTGTTACTGCCCGTTTTGTCCATATTTATAACCAAATTTTTAATAGCTGCCTGAA
ATAGGGCTGTTTATTCTGCATAAAAATATTCGAAAATTCTTATTCTCTCCAGCGCGCTAA
TTTGGGCGAACACTTCCTGACTACCCTGCAATGAGGCTGAAATGATGAATAAACGTTTTG
TTATCAATATGGTGTCTTCGCTGTTATTAGGCGCTGCGCTAATTTCTGCGCCGCTCCAGG
CAGCGGAAAAAGTCGTGGTGAATATCTCTAAAGTCGATGGTATGCCGTGGTTTAATCGCA
TGGGCGAAGGTGTGGTTGAGGCGGGTAAAGCCTTTGGTGTTAATGCGTCACAGGTGGGGC
CTTCAAGTACTGATGCTCCGCAACAAGTTAAAATTATTGAGGATTTAATCGCCCGTAAGG
TTAATGCAATTACAATTGTGCCAAACGATGCCAACGTGCTGGAACCGGTATTCAAAAAAG
CGCGAGATGCCGGAATTGTGGTTCTGACCAACGAATCCCCCGGTCAGCCAAGTGCTAACT
GGGATATCGAAATCATTGATAACGAAAAATTTGCCGCTGAATATGTTGAGCATATGGCGA
AACGCATGGGTGGCAAGGGCGGCTATGTGATTTACGTGGGTAGTTTGACCGTGCCGCAGC
ATAACTTATGGGCTGACTTGCTGGTGAAATACCAGAAAGAGCATTACCCGGATATGCATG
AAGTTACCCGCCGCATGCCGGTTGCCGAGAGTGTGGATGACTCACGTCGTACCACACTGG
ACCTCATGAAAACCTATCCTGACTTGAAAGCGGTTGTCTCCTTTGGTTCAAACGGTCCGA
TTGGCGCGGGACGTGCAGTGAAAGAGAAACGGGCGAAAAATAAAGTCGCAGTCTATGGCA
TGATGATTCCTTCACAGGCGGCATCACTGATTAAAAGTGGTGATATCACCGAAGGGATTA
CTTACGATCCGGCCTCTGCAGGTTACGCACTCGCGGCCGTCGCCAGCACGTTGCTGAAGG
GTGAAGAGATCAAACCTGGATTAGAAATGGAGAATCTCGGTAAGGCCGACGTAGATATGG
ATAAGCGAATTATCCGTTTCCATAAGGTATTACTGGTCAACAAAGACAATATCGACTCAC
TTTATTAATCCATTTCTTCGGGGCGAAAGCCCCGATTCTTATTGCCAGGGGATGCTATGG
AAACCTTCCTTTCCCTTCGTCATATCAACAAAACGTTTCATGCCACGCGAGCGCTGCGCG
ATGTTTCTCTCGACTTTATGTCGGGTGAAGTGCACTGCCTTGCCGGGCAAAACGGCTGTG
GTAAATCGACGTTGATTAAAATTATGTCCGGTGTTTATCGCCCGGATGAGGGAGCGGAAA
TTACGCTTGGTGGGAAAAACTGGTCAAAGCTGACACCCGCCGCTTCGGTGGCGCAGGGGA
TTCAGGTGATTTATCAGGACCTCTCTTTATTTCCTAACCTGAGTGTCTGGGAGAATATCG
CCGTGAATCACTATCACCACGGTCTGTTTGTTAACCGACGTCGTCTGCGTGAGGTGGCGC
AGGCGGCAATGACCAGTATTAACGTCACATTGCCTCTGGATACGCTCGTTTCTGAGCTTT
CAATTGCCCGCTGTCAGCTGGTGGCAATTTGCCGTGCACTGGCGCAGGACGCACGGTTGA
TCGTGATGGATGAACCAACCGCTTCGCTGACCCATCAGGAAGTGCAAGGGTTATTACAGG
TGGTGCATCAATTGCGGGAACGCGGGATCTGCGTGGTCTTCGTCAGTCATCGTCTGGAAG
AGGTGATGGAAGTTTCCGACCGTATTTCAGTGTTGAAAGATGGTGAGCTGGTCGGGACCT
TTCCGGCCGCAGAGATGACCACAAAACAACTCAGTTTTCTGATGACCGGCCAGGAGTTCG
AATATCAGGTGCGAGAGTTGTGGCAGGGAAAATCCAGCACTCCGGTGCTGGAGGTGCGTC
ATTTAAGTCGTCATGGGGAATATCAAAATATTAACTTGCGGGTGGAAGCGGGCGAAGTGG
TGTCGATTGTTGGCCTGCTTGGTGCGGGGCGCACGGAATTATGTCTGAGTCTGTTTGGTA
TGACCCGACCGGATGCTGGCGAGATCCTCATCAACGGTCAGCCGGTTACACTGCATAGTA
ACCAGGACGCCATCCGCCACGGTATTGGTTATGTTTCGGAAGATCGCATGTCGCGCGGTT
TGGTGATGGCGCAATCTATTGAAGACAACATCATTAGCACTGTTTTTCACAAGGTAAAAG
ATCGCTTCGGCTTTCTGAGTGAAGCTAAAGTGCGTGACCTGGTGGACAGGCTAATCAAGG
CATTGACCATCAAAGTTTCTGATCCTCATCTCCCGGTGAATACGCTTTCTGGGGGTAACG
CGCAGCGAGTATCGATCGCCAAATGGCTGGCGATTGGGCCACGACTGTTGATTCTCGATA
GCCCGACAGTCGGTGTTGATATCGCCAACAAAGCAGGAATATACGGCATTATCAGCGATC
TGGCGGCTCATGGCATTGCGGTATTGATGATCTGCGATGAAATTGAAGAAGCGTGGTATC
AAAGCCACCGGATTTTGGTAATGCAAAAAGGTCAGATCACCCATAGCTTCCTGCCTGACA
GCAGTTCTCAGGCCAGGATTGCGGAGGTGGTAAATGGCTGAACTGAAAAAACGTCATGAA
TTCTGGCTGGCATTACTGATTGTGGGGCTGTTTGTCGGCCTTGCCTGGCGCAGCGACGAG
TTTCTGACATTCGGTAATTTGTACGATCTCGCCAATAACTATGCCATGTTGACTATTCTC
GCCTGTGGTTTGTTTGTGGTGTTAATTTCCGGTGGGATTGATATTTCGTTTCCGGCAATG
ACCATCATTGCGCAATACGGCATGGTGCTGCTGCTGCAAAAAATTGGTGGCAACTTTGCT
GTCGCGTTTGCCCTGGCGGGCGGCATCGGCATTTTACTTGGCTTAATTAACGCCTTACTG
GTTAATCGCCTACGGGTGCCTTCTATCATCATCACTATCTCGACGCTGAATATTTTTTAT
GGCCTGCTGTTATGGTTGAGTAAAGGTGTGTGGCTGTACGACTTTCCGCCGTGGTTTGAG
CAGGGGGTAATGTTGTTCAAGTACACCGATGCTGATGGCTATGACTATGGCCTTGGTCTG
CCGCTGATCGCCATGATTACGGTGGTGCTGCTGACAGCGTTTATCATGAATTTCACCAGT
GTAGGGCGCAAAATTTATGCCCTTGGCGGGAACCGTGAATCCGCCAGTCGCATCGGCTTT
AGCGTGCTGAAACTGCAACTTTTCGTCTACGGCTATATGGGATTGATGTCTGGTGCTGCG
GGTGTAGTGCAGTCGTGGACGGTGATGACTGTCGCCCCCGATTCTCTTCTGGGTTATGAG
CTGACAGTACTGGCTGCGGTGGTGCTTGGCGGCACTAGTTTGCTCGGCGGGCGCGGCACG
TTAACCGGTACTTTGCTCGGCGTGGTGTTGTTGGCAGTGATGCAAAACGGGCTAAATTTA
TTGGGAGTCTCGTCTTACTGGCAAACATTGATCACCGGCATCATCATCGTTGCCAGCATT
AGTGCCACGGCGTGGAGTCAGCATCAGAACCGGAGTCTGCTATGAAAAAATCGTGGCGTA
ACAACGTTGAGTTTTACTTGATCGGCCTGCTGGTGCTAACTGTTGCAGCCTTCAGCATTA
CTATGCCGGAGATTTTCTGGTCGATAAGTAATTTCCAGTCCGTCGCTTCGCAAATGCCCG
TGCTGGGCATTCTGGCGTTGGCTATGGCGGTGACCATGCTTTGCGGTGGCATTAACTTGT
CAATTATAGCCACTGCTAACGCCTGTTCACTGGTGATGGCGTGGGTGGCGACTCAGTATC
CACCGGGTATTGCTACGGTTGTCGCTACGCTGCTGGCGGGCGCTGGCGCGGCGGTGATAA
TCGGTTTATGTAACGGCGTATTGATTGCTGGTATTCGAGTGTCGCCAATTCTTGCAACGC
TTGGGATGATGACGTTGCTCAAAGGGGTAAATATTCTGGTGACAGGCGGTAGCGCCATTG
CCAATTATCCCTCATGGGTGCTGTGGTTGAATCATGCACAGTGGTTCGGTATTCCGCTAC
CGATGTGGTTGTTTACCGCAGTGTCGCTAGGGCTGTGGATATTGCTGGAGAAAACGCCGC
TCGGTAAATCCATTTATCTGATTGGTTCTAACGAACGAGCAACACTTTACTCCGGCATTA
ACACTCGTCGGGTGCTGATTTGGGTGTATGTCATTTCCGCCTTGCTTTGTGCGGTAGCGG
CATTTTTGATGATGTCGAAACTCAACTCGGCTAAGGCCTCTTATGGCGAATCGTACTTGC
TGGTGTCAATCCTCGCGGCAGTACTCGGCGGGGTTAATCCGGACGGCGGCAGCGGGCGGA
TAATTGGTATGGTGCTGGCGCTGTTTCTTCTGCAAATTATTGAAAGCGGCTTCAATATTC
TCGGTATAAGCCCCTACCTGACGATGGCCTTATGGGGAACGTTGCTGCTCTGTTTCATTC
AGGCTCGCGGCATGTTGGGGCTGGATCGGGTGGTTTAAATATTGGCTATATTCAATGGAC
GCGTTTTGCCGCGATGACATATCAGGCATCGCCAAATACACATAGCTAATCAGGAGTAAA
CACAATGAAGATCAAAGCTGTTGGTGCATATTCCGCTAAACAACCACTTGAACCGATGGA
TATCACCCGGCGTGAACCGGGACCGCATGATGTCAAAATTGAAATCGCTTACTGTGGCGT
CTGCCATTCCGATATCCACCAGGTCCGTTCCGAGTGGGCGGGGACGGTTTATCCCTGCGT
GCCGGGCCATGAAATTGTAGGGCGCGTGGTAGCTGTTGGTGATCAGGTAGAAAAATATGC
GCCGGGCGATCTGGTCGGTGTCGGCTGTATTGTCGACAGTTGTAAACATTGCGAAGAGTG
TGAAGACGGGCTGGAAAACTACTGTGATCACATGACCGGCACCTATAACTCGCCGACGCC
GGACGAACCGGGCCATACTCTGGGCGGCTACTCACAACAGATCGTCGTTCATGAGCGATA
TGTTCTGCGTATTCGTCACCCGCAAGAGCAGCTGGCGGCGGTGGCACCTTTGTTGTGTGC
AGGGATCACCACGTATTCGCCGCTACGTCACTGGCAGGTCGGTCCGGGTAAAAAAGTGGG
CGTGGTCGGCATCGGCGGTCTGGGACATATGGGGATTAAGCTGGCCCACGCGATGGGGGC
GCATGTGGTGGCATTTACCACTTCTGAGTCAAAACGCGAAGCGGCAAAAGCCCTGGGGGC
CGATGAAGTTGTTAACTCACGCAATGCCGATGAGATGGCGGCTCATGTGAAGAGTTTCGA
TTTCATTTTGAATACAGTAGCTGCGCCACATAATCTCGACGATTTTACCACCTTGCTGAA
GCGTGATGGCACCATGACGCTGGTTGGTGCGCCTGCGACACCGCATAAATCGCCGGAAGT
TTTCAACCTGATCATGAAACGCCGTGCGATAGCCGGTTCTATGATTGGCGGCATTCCAGA
AACTCAGGAGATGCTCGATTTTTGCGCCGAACATGGCATCGTGGCTGATATAGAGATGAT
TCGGGCCGATCAAATTAATGAAGCCTATGAGCGAATGCTGCGAGGAGATGTGAAATATCG
TTTTGTTATCGATAATCGCACACTAACAGACTGAAAAAATTAATAAATACCCTGTGGTTT
AACATATTAACTTCGCTCTCCACTTAACTTTTTAGTTAAGGAGAGCGAAATAATATCAAA
GTAGCAGTAAAACCTATAACGTAAATTCAAATTGTTAAATTAACTCCCTCCAGTACACAA
TACTTCACACGTTAGTTATGAGCGATTTCTGATAGTGCCTGGTTTAATCAGAGCTTTATT
ATCTGCGACGTTTATTTTTATTTAAGAGAGATCGCGATGATATCATTAAAAGCTCCGCAC
AATAATTTGATGCCATATACGCAACAAAGCATACTTAATACGGTTAAAAACAATCAGTTA
CCAGAGGATATCAAAAGCTCCCTGGTTTCCTGTGTCGATATATTCAAGGTTTTGATTAAA
CAATATTATGATTATCCTTATGATTGTCGTGATGATTTAGTCGATGACGACAAACTCATT
CATCTCATGGCTGCCGTACGAGACTGTGAGTGGTCAGACGATAACGCACTCACCATAAAT
GTGCAGTTTAATGATTTCCCTGGGTTTTATGACTGGATGGATTACCCTGATCACCCGGTT
AAGTTTGTTTTTCGCATACTTGAAAATCAAAAAGGGACAGTTTGGGTATATGACCAGGAC
GATGCGTTTCTTGATATTAAAGCAAATGTGCAGGCTGGACGCTTTACCGGGCTTAAGAAA
TTAGTGCAGTTTATCGATTCAGTGCGAACAGATTGCAAATGTATTCTTCTTGAACACCAT
ATGCCTTTGCTGAGACTTTTCCCTAAAGGGAAAGAGTGTATGCATGTGGAAAAATGGCTT
CGCGAAATGTCGTCTATCCCGGAGACCGACGCGCCCATTAAGCAGGCGCTTGCGCATGGA
TTATTATTACACTTAAAAAATATCTACCCTGTTTTTCCTGAATCACTGGTGATGTTATTG
CTCTCTGTTCTGGACGTAAAAACATACAGAGATGATGCGCGATTAAATCAATGGATATCT
AATAGAGTCCAGGAATTAGGTGACAGATATTATCCTGTAAATAAGCACGTTAAAATCCGC
TACACTCTTTAGTTCAGAAAGGGTTCCACCTGTGAGTTGTTATTCCACCAGAGAGTGAAT
CGCAAAGCAGGTAATCATTTCATCTGTATATCCGTATGCCAAATGGCATTCCACCGCCTT
TTTCGCCGATATTTTGTTGTGATCGGCGACGCTTCGCTTAAAAAAGCATCAGCAGTGGTT
TCGCAGCTATACGGTGTATAAAAAATGATCTCATGCAGATGTTTTGTGAATGTGTGGGTT
GACATTCATATGAAAAAAATCATAATTCCATCATGTTTGTGTGGGGTCTTTTCTGTATCT
TACGCATCGCACTCAAGCCTGACAGAAAATATGCTGTAAGGCTCATATCAAAAACCGCCA
TTAGCTCATCAGGAAGAGCAGACGACAACCAGGATTGTTGTATGGTACGGGGTTCGAGGC
CTCGATGGCGGTCCAACTTTTCATAACTCTTCTGAATCAGATCCCCTTATTATCATCCCT
GCAAAGTGAAACATTGCCATTGTTTGGCTATTCAGGACGGGGCAGAGCAATGAAAAAAGC
CCACACAGGGGAGAGTGGGCTGAAATGGGAAGCTAAAGACTCAAGTAAACTTATCGGAAA
TAAGGACCACGCATTACGGGGGCTATCATCGCCGATGGTCGGGATTCGGCAAATCAGGTT
GATTACGTAGAGAGTAAATTATCTGCTCACCGCTGCGTCACCCCTTCGTAAATCAGGCGT
AGCGCGAATACACCAATAATTGCACCAATAACCCGACTGGCAACGCGTTGCATACGCCCA
TAAGCACGACGCACTGCGGGCAAAGAAAACGCCTGACTAAGAAAAACGCGCCAGATAATT
GATGCGAGCACAATCCCCGCCCAGGCCATTAAACGTGCCCATGTTGGTGTTTCGGCATTT
AATGTTACTGAGAAAATACTGATAAAAAATAAAACGGTTTGCGGGTTAGAGAGATCGGTA
ATTAATCCGCGGCGAAAAAAGACATACCAGGGGGCGTTAATCGGTTGTTGTAGTGTGCTC
ATTTGCGGTGTTGACTGGCGGCGCATGCTGCACCACGCAAACCATAAGAGATAAGCGCCG
CCGACGATTCTGATAAGCGAAAAAATCTCCTCACACTGCGTAATTAGCGTTGCAAGACCA
AACAAACCCAACCCGGAATAAAATGCATCGCCCAGCGCCACGCCCAGCCCGGTCAGCACC
CCTGCGCGTCGACCGGAAGCCAGGCTGGTTTGTACTACCACAAAGAGATTGGCTCCCGGA
TTAAAAAAAGTAATCACGAACAGTCCTACGGTCAGGTAAACGGCGTGCAAAGGATCCATA
GTGATTTCATCCATAAATAAGTGAAGTAACTTCATCATATTTCTACCAAAAATAATCGGG
TGCGAGAGAGATCACAAAGTGTCTTATTTCCGGTTACTGGCGTTTATGCCCTGACTGAAC
TAATTATTAATCAACCCAATAATGTGGGTGGGTAATAGTGTGATAACAACTCTGGAGCCG
TAATATGAAAATAATCTCTAAAATGTTAGTCGGTGCGTTAGCGTTTGCCGTTACCAATGT
CTATGCCGCAGAATTAATGACCAAAGCGGAATTTGAAAAGGTTGAATCGCAATATGAAAA
AATAGGTGATATTTCAACCAGTAATGAAATGTCGACCGCAGATGCGAAAGAAGATTTGAT
CAAAAAAGCCGATGAAAAAGGGGCTGATGTGTTGGTGCTGACCTCTGGTCAAACTGACAA
TAAGATTCACGGCACGGCAAATATTTATAAGAAGAAGTAATTCTGAATCCTATGTAAACA
TCCCCGATGCGTAAGTTTATCGGTGATCATCATCTATTGAAATTTATGCCGGATAAAGCG
TTCGCGCTGCATTCGGCAGTTCAGCTTTTCAGCCGCCGCCAGAACGTCGTCCGGCTGATA
CCTAAATAATTCGCCGCTGCTGTTTTATCGCCATTAAATTTCTCCAGTGCCTGTTGTGGT
GTCAGCAAGGATGGGGAGGGAATTTTCGCTGACTCGCGCGCCAGCTCCGGCAGTAGCAGC
TGCAAAAACTGCGGCGTTAAATCCGGCGTCGGTTCCACACTTAAAAACAGCGCCAGTCGC
TCCATCATATTGCGCAGTTCACGAATATTGCCCGGCCAGTCGTAGTGCACCAGCACGGTT
TCGCTTGCCTGTAATCCCTGGCGTAATGCGGCAGAAAACGGGGCGGAGAGCGCCGCCAGA
GACACTTTCAAAAAGCTTTCCGCCAGCGGCAGAATATCCGTCACCCGCTCGCGCAGTGGT
GGCAATTGCAGACGCAAAATACTCAGCCGATAAAACAGATCACGGCGAAACTGCCCTTGC
CGCATATCTTCTTCCAGATTGCAGTGAGTGGCGCTAATGACCCGCACATCTACCGGAACA
GGCTGATGCCCGCCGACGCGGGTGACCTCTTTTTCTTCCAGCACCCGTAACAGGCGAGTC
TGCAAAGGTAGCGGCATTTCGCCAATCTCATCCAGAAACAGCGTACCGCCGTGGGCAATT
TCGAACAGCCCGGCGCGACCTCCACGTCGCGAGCCGGTGAACGCCCCTTCCTCATAGCCA
AACAGCTCTGCTTCCAGCAGCGATTCGGCAATCGCCCCGCAGTTGACGGCAACAAACGGA
TGCGACTTTTTGCCCTGTCGCGCATCGTGGCGGGCAAAATATTCCCGATGAATCGCCTGG
GCCGCCAGCTCTTTGCCCGTCCCCGTTTCCCCCTCAATCAACACCGCCGCACTGGAGCGG
GCATACAGCAAAATAGTCTGCCGTACCTGTTCCATCTGTGGTGATTGACCGAGCATATCG
CCCAGCACGTAACGAGTACGCAGGGCGTTGCGGGTGGCATCGTGAGTGTTATGGCGTAAC
GACATGCGCGTCATATCCAGCGCATCGCTGAATGCCTGGCGCACGGTGGCGGCGGAATAG
ATAAAAATTCCGGTCATTCCGGCTTCTTCTGCCAAATCGGTAATCAGCCCCGCGCCGACC
ACCGCTTCGGTGCCGTTAGCTTTCAGCTCGTTAATCTGCCCGCGCGCGTCTTCTTCGGTA
ATGTAGCTACGTTGGTCGAGGCGCAAATTAAAGGTTTTTTGAAACGCCACCAGCGCCGGA
ATAGTTTCCTGATAAGTCACAACGCCGATAGAAGAGGTGAGTTTTCCGGCTTTTGCCAGT
GCCTGTAACACATCGTAGCCGCTCGGTTTAATCAAAATAACTGGCACTGACAGGCGGCTT
TTCAGGTACGCGCCGTTAGAGCCAGCAGCGATGATGGCGTCGCAGCGTTCGCTAGCCAGT
TTCTTGCGGATGTAGGTCACCGCTTTTTCAAAGCCAAGCTGGATAGGGGTAATGTTCGCC
AGATGATCAAACTCGAGGCTGATATCGCGAAACAGCTCGAACAGGCGCGTTACAGATACC
GTCCAGATAACCGGTTTGTCGTCATTCAGCCGTGGTGGATGTGCCATAGCGCACCGCAAA
GTTAAGAAACCGAATATTGGGTTTAGTCTTGTTTCATAATTGTTGCAATGAAACGCGGTG
AAACATTGCCTGAAACGTTAACTGAAACGCATATTTGCGGATTACTTCATGACTATATTG
CTAACAAATTGAAATTAAACATTTAATTTTATTAAGGCAATTGTGGCACACCCCTTGCTT
TGTGTTTATCAACGCAAATAACAAGTTGATAACAAAGGATGGGCTATGTCTCTACACTCT
CCAGGTAAAGCGTTTCGCGCTGCACTGACTAAAGAAAATCCATTGCAGATTGTTGGCACC
ATTAACGCCAACCATGCGCTGCTGGCGCAGCGTGCCGGATATCAGGCGATTTATCTTTCC
GGCGGTGGCGTGGCGGCAGGTTCGCTGGGGCTGCCGGATCTCGGTATTTCTACCCTTGAT
GACGTGCTGACAGATATTCGCCGTATCACCGACGTTTGTTCGCTGCCGCTGCTGGTGGAT
GCGGATATCGGTTTTGGTTCTTCTGCTTTTAACGTGGCGCGCACCGTGAAATCGATGATT
AAAGCCGGTGCGGCAGGACTGCATATTGAAGATCAGGTTGGTGCGAAACGCTGCGGTCAT
CGTCCGAACAAAGCGATCGTCTCGAAAGAGGAGATGGTGGATCGGATCCGCGCGGCGGTG
GATGCGAAAACCGATCCTGATTTTGTGATCATGGCGCGCACCGATGCGCTGGCGGTAGAG
GGGCTGGATGCGGCGATCGAGCGTGCGCAGGCCTATGTTGAAGCGGGTGCCGAGATGTTG
TTCCCGGAGGCGATTACCGAACTCGCCATGTACCGCCAGTTTGCCGATGCGGTGCAGGTG
CCGATCCTCGCCAACATCACCGAATTTGGCGCAACACCGCTGTTTACCACCGACGAATTA
CGCAGCGCCCATGTTGCAATGGCGCTGTACCCGCTTTCAGCGTTTCGCGCCATGAACCGC
GCCGCCGAACATGTCTACAACGTCCTGCGTCAGGAAGGCACGCAGAAAAGTGTCATCGAC
ACCATGCAAACCCGCAACGAGCTGTACGAAAGCATCAACTACTACCAGTACGAAGAGAAG
CTCGACGACCTGTTTGCCCGTAGCCAGGCGAAATAAAACACAACGAAAAATATCTCGACC
CTACAAATGACGAGGACAACATGAGCGACACAACGATCCTGCAAAACAGTACCCATGTCA
TTAAACCGAAAAAATCTGTGGCACTATCCGGCGTTCCGGCGGGCAATACGGCGCTCTGCA
CCGTGGGTAAAAGCGGCAACGACCTGCATTACCGCGGCTACGATATTCTTGATCTGGCGG
AACATTGCGAATTTGAAGAAGTGGCGCACCTGCTGATCCACGGCAAACTGCCGACCCGTG
ACGAACTCGCCGCCTACAAAACGAAACTGAAAGCCCTGCGCGGTTTACCAGCTAACGTGC
GTACCGTGCTGGAAGCCTTACCCGCGGCGTCGCACCCGATGGATGTTATGCGCACCGGCG
TCTCCGCGCTCGGTTGCACGCTGCCAGAAAAAGAGGGTCATACCGTCTCTGGTGCGCGGG
ATATTGCCGACAAACTGTTGGCGTCGCTTAGCTCGATTCTTCTCTACTGGTATCACTACA
GCCACAACGGCGAACGCATCCAGCCAGAAACCGATGACGATTCCATCGGCGGTCACTTCC
TGCATCTGCTGCATGGCGAAAAGCCGTCGCAAAGCTGGGAAAAGGCGATGCATATTTCGC
TGGTGCTGTACGCCGAGCACGAGTTTAACGCCTCCACTTTTACCAGCCGGGTGATTGCGG
GCACTGGCTCTGATATGTATTCCGCGATTATTGGCGCGATTGGCGCACTGCGCGGGCCAA
AACACGGCGGGGCGAATGAAGTGTCGCTGGAGATCCAGCAACGCTACGAAACACCGGACG
AAGCCGAAGCCGATATCCGCAAGCGCGTGGAAAACAAAGAAGTGGTCATTGGTTTTGGTC
ATCCGGTTTACACCATCGCCGACCCGCGTCATCAGGTGATCAAACGCGTGGCGAAGCAGC
TCTCGCAGGAAGGCGGTTCGCTGAAGATGTACAACATCGCCGATCGCCTGGAAACGGTGA
TGTGGGAGAGCAAAAAGATGTTCCCCAATCTCGACTGGTTCTCCGCTGTTTCCTACAACA
TGATGGGCGTTCCCACCGAGATGTTCACACCACTGTTTGTTATCGCCCGCGTCACCGGCT
GGGCGGCGCACATTATCGAACAACGTCAGGACAACAAAATTATCCGTCCTTCCGCCAATT
ATGTTGGACCGGAAGACCGCCAGTTTGTCGCGCTGGATAAGCGCCAGTAAACCTCTACGA
ATAACAATAAGGAAACGTACCCAATGTCAGCTCAAATCAACAACATCCGCCCGGAATTTG
ATCGTGAAATCGTTGATATCGTCGATTACGTGATGAACTACGAAATTAGCTCTAAAGTGG
CCTACGACACCGCACATTACTGCCTGCTCGACACTCTCGGCTGCGGTCTGGAAGCTCTCG
AATACCCGGCCTGTAAAAAACTGCTGGGGCCAATTGTTCCTGGCACTGTCGTCCCTAACG
GCGTGCGCGTCCCCGGAACTCAGTTCCAGCTCGACCCCGTCCAGGCGGCATTTAACATCG
GCGTGATGATCCGTTGGCTCGATTTCAACGATACCTGGCTGGCGGCGGAGTGGGGCCATC
CTTCCGACAACCTCGGCGGCATTCTGGCAACGGCGGACTGGCTTTCGCGTAACGCGGTCG
CTAGCGGCAAAGCGCCGTTGACCATGAAGCAGGTGCTGACCGCAATGATCAAAGCCCATG
AAATTCAGGGCTGCATCGCGCTGGAAAACTCCTTTAACCGCGTCGGCCTCGACCACGTTC
TGTTAGTGAAAGTGGCTTCCACCGCCGTGGTCGCCGAAATGCTCGGCCTGACCCGCGAGG
AAATTCTCAACGCCGTTTCGCTGGCGTGGGTGGACGGTCAGTCGCTGCGCACCTATCGCC
ATGCGCCGAACACCGGCACGCGTAAATCCTGGGCGGCGGGCGATGCCACTTCCCGCGCGG
TACGTCTGGCACTGATGGCGAAAACGGGCGAAATGGGTTACCCGTCAGCCCTGACTGCGC
CTGTGTGGGGCTTCTACGACGTCTCCTTCAAAGGTGAATCGTTCCGCTTCCAGCGCCCGT
ACGGTTCTTACGTCATGGAAAATGTGCTGTTCAAAATCTCCTTCCCGGCGGAGTTCCACT
CCCAGACGGCAGTTGAAGCGGCGATGACGCTCTATGAACAGATGCAGGTAGCAGGCAAAA
CGGCGGCGGATATCGAAAAAGTGACCATTCGCACCCACGAAGCCTGTATTCGCATCATCG
ACAAAAAAGGGCCGCTCAATAACCCGGCTGACCGCGACCACTGCATTCAGTACATGGTGG
CGATCCCGCTGCTGTTCGGGCGCTTAACGGCGGCAGATTACGAGGACAACGTGGCGCAAG
ATAAACGCATCGACGCCCTGCGCGAGAAGATCAATTGCTTTGAAGATCCGGCATTTACCG
CTGACTACCACGACCCGGAAAAACGTGCCATCGCCAATGCCATAACCCTTGAGTTCACCG
ACGGCACGCGATTTGAAGAAGTGGTGGTGGAGTACCCAATTGGTCATGCTCGCCGCCGTC
AGGATGGCATTCCGAAGCTGGTCGATAAATTCAAAATCAATCTCGCGCGCCAGTTCCCGA
CTCGCCAACAGCAGCGCATTCTGGACGTTTCTCTCGACAGAGCTCGCCTGGAACAGATGC
CGGTCAATGAGTATCTCGACCTGTACGTCATTTAAGCAAACAGCGGTAAGGCGTAAGTTC
AACAGGAGAGCATTATGTCTTTTAGCGAATTTTATCAGCGTTCGATTAACGAACCGGAGC
AGTTCTGGGCCGAGCAGGCCCGGCGTATTGACTGGCAGACGCCCTTTACGCAAACGCTCG
ACCACAGCAACCCGCCGTTTGCCCGTTGGTTTTGTGAAGGCCGAACCAACTTGTGCCACA
ACGCTATCGACCGCTGGCTGGAGAAACAGCCAGAGGCGCTGGCGCTGATTGCCGTCTCTT
CGGAAACAGAAGAAGAGCGCACCTTTACCTTTCGTCAGCTGCATGACGAAGTGAACGCGG
TGGCGTCAATGCTGCGCTCACTGGGCGTGCAGCGTGGCGATCGGGTGCTGGTGTATATGC
CGATGATTGCCGAAGCGCATATTACTCTGCTGGCCTGCGCGCGCATTGGCGCTATTCACT
CGGTGGTGTTTGGGGGATTTGCCTCGCACAGCGTGGCGGCGCGAATTGATGATGCTAAAC
CGGTGCTGATTGTCTCGGCTGATGCCGGAGCGCGCGGTGGCAAAATCATTCCCTATAAAA
AATTGCTCGACGATGCGATAAGTCAGGCGCAGCACCAGCCACGCCATGTTTTGCTGGTGG
ATCGCGGGCTGGCGAAAATGGCACGCGTCAGCGGGCGGGATGTCGATTTCGCGTCGTTGC
GCCATCAACACATCGGCGCGCGGGTACCGGTGGCGTGGCTGGAATCCAACGAAACCTCCT
GCATTCTCTACACCTCCGGCACGACCGGCAAACCTAAAGGCGTGCAGCGTGACGTCGGCG
GATATGCGGTGGCGCTGGCGACCTCGATGGACACCATTTTTGGCGGCAAAGCGGGCGGCG
TGTTCTTCTGTGCCTCGGATATCGGCTGGGTGGTGGGGCATTCGTATATCGTCTACGCGC
CGCTGCTGGCGGGGATGGCGACTATCGTTTACGAAGGATTACCGACCTGGCCGGACTGCG
GCGTGTGGTGGAAAATCGTCGAGAAATATCAGGTTAGCCGCATGTTCTCAGCGCCGACCG
CCATTCGCGTGCTGAAAAAATTCCCTACCGCTGAAATTCGCAAACACGATCTCTCGTCGC
TGGAAGTGCTCTATCTGGCTGGAGAACCGCTGGACGAGCCGACCGCCAGTTGGGTGAGCA
ATACGCTGGATGTGCCGGTCATCGACAACTACTGGCAGACCGAATCCGGCTGGCCGATTA
TGGCGATTGCTCGCGGTCTGGACGACAGGCCGACGCGTCTGGGAAGCCCCGGCGTGCCGA
TGTATGGCTATAACGTGCAGTTGCTTAATGAAGTCACCGGCGAACCGTGTGGCGTCAACG
AGAAAGGGATGCTGGTGGTGGAAGGGCCATTGCCGCCGGGGTGTATTCAGACCATTTGGG
GCGACGACGACCGCTTTGTGAAGACGTACTGGTCGCTGTTTTCCCGTCCGGTGTACGCCA
CTTTTGACTGGGGTATCCGCGATGCTGACGGTTATCACTTTATTCTCGGGCGCACTGACG
ATGTGATTAACGTTGCCGGGCATCGGCTGGGGACGCGCGAGATTGAAGAGAGTATCTCCA
GTCATCCGGGCGTTGCCGAAGTGGCAGTGGTTGGGGTGAAAGATGCGCTGAAAGGGCAGG
TGGCGGTGGCGTTTGTCATTCCGAAAGAGAGCGACAGTCTGGAAGACCGAGACGTGGCGC
ACTCGCAAGAGAAGGCGATTATGGCGCTGGTGGACAGCCAGATTGGCAACTTTGGTCGCC
CGGCGCACGTCTGGTTTGTCTCGCAATTGCCGAAAACGCGATCCGGAAAAATGCTGCGCC
GCACGATCCAGGCGATTTGCGAAGGACGCGATCCTGGGGATCTGACGACCATTGATGATC
CTGCGTCGTTGGATCAGATCCGCCAGGCGATGGAAGAGTAGGTTATTGTCGGATGCGTCG
CCTGGCGCATCCGACACCATGCGCCGATGCCTGATGCGACGCTTACCGCGTCTTATTATG
GCTACCCACTGTTTTTACACCGATAATTTTTCCCCCACCTTTTTGCACTCATTCATATAA
AAAATATATTTCCCTACGAAAACGATTGCTTTTTATCTTCAGATGAATAGAATGCGGCGG
ATTTTTTGGGTTTCAGACAGCAAAAAGGGGGAATTTCGTGTCGCAAGATAACAACTTTAG
CCAGGGGCCAGTCCCGCAGTCGGCGCGGAAAGGGGTATTGGCATTGACGTTCGTCATGCT
GGGATTAACCTTCTTTTCCGCCAGTATGTGGACCGGCGGCACTCTCGGAACCGGTCTTAG
CTATCATGATTTCTTCCTCGCAGTCCTCATCGGTAATCTTCTCCTCGGTATTTACACTTC
ATTTCTTGGTTACATTGGCGCAAAAACCGGCCTGACCACTCATCTTCTTGCTCGCTTCTC
TTTTGGTGTTAAAGGCTCATGGCTGCCTTCACTGCTGCTGGGCGGCACCCAGGTTGGCTG
GTTTGGCGTTGGCGTGGCGATGTTTGCCATTCCGGTGGGCAAGGCAACCGGGCTGGATAT
TAATTTGCTGATTGCCATTTCCGGTTTACTGATGACCGTCACCGTCTTCTTTGGCATTTC
GGCGCTGACGGTTCTTTCGGTGATTGCGGTTCCGGCTATCGCCTGCCTTGGCGGTTATTC
CGTGTGGCTGGCCGTTAACGGCATGGGCGGCCTGGACGCATTAAAAGCGGTCATTCCCGC
ACAACCGTTAGATTTCAATGTCGCGCTGGCGCTGGTTGTGGGGTCATTTATCAGTGCGGG
CACGCTCACCGCTGACTTTGTCCGGTTTGGTCGTAATGCCAAACTGGCGGTGCTGGTGGC
GATGGTGGCCTTTTTCCTCGGCAACTCGTTGATGTTTATTTTCGGTGCAGCGGGCGCGGC
GGCACTGGGGATGGCGGATATCTCTGATGTGATGATTGCTCAGGGTCTGCTGCTGCCTGC
GATTGTGGTGCTGGGGCTGAATATCTGGACCACCAACGATAACGCGCTCTATGCGTCGGG
CTTAGGTTTCGCCAACATTACTGGTATGTCGAGCAAAACCCTTTCGGTAATCAACGGTAT
TATCGGTACGGTCTGCGCATTATGGCTGTATAACAATTTTGTCGGCTGGCTGACCTTCCT
TTCGGCAGCTATTCCTCCGGTAGGGGGCGTGATCATCGCTGACTATCTGATGAACCGTCG
CCGCTATGAGCACTTTGCGACCACGCGTATGATGAGTGTCAATTGGGTGGCGATTCTGGC
GGTCGCCTTGGGGATTGCCGCAGGCCACTGGTTACCGGGTATTGTTCCGGTCAACGCGGT
ATTAGGTGGCGCGCTGAGCTATCTGATCCTTAACCCGATTTTGAATCGCAAAACGACGGC
TGCAATGACGCATGTGGAGGCTAACAGTGTCGAATAACGCTTTACAGACAATTATTAACG
CCCGGTTACCCGGCAAAGAGGGGCTGTGGCAGATTCATCTGCTGGACGGAAAAATCAGCG
CCATTGATGCGCAATCCGGGGTGATGCCCGTAACTGAAAACAGCCTGGATGCCGAACAAG
GTTTAGTTATACCGCCGTTTGTGGAGCCACATATTCACCTGGACACCACGCAAACCGCCG
GACAACCGAACTGGAATCAGTCTGGCACGCTGTTTGAAGGCATTGAACGCTGGGCCGAGC
GCAAAGCGTTATTAACCCATGACGATGTGAAACAACGCGCCTGGCAAACGCTGAAATGGC
AGATTGCCAACGGCATTCAGCATGTGCGTACCCATGTCGATGTTTCGGATGCAACGCTGA
CCGCGCTGAAAGCAATGCTGGAAGTGAAGCAGGAAGTCGCGCCGTGGATTGATCTGCAAA
TCGTCGCCTTCCCGCAGGAAGGGATTTTGTCGTATCCCAACGGTGAAGCGTTGCTGGAAG
AGGCGTTACGCTTAGGGGCAGACGTAGTGGGGGCGATTCCGCATTTTGAATTTACCCGTG
AATATGGCGTGGAGTCGCTGCATAAAACCTTCGCCCTGGCGCAAAAATACGACCGTCTCA
TCGATGTTCACTGTGATGAGATTGATGACGAACAGTCGCGCTTTGTTGAAACCGTTGCTG
CCCTGGCGCACCGTGAAGGCATGGGCGCGCGAGTCACCGCCAGCCACACTACGGCAATGC
ACTCCTATAACGGGGCGTATACCTCGCGCCTGTTCCGCTTGCTGAAAATGTCCGGTATTA
ACTTTGTCGCCAACCCGCTGGTCAATATTCATCTGCAAGGACGTTTCGATACGTATCCAA
AACGTCGCGGCATCACGCGCGTTAAAGAGATGCTGGAGTCCGGCATTAACGTCTGCTTTG
GTCACGATGATGTCTTCGATCCGTGGTATCCACTGGGAACGGCGAATATGCTGCAAGTGC
TGCATATGGGGCTGCATGTTTGTCAGTTGATGGGCTACGGGCAGATTAACGACGGCCTGA
ATTTAATCACCCACCATAGCGCCAGGACGTTGAATTTGCAGGATTACGGCATTGCCGCCG
GAAACAGCGCCAACCTGATTATCCTGCCTGCAGAAAATGGGTTTGATGCGCTGCGCCGTC
AGGTTCCTGTACGTTATTCGGTACGTGGCGGTAAGGTGATTGCCAGCACACAACCGGCAC
AAACCACCGTATATCTGGATCAGCCAGAAGCCATCGATTACAAACGGTAATTTCCTCTGT
GTTGAAGAGCCACTGACCTGTGTCAGTGGCTACCGTGATTCATTCCCGCCAACAACCGCG
CATTCCTCCAACGCCATGTGCAAAAATGCCTTCGCGGCGGCTGTCTGCCAGCTATTTTTC
CGCCGCAATAAAACCGCCGTTCTCTCCAGTAACGGTGGGGCAAGGGATATAGCTTTAAGC
CCGTCATGTTGTGTGGCAATCGCTGCTGGCAACAATGTGGAAAGGGAAGTGCGGCGAATC
AGCTCCAGAACCGCGCTAATTGAGTTCGCCTCAATGACCACCTGTGGATGTAGCCCCGCT
TTCTCGCAGTAGTGGTCAATTTGCTCTCTGGTGGCAAATTCCGCGCTGAGCAGGACCAGT
TTTTCATCATGCAAGCGACTCAACGCCACCTGTTCACAGGCAGCCAGCGGATGATGTTGC
GCCACGACTAACGCTAAACTTTCTGTCAGTAAAGGAATTGCCTCCAGCTCCGGCGAATGC
ACAGGCGCGAAGGCAATCCCAACGTCCAACTCGTCGCGACAAAGCAGATCTTCGATTTTC
TCCTGCGACATTTCCTGTAGCTGGAGCGTGATGCCGGGGTAGCGCGCATAGAAATCCGCC
ATTAAAGGGCCGATAAAGTAGCTTGTAAAGGTGGGAGTGACGGCGATACGCAGCGATCCT
CGCGTCAGATCGGCAACATCATGAATCGCCCGTTTACCCGCCCCCAGTTCCTGTAACGCC
CGGCTGGCGTACTGTCGCCAGACTTCTCCTGCATCAGTGAGACGAATCGTTCGCCCGCTA
CGGTCAAACAGCGGCACGCCTAAACTCTCCTCTAACTGGCGAATCTGCTGGGAAAGCGCA
GGCTGGGAGACGTGCAACGCACTGGCGGCACGGGTAAAGCTGCCATGTTCAGCCACGGCA
AGAAAATAATTGATATGTCGAGAGAGCATTCGCCAACCTATAAGTAAATCCAATAGAACT
CATCATAAATGAGACTTTTACCTTATGACAATCGGCGAGTAGTCTGCCTCTCATTCCAGA
GACAGACAGAGGTTAACGGTGAAAGAGATTATTGATGGATTCCTTAAATTCCAGCGCGAG
GCATTTCCGAAGCGGGAAGCCTTGTTTAAACAGCTGGCGACACAGCAAAGCCCGCGCACA
CTTTTTATCTCCTGCTCCGACAGCCGTCTGGTCCCTGAGCTGGTGACGCAACGTGAGCCT
GGCGATCTGTTCGTTATTCGCAACGCGGGCAATATCGTCCCTTCCTACGGGCCGGAACCC
GGTGGCGTTTCTGCTTCGGTGGAGTACGCCGTCGCTGCGCTTCGGGTATCTGACATTGTG
ATTTGCGGTCATTCCAACTGTGGCGCAATGACCGCTATTGCCAGCTGCCAGTGCATGGAC
CATATGCCTGCCGTCTCTCACTGGCTGCGTTATGCCGATTCAGCCCGCGTCGTTAATGAG
GCGCGCCCGCATCCCGATTTACCGTCAAAAGCTGCGGCGATGGTACGTGAAAACGTCATT
GCTCAGTTGGCTAATTTGCAAACTCATCCATCGGTGCGCCTGGCGCTCGAAGAGGGGCGG
ATCGCCCTGCACGGCTGGGTCTACGACATTGAAAGCGGCAGCATCGCAGCTTTTGACGGC
GCAACCCGCCAGTTTGTGCCACTGGCCGCTAATCCTCGCGTTTGTGCCATACCGCTACGC
CAACCGACCGCAGCGTAACCTTATTTTTAAACCATCAGGAGATCCACCATGATTCAGTCG
CAAATTAACCGCAATATTCGTCTTGATCTTGCCGATGCCATTTTGCTCAGCAAAGCTAAA
AAAGATCTCTCATTTGCCGAGATTGCCGACGGCACCGGTCTGGCAGAAGCCTTTGTAACC
GCGGCTTTGCTGGGGCAGCAGGCGCTTCCTGCCGACGCCGCCCGCCTGGTCGGAGCGAAG
CTGGATCTCGACGAAGACGCCATTCTACTGTTGCAGATGATTCCACTGCGTGGCTGCATT
GATGAACGTATTCCAACCGACCCAACGATGTATCGTTTCTATGAAATGTTGCAGGTGTAC
GGCACAACCCTGAAAGCGTTGGTTCATGAGAAGTTTGGCGATGGCATTATCAGCGCGATT
AACTTCAAACTCGACGTTAAGAAAGTGGCGGACCCGGAAGGTGGCGAACGTGCGGTCATC
ACCTTAGATGGTAAATATCTGCCGACCAAACCGTTCTGACAGCCATGCGCAACCATCAAA
AGACGTTCACGATGCTGCTGGTTCTGGTGCTGATTGGTCTTAATATGCGACCACTGCTCA
CCTCCGTCGGGCCACTGCTACCGCAATTGCGCCAGGCAAGCGGAATGAGCTTTAGCGTGG
CTGCCCTGTTGACCGCTCTGCCGGTGGTTACCATGGGCGGGCTGGCGCTGGCCGGAAGCT
GGCTTCATCAGCATGTCAGCGAACGTCGCAGCGTCGCCATCAGTTTGTTACTGATTGCCG
TCGGTGCATTGATGCGTGAGCTTTACCCCCAAAGTGCGCTGCTGCTTAGCAGCGCACTGC
TTGGTGGAGTGGGGATCGGCATCATTCAGGCAGTGATGCCTTCGGTGATTAAACGGCGGT
TTCAGCAGCGCACGCCACTGGTGATGGGGCTGTGGTCCGCGGCTCTGATGGGCGGCGGTG
GACTTGGTGCCGCCATGACGCCATGGTTAGTTCAACATAGCGAAACCTGGTATCAAACAC
TCGCCTGGTGGGCGCTGCCTGCCGTTGTTGCGCTCTTTGCCTGGTGGTGGCAAAGCGCCC
GCGAGGTCGCCTCTTCTCACAAGACAACAACCACTCCGGTTCGCGTGGTATTTACTCCCC
GCGCGTGGACGCTGGGTGTTTACTTCGGTCTGATTAACGGCGGTTACGCCAGCCTGATTG
CCTGGTTACCCGCTTTCTATATTGAGATTGGTGCCAGCGCGCAGTACAGCGGTTCCTTGC
TGGCATTGATGACGCTTGGGCAAGCAGCAGGGGCATTGCTGATGCCTGCTATGGCTCGCC
ATCAGGATCGGCGCAAACTTTTGATGCTGGCGCTGGCGTTACAACTGGTGGGGTTCTGCG
GCTTTATCTGGCTGCCGCTGCAATTGCCGGTATTGTGGGCAATGGTGTGTGGGTTAGGTC
TGGGCGGCGCATTTCCGCTCTGTTTGCTGCTGGCGCTCGATCACTCTGCGCAACCCGCTA
TTGCTGGCAAACTGGTGGCGTTTATGCAGGGGATCGGTTTTATCATCGCCGGGCTTGCCC
CGTGGTTTTCTGGTGTGCTGCGTAGTATCAGTGGCAATTACTTGATGGACTGGGCGTTTC
ATGCGCTGTGCGTCGTTGGGCTGATGATCATAACCCTGCGTTTTGCACCAGCACGTTTTC
CGCAGCTGTGGGTCAAAGAGGCATGATGCGACGCTTGTTTCGCCAGATAATGGAAGAGTG
AATTATTGTCGGATGTGCCCAATGGCGCATCCGACATTTATTTCAGTGCTAATTTAAACT
GAAGGTTCAACTTTATAATCTTTGTAATAATAGTGCTTATCCCGGTCGTTTATTTCGCGA
ATAACCCGGCAAGGAACGCCAGCAGCCACGACGTTTGGTGGAATGTCTTTTATGACGACA
CTACCCGCGCCAATAACAGAATTATCCCCGATGGTGACGCCTGGATTAATGACCACATGA
CTTCCGATCCAGACGTTATTGCCAATCGTTATCGGAAAAGAGTACATCTCACCGTTTTTT
CTTAATTCATGGTGTACCGGGTGTCCCGTAACGGAAAGAGTAACGTTGGGTGCAATCAGT
ACGTTATCACCGATTGTTACCGTGTAGTCATCGACAATGGTTAAATTAAAATTTGCATAA
AAATTGCGGCCTATATGGATGTTGGAACCGTAAGAGAAATAGACGGGAGGTTCTACCCAG
GCGTTTTCCCCTACCGTGGCAAACATTTCTTTAATCAGGCTTTCTCTTTTTTCAACTTCT
GATGGATGCGAGTGATTAAACTCATACATTAACGTTTTCCCACGAAGTCTTTTTTCCGGT
AAGCCTTCGCACATATCGGTAAATAGCTTGCCTGCTTTTATTCTTTCGGTCATTGGCATG
TTCATTGCGATCATTCCGTTATGATATGTTGGTCGGATAAGGCGCTCGCGCCGCATCCGA
CATTGATTGCTTAAGCGACTTCATTCACCTGACGACGCAGTAGAGAAAGCGGACCGGGGC
CGCTAAGCGTGAACACGGAAATTAAGGTGAAGCCCAACGCCACCAGACCCAGCACCAGAT
AAGCGCCCTGGAAACCGATGCTTTCATACATATTGCCCGCCAGTACAGACATAAAAATCA
TCGCCAGTTGCTTAAAGAAGCAGAAACAGACCAGATAAATCGTCGCTGAAAAACGCACTT
CAAACTGGCTGGTAATATATTTAAAGCAGCCCACCAGCAGGAACGGTACTTCAAACATAT
GCAGCGTTCTCAGAATAACCACTTCCAGCGCTGAGGTGGCGAACGATGAGCCAATAATAC
GTACAGACATAATAGTGCCAGCCAGCAGCAGGGCGTTTTTCCCACCGATGCGATTAATGA
TCAGCGGCGCGAAGAACATAATCGAGGCGTTAAGTAATTCGCCCATTGTCGTTACGTAGC
CAAATACCCGCGTACCCTGTTCACCGGTGGCAAAGAACGAAGTAAAGAAATTAGCAAACT
GTTGGTCAAAAACATCGTAGGTGCAGGAAACGCCAATAACATACAGTGACAAAAACCACA
GTTTTGGCTGTCTGAACAGTTCCAGCGCCAGCTTAAGGCTAAATGCCGAATGGTTGGCAC
CTACCGCATTGGCAACCGTGGCGGAAGAGGGTGCATCCGTTTTGGCGAAAAAGAGCAAAA
CGGCGAGGATGAGTGCACAGCCAGAACCCAGCCAGAAAACAAACTGATTATTGATGGTGA
ACATGATGCCGACAATCGAGGCACACAGCGCCCAGCCAACACAGCCAAACATCCGCGCGC
GACCAAATTCGAAATTACTGCGACGGCTGACTTTCTCGATAAATGCCTCTACTGCTGGCG
CACCGGCGTTAAAACAAAAGCCAAGATAAATACCACCAACAATCGATCCTACTAAAATGT
TGTATTGTAACAGTGGCCCGAAGATAAAAATAAAGAACGGCGCAAACATCACTAACATGC
CGGTAATAATCCACAGCAGGTATTTGCGCAGCCCGAGTTTGTCAGAAAGCAGACCAAACA
GCGGTTGGAATAATAGCGAGAACAGAGAAATAGCAGCAAAAATAATACCCGTATCACTTT
TGCTGATATGGTTGATGTCATGTAGCCAAATCGGGAAAAACGGGAAGTAGGCTCCCATGA
TAAAAAAGTAAAAGAAAAAGAATAAACCGAACATCCAAAAGTTTGTGTTTTTTAAATAGT
ACATAATGGATTTCCTTACGCGAAATACGGGCAGACATGGCCTGCCCGGTTATTATTATT
TTTGACACCAGACCAACTGGTAATGGTAGCGACCGGCGCTCAGCTGGAATTCCGCCGACA
CTGACGGGCTCCAGGAGTCGTCGCCACCAATCCCCATATGGAAACCGTCGATATTCAGCC
ATGTGCCTTCTTCCGCGTGCAGCAGATGGCGATGGCTGGTTTCCATCAGTTGTTGTTGGC
TGTAGCGACTGATATTGAACTGGAAGTCGCCGCGCCACTGGTGTGGGCCATAATTCAATT
CGCGCGTCCCGCAGCGCAGACCGTTTTCGCTCGGGAAGACGTACGGGGTATACATGTCTG
ACAATGGCAGATCCCAGCGGTCAAAACAGGCCGCAGTAAGGCGGTCGGGATAGTTTTCTT
GCGGCCCTAATCCGAGCCAGTTTACCCGCTCTGCGACCTGCGCCAGCTGGCAGGTCAGGC
CAATCCGTGCCGGATGCGGTGTATCGCTCGCTACTTCAACATCAACGGTAATCGCCATTT
GAACACTACCATCAATCCGGTAGGTTTTCCGGCTGATAAATAAGGTTTTCCCCTGATGCT
GCCACGCGTGAGCGGTCGTAATCAGCACCGCGTCGGCAAGTATATCTGCCGTGCACTGCA
ACAACGCCGCTTCGGCCTGGTAATGGCCCGCCGCCTTCCAGCGTTCGACCCAGGCGTTAG
GGTCAATGCGGGTCGCTTCACTTACGCCAATGTCGTTATCCAGCGGTGCGCGGGTGAACT
GATCGCGCAGCGGCGTCAGCAGTTGTTTTTCATCGCCAATCCACATCTGTGAAAGAAAGC
CTGACTGGCGGTTAAATTGCCAACGCTTATTACCCAGCTCGATGCAAAAATCCATTTCGC
TGGTGGTCAGATGCGGGATGGCGTGGGGCGCGGAGGGGAGTGTCACGCTGAGGTTTTCCG
CCAGACGCCACTGCTGCCAGGCGCTAATGTGTCCGGCTTCTGACCATGCGGTCGCGTTCG
GTTGCACTACGTGTACCGTAAGCCAGAGTTGTCCGGTGCTTTCCGGCTGCGGTAGTTCAG
GCAGTTCAATCAACTGTTTATCTTGTGGAGCAACATCCAGAGGCACTTCACCGCTTGCCA
GCGGCTTGCCATCCAACGCCACCGACCAGTGCAGGAGCTCGTTATCGCTATGACGGAACA
GGTATTCGCTGGTCACTTCGATGGTTCGCCCGGATAAACGGAACTGGAAAAACTGCTGCT
GGTGTTTTGCTTCCGTCAGCGCCGGATGCGGCGTGCGGTCGGCAAAGACCAGACCGTTCA
TGCAGAACTGGCGATCGTTTGGCGTATCGCCAAAATCACCGCCGTAAGCCGACCACGGGT
TGCCGTTTTCATCATATTTAATCAGCGACTGATCCACCCAGTCCCAGACGAAGCCGCCCT
GTAAACGGGGGTACTGACGAAACGCCTGCCAGTATTTAGCGAAGCCGCCAAGACTGTTAC
CCATCGCGTGGGCATATTCGCAAAGGATCAGCGGGCGCGTCTCTCCAGGCAGCGAAAGCC
ATTTTTTGATGGACCATTTCGGCACCGCCGGGAAGGGCTGGTCTTCATCCACGCGCGCGT
ACATCGGGCAAATAATATCGGTGGCCGTGGTGTCGGCTCCGCCGCCTTCATACTGCACCG
GGCGGGAAGGATCGACAGATTTGATCCAGCGATACAGCGCGTCGTGATTAGCGCCGTGGC
CTGATTCATTCCCCAGCGACCAGATGATCACACTCGGGTGATTACGATCGCGCTGCACCA
TTCGCGTTACGCGTTCGCTCATCGCTGGTAGCCAGCGCGGATCATCGGTCAGACGATTCA
TTGGCACCATGCCGTGGGTTTCAATATTGGCTTCATCCACCACATACAGGCCGTAGCGGT
CGCACAACGTGTACCACAGCGGATGATTCGGATAATGCGAACAGCGCACGGCGTTAAAGT
TGTTCTGCTTCATCAGCAGGATATCCTGCACCATCGTCTGCTCATCCATGACCTGACCAT
GCAGAGGATGATGCTCGTGACGGTTAACGCCGCGAATCAGCACCGGCTTGCCGTTCAGCA
GCAGGAGACCATTTTCAATCCGCACTTCGCGGAAACCGACATCGCAGGCTTCTGCTTCAA
TCAGCGTGCCGTCGGCGGTGTGCAGTTCAACCACTGCACGATAGAGATTCGGGATTTCGG
CGCTCCACAGCGCCGGGTTTTCGACGTTCAGACGTAGCGTGACGCGATCGGCATAACCAC
CACGCTCATCGATAATTTCACCGCCGAAAGGCGTGGTGCCGCTGGCGACCTGCGTTTCAC
CCTGCCACAAAGAAACCGTCACCCGCAGCTCATCGCGCAGTTCGCCGCACATCTGAACTT
CTGCCTCCAGTACCGCGCGGCTGAAATCATCATTAAAGCGAGTGGCAACATGGAAATCGC
TGATTTGTGTGGTCGGTTTGTGCAGCAACGAGACGTCACGGAAAATGCCGCTCATCCGCC
ACATATCCTGATCTTCCACATAACTGCCGTCACTCCAGCGCAGCACCATCACCGCGAGGC
GGTTTTTTCCGGCGCGTAAAAATGCGCTCAGGTCAAATTCAGACGGCAAACGGCTGTCCT
GGCCGTAACCGACCCAGCGCCCGTTGCACCACAGATGAAACGCCGAGTTAACACCATCAA
AAATAATTCGCGTCTGGCCTTCCTGTAGCCAGCATTCATCAATATTAAATGTGAGCGAGT
AACAACCTGTCGGATTCTCCGCGGGAACAAAAGGCGGATTGACCGTAATGGGATAGGTCA
CGTTGGTGTAGATAGGCGCATCGTAACCGTGCATCTGCCAGTTTGAGGGGACGACGACAG
TATCGGCCTCAGGAAGATCGCACTCCAGCCAGCTTTCCGGCACCGCTTCTGGTGCCGGAA
ACCAGGCAAAGCGCCATTCGCCATTTAGGCTGCGCAACTGTTGGGAAGGGCGATCGGTGC
GGGCCTCTTCGCTATTACGCCAGCTGGCGAAAGGGGGATGTGCCGCAAGGCGATTAAGTT
GGGTAACGCCAGGGTTTTCCCAGTCACGACGTTGTAATACGACGGCCAGTGAATCCGTAA
TCATAGTCATAGCTGTATCCTGTGTGAAATTGTTATCCGCTCACAATTCCACACAACATA
CGAGCCGGACGCATAAAGTGTAAAGCCTGGGGTGCCTAATGAGTGAGCTGACTCACATTA
ATTGCGTTGCGCTCACTGCCCGCTTTCCAGTCGGGAAACTTGTCGTGCCAGCTGCATTAA
TGAATCGGCCAACGCGCGGGGAGAGGCGGTTTGCGTATTGGGCGGAAGGGTGGTTTTTCT
TTTCACCAGTGAGACGGGCAACAGCTGATTGCCCTTCACCGCCTGGCCCTGAGAGAGTTG
CAGCAAGCGGTCCACGCTGGTTTGCCCCAGCAGGCGAAAATCCTGTTTGATGGTGGTTAA
CGGCGGGATATAACACGAGCTGTCTTCGGTATCGTCGTATCCCACTACCGAGATATCCGC
ACCAACGCGCAGCCCGGACTCGGTAATGGCGCGCATTGCGCCCAGCGCCATCTGATCGTT
GGCAACCAGCATCGCAGTGGGAACGATGCCCTCATTCAGCATTTGCATGGTTTGTTGAAA
ACCGGACATGGCGCTCCAGTCGCCTTCCCGTTCCGCTATCGGCTGAATTTGATTGCGAGT
GAGATATTTATGCCAGCCCGCCAGGCGCAGACGTGCCGAGACAGAACTTAATGGACCTGC
TAACAGCGCGATTTGCTGGTGACCCAATGCGACCAGATGCTCCACGCCCAGTCGCGTACC
GTCTTCATGGGAGAAAATAATACTGTTGATGGGTGTCTGGTCAGAGACATCAAGAAATAA
AGCCGGAACATTAGTGCAGGCAGCTTCCACAGCAATGGCATCCTGGTCATCCAGCGGATA
GTTAATGATCAGCCCACTGACGCGTTGCGCGAGAAGATTGTGCACCGCCGCTTTACAGGC
TTCGACGCCGCTTCGTTCTACCATCGACACCACCACGCTGGCACCCAGTTGATCGGCGCG
AGATTTAATCGCCGCGACAATTTGCGACGGCGCGTGCAGGGCCAGACTGGAGGTGGCAAC
GCCAATCAGCAACGACTGCTTGCCCGCCAGTTGTTGTGCCACGCGGTTGGGAATGTAATT
CAGCTCCGCCATCGCCGCTTCTACTTTTTCCCGCGTTTTCGCAGAAACGTGGCTGGCCTG
GTTCACCACGCGGGAAACGGTCTGATAAGAGACACCGGCATACTCTGCGACATCGTATAG
CGTTACTGGTTTCACATTCACCACCCTGAATTGACTCTCTTCCGGGCGCTATCATGCCAT
ACCACGAAAGGTTTTGCGCCATTCGATGGTGTCAACGTAAATGCACGCCGCTTCGCCGTC
CGGCCACCAGAATAGCCTGCGATTCAACCCCTTCTTCGATCTGTTTTGCCACCCGTTGCA
GCGCCGGAAGATGCTTTTCCGCTGCCTGTTCAATGGTCATTGCGCTCGCCATATACACCA
GATTCAGACAGCCAATCACCCGTTGTTCACTGTGCAGCGGTACGGCAATAGAGGCGATCT
TCTCCTCCTGATCCCAGCCGCGGTAGTTCTGTCCGTAACCCTCTTTGCGCGCGCGCGCCA
GAATGGCTTCCAGCTTTAACGGTTCCCGTGCCAGTTGATAGTCATCACCGGGGCGGGAGG
CTAACATTTCGATTAATTCCTTGCGTTCTTGTTCCGGGCAAAAGGCCAGCCAGGTCAGGC
CCGAGGCGGTTTTCAGAAGCGGTAACCGTCGCCCGACCATTGCCCGGTGAAAGGATAAGC
GGCTGAAACGGTGGGTAGTTTCGCGTACCACCATTGCATCAACATCCAGGGTGGACACAT
CTGTTGGCCAAACCACTTCGCGCAACAGATCGCCCAGCAGCGGGGCCGCCAGTGCAGAAA
TCCACTGTTCGTCACGAAATCCTTCGCTTAATTGCCGCACTTTGATGGTCAAACGAAAAC
TATCATCGGAGGGACTACGCCGGACATATCCCTCTTCCTGCAGCGTCTCCAGCAGTCGCC
GCACAGTGGTGCGATGCAGGCCGCTGAGTTCCGCCAGCAGCCCGACGCTGGCACCGCCAT
CAAGTTTATTTAACATATTTAATAACATTAGACCGCGGGTTAAGCCGCGCACGGTTTTGT
ATTCCGTCTGCTCATTGTTCTGCATATTAATTGACATTTATATATTTAAAACAACGTGGT
GCACCTGGTGCACATTCGGGCATGTTTTGATTGTAGCCGAAAACACCCTTCCTATACTGA
GCGCACAATAAAAAATCATTTACATGTTTTTAACAAAATAAGTTGCGCTGTACTGTGCGC
GCAACGGCATTTTGTCCGAGTCGTGAGGTACTGAAATGGCAATACAACACCCTGACATCC
AGCCTGCTGTTAACCATAGCGTTCAGGTGGCGATCGCTGGTGCCGGTCCGGTCGGGCTGA
TGATGGCGAACTATCTCGGCCAGATGGGCATTGACGTGCTGGTGGTGGAGAAACTCGATA
AGTTGATCGACTACCCGCGTGCGATTGGTATTGATGACGAGGCGCTGCGCACCATGCAGT
CGGTTGGCCTGGTCGATAATGTTCTGCCGCACACTACGCCGTGGCACGCGATGCGTTTTC
TCACCCCAAAAGGTCGCTGTTTTGCTGATATTCAGCCAATGACCGATGAATTTGGCTGGC
CGCGCCGTAACGCCTTTATTCAGCCTCAGGTCGATGCGGTGATGCTGGAAGGATTGTCGC
GTTTTCCGAATGTGCGCTGCCTGTTTTCCCGCGAGCTGGAGGCCTTCAGCCAGCAAGATG
ACGAAGTGACCTTGCACCTGAAAACGGCAGAAGGGCAGCGGGAAACGGTCAAAGCCCAGT
GGCTGGTGGCCTGTGATGGTGGGGCAAGTTTTGTCCGTCGCACCCTGAATGTGCCGTTTG
AAGGTAAAACTGCGCCAAATCAGTGGATTGTGGTAGATATCGCCAACGATCCGTTAAGTA
CGCCGCATATCTATTTGTGTTGTGATCCGGTGCGCCCGTATGTTTCTGCCGCGCTGCCTC
ATGCGGTACGTCGCTTTGAATTTATGGTGATGCCGGGAGAAACCGAAGAACAGCTGCGTG
AGCCGCAAAATATGCGCAAGCTGTTAAGCAAAGTGCTGCCTAATCCGGACAATGTTGAAT
TGATTCGCCAGCGTGTCTACACCCACAACGCGCGACTGGCGCAACGTTTTCGTATTGATC
GCGTACTGCTGGCGGGCGATGCCGCGCACATCATGCCGGTGTGGCAGGGGCAGGGCTATA
ACAGTGGTATGCGCGACGCCTTTAACCTCGCATGGAAACTGGCGTTGGTTATCCAGGGGA
AAGCCCGCGATGCGCTGCTCGATACCTATCAACAAGAACGTCGCGATCACGCCAAAGCGA
TGATTGACCTGTCCGTGACGGCGGGCAACGTGCTGGCTCCACCGAAACGCTGGCAGGGTA
CGTTACGTGACGGCGTTTCCTGGCTGTTGAATTATCTGCCGCCAGTAAAACGCTACTTCC
TCGAAATGCGCTTCAAGCCGATGCCGCAATATTACGGCGGTGCGCTGGTGCGTGAGGGCG
AAGCGAAGCACTCTCCGGTCGGCAAGATGTTTATTCAGCCGAAAGTCACGCTGGAAAACG
GCGACGTGACGCTGCTCGATAACGCGATCGGCGCGAACTTCGCGGTAATTGGCTGGGGAT
GCAATCCACTGTGGGGGATGAGCGACGAGCAAATCCAGCAGTGGCGCGCGTTGGGCACAC
GCTTCATTCAGGTGGTGCCGGAAGTGCAAATTCATACCGCACAGGATAACCACGACGGCG
TACTACGCGTGGGCGATACGCAAGGTCGCCTGCGTAGCTGGTTCGCGCAACACAATGCTT
CGCTGGTGGTGATGCGCCCGGATCGCTTTGTTGCCGCCACCGCCATTCCGCAAACCCTGG
GCAAGACCCTGAATAAACTGGCGTCGGTGATGACGCTGACCCGCCCTGATGCCGACGTTT
CTGTCGAAAAGGTAGCCTGATATGTACGCTTATCTTCACTGTCTTTCCCACTCGCCGCTG
GTGGGGTATGTCGACCCGGCGCAAGAGGTGCTCGATGAGGTCAATGGCGTGATTGCCAGC
GCCCGCGAGCGTATTGCGGCTTTCTCCCCTGAACTGGTGGTGCTGTTTGCGCCAGATCAC
TACAACGGCTTTTTCTATGACGTGATGCCACCGTTCTGTTTAGGCGTTGGAGCGACGGCA
ATTGGTGATTTCGGCAGTGCGGCAGGAGAGCTGCCCGTGCCTGTGGAGCTGGCGGAGGCC
TGTGCGCATGCCGTCATGAAGAGCGGGATCGATCTTGCCGTTTCTTACTGTATGCAGGTG
GACCACGGGTTCGCCCAGCCGCTGGAGTTCCTGCTCGGTGGGCTGGATAAGGTGCCGGTT
CTGCCTGTGTTCATCAACGGTGTCGCCACACCGCTGCCCGGTTTCCAGCGTACCCGCATG
TTGGGGGAAGCCATTGGACGTTTCACCAGCACTCTCAATAAACGCGTGCTGTTCCTTGGG
TCCGGTGGGCTTTCCCATCAGCCGCCGGTGCCAGAACTGGCGAAAGCCGATGCCCATATG
CGCGACCGTCTGTTGGGGAGCGGGAAAGATTTACCCGCCACTGAGCGTGAATTGCGTCAG
CAGCGGGTGATTAGCGCCGCTGAGAAGTTTGTTGAGGATCAGAGAACTCTGCATCCGCTC
AACCCGATTTGGGATAACCAGTTCATGACTTTGCTGGAGCAGGGACGCATACAGGAACTG
GATGCCGTCAGTAACGAAGAGCTTTCCGCCATTGCCGGAAAGTCGACACATGAAATCAAA
ACCTGGGTCGCCGCTTTTGCCGCTATTTCTGCGTTTGGCAACTGGCGTAGCGAAGGGCGT
TATTACCGCCCAATCCCGGAGTGGATTGCCGGATTTGGCTCGTTAAGCGCCAGAACAGAG
AACTGAATATGCAGGAGAAGATGATGAGTTATCAGCCACAAACCGAAGCCGCCACCAGCC
GTTTTCTGAATGTAGAAGAAGCGGGTAAAACGCTGCGCATCCATTTTAATGACTGCGGAC
AAGGCGACGAAACTGTTGTCCTGCTGCATGGTTCCGGCCCGGGTGCTACTGGCTGGGCGA
ACTTCAGCCGCAATATCGATCCGCTGGTAGAGGCGGGCTATCGGGTGATCCTGCTGGATT
GTCCGGGTTGGGGTAAGAGCGATTCGATCGTTAATAGTGGTTCGCGATCGGATCTTAATG
CGCGAATCCTGAAAAGCGTGGTGGATCAACTGGATATCGCCAAAATCCACCTGCTGGGCA
ACTCGATGGGCGGCCACAGTTCTGTGGCGTTCACTCTTAACTGGCCGGAGCGCGTCGGCA
AACTGGTGCTGATGGGCGGCGGTACGGGCGGCATGAGTTTGTTTACGCCGATGCCAACCG
AAGGTATTAAGCGACTGAATCAGCTTTATCGTCAGCCGACTATCGAAAACCTGAAGCTGA
TGATGGATATCTTCGTTTTTGATACCAGCGATTTGACCGACGCCCTGTTTGAAGCGCGCC
TGAATAATATGCTGTCGCGCCGCGATCACCTGGAAAACTTCGTTAAGAGCCTGGAAGCCA
ATCCGAAACAGTTCCCGGATTTTGGCCCACGTCTGGCGGAAATCAAAGCGCAAACCCTGA
TTGTCTGGGGGCGCAACGACCGCTTTGTGCCGATGGATGCGGGTCTGCGTCTGCTGTCCG
GCATTGCCGGTTCTGAACTGCATATCTTCCGCGACTGTGGTCACTGGGCGCAGTGGGAAC
ATGCCGACGCTTTCAATCAACTGGTGCTGAATTTCCTCGCACGCCCTTAAGGAACGGTCA
TGACGAAGCATACTCTTGAGCAACTGGCGGCGGATTTACGCCGCGCCGCAGAGCAGGGCG
AAGCGATTGCGCCGCTGCGCGATCTGATTGGTATCGATAACGCTGAAGCGGCCTACGCCA
TTCAGCACATCAATGTGCAACATGACGTCGCTCAGGGACGGCGAGTGGTGGGGCGCAAAG
TGGGGCTGACGCATCCGAAAGTGCAGCAACAACTGGGCGTTGATCAACCGGATTTCGGGA
CATTATTTGCCGACATGTGTTATGGCGATAACGAAACCATTCCTTTTTCCCGTGTTCTGC
AACCCCGCATTGAAGCGGAGATTGCACTGGTGTTGAACCGCGATCTACCCGCAACCGATA
TCACCTTCGACGAATTGTATAACGCCATTGAATGGGTACTTCCGGCGCTGGAAGTGGTGG
GGAGCCGCATTCGCGACTGGTCGATTCAGTTTGTCGATACCGTGGCAGATAACGCCTCCT
GTGGAGTGTATGTCATCGGCGGTCCGGCGCAACGTCCGGCGGGGTTAGACCTGAAAAACT
GCGCCATGAAGATGACGCGTAATAACGAAGAGGTTTCCAGCGGGCGCGGCAGCGAATGCC
TGGGACATCCGCTTAATGCCGCCGTCTGGCTGGCACGCAAAATGGCCAGCCTGGGTGAAC
CGCTGCGCGCCGGAGATATCATTCTTACCGGGGCATTAGGTCCGATGGTGGCGGTGAATG
CGGGCGATCGTTTTGAAGCCCATATCGAAGGCATAGGTTCAGTTGCTGCGACATTTTCAA
GCGCAGCCCCAAAAGGAAGTCTGTCATGAGTAAGCGTAAAGTCGCCATTATCGGTTCTGG
CAACATTGGCACCGATCTGATGATTAAAATTTTGCGTCACGGTCAGCATCTGGAGATGGC
GGTGATGGTCGGCATTGATCCTCAGTCCGACGGTCTGGCGCGTGCCAGACGTATGGGCGT
CGCCACCACCCATGAAGGGGTGATCGGGCTGATGAACATGCCTGAATTTGCTGATATCGA
CATTGTATTTGATGCGACCAGCGCGGGTGCGCATGTGAAAAACGATGCCGCTTTGCGCGA
AGCGAAACCGGATATTCGCTTAATTGACCTGACGCCTGCTGCCATCGGCCCCTACTGCGT
GCCGGTCGTTAATCTCGAGGCGAATGTCGATCAACTGAACGTCAACATGGTCACCTGCGG
CGGCCAGGCCACCATTCCAATGGTGGCGGCAGTTTCACGCGTGGCGCGTGTTCAATACGC
CGAAATTATCGCTTCTATTGCCAGTAAATCTGCCGGACCTGGCACGCGTGCCAATATCGA
TGAATTTACGGAAACCACTTCGCGCGCCATTGAAGTGGTGGGTGGCGCGGCAAAAGGGAA
GGCGATTATTGTGCTTAACCCAGCAGAGCCACCGTTGATGATGCGTGACACGGTGTATGT
ATTGAGCGATGAAGCTTCACAAGATGATATCGAAGCCTCAATCAATGAAATGGCTGAGGC
GGTGCAGGCTTACGTACCGGGTTATCGCCTGAAACAGCGCGTGCAGTTTGAAGTCATCCC
GCAGGATAAACCGGTCAATTTACCAGGCGTGGGGCAGTTCTCCGGGCTGAAAACGGCGGT
CTGGCTGGAAGTCGAAGGCGCAGCGCATTATCTGCCTGCCTATGCGGGCAACCTCGACAT
TATGACTTCCAGTGCGCTGGCGACAGCGGAAAAAATGGCCCAGTCACTGGCGCGCAAGGC
AGGAGAAGCGGCATGAACGGTAAAAAACTTTATATCTCGGACGTCACGTTGCGTGACGGT
ATGCACGCCATTCGTCATCAGTATTCGCTGGAAAATGTCCGCCAGATTGCCAAAGCACTG
GACGATGCCCGCGTGGATTCGATTGAAGTGGCCCATGGCGACGGTTTGCAGGGGTCCAGC
TTTAACTATGGTTTCGGCACACATAGCGACCTTGAATGGATTGAAGCGGCGGCGGATGTG
GTGAAGCACGCCAAAATCGCGACGTTGTTGCTGCCTGGAATCGGCACTATTCACGATTTG
AAAAATGCCTGGCAGGCTGGCGCGCGGGTGGTTCGTGTGGCAACGCACTGTACCGAAGCC
GATGTTTCCGCCCAGCATATTCAGTATGCCCGCGAGCTCGGAATGGACACCGTTGGTTTT
CTGATGATGAGCCATATGACCACGCCGGAGAATCTCGCAAAGCAGGCAAAGCTGATGGAA
GGCTACGGTGCGACCTGTATTTATGTGGTGGATTCTGGCGGTGCGATGAACATGAGCGAT
ATCCGTGACCGTTTCCGCGCCCTGAAAGCAGTGCTGAAACCAGAAACGCAAACCGGCATG
CACGCTCACCATAACCTGAGTCTTGGCGTGGCGAACTCTATCGCGGCGGTGGAAGAGGGC
TGCGACCGAATCGATGCCAGTCTCGCGGGAATGGGGGCGGGCGCAGGTAACGCGCCGCTG
GAAGTGTTTATTGCCGCCGCGGATAAACTGGGTTGGCAGCATGGGACCGATCTCTATGCG
TTAATGGATGCCGCTGACGACCTGGTGCGTCCGTTGCAGGATCGTCCGGTACGAGTCGAT
CGCGAAACGCTGGCGCTGGGATATGCCGGTGTTTACTCCAGCTTCCTGCGTCACTGTGAA
ACGGCGGCGGCGCGTTATGGCTTAAGCGCGGTGGATATTCTCGTTGAGCTGGGCAAGCGC
CGGATGGTTGGCGGCCAGGAGGATATGATCGTCGACGTGGCGCTGGATCTGCGCAACAAC
AAATAATGATGACTGCCGAGAACGTGCATTTTGTATGCCCATCCCAGCACGACTGCCGGA
TGCGGCGTAAACGCCTTATCCGGCCTATATTTCGCCCGTAGGCAGTCATTAAATGGTTCT
GATTACGCGGCTGACAATGTATCAGCCGCGATTCACCTGCACTCGCAACGAGGTTCATCT
TATGTCGACTCGTACCCCTTCATCATCTTCAACCCGCCTGATGCTGACTATCGGGCTTTG
TTTTTTGGTCGCTCTGATGGAAGGACTGGATCTTCAGGCGGCTGGCATTGCGGCGGGTGG
CATCGCCCAGGCTTTCGCACTCGATAAAATGCAAATGGGCTGGATATTCAGCGCCGGAAT
ACTCGGTTTGCTACCCGGCGCGCTGGTTGGCGGAATGCTGGCGGACCGTTATGGTCGTAA
GCGTATTTTAATTAGCTCAGTTGCGCTGTTTGGTTTGTTCTCACTGGCAACGGCGATTGC
CTGGGATTTCCCCTCACTGGTCTTTGCGCGACTGATGACCGGTGTCGGGCTGGGGGCGGC
GTTGCCGAATCTGATCGCCCTGACGTCTGAAGCCGCGGGTCCACGTTTTCGTGGGACGGC
AGTGAGCCTGATGTATTGCGGTGTCCCCATTGGCGCGGCGCTGGCGGCGACACTGGGTTT
CGCGGGGGCAAACTTAGCCTGGCAAACGGTGTTTTGGGTCGGTGGTGTAGTGCCGTTGAT
TCTGGTGCCACTATTAATGCGCTGGCTGCCGGAGTCGGCGGTTTTCGCTGGCGAAAAACA
GGCTGCGCCACCACTGCGTGCGTTATTTGCGCCAGAAACGGCAACCGCGACGCTGCTGCT
GTGGTTGTGTTATTTCTTCACTCTGCTGGTGGTCTACATGTTGATCAACTGGCTACCGCT
GCTTTTGGTGGAGCAAGGATTCCAGCCATCGCAGGCGGCAGGGGTGATGTTTGCACTGCA
AATGGGGGCGGCAAGCGGGACGTTAATGTTGGGCGCATTGATGGATAAGCTGCGTCCAGT
AACCATGTCGCTACTGATTTATAGCGGCATGTTAGCTTCGCTGCTGGCGCTGGGAACGGT
GTCGTCATTTAACGGTATGCTGCTGGCGGGATTCGTCGCGGGGTTGTTTGCGACAGGTGG
GCAAAGCGTTTTGTATGCCCTGGCACCGTTGTTTTACAGTTCGCAGATCCGCGCAACAGG
TGTGGGAACAGCCGTGGCGGTAGGGCGTCTGGGGGCTATGAGCGGTCCGTTACTGGCCGG
GAAAATGCTGGCATTAGGCACTGGCACGGTTGGCGTAATGGCCGCTTCTGCGCCGGGTAT
TCTTGTTGCTGGCCTGGCAGTGTTTATTTTGATGAGCCGGAGATCACGAATGCAGCCGTG
CGCCGATGCCTGACGCGCCTTATTAAGTAGGGGCGAAAGGGACTTGCCCCCAATACACCT
ACGGCGTTTACAGGTATACTCGCTAAAAATTATTCAGCGGGTTTGGAAACAAAGATGGCA
AAACTTACCTTACAAGAGCAATTGCTCAAAGCAGGATTAGTCACCAGCAAAAAAGCGGCG
AAGGTCGAGAGAACGGCGAAAAAATCGCGTGTTCAGGCGCGTGAAGCTCGGGCGGCGGTA
GAAGAAAACAAAAAGGCACAGCTTGAGCGTGATAAACAGCTTAGCGAGCAGCAAAAACAA
GCGGCGTTGGCGAAAGAATATAAAGCTCAGGTGAAGCAGCTTATCGAAATGAACCGAATC
ACCATTGCCAATGGCGATATTGGTTTTAACTTCACTGACGGTAATCTGATTAAGAAAATC
TTTGTCGATAAGCTCACGCAAGCGCAGTTGATTAATGGTCGTCTGGCGATTGCCCGCTTG
TTGGTCGATAACAATAGCGAAGGTGAATACGCCATTATTCCCGCCAGCGTTGCCGATAAA
ATTGCTCAGCGTGATGCCAGCAGTATTGTGTTGCACAGCGCGCTCAGCGCCGAAGAGCAG
GATGAAGACGATCCGTATGCCGACTTCAAAGTGCCTGATGATTTGATGTGGTAAACATAG
ATAAGTCGTGCGCAGATGCCTGATGCGACGCTGCCGCGTCTTATCATGCCTACAAATTCC
CGCGCCATCCGGAGGCCGGATAAGGCGTTCACGCCGCATCCGGCAGTCGTGCACTATTAT
TAACGCATATTCAGTTTATTGGCGTGGTAGGCAATATGCTCGCCAATAAAACTGGAGACA
AAATAATAGCTGTGATCATAACCCTCGTGATAACGGATTAACGTTTTGATATTCATCTCC
TGGCAGATCTTTTCAAGATTTGGAGTCCGCAGCTGTTCTGCGTAAAAATCATCACTCAAC
CCCTGATCAACCATGATTTCCGCAACACGTTGACCTTGTGAAATAAGGCTCACCGGATCG
TAATCCAACCAGGCCTCTTTATTTTCACCAAGATATGCGGCAAAGGCTTGCTGTCCCCAC
GGTACTTGCGATGGGGAGACAATGGGCGAAAACGCCGAGACGCTGACATATTCATCTGGA
TTACGTAACGCCAGCACCAGTGCACCCAGCCCGCCCATAGAATGACCTGAGATAGACTTT
CTGGCCGTTGCCGGAAAATGTTGCATCACTAAATCCGGCAGCTCGTTGCGGATATAGTCA
TACATTTTGTAATGTTCATTCCACGGCGCTTGCGTTGCGTTCAGGTAAAACCCGGCACCT
TGCCCGAGATCGTAACGGTCAGCATCTGCGACATGACTGCCTCGCGGACTGGTGTCTGGC
GCAACAACAATAATGTTGTGCTCCGCCGCGTAACGCTGCATCCCCGATTTAGTAATGAAA
TTCTGCTCGTTGCAAGTCAGCCCTGAAAGCCAGTACAACACCGGCAATTTTTCACTTGCG
GCTTTTGGTGGGAGATAGACGCCGACATTCATTTCACATTTCAGTGATGGGGAATAATGC
CGATACACATTTTGCCAGCCGCCAAAGCTGGCATGTTTTTCAATGAGTTCCATCAGTCAT
TATCTCACGGTTAATCCCCCGGACGGCTGCCCGGGGAGAGTATTAAGAACCCCGCCTGAA
CTGGACGGGGTAAACCTGCGGGCAATCAGTAACGAATTACGGTTCGAATGGATTTGCCTT
CATGCATCAGGTCGAAGGCGTCATTAATTTCATCCAGGCTCATGGTATGCGTGACAAACG
GTTCCAGATCGATATCACCTTTCATCGCATCTTCAACCATACCCGGTAACTGGGAACGAC
CTTTCACGCCGCCAAACGCGGAACCTTTCCATACGCGACCAGTGACCAACTGGAATGGAC
GGGTGGAGATTTCCTGACCGGAACCCGCGACCCCGATGATCACCGACTGACCCCAGCCGC
GGTGCGCACTTTCCAGCGCCGCACGCATCACGTTGACGTTACCGATGCATTCAAAGGTAT
GGTCGATACCCCATTTGTTGATATCCAGCAGGACATCTTTAATCGGTTTGTCGTAGTCAT
TCGGGTTAATACAGTCGGTAGCACCGAAGCGACGCGCCAGATCGAATTTCTTCGGGTTCG
TATCAATAGCGATAATCCGTCCCGCTTTCGCCTGACGCGCGCCCTGAACAACTGCCAGAC
CAATCGCGCCAAGACCAAATACGGCAACAGAATCACCTGGCTGGACTTTAGCCGTGTTGT
GTACCGCGCCAATACCGGTCGTCACGCCACAGCCCAGCAGGCAGACGTGTTCGTGGTTTG
CTTCTGGATTAATTTTGGCCAGAGACACTTCCGCGACCACGGTGTATTCACTGAATGTAG
AGCATCCCATGTAGTGATAAAGCGGCTGCCCGTTGTAAGAAAAACGGGTGGTGCCGTCTG
GCATCAGGCCTTTACCCTGGGTTTCGCGAACCGCAACACAGAGGTTGGTTTTGCCGGAAC
GACAGAACTCACACTCGCCGCACTCTGCGGTGTAAAGCGGGATCACATGGTCGCCAGGTT
TGACGCTGGTTACGCCTTCACCGACTTCAACCACAACGCCGGCCCCTTCGTGACCGAGAA
CTACCGGGAATACACCTTCCGGGTCATCGCCGGAGAGGGTAAATGCGTCGGTATGGCAAA
CGCCGGTATGGGTGACTTTAATCAGCACTTCACCTTTTTTCGGTGGTGCAACGTCAATTT
CAACGATTTCCAGCGGTTTACCGGGAGCAAATGCAACGGCAGCACGTGATTTCATCTCTC
GCTCTTCCTCAATATGGTAATAGATTCAGCTATTTAAGATAGGCACGAACCAGTTCAATA
GTGTCGTCAACGGATTGGCTGACTTCGCGGCTGTAGCAGTCATTTCGGTCAAACGTTTCC
CGGATATGGCTTTCAAGCACTTCTGCCATCAGCCCGTTAGCCGCGCCCCGAACGGCAGCG
ATCTGTTGGAGTATGGCACGGCATTCGGCATCACCCTCCAGCGACCGTTCCAGAGCATCA
ATCTGCCCCCGAATACGACGAACTCGAGTAAGGACCTTTTTCTTCTCTTCCGGAGTACTG
GGCATTTCGCACCTCATCATCTGCATGCAATATACTATAGGGGGGTATTCTATATGTCAA
TGCATACCCCCCTATAGTATATAACACTGGAGAATAAAATTTATCCGGTGAATGTGGTCG
GAAAACAAAGAGGAAAGGGGGTGGGGCTAATCGGCAGGGAAGGCCGCCCCGGATAGCGGG
CGGCAGAAGGAATCAGAATTTCCAGGTCAGATGGGCTGCAAGTTGCAGACCGTTATAATC
ATCGGTTGGGGTGTCGTACCACACTTTACCTGCCGTCAGCCCGAGATTAAGTTGCTCAGT
CAGCGGTTGAATACGTTGCAAACTGACGCTCTTCATGCTGCCGTAGCGTGTTTCTGGCGT
CCAGTCATAGGTGTAAGCACCTGTTCCGCGGCTTAGCCATAGTTGCGTATAACCAGTGCC
GCGCGGGTCATTCAGACGCACGGAAATCATATTGCTGTAACTACCACCTGCATCGCTGGA
GTCATAATGGGTATAGCGATAGCTGGTGATCACCGGGCCAGTATAGAGTGATACGCCGCC
TTGCCAGGCATCGACTTCGACATCATCGTAATATTTCGTGTAGCGATAACCGGTCGTGAA
AAGCGTTTTTGGCAACAGTGCCAGGTTAATATCCTGACGAAAATCCTGGCGGGCAAAGAC
CGGCGTATTATCCGCAAAGGCAATACCCGTTCGGGTTGTCAGCCAGTTATTCCATTTATA
CCAGACCGCACCCTGACCGCGAGTGGCATTGAAATGTTCAGTTTCATAATCACGACGCCC
CTGGGAAAGATTAAAAAGCAGCGTTGCGTTTTCAACTTTCGCCACCAGTTCAGCATACGC
TAAATTACGGTTGCCATGATCGCCAGAATAATCGGTAAAATCGTAGCCCGCGGTAATGGA
AGTTAACCCGGCATAAGCGGGCAATGTGCTAAAAATTGCTGCCGCTAATAACGTCCGTTT
TATCATTTTAATCTCCTGTACGGATAAGTTCTTGTCGGAGTGAATAAGTTCCGGTAGGTA
AATTACGTTCTACAATCACGCGCGGGCCAAGTTGCGTGTTCGGGGAAATAATTCGCCCAG
GCAAAATAATAACTTGTACGCCAAGGCGTGAACGCTGCCCGATATAACAACCTAATTTAT
CGCATTCGGTAGCGATAATTCCCTCTGGAGTTCGAACAGATACGGGCTGTTGATCCAGAC
GATGATTACTGGTACGTACTTGTGCGCCCAAATATGTCTGGTTTGCAACTACCGAGTCGG
CGATAAAGCATTGCGGACCAATCGTTGCTTCCGCTTCAATAACCGCATTTTTAATTTCGG
TGGCAAAACCAATTTTTACGCCATTGCTGATTATTGTGCCAGGACGAATAAACGCATAAT
TACCTATCAGGCAGTTTGCGCCAATCACTACCGGACCCTGAATAACGGCACCGTGACAAA
TACGGGTATTCGCGCCGATAACAACTTCACCTGCAGTTTCATCAATAATTACCTGGTCTG
CAATCTGAATATTTTTCTCTTTAACATTAAGCTTCAGATAGTTTTTCAGTTCCTGTAGCA
GAAGGTTGGGAATAAGCGGTTGACGCTTCCACCAGTGCGGAATAGCGGGTGGGTTTGTCG
CGCTGAGGTTCGCGTCCAGTAAAAAAGGCAATAAGTCCATAAATAATCCAGATGGCATAA
GCTAATAATACATACACAACGGAAAGCGGCGCTAAAGGCACCAACAACCAGCAACGATGA
AACCAGGCGCTAAAAGCACCAATAACACAAACTACGCCGACCCAGATAAGCGGAAACATT
GCCAACACCACACCATGCGGCCCGGTGGTGATGAATTCATTAAACCAGGTAGTGAGATAA
ATCCCAACGCCATAAAGCACAACCAACAGCATAGGAAATATACTGAAGATACCGAAGCGG
CTAAATAAAAGTCTTTTATGCAGGCGCATACAGACCGCGTAGCCCACAATCCAACGCCGC
CAGCGACGCCATTCCTCACGCGGGCTGTTGCATTCCTGTGGGTATACGATGCAGCGATTC
GCCTGCCGAATACGATAGCCGTTTGCCACCAATGTCCAGGTGAGATCAAGGTCTTCGACT
TTAGTACGATCAGAGAAACCGAACTTACGCAATACATCAGTACGGAACATCCCGCAGGCA
CCGCTGATAATAAACGGTGCGCCGCCCAGGAGCTGCTGTAGCGTGCGCTTCATAACAATC
ATCGGCAACTTTACGGTCGCGCGGATGTGCGGTAACAGACCCGCGCCTTTCAACGCAGTA
GAGGGAATGCCGCCTACGGCATCAGCACCGCGCTCTATTTCTGCAAGCATATAGCCCATT
CCGTCTTGATCGGGCGGAACATAGGTGTCGGCATCACTTAAAAAAACCTGGTCGCAGGTG
GCGTAATTGAGGCCATTCATCAGCGCACCACCTTTACCGGTATTTTTTTGCGTGACGGCA
ATAAAGCGGTCGCCCCATTTGCGTTTGACTTCCGCCATGACCGCTTCGGTATTGTCCGTG
GAGCCGTCGTTAACGCAAATTACCCGGCAAAAATAAGGGTTACGCAGTAGATTATCCAGT
GACTGTGCCAGACACGGGCCTTCGTTATACGCAGGTATAATGGCGTCAATACAACCTTTT
TTTTGGCTGGGCTTACGCCTTAACGTACTCAGGAACCATAGCAATATTGCTACGGCCATA
CATATAAATATCCAGGTTTTCATGCAATTTGCTCAAAGAATCATTTTATGAATTACAAAG
CCTTCACCCAGATCGCTATTGACCTGTTGCCCGCGAAATTGTGCAACTGCACGCAGGCGA
TCATGACGCATATAATCGCGTCGTTCCTGGCTTTTATGTTTTTTTAATGCAGCAAGTTTG
ACTGTGAAATATTCTTCTTTAACGGATTCAAAAACCTGAGGCATAAATGAAAGCCAGGTA
CTCGGGGTTTCGTAGCCGAGAATTTGTGGAATAGTGCGGCAGGCAACCATTGAAGCTTGA
TAAACAGCGAGATGATCCTGATGGCGGTCGGCATCATGCATGGTATATACCCGCATGATT
TCAACATCAGAAGGAATTTGATTTTTAATGATATCTTCCAGGGCGGAAATCATATCATTG
AGCTGTAAATGCGCGCGGGTGTCAGCAAAATTAAGATGAATAGTTTGGTGGCACCCTAAT
ATCTTTAGGGCGTTGCGCGATTCTTCATGGCGATCGATTATTCCATCTGTGCCAGAGTTG
CCGGTAGTCATCACCACGGCTGCGATATAAATTCCTTTTTGCGCAAGACGAGCAAGCGAC
GCGCCACAGCCCAATTCTATATCATCAGGATGTGCGCCAATAGCAAGGATACCCTTTCTT
TTATTTGCCGAAGAAAGGATGGCTGAATCTAAAACCTTATCCACTTAATGACACTCCATT
TTATTTATTATACTACAAGCACAACGATGCCCGCAGAGACGTAATCTCTGGCACAGACAG
ATGCTAATTTTTAAGTGTTAAAAATTACTGATAGCTGAAAAATAAGGGGCTTTCAGGTAC
GGGGATACGGCTGCGTAATCTTTTATGTAGTTCATATGTTAAGTGTTTGTGTGTTTGGTT
TGTATAGTTATTTTGTTTTATATATTGTATTTAGATGTGATTTAGTTTGTCAATTAATTA
CATATTAAAAATATGTTCTAGGCACAAATATGGATTATATACATTATGTGAATGTATTAT
GTGGTTGATTGAGAATGATACAGTTATATATGCAATGTGAATATAATGATTTCATTATAT
GTATTGCTGTTAATAAAATAAAAGACATTATGTTCTGCTTGTTTATGCATTAATAAAAAT
GAAGTGCAGTAACTTAATGAATTTTCAGAGTGGGTGTAATTGCATATTTAATCTTTCCTT
TGCCGCTTTTTTGCTAAGAATAAAATCATCTGTGCGATAACGACTAATTCTTTTAATGAA
TGTTTTTATTCCTGAATACTGCTCCTATAACAAGACAGGGGAGCAGACAATCATGGCAAT
TTCATCGCGTAACACACTTCTTGCCGCACTGGCATTCATCGCTTTTCAGGCACAGGCGGT
GAACGTCACCGTGGCGTATCAAACCTCCGCCGAACCGGCGAAAGTGGCTCAGGCTGATAA
CACCTTTGCTAAAGAGAGCGGGGCGACGGTGGACTGGCGTAAGTTTGACAGCGGAGCCAG
CATCGTGCGGGCGCTGGCTTCAGGCGATGTCCAAATCGGTAACCTCGGTTCCAGCCCATT
AGCGGTGGCAGCCAGCCAACAGGTGCCGATTGAAGTCTTCTTACTGGCGTCAAAACTGGG
TAACTCCGAAGCGCTGGTGGTAAAGAAAACTATCAGCAAACCGGAAGATCTCATTGGCAA
ACGCATCGCCGTACCGTTTATCTCCACCACCCACTACAGCCTGCTGGCGGCGCTGAAACA
CTGGGGTATAAAACCCGGACAAGTGGAGATAGTGAACCTGCAGCCACCCGCGATTATCGC
CGCATGGCAACGGGGAGACATTGATGGTGCTTATGTCTGGGCACCGGCGGTTAACGCCCT
GGAAAAAGACGGCAAGGTGCTGACCGATTCTGAACAGGTCGGGCAGTGGGGCGCGCCGAC
GCTGGATGTCTGGGTAGTGCGCAAAGATTTTGCCGAGAAACATCCTGAGGTCGTGAAAGC
GTTCGCTAAAAGCGCCATCGATGCTCAACAACCGTACATTGCTAATCCAGACGCGTGGCT
GAAACAGCCGGAAAACATCAGCAAACTGGCACGTTTAAGCGGCGTACCTGAAGGTGACGT
TCCGGGGCTGGTGAAGGGGAATACCTATCTGACGCCGCAGCAGCAAACGGCAGAACTGAC
CGGACCGGTGAACAAAGCGATCATCGACACCGCGCAGTTTTTGAAAGAGCAGGGCAAAGT
CCCGGCTGTAGCGAATGATTACAGCCAGTACGTGACCTCGCGCTTCGTGCAATAAAAGGA
GGCGCAGATGCTGCAAATCTCTCATCTTTACGCCGATTATGGCGGCAAACCGGCACTGGA
AGATATCAACCTGACGCTGGAAAGCTGTGAGCTACTGGTGGTGCTGGGGCCGTCCGGCTG
CGGCAAAACCACCTTGCTGAATCTGATTGCCGGTTTTGTGCCTTATCAGCATGGCAGCAT
TCAACTGGCGGGTAAGTGCATTGAGGGACCGGGCGCAGAGCGGGGCGTGGTTTTTCAGAA
TGAAGGGCTGTTGCCGTGGCGTAATGTGGTAGACAACGTGGCGTTCGGCCTGCAACTGGC
AGGTGTAGAGAAAGTACAGCGCCTGGAAATCGCGCACCAGATGCTGAAAAAAGTGGGGCT
GGAAGGCGCAGAAAAACGCTATATCTGGCAGCTTTCCGGCGGTCAACGTCAGCGGGTAGG
GATTGCCCGCGCGCTGGCGGCGAATCCCCAGCTGTTATTACTCGACGAACCGTTTGGCGC
GCTGGACGCCTTCACCCGCGATCAGATGCAAACTCTGCTGCTGAAACTCTGGCAGGAGAC
GGGCAAGCAGGTGCTGTTGATTACCCACGATATAGAAGAAGCGGTGTTTATGGCGACTGA
ACTGGTTCTGCTTTCACCCGGCCCTGGCCGCGTGCTGGAGCGGCTGCCGCTCAACTTTGC
TCGCCGCTTTGTTGCGGGAGAGTCGAGCCGCAGCATCAAGTCCGATCCACAATTCATCAC
CATGCGCGAATATGTTTTAAGCCGCGTATTTGAGCAACGGGAGGCGTTCTCATGAGTGTG
CTCATTAATGAAAAACTGCATTCGCATCGGCTGAAATGGCGCTGGCCGCTCTCGCGTCAG
GTGACCTTAAGCATTGGCACGTTAGCGATTTTACTCACTGTATGGTGGGCAGTGGCGGCG
CTGCACCTGATTAGCCCGCTGTTTTTGCCGCCACCGCAACAGGTACTGGCAAAACTGCTC
ACCATTGCCGGGCCGCAGGGATTTATGGACGCCACCCTGTGGCAGCATCTTGCAGCCAGC
CTGACGCGCATTGTGCTGGCGCTACTTGCGGCGGTGTTGATCGGCATTCCGGTCGGGATC
GCCATGGGACTAAGCCCGACGGTGCGCGGCATTCTGGATCCGATAATCGAGCTTTATCGT
CCGGTGCCGCCGCTGGCGTATTTGCCGCTGATGGTGATCTGGTTTGGTATTGGTGAAACC
TCGAAGATCTTACTGATCTATTTAGCGATTTTTGCACCGGTGGCGATGTCGGCGCTGGCG
GGGGTGAAAAGCGCGCAGCAGGTTCGCATTCGTGCCGCCCAGTCGCTGGGTGCCAGTCGT
GCGCAGGTGCTGTGGTTTGTCATTTTGCCCGGCGCGCTGCCGGAAATCCTCACCGGATTA
CGCATTGGTCTGGGTGTGGGCTGGTCTACGCTGGTAGCGGCGGAGCTGATTGCCGCGACG
CGCGGTTTAGGATTTATGGTTCAGTCAGCGGGTGAATTTCTCGCGACTGACGTGGTGCTG
GCGGGGATCGCGGTGATTGCGATTATCGCTTTTCTTTTAGAACTGGGTTTGCGCGCGTTA
CAGCGCCGCCTGACGCCCTGGCATGGAGAAGTACAATGAGTGAACGTCTGAGCATTACCC
CGCTGGGGCCGTATATTGGCGCACAAATTTCGGGTGCCGACCTGACGCGCCCGTTAAGCG
ATAATCAGTTTGAACAGCTTTACCATGCGGTGCTGCGCCATCAGGTGGTGTTTCTGCGCG
CTCAAGCTATTACGCCGCAGCAGCAACGCGCGCTGGCCCAGCGTTTTGGCGAACTGCATA
TTCACCCTGTTTACCCTCATGCCGAAGGGGTTGACGAGATCATCGTGCTGGATACTCATA
ACGATAATCCGCCGGATAACGACAACTGGCATACCGATGTGACATTTATTGAAACGCCAC
CCGCAGGGGCGATTCTGGCGGCAAAAGAGTTACCCTCGACCGGCGGCGATACGCTCTGGA
GCAGCGGTATTGCGGCCTATGAGGCGCTCTCTGTTCCCTTCCGCCAACTGCTGAGCGGGC
TGCGTGCGGAGCATGATTTCCGTAAATCGTTCCCGGAATACAAATACCGCAAAACCGAGG
AGGAGCATCAACGCTGGCGCGAGGCGGTCGCGAAAAACCCGCCGTTGCTACATCCGGTGG
TGCGAACGCATCCGGTGAGCGGTAAACAGGCGCTGTTTGTGAATGAAGGCTTTACTACGC
GAATTGTTGATGTCAGCGAGAAAGAGAGCGAAGCCTTGTTAAGTTTTTTGTTTGCCCATA
TCACCAAACCGGAGTTTCAGGTGCGCTGGCGCTGGCAACCGAATGATATTGCGATTTGGG
ATAATCGCGTGACTCAGCACTATGCCAATGCGGATTACCTGCCACAGCGGCGGATTATGC
ATCGGGCGACGATCCTTGGGGATAAACCGTTTTATCGGGCGGGGTAAGGGGGAAATGCCG
GGTTGGATAACCCGGCATAATGAACATTAACGCAGAATCTTCTTCTCAGCCAAATCCAGT
GCAAAGTAGCTGAAAATCAGATCCGCACCCGCACGCTTAATCGAACCTAAGCTTTCGAGC
ACGACTTTCTCTTCATCTATAGCACCCGCCAGCGCGGCGAACTTAATCATCGCGTACTCA
CCGCTCACCTGATACGCGCCAATCGGCAATTCAGTACGTTCACGCAGCTCACGCACGATG
TCGAGGTACGCTCCAGCAGGTTTAACCATCAGGCAGTCTGCGCCCTGGGCTTCATCCAGC
AGTGACTCACGAATCGCCTCACGACGGTTCATTGGGTTCATCTGATAGCTTTTGCGGTCG
CCTTTTAATGCGCTGCCGGCAGCTTCACGGAACGGGCCATAAAAGGAGGAGGCGAACTTG
GTCGAATACGACATAATCGCCGTGTCTTTAAAGCCCGCAGCGTCCAGCGCCTGGCGAATT
GCCTGTACCTGGCCGTCCATCGCGGCGGAAGGGGCGATGAAGTCTGCACCTGCAGCAGCT
GCAACCACGGCTTGCTTGCCTAAATTTTCCAGAGTCGCGTCGTTGTCGACGCCATGCTCG
CACAGCACACCGCAGTGACCGTGAGAAGTGTATTCACAGAAACAAGTGTCTGACATGACG
ATCATTTCTGGCACAGTCTGCTTGCAGATGCGCGACATACGCGCCACCAGTCCATCTTCC
CGCCAGGCGTCGCTGCCGGTTTCATCGGTATGGTGAGAGATGCCGAAAGTCATCACGGAA
CGAATACCGGCGTTGGCGATGCGTTCAATTTCGCGTGCCAGATGTTTCTCTGGAATGCGC
ATCACGCCTGGCATGGCTTCAACGGCTTTGTAGTCGTCAATTTCTTCTTCAACAAAGATC
GGCAACACCAGGTCGTTAAGGCTAAGTGTTGTCTCTTCAAACATAGCGCGCAGCGCAGGA
GATTTGCGCAGGCGACGAGGGCGTTGGATTAAGTCTGTCATGGTCTGCCTGATGTTTGTG
GAATCGAGGGGCATAGTATACCTGAAGCAGGGTGGGGATGTTTTACGAAAGTTGTCGCGA
TGTTGACAAGAAGAGAATGGAAGAGAGGCCAGGACATCTTTGTAATAGAAATAGCAATAA
TTTTATATTCACTGAAAATATTTTTAATTTTTATTTATATCCATAGATTATTGTTTTTGG
GGATTTGGTGACATTTTCAAAAAGTGAATAACTTAAAGTTCATTGCTTATTGATACATTA
TTTGTCTGTTTTGGTTGTTTTATATTTTCATGGTCTATGTTTTAAAATTAACGCTTTCAT
TAACGTATTGAAATATTGTGTTTTTGTTATTTCTTTCTGTGTGTGTGTTCACGTGCTTTA
TATATGTCCGCAATCGGACTTAGGGGAAAGAATAATTGAACCATTCCTCTATAACGCCGC
ATAATCGTCAACGCGAAACATAATATGTTTTCTATGCATTGATAATTGATGGATCAACTT
ATTACGTCCCTGAGGAGGGATGACAAATGCACTCCTGGAAAAAGAAACTTGTAGTATCAC
AATTAGCATTGGCTTGCACTCTGGCTATCACCTCTCAGGCTAATGCAGCGACCAACGATA
TTTCTGGTCAAACTTACAATACTTTCCATCACTACAACGACGCCACCTATGCTGATGACG
TTTACTATGATGGTTATGTAGGCTGGAATAACTATGCCGCTGATAGTTATTACAACGGCG
ATATCTATCCGGTCATTAATAACGCTACCGTTAACGGCGTGATTTCTACCTACTATCTGG
ATGACGGTATTTCTACTAATACCAACGCCAATAGCCTGACAATCAAAAACAGCACTATTC
ACGGCATGATTTATTCCGAGTGCATGACAACTGATTGTGCTGATCGTGCGGATGACTACT
ACCATGATCGTCTGGCGCTGACCGTTGATAATTCAACGATCGATGACAACTACGAACACT
ACACATATAACGGCACCTACAATAATGCCGCTGACACTCATGTTGTAAATGTATTTAACA
TTGGTACTGCCATCACTCTGGATCAGGAAGTTGATCTGTCCATCTCTAATAACTCTCATG
TAGCAGGTATTACGCTGACTCAGGGTTATGAGTGGGAAGATATCGACGACAACACTGTCA
GCACTGGTGTAAACAGCAGCGAAGTGTTTAATAACACCATCACTGTTAAAGATTCAACCG
TGACCTCTGGTTCATGGACTGATGAAGGTACAACTGGTTGGTTCGGTAATACAGGTAATG
CCAGCGATTACAATGGTAAAGGTTGGAATGCTGACGATATCGCATTAGCTGTTATTGCAC
ATCCTGCTGCTGATAACGCCATGCAAACCACTGCAACATTCGATAATTCCACACTGATGG
GCGATGTATTCTTCTCAAGTAACTTTGATGAGAACTTCTTCCCGCATGGTCGTGATAGCT
ATCGTGATGCTGACGGTGATGTAGATACTAACGGTTGGGATGGTACTGATCGCCTGGATC
TGACCCTGAACAATGGCAGCAAGTGGGTCGGTGCGGCAATGTCTGCGCATCAGATTGGTG
TTGATACTGATGACGATGGTGTAAATGACTCCTATACATATGGAATCAATACTGAAGCCA
CTGCAACTCTGATCGACATCGCAGCTAACAGCCTGTGGCCTTCATCAACTGTTGGTGTAG
AAAACAGCGACTCTGAATATAGCGAATTTGATCACATCATCGGTAACGAAGTTTACCAGA
GCGGTCTGTTCAATGTAACCCTGAACACCGGTTCACAGTGGGATACCACCAAAACTTCTC
TGATTGATACTCTGAGCATCAACAGTGGTTCAACGGTTAATGTTGCTGATTCAACGCTGA
TTTCTGACTCTATCTCTCTGACAGGTCTTTCTGCGCTGAACATCAACGAAGATGGTCATG
TTGCAACTGATTCACTGACTGTCGACAACAGTACCGTAACCATTTCTGATGAAGTTTCTG
CTGGTTGGGCTGTAGGTGATGCTGCTCTGTATGCCAACAACATCAAAGTGACTAACGACG
GTATTCTGAATGTCGGTAACACTGCGGCGAATGCTCTGCAGGTTGATACTCTGAACCTGA
CCAGCACTACTGATACTAGTGGTAACATTCACGCTGGTGTGTTCAACATCGAAAGCAACC
GCTTCGTACTTGATGCCGACCTGACCAACGACCGTACCAACGATACTACCAAGTCAAACT
ACGGTTATGGCTTAATCGCAATGAACTCTGATGGTCACCTGACCATTAACGGTAACGGCG
ATAACGACAACACTGCTTCTATCGAAGCTGGTCAGAACGAAGTTGATAACAACGGTGACC
ATGTTGCAGCTGCAACCGGTAACTACAAAGTTCGTATCGACAACGCTACAGGTGCTGGTT
CTATCGCTGACTACAACGGCAACGAGCTGATCTACGTTAACGACAAAAACAGCAACGCGA
CCTTCTCTGCTGCTAACAAAGCTGACCTGGGTGCATACACCTATCAGGCTGAACAGCGTG
GTAACACCGTTGTTCTGCAACAGATGGAGCTGACCGACTACGCTAACATGGCGCTGAGCA
TCCCGTCTGCGAACACCAATATCTGGAACCTGGAACAAGACACCGTTGGTACTCGTCTGA
CCAACTCTCGTCATGGCCTGGCTGATAACGGCGGCGCATGGGTAAGCTACTTCGGTGGTA
ACTTCAACGGCGACAACGGCACCATCAACTATGATCAGGATGTTAACGGCATCATGGTCG
GTGTTGATACCAAAATTGACGGTAACAACGCTAAGTGGATCGTCGGTGCGGCTGCTGGCT
TCGCGAAAGGTGACATGAATGACCGTACTGGTCAGGTGGATCAAGACAGCCAGACTGCCT
ACATCTACTCTTCTGCTCACTTCGCGAACAACGTCTTTGTTGATGGTAGCTTAAGCTACT
CTCACTTCAACAACGACCTGTCTGCAACCATGAGCAACGGTACTTACGTTGACGGTAGCA
CCAACTCCGACGCTTGGGGCTTCGGTTTGAAAGCCGGTTACGACTTCAAACTGGGTGATG
CTGGTTACGTGACTCCTTACGGCAGCGTTTCTGGTCTGTTCCAGTCTGGTGATGACTACC
AGCTGAGCAACGACATGAAAGTTGACGGTCAGTCTTACGACAGCATGCGTTATGAACTGG
GTGTAGATGCAGGTTATACCTTCACCTACAGCGAAGACCAGGCTCTGACTCCGTACTTCA
AACTGGCTTACGTCTACGACGACTCTAACAACGATAACGATGTGAACGGTGATTCCATCA
ATAACGGTACTGAAGGGTCTGCGGTACGTGTTGGTCTGGGTACTCAGTTCAGCTTCACCA
AGAACTTCAGCGCCTATACCGATGCTAACTACCTCGGTGGTGGTGACGTAGATCAAGACT
GGTCCGCGAACGTGGGTGTTAAATATACCTGGTAATATTCTTCACTCTGAAGAAATAGAT
TATTTAATCTAAATAATGCCCGTCAAGGATTTGACGGGCATTACTGCAAAGGACGCGCAA
ATGTTATCTGTAGTTAAACCTCTTCAGGAATTTGGTAAGCTCGATAAATGTTTGTCCAGA
TATGGCACGCGCTTCGAGTTTAATAATGAAAAGCAAGTTATATTTTCAAGTGATGTCAAT
AGCGAAGATACTTTCGTTATTTTAGAGGGCGTTATCTCTCTGCGTAGAGAAGAAAACGTA
CTTATCGGTATTACCCAGGCTCCTTATATTATGGGACTGGCTGATGGTTTAATGAAAAAC
GATATACCATACAAATTAATATCAGAAGGAAATTGTACGGGATATCATCTACCAGCCAAA
CAAACCATTACCCTTATTGAACAAAATCAACTCTGGCGAGATGCTTTTTACTGGTTAGCC
TGGCAAAATAGAATTCTGGAATTACGTGACGTACAGCTCATTGGGCATAATTCCTACGAA
CAAATCCGCGCAACGTTATTATCAATGATTGACTGGAATGAAGAATTACGCTCACGTATT
GGTGTGATGAATTATATTCATCAACGTACACGCATATCGCGTTCTGTCGTCGCAGAAGTT
CTCGCTGCTTTACGTAAAGGCGGCTATATCGAAATGAATAAAGGCAAACTGGTCGCTATC
AACCGTTTGCCTTCAGAGTATTAATCAGGACGCGGGGATGACCAACGGTTTATTCCCGCT
CAGTTCGGTCACCAGGTCATTGATGCCATCGCTCATATTTTTAAAGCGCGTCAATGGCGA
ACGAGTGACCACCACAAATGCGCCAATGTTCTTCTGCGGGATCATCGCCATATAGGTAAT
GAAACCGCCACCACCACCTGTCTTCTGAATAATCCCTGGACGACCCTCTTTCGGGGCCAT
ATATACCCAGCCTAAACCAAGCGCATCCGCTTTGCCGGGGACATCCATGCCAATCACTTT
TGTAAACTGCGCTCGCTGATAAATCAACGTCTGCATGCGATCTGCCTGGTTACTGCGCTG
ATAAAAATCAGATGACAAATACTGCTGCATCCAGCGCATCATATCGCCAGGCGTGGAATA
GACTCCGCCGCTGCCAATTGCCGCCAGCGTGTTATTGCACGGACTGGCACCGCGCTCAGC
AACCATTAAACGGCGGCACTGATCCGGCGAGGGGGTGTAGGTGGTGTCTTTCATCCCCAA
TGGACGGGTAATCTGCTCTTCAAACAACTGGGTATAAGGCTTGCCGGACGCATTCGCCAG
TGCATCTGCCAGCAGATCGAATGCGAGGTTGGAGTACGCGGCCTGGCTGCCCGGCGCGGC
TTTTAGTTTGGCAGTGGAAAGGTATTTCCAGCGTTGCTCGCGCGTTGGCCAGACAAATAC
CGGACGATGTGCCGCGCCACCGGGCTGTTCACGGGGCAGGGCGCTGGTATGGGTTGCCAG
ATTCACCAGCGTAATGGGCGTCCCGTTGTAGGTCGGTACGCGTGCGCCTGGCGGAGCATA
TTTACTTAGCGGATCGTTTAACTTCACGGTCCCCTGGTCGAGCAATTTCACCAGCATCTC
ACTGGTCATTAGCTTGGTGAGGGAAGCAATACGTATGACCGAATCCAGCTGCGGGCGAAT
GTTATTACCAGGTCGCGTTTCGCCATAACTGCGAAAGACGCGCTGGTTACCGTCGATAAC
AACCAGCGCCATCCCCGTGGCACCGCTGCCGTAAAAAATATGATCGGCATAACGATCGAC
AATATCAGAGGCGAACTCCGGTTCAGTGATCGGCTGCGCCGCATGGACGGAGGTCAATGA
CGCCGCACACAGCACGGCAGAAAAAAGCAGACAACGTTTCAACGGTGGTGTCCATAGATT
GAATGAAGGTAACTGAGCGTATTTATACTACTCATTGATGGATTGCAAAGGGCGAATTAG
TGCAATAATAGTGTTAAAAACGTAACGGCGCGTAAACACGATCTTTTTCCTGCTCACCAA
TGCCTGCATTTGTGATCCTGCGCGTGTTAATCCGCTTATGTAAACAATCTTTGGTTTGTG
AAATCCGTCGAAACAATTCTTATGCTCAGGCTGGCGAACTAAGCGCCTTGCTATGGGTCA
CAATGGGCGGTTTCATTTGGCTGTCGCTTTGTAGCGGTCATGCGGTTAATACACAGCAGT
TGTTAAAACGATAAGAAGTTAGCAGGAGTGCATATGTTTAAGTCTTTTTTCCCAAAGCCG
GGAACGTTTTTTCTCTCGGCCTTTGTTTGGGCATTGATTGCCGTTATCTTCTGGCAAGCA
GGTGGGGGTGATTGGGTGGCGCGTATCACCGGAGCTTCCGGGCAAATCCCGATTAGCGCC
GCGCGTTTCTGGTCGTTGGATTTCCTGATTTTTTACGCTTACTACATTGTTTGTGTAGGA
CTCTTTGCATTGTTCTGGTTTATCTACAGCCCGCATCGTTGGCAATACTGGTCAATACTC
GGTACTGCACTGATCATCTTCGTCACCTGGTTTTTGGTGGAAGTCGGGGTCGCCGTCAAC
GCCTGGTATGCGCCGTTCTATGATCTGATTCAAACCGCGCTAAGTTCGCCGCATAAAGTC
ACCATCGAACAATTTTACCGCGAAGTGGGCGTCTTTCTGGGGATTGCGCTGATCGCTGTG
GTGATCAGTGTGCTGAACAACTTCTTTGTCAGTCACTACGTGTTCCGCTGGCGTACAGCG
ATGAACGAATATTACATGGCGAACTGGCAACAACTGCGTCATATCGAAGGTGCCGCACAG
CGTGTGCAGGAAGACACCATGCGTTTTGCTTCAACGCTGGAGAATATGGGCGTCAGTTTT
ATCAACGCCATCATGACGTTGATCGCCTTCCTGCCGGTGCTGGTAACGCTCTCCGCGCAT
GTGCCGGAGCTGCCAATTGTCGGGCACATTCCGTATGGTCTGGTGATTGCCGCTATCGTC
TGGTCGCTGATGGGGACCGGATTACTGGCAGTGGTAGGGATCAAACTGCCGGGGCTGGAG
TTTAAAAACCAGCGTGTAGAGGCTGCCTACCGTAAAGAGCTGGTTTATGGTGAAGACGAT
GCCACGCGCGCGACGCCGCCTACGGTACGCGAGCTGTTTAGCGCCGTACGGAAAAACTAT
TTCCGCCTCTATTTTCACTATATGTATTTCAACATCGCCCGCATTCTCTATTTGCAGGTC
GATAACGTTTTCGGTTTGTTCTTGCTGTTTCCGTCAATTGTCGCCGGTACGATTACGCTC
GGCCTGATGACGCAGATTACCAACGTTTTTGGTCAGGTTCGTGGAGCTTTCCAGTACCTG
ATTAACTCATGGACCACACTGGTTGAGTTGATGTCTATCTACAAACGTCTGCGCAGCTTT
GAACATGAGCTGGATGGTGACAAAATTCAGGAAGTAACCCATACCTTGAGCTAAAAAGGA
GAAGTAATGTCGCGCGTCAATCATCTATCTTCGCTGTCATTGTTGGCGGTTCTGGTTTTA
GTGGGGTGTAGTAGTCAGGCTCCGCAACCGTTGAAAAAGGGCGAAAAAGCGATAGATGTG
GCGAGCGTCGTGCGGCAGAAGATGCCTGCGAGCGTGAAAGACCGCGATGCCTGGGCGAAA
GATCTCGCCACCACGTTTGAAAGTCAGGGGCTGGCACCGACGCTGGAAAACGTCTGCTCG
GTGCTGGCGGTGGCGCAGCAGGAGTCAAATTATCAGGCAGATCCGGCCGTTCCGGGCTTA
AGCAAGATCGCCTGGCAAGAGATTGACCGTCGTGCTGAACGGATGCACATTCCTGCTTTT
CTGGTGCATACCGCGCTAAAAATCAAATCGCCAAACGGCAAAAGCTATAGCGAACGGTTA
GATTCGGTGCGTACAGAAAAGCAATTGAGCGCGATTTTTGACGATCTGATCAGCATGGTG
CCAATGGGGCAGACGTTGTTTGGTTCGCTTAATCCGGTGCGCACCGGTGGGCCGATGCAG
GTCAGCATTGCCTTTGCCGAACAGCATACCAAAGGGTATCCGTGGAAAATGGACGGTACA
GTCCGTCAGGAAGTCTTCAGTCGTCGCGGCGGGTTGTGGTTTGGTACTTACCATTTACTG
AATTATCCCGCCAGCTATAGCGCGCCGATATACCGTTTTGCTGATTTTAACGCTGGCTGG
TACGCCAGCCGTAATGCCGCGTTTCAGAACGCAGTCAGTAAGGCCAGCGGCGTGAAGCTG
GCACTGGACGGTGATTTAATTCGTTACGACAGTAAAGAACCCGGGAAAACCGAACTGGCA
ACGCGCAAACTGGCGGGAAAACTGGGGATGAGCGACAGCGAAATTCGCCGTCAGTTAGAG
AAAGGTGACAGCTTCTCTTTTGAGGAGACGGCGCTGTACAAGAAAGTTTATCAACTTGCC
GAAGCTAAAACGGGTAAATCACTACCCCGCGAAATGTTGCCTGGCATTCAACTGGAAAGC
CCGAAAATCACCCGCAACCTGACTACGGCCTGGTTTGCGAAGCGCGTAGACGAACGGCGG
GCGCGTTGTATGAAACAGTGATCAAACAGGAATGTCATGCCAGATAAAGCGTTTTAGGTC
CTATCTGGCAAGTAAATCTTACTGGCGGCGATGTCGCCAGTGCAGCCATAGCGCCACTAC
TGCAAAAATGAGGCAGCCAACTAAAAACGGGATCAGCCCGAAAATGGTGCCGACACCTAA
ACCAATTTCCACCCGTGGGCGACCTGTTTCCTGGACCTGCATTAAACGCTCATAGACGCC
GGGCACATGCACTAGCAGGTTCAGCAATTGCGCCCCAGCCCAAAAGCAAAACAGCACAAA
CAACGCATAGGCAATGTTGCCAGGCGTTGAAGAGGCATTGCGATATTTTCCGCTAAACAG
CGATTTTGACAGGGTGAAATCAGCCATAAAAACCTCCGGAAGTCATCTGCTTCTCTTCTG
GTGTGATACCAGCGGCTTATGGCAAGTCTGACAGGTCATTAAGATTGTCAATATCAGAAT
CATGGTAAATTGATGTTGGGAATATTCCCGAAGCGTGAATCTTCGTCGTAAGTCACAAAA
TGACACCTTAAGTTAAATTTATTAACAATTACGGAAATGTTGTCTACGCCACAGACGGAT
GTTGCAGAATATGCAAGGATGTTGTTTTTCGTTAACGGAGCTGCCATGAACTTGCCTGTA
AAAATCCGCCGTGACTGGCACTACTATGCGTTCGCCATTGGCCTTATATTCATTCTTAAT
GGCGTGGTGGGGTTACTGGGATTTGAAGCAAAAGGTTGGCAGACCTATGCCGTCGGTCTG
GTGACGTGGGTGATTAGTTTCTGGCTGGCGGGGCTGATTATTCGTCGTCGCGATGAAGAA
ACTGAAAACGCCCAATAAGAATATTATCGGGCGTTTAAATATTACATTGTGGTTTTCAAT
GCGTTATCCGCAGCGTGACGCTCCAGCGCCAGCTCAATCAAACGGGTGATCAGGTCGGTG
TAACCCAGACCGCTGGCTTGCCACAGCTTCGGATACATACTGATGTTGGTGAAGCCAGGC
AGTGTGTTGATCTCGTTGATCACCACTTCGTTCTCTGGGGTTAAAAACACGTCTACACGC
GCCATGCCTGCGCATCCCAACGTCTGATAAGCCTGAACGGCAATCGCCCGGATCTTATCG
TTGATTTCTGGCGCAATGGCTGCCGGAACTACCACTTTCGCGCCATCTTCGTCAATGTAC
TTGGTGTCGTAGGCATAAAAATCGCTGGTGAGTACGATCTCGCCACAGGTGCTGGCTTGC
GGATTGTCGTTGCCCAGAACTGCGCATTCGATCTCACGACCTTTGATCCCTTGCTCAACG
ATCACTTTATGGTCGAACTCGAACGCCAGATCGACGGCAATTGCGTACTGTTCTTCACTG
GTTACTTTGCTGACACCAACAGAAGAGCCCTGATTAGCCGGTTTTACAAACAGCGGTAAC
CCCAGTTTAGACTCCACTTCGGCAAAACTGATGTTGTGACGATTAGCGCGCGTCAGGGTA
ATAAATGGCGCAATGTTCAGCCCGGCATCGCGCAGCAGACGTTTGGTGACATCTTTATCC
ATACAGGCCGCTGAAGCCAGAACATCAGAACCTACAAACGGTAAATTGGCGACCCGCAGC
ATTCCCTGCAAGGAACCATCTTCGCCCAGCGTACCGTGGACAATCGGGAAAATGACATCC
ACCGTCGGCAACGGCTGACCGTTTTGCGCGTCGATAAGCTGATGTTCATGTTTACCAGGC
ACCTGCGCAAGGCTGGTCGCCGAAGGGCGCAACGCAATATGGGCAGGATCGTCTGCATTT
AGCAGATAATTGCTGGCATCGCTGACGTGCCATTGCCCTTGTTTATCAATGCCCAGCAGC
ACAACGTCGAAGCGACTTTTATCAATGGCATCGACAATGTTTTTTGCCGATTGCAGAGAC
ACTTCATGTTCCGCTGATTTACCACCAAAAACGATTCCTACCCGCAGTTTTTCCATCTTA
AAAACCTATCCCGTCTAACACAAAGTGCATACATTACCACGACAAAACGGGGGATTCGCG
GCCTTCTGACAGAATGTTGCAATCTTCTGCTGACAAAGCGTGCAACGTACTGGTGAAGAA
AGCGCGTTATCTCAATGATGTGCGCAAGATCACAAAAATGATGAACGGGAAGCTAATTTA
TTCCTGGCTTGTATGGCCATGCAGTGAGTTTTTTTCTCTTAATTATAAGTTTACGAAGAG
AATATATTTCATAACTTTTATTTATAATAAAGGTTGATAATTAAAAGCCTATATTTTGTG
TGGGTAATTATTAAAATAAGAGAAACGTTTCGCTGGTAATCAAACAAAAAATATTTGCGC
AAAGTATTTCCTTTGTCATAAAAATAATACTTCCAGACACTATGAAGTTGTGAAACATAA
TGTTAACTTCTCCATACTTTGGATAAGGAAATACAGACATGAAAAATCTCATTGCTGAGT
TGTTATTTAAGCTTGCCCAAAAAGAAGAAGAGTCGAAAGAACTGTGCGCGCAGGTAGAAG
CTTTGGAGATTATCGTCACTGCAATGCTTCGCAATATGGCGCAAAATGACCAACAAAGGT
TGATTGATCAGGTAGAGGGGGCGCTGTACGAGGTAAAGCCCGATGCCAGCATTCCTGACG
ACGATACGGAGCTGCTGCGCAATTATGTAAAGAAGTTATTGAAGCATCCTCGTCAGTAAA
AAGTTAATCTTTTCAACAGCTGTCATAAAGCTGTCACGGCCGAGACTTATAGTCGCTTTG
TTTTTATTTTTTAATGTATTTGTACATGGAGAAAATAAAGTGAAACAAAGCACTATTGCA
CTGGCACTCTTACCGTTACTGTTTACCCCTGTGACAAAAGCCCGGACACCAGAAATGCCT
GTTCTGGAAAACCGGGCTGCTCAGGGAGATATTACTGCACCCGGCGGTGCTCGCCGCTTA
ACGGGTGATCAGACCGCCGCTCTGCGTGATTCTCTTAGCGATAAACCTGCCAAAAATATT
ATTTTGCTGATTGGCGATGGGATGGGGGACTCGGAAATTACTGCTGCACGCAATTATGCC
GAAGGTGCGGGCGGCTTTTTTAAAGGTATCGATGCCTTACCGCTTACCGGACAATACACA
CACTATGCGCTGAATAAAAAAACCGGCAAACCGGACTACGTTACCGACTCGGCTGCATCA
GCAACCGCCTGGTCAACTGGTGTCAAAACCTATAACGGTGCGCTGGGCGTCGATATTCAC
GAAAAAGATCACCCAACGATTCTGGAAATGGCAAAAGCCGCAGGTCTGGCGACCGGTAAC
GTTTCTACCGCAGAGTTGCAGGATGCCACGCCCGCCGCGCTGGTGGCGCATGTGACCTCG
CGCAAATGCTACGGTCCGAGCGCGACCAGTGAAAAATGTCCGGATAACGCTCTGGAAAAA
GGCGGGAGAGGATCGATTACCGAACAGCTGCTTAACGCCCGTGCCGATGTTACGCTTGGC
GGCGGCGCAAAAACCTTTGCTGAAACGGCAACCGCTGGCGAATGGCAGGGAAAAACGCTG
CGTGAACAGGCACAGGCGCGTGGTTATCAGCTGGTGAGTGATGCTGCATCGCTAAATGCG
GTGACGGAAGCGAATCAGCAAAAACCCCTGCTTGGCCTGTTTGCTGACGGCAATATGCCA
GTGCGCTGGCTAGGACCGAAAGCAACGTACCACGGCAATATCGACAAGCCCGCAGTTACC
TGTACGCCTAATCCGCAACGTAATGACAGCGTACCGACCCTGGCGCAGATGACCGACAAA
GCCATTGAATTGTTGAGTAAAAATGAGAAAGGCTTTTTCCTGCAAGTTGAAGGTGCATCC
ATCGATAAACAGGATCACGCTGCGAATCCTTGTGGGCAAATTGGCGAGACGGTCGATCTC
GATGAAGCCGTACAACGTGCGCTGGAATTCGCTAAAAAGGATGGCAACACGCTGGTCATA
GTCACCGCTGATCACGCCCACGCCAGCCAGATTGTCGCGCCGGACACCAAAGCGCCGGGC
CTCACCCAGGCACTAAATACCAAAGATGGCGCAGTGATGGTGATGAGTTACGGGAACTCC
GAAGAGGATTCACAAGAACATACCGGCAGTCAGTTGCGTATTGCGGCGTATGGCCCGCAT
GCCGCCAATGTTGTTGGACTAACCGACCAGACCGATCTCTTCTACACCATGAAAGCCGCC
CTGGGGCTGAAATAAAACCGCGCCCGGCAGTGAATTTTCGCTGCCGGGTGGTTTTTTTGC
TGTTAGCAACCAGACTTAATGGCAGATCACGGGCGCATACGCTCATGGTTAAAACATGAA
GAGGGATGGTGCTATGAAAATAACATTACTGGTTACCTTGCTTTTCGGTCTGGTTTTTTT
AACCACCGTCGGCGCTGCCGAGAGAACCTTAACCCCGCAACAACAGCGTATGACCTCCTG
TAATCAGCAGGCGACGGCGCAGGCGTTGAAAGGGGATGCTCGTAAGACCTACATGAGTGA
TTGCCTGAAGAACAGCAAGTCTGCGCCTGGTGAAAAAAGTTTGACGCCACAGCAGCAAAA
GATGCGCGAATGTAATAATCAAGCAACGCAACAATCTCTGAAAGGTGATGATCGTAATAA
GTTTATGAGCGCCTGCCTCAAGAAAGCCGCCTGATACCTGATAGTGCTAACGGGTGAGCT
ACGAAAATGGCTCACCCGAAATTTCATACTTCTGCCTTTAGCCCCGTCTCTATAATTTGG
GAAAATTGTTTCTGAATGTTCCCAAAAATAATGAATGATGAAAACTTTTTCAAAAAAGCG
GCGGCGCATGGGGAGGAACCTCCTTTAACTCCTCAAAACGAACATCAGCGATCCGGGCTG
CGCTTCGCCCGTCGCGTCAGACTACCCCGCGCGGTTGGCCTGGCTGGCATGTTCTTACCG
ATTGCTTCAACGCTGGTTTCGCACCCGCCGCCGGGCTGGTGGTGGCTGGTGTTGGTCGGC
TGGGCGTTCGTCTGGCCGCATTTAGCCTGGCAGATAGCGAGCAGGGCCGTCGATCCGCTT
AGCCGGGAAATTTACAACTTAAAAACCGATGCAGTATTAGCGGGAATGTGGGTAGGCGTA
ATGGGCGTAAACGTGCTGCCTTCCACCGCGATGTTGATGATTATGTGTCTGAATTTGATG
GGGGCAGGCGGCCCCCGTCTGTTTGTCGCGGGTCTGGTATTGATGGTGGTTTCCTGTCTT
GTCACCCTTGAACTGACGGGCATCACCGTGTCGTTCAATAGTGCGCCGCTGGAATGGTGG
CTCTCCCTTCCCATTATCGTCATTTATCCTCTGCTGTTTGGCTGGGTCAGCTACCAGACG
GCGACTAAACTGGCGGAACATAAACGCAGGTTGCAGGTCATGAGTACCCGCGACGGTATG
ACGGGCGTGTATAACCGACGTCATTGGGAAACTATGTTACGCAATGAATTTGATAACTGT
CGGCGGCATAACCGCGATGCGACATTACTGATTATCGATATCGACCATTTCAAGAGCATC
AACGATACCTGGGGCCATGATGTGGGCGATGAAGCGATTGTGGCGCTTACCCGACAATTA
CAAATAACCCTGCGCGGTAGCGATGTGATTGGTCGGTTTGGCGGCGATGAGTTTGCGGTA
ATCATGTCCGGTACGCCAGCTGAGAGCGCCATTACCGCCATGTTACGAGTGCATGAAGGA
TTAAATACGTTACGCCTGCCGAATACGCCGCAGGTGATGTTACGGATTAGTGTGGGGGTT
GCGCCGCTGAACCCACAAATGAGTCACTATCGCGAGTGGTTGAAATCGGCAGATTTGGCG
CTCTACAAAGCAAAGAAAGCCGGACGTAACCGCACCGAAGTGGCGGCCTGACGTCCGGCA
AAAGTCATCAGGATTTACTGAGTTTTTCTGATTTTTCCATACACTTCGTCATCGCTTCGA
TCACTGCGGCACGGAAGCCTTTCTCTTCCAGTACGCGTACCGCCTCAATGGTGGTGCCTC
CCGGTGAGCAGACCATATCTTTCAGTGCCCCCGGATGTTCTCCCGTTTCCAGCACCATTT
TTGCGGAACCCATTACCGCCTGAGCGGCAAATTTATACGCCTGGGCGCGAGGCATCCCGC
CCAGCACGGCGGCGTCGGCCATCGCTTCGATAAACATAAAGACGTAGGCTGGCGAAGAAC
CGCTCACACCGACCACCGGGTGGATCATCGGCTCAGCAATTACTTCCGCTTCGCCAAAGC
AGCGGAAAATATTCAGCACATCAGCGGTATCTTCTGGGGTTACCAGCGCGTTTGGCGTTA
CGGAGGTCATCCCGGCATTAACCAGCGCGGGAGTGTTCGGCATGGCGCGGATAATTTTCC
GGTCATGGCCCAGCGCACGGGCAAGCTGGTCGAGCGTGACACCTGCTGCAATAGAAACGA
CCAGAGAGTCTTTATTCAGGCTGGAGGTGATTTCGCTAAGCACTTTAATCATGACGCCTG
GTTTAACGGCGGCAAAAATGATGTCGGCGATTTGCGCCACTTCTTGCGCCGATTCTGCGG
CGTTGATGCCGAACTGGTCATGCAGGGCGGCGACTTTATCCGGGGAGGGGGTATATACCC
AGATTTGCCCTGGAAGCACCTGACCGCTGGCAATCAGACCGCCGAGAATGGCTTTTCCCA
TATTGCCGCAGCCAATAAAACCGATTTTCTTTTCCATTGCCTCACTCCTGCCGTGAAATT
CATTGTTTTGATAATCGCTGGCAGAAGCATAAACAGAACTATGCCGGAAGGCAAAAGCGC
GACACAATAGAGGATTACCCAACAAAGGATGACTTTATGACAATTTGGGTGGATGCCGAC
GCGTGTCCCAATGTAATTAAAGAGATTTTGTATCGCGCGGCGGAACGTATGCAGATGCCG
CTGGTACTGGTAGCAAATCAGAGTTTACGCGTGCCGCCATCGCGATTTATTCGTACGCTG
CGCGTCGCGGCAGGTTTCGACGTTGCCGATAACGAAATTGTCCGGCAGTGTGAAGCGGGC
GATTTGGTGATCACCGCAGATATACCTTTGGCTGCTGAAGCCATCGAGAAAGGCGCTGCG
GCGCTTAATCCGCGCGGCGAACGTTACACGCCAGCGACCATTCGTGAGCGCCTGACGATG
CGCGATTTTATGGATACCTTACGTGCCAGTGGGATCCAGACCGGCGGACCAGATAGCCTT
TCACAACGTGACCGCCAGGCCTTTGCCGCGGAGCTGGAGAAGTGGTGGCTGGAAGTGCAA
CGTAGTCGTGGCTGAATGTAATATATTATTTACACTTCATTCTTGAAAATTTATTGGTAT
AGTAAGGGATGTATTAAAATTTTCACTTTAAGTGGAATTTTTTCTTTACAATCGAAATTG
TACTAGTTTGATGGTATGATCGCTATTCTCATGACACCGGCTTTCGCCGCATTGCGACCT
ATTGGGGAAAACCCACGATGACACAACCTCTTTTTCTGATCGGGCCTCGGGGCTGTGGTA
AAACAACGGTCGGAATGGCCCTTGCCGATTCGCTTAACCGTCGATTTGTCGATACCGACC
AGTGGTTGCAATCACAGCTCAATATGACGGTCGCGGAGATCGTCGAAAGGGAAGAGTGGG
CGGGATTCCGCGCCAGAGAAACGGCGGCGCTGGAAGCGGTAACTGCGCCATCCACCGTTA
TCGCCACGGGCGGCGGCATTATCCTGACGGAATTTAATCGTCACTTTATGCAAAATAACG
GGATCGTGGTTTATTTGTGTGCGCCAGTATCAGTCCTGGTTAACCGACTGCAAGCTGCAC
CGGAAGAAGATTTACGGCCAACCTTAACGGGGAAACCGCTGAGCGAAGAAGTTCAGGAAG
TGCTGGAAGAACGCGATGCGCTTTATCGCGAAGTTGCGCATATTATCATCGACGCAACAA
ACGAACCCAGCCAGGTGATTTCTGAAATTCGCAGTGCCCTGGCACAGACGATCAATTGTT
GATTTTCGAGCGCCTATACTTAACGTTCATCCCGTGAAATAAGGAAGAACGATGCCAACG
AAACCGCCTTATCCTCGTGAAGCATATATAGTGACGATTGAAAAAGGAAAACCAGGACAG
ACGGTAACCTGGTACCAACTCAGAGCCGATCATCCTAAACCAGACTCGTTGATCAGTGAA
CATCCGACCGCTCAGGAAGCGATGGATGCGAAAAAACGCTATGAGGACCCTGACAAAGAG
TGACCGCATCAGACTGCTCGGAAGGGATTCTGAGTGCCGCCACAAGGGATCTGCGTCACA
TTTTTCACAATTCATGTTTTTCAAATAATTAGAATATTAAACAATAACAATCCATTACTG
GAATCATTTGGAATCTTTACATTATGCCGTGCAGGTCTGCTGCTACGCTTTTTGTCATTT
GTAGCACAGGTAAGTGTCAGCAGTGGTGCTTAGCGCTTGCCCGGTAATTAACGACGAAAT
AAAAGTAAGGTGGAAGAACAATGAGTGCGTCGTTGGCGATCCTGACCATCGGCATTGTAC
CTATGCAGGAAGTTTTGCCGCTCCTGACAGAATACATTGACGAAGATAATATTTCCCATC
ATAGCCTGCTGGGGAAGTTAAGCCGCGAAGAAGTGATGGCGGAGTACGCGCCAGAAGCAG
GCGAAGACACAATTCTCACATTATTAAATGACAACCAGCTGGCCCATGTTTCGCGTCGCA
AAGTGGAGCGTGACCTGCAAGGTGTGGTTGAAGTGCTCGATAATCAGGGTTATGACGTCA
TTTTATTAATGAGTACAGCAAACATTAGTAGTATGACTGCGCGTAATACGATCTTTCTTG
AGCCGTCGCGAATATTGCCTCCGCTGGTTTCTTCTATTGTTGAAGATCATCAGGTGGGGG
TTATCGTTCCGGTTGAGGAGTTGCTGACCGTTCAGGCGCAAAAATGGCAAATTTTGCAGA
AACCGCCAGTATTTTCATTGGGTAACCCCATTCATGATTCGGAACAAAAAATCATTGATG
CCGGAAAAGAATTACTGGAAAAAGGTGCAGATGTCATCATGCTGGATTGTTTGGGATTTA
ACCAGCGTCATCGCGATTTACTGCAAAAACAGCTCGATGTTCCTGTTTTGCTCTCTAACG
TATTGATTGCACGGCTGGCTGCGGAATTACTGATGTAATTTTGCGTGACAGCCAGCGCCT
CTGGCCCCTATAGTGAAGTAGATGTTCAACTACCAGACAGGGCCAGTTTATGCTTCAAAG
TAATGAGTACTTTTCCGGCAAAGTGAAATCGATCGGCTTTTCCAGCAGCAGCACTGGTCG
CGCCAGCGTGGGTGTTATGGTTGAAGGTGAATACACCTTCAGCACCGCTGAGCCTGAAGA
GATGACGGTAATCAGTGGCGCGCTGAATGTGTTACTGCCTGACGCGACCGACTGGCAAGT
GTATGAAGCCGGTTCGGTGTTTAATGTTCCCGGTCACAGCGAGTTTCATCTGCAAGTTGC
CGAACCCACCTCTTATCTGTGCCGCTATCTGTAATTCCTCGCCTTCCCCTTGAACGGGAG
GGCATTTATCTGAAATGTCCTCTCTTTAACCCATAATAATATTTCCTTTGCTGGGATTTT
TTCGATTTCCGATATATTCATAATTCATCAAGGTTGATATAAATATCAGCGAAGATCTCC
AGATATTGTTGCGGAACTGGCGACGATAAAAGATAAATCAGATGATGAATGGTGGCGTGC
ATTGCTGCAAAGTCGCAATGATCATTTGCGCCAAACGGCATTGCGCAACGCACATACCCC
GATGTTGTTAACGACATTGACGGAGTCTCAGGATCGGTCGCTGGCTATTAATAATCCACA
GCTGGCTGCCGATGTGAAAACGGTGTGGCTAAAAGAGGAGCCATCATTACTTTTATTTGT
CGATCAACCCGCTCTTTCGCAGTTACGGGATTTAGTGAAAACCGGGGCAACGCGGAAAAT
TCGTAGTGAAGCGCGTCACCGGCTTGAGGAAAAACAATGACACAACGCCCCTGGAGCAAG
TTACAGCGTAAAACGCATAATATTGCTGCGCTAAAAATTATTGCCCGCCGTAGCGAATAA
TTATATGCCTGGTGTAGCTTCGTACGCCGGATAAGACGCGGCAGGCGTCGCATCCGGCAT
TAAAGGTAAATCAGCAATTAACGTTGTGCTTCGCCACCTAATCCTTCAATCAGGTTTTGA
ATTAACGCTGCCAGTTCACCAGTCATCAGGATGAAATCGGCATCAAAACGCTGGGCGAAA
TCTTCACGGTCGATATCTTCGTTTTGATCGCGCAGCTCGTCGCAGAACTTCAGACGCTTG
AGCGAACCATCGTCGCACATCACAAACTGAATGCGCTGCTGCCAGTCGAGCGCCAGTTTA
GTCACCACTTTTCCGGCTTCAATGTGGTTGGTGATCTCTTCGCTGGTCAGATCTTGTTTC
TTCGCGCGGATCACGCCGCCATCTTCCAGCAGTGATTTCAGCTCGGCTTCATCAAGCAGC
TGGAAGCCCTGTGCTGTGCTGCCGGAGCGTACCCATTCGGTCAGCGTCAGTTCAATCGGA
TTTTCCATGCTCAATGGTACAACCGGTAACGACCCCAGGCTTTTACGCAGTAATGCCAGC
GTATCTTCCGCTTTTTTGGCACTGGCGCAGTCCACCATAATCAAACCGTTAACCGTGTCG
ATCCACATCATTGTCTGGCTAAAACGGCTGAAAGCACGCGGCAGCAGAGAATGCAGCACT
TCGTCTTTCAGCGAATCTTTTTCGGTTTTCTTCAGCTTACGCGCCTGTTCCGCTTCCAGT
TTGGCGATTTTCGCTTCCAGCGCCTGTTTAATCACCGGAGACGGGAGGATTTTTTCTTCT
TTGCGCGCGCAGATAACAATTTGACCATTGGCAACGTGCGTTAACGCATCGCTGTGCGAT
CCCATCGGAGGAACCCAGCCCATCTTTGCCATGTCCTGGCTGCCGCATGGGGTAAATGCC
ATCGAGGCTAGCTGTTTTTCCATCTCTTCTGCACGCAGCGAAATCTCGCGGCTAAGACGG
TAAACCATTAAATTTTTGAACCACAGCATGATAATTTCCACGGCCTTGTCGTTAAATTTA
GCGGGCATGATAACGAATTGTCGGCGGGCTTGCATTGCCAATCCGGTTGTCCGTCTCTAC
GCTATTGATATTGAAAAAAATAAGGAGAGTACCGTGCGTATAGGTATCGATTTAGGCGGC
ACCAAAACTGAAGTGATTGCACTGGGCGATGCAGGGGAGCAGTTGTACCGCCATCGTCTG
CCCACGCCGCGTGATGATTACCGGCAGACTATTGAAACGATCGCCACGTTGGTTGATATG
GCGGAGCAGGCGACAGGGCTGCGCGGAACGGTAGGTATGGGCATTCCTGGCTCAATTTCG
CCTTACACCGGCGTGGTGAAGAATGCCAATTCAACCTGGCTCAACGGTCAGCCATTCGAT
AAAGACTTAAGCGCGCGGTTGCAGCGGGAAGTGCGGCTGGCAAATGACGCCAACTGTCTG
GCGGTTTCAGAAGCAGTAGATGGCGCGGCAGCGGGAGCGCAGACGGTATTTGCCGTGATT
ATCGGCACGGGATGCGGCGCGGGCGTGGCATTCAATGGGCGGGCGCATATCGGCGGCAAT
GGCACGGCAGGTGAGTGGGGACACAATCCGCTACCGTGGATGGACGAAGACGAACTGCGT
TATCGCGAGGAAGTCCCTTGTTATTGCGGTAAACAAGGTTGTATTGAAACCTTTATTTCG
GGCACGGGATTCGCGACGGATTATCATCGTTTGAGCGGACATGCGCTGAAAGGCAGTGAA
ATTATCCGCCTGGTTGAAGAAAGCGATCCGGTAGCGGAACTGGCATTGCGTCGCTACGAG
CTGCGGCTGGCAAAATCGCTGGCACATGTCGTGAATATTCTCGATCCGGATGTGATTGTC
CTGGGGGGCGGGATGAGCAATGTAGACCGTTTATATCAAACGGTTCCGCAGTTGATTAAA
CAATTTGTCTTCGGCGGCGAATGTGAAACGCCGGTGCGTAAGGCGAAGCACGGTGATTCC
AGCGGCGTACGCGGCGCTGCATGGTTATGGCCACAAGAGTAAAAAAACCAGGCAATTGGC
TCATCATGCCTGATGCGACGCTTGCCGCGTCTTATCAGGCCTGCAAAATGTGCCAGAACC
GCGTAGGGCGGATAAGGCGTTCACGCCGCATCCGGCAATAAGCAACGTGCTCCGTGACTG
CAATCTACCCCACTGGTTTCGCCAGCACCGGACTATCCGCCGCTTGCTGGCGCTTATAGC
GACCATACAGCAGCAACGACGACATCGCAGCAAACGAAAGCAGGGCGGCAGGTAGCGCCA
CGTAATTATATGCCAGCCCCAGCGTCAGCATCATACCACCGCAATATGCGCCGACGGCGC
TACCGAGGTTAAACGCTATTTGCCCACCTGCGGCACCTAATAACTCTCCGCCTTTGGCAT
TTTGCAGTAACAATATTTGCAGTGGTGCTGAAAGGGCAAATAATCCCGCGCAACAAATAA
ATGCAAAAATAAGCGACGTTGTTTTCATGCCGCCGAAGAAAAAGAGCATCAGCAGTGCCA
GCACAATAATAAAGTCAGTTACTGCCGCAATGCGCAGTGGTGAATAACGTCCTGAAATCC
GGCCACTTAGCACATTCCCCAGCACCATCCCTAGCCCAACTAACATCATAATAAAAGTCA
TCGCCGTTTCCGAAAAACCGGAAATAAACATCATGTATGGCTTTACGTAGCTGAACCAGG
CAAATACACCTGCGTTGCCAAACATGGTGGCGGCGAAAATTAACCACGGGGCCGGGCTGC
GCAAAAAGTGAAATTGTTCGCGTAGCTTCCCTTTCGCCTCGTCGCGAATATCCGGCACCC
AAAAATAGACCGATGCCATCACCGCAATATTAAAAACAGCGATCAATAAAAAGGTGTAAC
GCCAGCTAAATTCCTGACTTAAATACGTTCCCAGCGGAATGCCCAGCAAATTGGCGACTG
TCATCCCGGAAACCATCCCCGCCACGGCGGCGGTGACTTTGCCGGGTTTGATAATTTTTG
ATAACACGATCGCGCCGACGCCAAAAAATGCGCCATGCGGAAAGCCGGATACCAGTCGAC
CAATGGCGAGCATCAGGTAAGACGAAGAGAGCGTGAACATGGCGTTGCCAATGACGCACA
ACGCCACCAGAAACAATAAGATATGTTTGAGTGAGTAGCGGCTGGAAAAGAGTGCGATGA
TTGGCGCACCGACCACCACCCCCAGCGCATAATACGAGATCATATGCCCGGCAGCAGGAA
TCGAAATTCCTACGTTATGCGCCAGCTCCGTGAGCACGCCCATAATGCCAAATTCGGCCA
TCCCCAAACCAAACGTGCCCAGAGCCAAAGATAAAATGACTTTTTTCATACCACCATCAC
AACCACCAGAACGGCTACCAATCACCGTAGCCAATAAAGTGATAGCTTGCAGGATAACGA
CCAGCAAGGCCAAGAGATAATTCGCCCCTCTGTATTCATTATCCTGCTGAATAGTTATTT
CACTGCAAACATACTTTCCAGTTTGCTGTAGCCCAGGCCGTTGATCTTTTTCACTTTGAT
CTGCACCGGAATACGCTCTTTCATCGCTTCTACGTGGCTAATCACACCGATGGTTTTGCC
GCTGGCGTTCAGGGCATCCAGCGCATCAAGGGCGGTATCCAGCGTTTCGCTATCCAGCGT
GCCAAAACCTTCATCAAGGAACAGCGAGTCAATACGCGTTTTATGGCTGACCAGATCTGA
AAGCGCCAGTGCCAGCGCCAGACTGACGAGGAAACTTTCGCCGCCAGAAAGGGTACGGGT
GTCGCGTACCGCATCTGCCTGCCAGGTATCAACAACCTCGACTTCCAGCGCCTCGCTGGC
TTTGCGCTGTAACAGATAGCGCCCGTGCAGCCGGGTAAGTTGCTGATTAGCGAGATGGAC
TAAATTATCCAGCGTCAGCCCCTGGGCAAACTTGCGGAATTTATCGCCCTCTTTGGAACC
TATTAGCGAATTCAGATATCCCCAGTCCTCAACCTGCTGCGTCATTTGAGCAATTTGCTG
CATTAAGGTTTGTTGTTGCTGACGGTTGTCTGCATCCTGCTTCAGCTGCTGGCGAATCTC
GCCCTGACTGGTGGTGTTTTCACGCAACTTTTGCTGAGTTTGCGCTAACTCTTGCTGAAT
CTGCTCCACCGTCACAGTGAGAGCCAACCCGTCAGGTCGGTGTTGCTGATGCTGTGCCAG
CGTTTCAGCTGTCTGAGTGACCAGCGTTTGCGCCTGACGGCGCTGGTTTTCCAGATTCTG
TTTCAGCTGTTCCAGCTGCGTTAGCGTCTGCTCATCCATTAACGCCGCAAGAAATGCCTG
CTGATCGTCAAAAATGCTGTCCTGTAGCGCGGTGTCAAACTGCGCCTGGGCTTTTTGCAG
ACTTTGCGCTGCCAGAGCCTCCTGTTGCTGCAACGTTTGCTGCTGGCTTTGCAACGCGAG
GCATTGTTCGTGAACTTGCCGCCAGTTTTCCAGCGCTACAGTTTCTTCGCTGTGCGGGAG
TTCATCACTTTGCGGCAACGTTTCCAGAATCGGCGTCAGTTGCTGCATACGGTTTTGCAG
CGCGGTTAATTCGTTCTGGCGTTGCTGCCAGCTCTGCGCTTCTTGCTGACGCGTCGCCAA
CCAGCTCTCTTCTTCATCTTCCTGTGGCAATGTCAGTGCATAACCCGCCAATGCCGTTAA
GAGCTGCTGCTGGCGTTGTTCAATTTGCTGTTGATAATGGATAATTTGCTGATTATGCGC
GGCAATCTGCCCTTGTAATTCATGCCGTTGGCTGAGTAACCGCAGCTGGCGTTCGTGCTC
ATCTTGTGCATCCAGCCACGGTTGAATATCGTCCTGTGGCTGCAAGGTGATATTGAGGCT
GGCCGTGACGGCTTGCCATTGTTGAGTAAGTGCTTGCTCATCTTGTCGGAGGCTTTGCGC
TTCGTTTTCATCACGCTGAAGTTGCTTTGTTAAGGCGTCCAGTTGCCCACGTAGCGTCGC
ACCTTCTTCACCGAGCTTTTTAACTTCGTTTTCCAGCGCCAGTAATCGAGACTGATTAAC
GCCAGGCTCCAGCGCCTGATACGCCTCGACCGCCGGGTGGCTGGTGGAACCACAAAGTGG
ACAAGGCTGACCCGCCTGTAACTGTGCACGTTGAGCTTCCAGCGTTTTGATGCGCGCTTC
CTGCTCGCAAATGGTTTTCACATCGGCAAGTTGCTGCGTCTTTTCTTTATAACGCTGGCG
CATTTCGTTAAGTGCGGCGTTACGTTGCGTCTGTTCTTGCGTGACATTCTGGATAGCGAC
CTGTAATTGCGCCAGGCGTTTTTGTTGGGGAACAATCTGTCCATGCAGCGCGACCAGGCG
CTGACGCAGTGGGCGTTGCTCAGCATGTTGCGCCAGGGCGCTAGCAACTTCATCGGCGGT
TAACGTCAACGTGATCGCCGCAAGCGCATTAAGTTTTTGCTCTGCATGGGTTAACTGTTG
CTGCCATTGCCGCAGATGCTCGCGATCGCTGGTTTGTTGGGAGAACTGCGCACGCCAACC
CGCCAGTTCGTTGTTCCACTGACGGAAGCGGTCGTGTTCCTGTAACCAGGCATTCAGACT
TTGTTGCTGCTGCTGTAATTCTGCTGACTGCTTCGCCGCGTGGTGGCGAATGCTCGCGCG
AAGCGCCATTGTGCTCTGTAAGCGAGTATTTACTTCTTCAATCTGCTGGCGAGTATGCGC
CAGCGCCGCGCTGTGTTCTGCGATGCGTTCCCAGTGCGGACGAAGATTTCGTGCCGGTTG
TGCCAGACTGAGCGCCGCCAGTTGAGGTTGCGCTTTTTCTTCTACGGCTAACGCCTGTTG
CAAGGCCTGTTGACGGCGGCTGGCTTCTTGCTGCAATTCGTCCAGACGCGTTAACCAGTT
TAGTGATTGTTGTTCTTGCTGCTGCGCGGTAAGTAACTGTTTTTCTTCGTCAGTAAGTAC
CTGCAAACTCGCTGTCAGCGATTGCACTTGTTCTGGCGTGAGCAACGCGACGCCGCTGGC
CTGCGCTTGCAGCTTCTCCAGCTCTGTGCGGGCTGATTTGTGCTGCTCAAAAACCATCGC
CGAGATTTGCCCGTAGATTTCAGTGCCAGTTAACTCCTCGAGCAATTCCGCGCGTTCTTT
GGGTTTGGCATTCAGGAAGGCAGCAAATTGCCCCTGCGAAAGCAGCATCGAACGGGTGAA
GCGCCCGTAATCCAGTCCGGTTAACGTCGCCGTCAGTTCCAGCTTATCTTTCACTTTGTC
GGCGAGAATTTTGCCATCGGCGCAGCGCGCCAGCTCTACGCGTGGCACCTGCAAATTACC
GTCCGGCTGGTTACGCGCCCGATTCTGGCTCCAGAACGCGCGATACGCTTCACCTTTCAC
TTCAAACTCCACCTCCGCCAGACATTCGGCGGTATCGCGGGTCATGAGATCATTTTGCGA
TTGTGAAACGTTAGAAAGGCGCGGAGTTTCGTGATACAGCGCCAGACAAATGGCGTCCAG
CAGGGTGGTTTTCCCCGCACCGGTTGGGCCGGTAATGGCAAACAGCCCGTTGCTGGCGAA
CGGCTCGCGGGTGAAATCAATCTTCCATTCGCCTTTTAATGAGTTCAGGTTTTTCAGGCG
CAGGCTGAGAATTTTCATGCTTCGTGTTCTCCGGCGAGGGTATGCAACGTCGTGGTGAAA
AGATGCTGCAGACGTTGCTGCTGCGATTCATCCAGTTCTTCCAGTGCCAGACGGCGATTG
AACACCTCTTCGACGCTGAGTTCGCTGAGGGTTTCACGCTGTTGGCTGGCTAACACTCGC
TCGCGCTGTTCACGACTCCGGCGTACCAGCAATACTTCGACAGGCAATGATTCGGTTAAT
GCCTGGATTTTGCGCTGAATATCATGCAGATACTCATCAGTAGTGATTTCGATATCCAGC
CAGACCGGTGGCTCCTGTGATACATCGCGCCACTGTTCCAGCTGTTCAGTAATCGACGCC
AGATCGCCTTTCAGCACCGCCATGGGTTGCGTTACCGGTACGTTCAGGTTTTCCACGCTC
TCTAATTTGCCGTTTGAAAATGTCACCAGATGGACATATTTACTCTTACCGCATTCATCA
AAACTCAGTGGAATGGGGGAGCCGCAATAGCGAACATGTTCCATGCCGCCAATAATCTGC
GCGCGGTGAATATGCCCAAGCGCGATGTAGTCGGCTGGCGGAAAGTTTTGTGCCGGAAAC
GCGTCCAGCGTGCCAATATAGATGTCACGCACGGCATCACTTTTACTGGCACCCACAGTT
GTTAAATGTCCCGTGGCGATGATGGGCAGAGGCTGAGCGCCGCGCAGTTTGCAGGCATCG
GCATAGTGTTGTTGATAATAATCAGTAATAGCCGCCAGCAAATGCTGCTGTTTTTCAATA
CCGTTAAGCCCCGCCTGGCTGGTAATAATGTCACGTGGGCGTAAAAACGGAATGGGGCAC
AGCACTGCCCCTGGCGTCCCGTCGCGACGAGGCAAGATTTGCGGCGCATGTCCGGCGCTG
GCGACCACGGTCGTATTGAGGAACGCCATGATATCGCGCGATTCATTCAGCGTGGCGACC
GAGTCATGGTTTCCTGCCAGTACCACCAGATGACAGCCAGTTTGCTGTAAATTGACAACA
AAACGGTTGTATAACGTGCGGGCGTAACTGGGGGGCGAGCCGGTATCGAAAACATCACCG
GCAACAATAATCGCATCCACCTGATGGGTTTGTGCTGTCTCCAGCAGCCAGTCAAGAAAA
GCCTGATGTTCAGCTTCGCGGCTTTTACTGTAGAAGTTCTGGCCGAGATGCCAGTCTGAG
GTGTGAAGGATGCGCATAACGGTTCCCTGGCGAAAAAGCATGGGCGCGATTATACCCAAA
CAGATGTGCCATTTGCTTTTTTCTGCGCCACGGAAATCAATAACCTGAAGATATGTGCGA
CGAGCTTTTCATAAATCTGTCATAAATCTGACGCATAATGACGTCGCATTAATGATCGCA
ACCTATTTATTACAACAGGGCAAATCATGGCGAGACGTATTCTGGTCGTAGAAGATGAAG
CACCAATTCGCGAAATGGTCTGCTTCGTGCTCGAACAAAATGGCTTTCAGCCGGTCGAAG
CGGAAGATTATGACAGTGCTGTGAATCAACTGAATGAACCCTGGCCGGATTTAATTCTCC
TTGACTGGATGTTACCTGGCGGCTCCGGTATCCAGTTCATCAAACACCTCAAGCGCGAGT
CGATGACCCGGGATATTCCAGTGGTGATGTTGACCGCCAGAGGGGAAGAAGAAGATCGCG
TGCGCGGCCTTGAAACCGGCGCGGATGACTATATCACCAAGCCGTTTTCGCCGAAGGAGC
TGGTGGCGCGAATCAAAGCGGTAATGCGCCGTATTTCGCCAATGGCGGTGGAAGAGGTGA
TCGAGATGCAGGGGCTAAGCCTCGACCCGACATCTCACCGGGTGATGGCGGGCGAAGAGC
CACTGGAGATGGGGCCGACAGAATTTAAACTGCTGCACTTTTTTATGACGCATCCTGAGC
GCGTGTACAGCCGCGAGCAGCTGTTAAACCACGTCTGGGGAACCAACGTGTATGTGGAAG
ATCGTACGGTCGATGTCCACATTCGTCGCCTGCGTAAAGCACTGGAGCCCGGCGGGCATG
ACCGCATGGTGCAGACCGTGCGCGGTACAGGATATCGTTTTTCAACCCGCTTTTAACGCC
TTGCTCATCGGACGCAGAGCAGGGCTTATGATTTCTTAACTGGAGTATCTTACGTGCTGG
AACGGCTGTCGTGGAAAAGGCTGGTGCTGGAGCTGCTACTTTGCTGCCTCCCGGCTTTCA
TCCTGGGTGCATTTTTTGGTTACCTGCCCTGGTTTTTGCTGGCATCGGTAACAGGACTGC
TTATCTGGCATTTCTGGAATTTATTGCGCCTTTCATGGTGGCTGTGGGTGGATCGTAGTA
TGACCCCGCCACCGGGACGTGGTAGCTGGGAACCGCTGCTATACGGATTACACCAGATGC
AGTTGCGAAATAAAAAACGCCGCCGCGAACTGGGCAATCTGATTAAACGCTTTCGTAGCG
GCGCGGAGTCGCTGCCCGACGCGGTGGTGCTGACCACGGAAGAGGGCGGTATTTTCTGGT
GCAACGGTCTGGCGCAACAGATTCTTGGCTTGCGCTGGCCGGAAGATAACGGGCAGAACA
TCCTTAACTTGCTGCGTTACCCGGAGTTTACGCAATATCTGAAAACGCGTGATTTTTCTC
GCCCGCTTAATCTGGTGCTCAACACCGGGCGGCATCTGGAAATTCGCGTCATGCCTTATA
CCCACAAACAGTTGCTGATGGTGGCGCGTGATGTCACGCAAATGCATCAACTGGAAGGGG
CGCGGCGTAACTTTTTTGCCAACGTGAGCCATGAGTTACGTACGCCATTGACTGTGTTAC
AGGGTTACCTGGAGATGATGGATGAGCAACCGCTGGAAGGCGCGGTACGTGAAAAAGCGT
TGCACACCATGCGCGAGCAGACCCAGCGGATGGAAGGGCTGGTGAAGCAATTGCTGACGC
TGTCGAAAATAGAAGCCGCACCGACGCATTTGCTCAATGAAAAGGTTGATGTGCCAATGA
TGCTGCGCGTTGTTGAGCGCGAGGCTCAGACTCTGAGTCAGAAAAAACAGACATTTACCT
TTGAGATAGATAACGGCCTCAAGGTGTCTGGCAACGAAGATCAGCTACGCAGTGCGATTT
CGAACCTGGTCTATAACGCCGTAAATCATACGCCGGAAGGCACGCATATCACCGTACGCT
GGCAGCGAGTGCCGCACGGTGCCGAATTTAGCGTTGAAGATAACGGACCGGGCATTGCAC
CGGAGCATATTCCGCGCCTGACCGAGCGTTTTTATCGCGTTGATAAAGCGCGTTCCCGGC
AAACCGGCGGTAGCGGATTAGGGTTAGCGATCGTGAAACATGCGGTGAATCATCACGAAA
GTCGCCTGAATATTGAGAGTACAGTAGGAAAAGGAACACGTTTCAGTTTTGTTATCCCGG
AACGTTTAATTGCCAAAAACAGCGATTAATCCGCCTTTGTCATCTTTTATTGCCATAAGC
CAGCCGATGCTGGCTTATTTTCTTTGCAGTCAAAATACGGGCGTTAGATTTTACAACGGT
TGGTGATTTTTTGTTCGCATGATTAGCCATGTCTTTTTCACGGAAATAGTGTTTTATACT
GTTTGGTGATTTCTTATCGCTATATACCTCTGGTTTTTAGATCCCTTCTTGCTTTAAAAC
GTTATAAGCGTTTAAATTGCGCTTCAGATGCTGTCATACTGACTGCATTCACGCGGTAAA
TCGAAAAACTATTCTTCGCCGCGCCTGGTTGGGAGTATTTCCCGCTAAAATTGTTTAAAT
ATACCGCTGTATCATCCCCAGGGATTGGCACAAAAATTTAACGTTACAACACCACATCCA
CAGGCAGTATGATTTATGACCCATCAATTAAGATCGCGCGATATCATCGCTCTGGGCTTT
ATGACATTTGCGTTGTTCGTCGGCGCAGGTAACATTATTTTCCCTCCAATGGTCGGCTTA
CAGGCAGGCGAACACGTCTGGACTGCGGCATTCGGCTTCCTCATTACTGCCGTTGGCCTG
CCGGTATTAACGGTAGTGGCGCTGGCAAAAGTTGGCGGCGGTGTTGACAGCCTCAGCACG
CCAATCGGTAAAGTCGCTGGCGTACTGCTGGCAACGGTGTGTTACCTGGCGGTGGGGCCG
CTTTTCGCTACGCCGCGTACAGCTACCGTTTCTTTTGAAGTGGGCATTGCGCCGCTGACG
GGTGATTCCGCACTGCCGCTGTTTATCTACAGCCTGGTTTATTTCGCTATCGTTATTCTG
GTTTCGCTCTATCCGGGCAAACTGCTGGATACCGTGGGCAACTTCCTTGCGCCGCTGAAA
ATTATCGCGCTGGTCATCCTGTCTGTTGCCGCGATTGTCTGGCCGGCGGGTTCTATCAGC
ACGGCGACTGAGGCTTATCAAAACGCTGCGTTTTCTAACGGCTTCGTTAACGGCTATCTG
ACCATGGATACGCTGGGCGCAATGGTGTTTGGTATCGTTATTGTTAACGCGGCGCGTTCT
CGTGGCGTTACCGAAGCGCGTCTGCTGACCCGTTATACCGTCTGGGCTGGCCTGATGGCG
GGTGTTGGTCTGACTCTGCTGTACCTGGCGCTGTTCCGTCTGGGTTCAGACAGCGCGTCG
CTGGTCGATCAGTCTGCAAACGGTGCGGCGATCCTGCATGCTTACGTTCAGCATACCTTT
GGCGGCGGCGGTAGCTTCCTGCTGGCGGCGTTAATCTTCATCGCCTGCCTGGTCACGGCG
GTTGGCCTGACCTGTGCTTGTGCAGAATTCTTCGCCCAGTACGTACCGCTCTCTTATCGT
ACGCTGGTGTTTATCCTCGGCGGCTTCTCGATGGTGGTGTCTAACCTCGGCTTGAGTCAG
CTGATTCAGATCTCTGTACCGGTGCTGACCGCCATTTATCCGCCGTGTATCGCACTGGTT
GTATTAAGTTTTACACGCTCATGGTGGCATAATTCGTCCCGCGTGATTGCTCCGCCGATG
TTTATCAGCCTGCTTTTTGGTATTCTCGACGGGATCAAAGCATCTGCATTCAGCGATATC
TTACCGTCCTGGGCGCAGCGTTTACCGCTGGCCGAACAAGGTCTGGCGTGGTTAATGCCA
ACAGTGGTGATGGTGGTTCTGGCCATTATCTGGGATCGCGCGGCAGGTCGTCAGGTGACC
TCCAGCGCTCACTAAATCACTGAACATTTGTTTTAACCACGGGGCTGCGATGCCCCGTGG
TTTTTTGTGCACAGAAAACCCCCAGCTAGGCTGGGGGTTCCGGAAAGCTTTCAGCTTTGA
GCCAGTTATTAAAACCCCTTTTGATTTGTTAAAACACCTTGCGGTCTGGCAACTGCAAGT
GTCAAACAAGAAATCAAAAGGGGGTCCCAATGGGGGACGAAAAGAGCTTAGCGCACACCC
GCTGGAACTGTAAATATCACATAGTTTTTGCGCCGAAATACCGAAGACTGGCGTTTTACG
GAGAGAAGCGTAGGGCGATAGGCAGTATTTTGAGAAAGCTGTGTGAGTGGAAAAGCGTAC
GGATTCTGGAAGCAGAGTGCTGCGCAGATCATATCCATATGCTTGTGGAAATCCCACCCA
AAATGAGCGTATCCGGCTTTATGGGATATCTGAAAGGGAAAAGCAGTCTGATGCTTTACG
AGCAGTTTGGGGATTTGAAATTCAAATACAGAAACAGGGAGTTCTGGTGCCGAGGGTACT
ATGTCGATACGGTGGGTAAGAACACGGCGAAGATACAGGACTACATAAAGCACCAGCTTG
AAGAGGATAAAATGGGAGAGCAGTTATCGATTCCCTATCCGGGCAGCCCGTTTACGGGCC
GTAAGTAACGAAGTTGGATGCAAATGTCAGATCGTGTGCGCCTGTTAGGGCGCGGCTGGT
AAGAGAGCCTTATAGGCGCATTTGAAAAACCTCCGGCTATGCCGGAGGATATTTATTTAT
TGTGTTGATGGGTTAGGAATTGATGGAAAGTAAGAACAAGCTAAAGCGTGGGCTAAGTAC
CCGCCACATACGCTTTATGGCACTGGGTTCAGCAATTGGCACCGGGTTGTTTTACGGTTC
GGCAGACGCCATCAAAATGGCCGGTCCGAGCGTGTTGTTGGCCTATATTATCGGTGGTGT
CGCGGCGTATATCATTATGCGCGCGCTGGGGGAAATGTCGGTACATAACCCGGCCGCCAG
CTCTTTCTCGCGTTATGCGCAGGAAAACCTCGGCCCGCTGGCTGGTTACATTACTGGCTG
GACCTACTGCTTTGAAATCCTTATTGTCGCCATCGCCGATGTGACCGCTTTTGGTATCTA
TATGGGTGTCTGGTTCCCGACGGTGCCGCACTGGATTTGGGTACTGAGCGTGGTGCTGAT
CATTTGCGCCGTAAACCTGATGAGCGTGAAGGTATTCGGTGAGCTGGAGTTCTGGTTCTC
GTTCTTTAAAGTCGCCACCATCATCATCATGATTGTCGCCGGTTTCGGCATCATCATCTG
GGGGATTGGCAACGGCGGGCAACCGACCGGTATTCATAACCTGTGGAGCAACGGCGGCTT
CTTCAGTAACGGCTGGCTTGGTATGGTGATGTCGTTGCAAATGGTGATGTTTGCTTACGG
TGGGATCGAAATTATCGGGATTACCGCCGGTGAAGCGAAAGATCCTGAGAAATCTATTCC
GCGCGCGATTAACTCCGTGCCGATGCGTATTCTGGTGTTCTACGTCGGTACGCTGTTCGT
CATTATGTCTATCTACCCGTGGAATCAGGTTGGCACTGCCGGTAGCCCGTTCGTACTGAC
GTTCCAGCATATGGGGATTACCTTTGCCGCCAGCATCCTTAACTTTGTTGTGCTGACCGC
TTCGCTTTCGGCAATTAACAGTGACGTATTTGGCGTAGGCCGTATGCTCCATGGTATGGC
AGAGCAGGGCAGCGCGCCAAAAATTTTCAGCAAAACGTCGCGTCGTGGTATTCCGTGGGT
CACGGTGCTGGTGATGACTACCGCGCTATTGTTTGCGGTATATCTGAACTACATCATGCC
GGAAAACGTCTTCCTGGTGATCGCTTCGCTGGCGACCTTCGCCACGGTGTGGGTGTGGAT
TATGATCCTGCTGTCGCAAATCGCCTTCCGTCGCCGTTTACCGCCAGAAGAAGTTAAGGC
GCTGAAATTTAAAGTACCGGGTGGGGTAGCAACGACCATCGGCGGTTTGATTTTCCTGCT
CTTTATTATCGGGTTGATTGGTTATCACCCTGATACGCGTATCTCGCTGTATGTCGGTTT
CGCGTGGATTGTTGTGCTGTTGATTGGCTGGATGTTTAAGCGCCGCCATGATCGTCAGCT
GGCTGAAAACCACTAATCCTTGCGTTCTGTAAGCCGGTTCAGGAGGAAATCCTGATCCGG
CTATTCCGAAAGTTATCCGCCTCCGTCCTCCTCCCCCAAATATCCTTCAGATGATGAGTG
ATCCTGCATTAGGCTATGGCAAGGTGATCAGATTTTCATCACAGGGGAATTATGATGTTA
AATGCATGGCACCTGCCGGTGCCCCCATTTGTTAAACAAAGCAAAGATCAACTGCTCATT
ACGCTGTGGCTGACGGGCGAAGACCCACCGCAGCGCATTATGCTGCGTACAGAACACGAC
AACGAAGAAACGTCAGTAGCGATGCATAAGCAGCGCAGTCAGCCGCAGCCTGGCGTTACC
GCATGGCGGGCGGCGATCGATCTCTCCAGCGGGCAACCCCGGCGGCGTTATAGTTTCAAA
TTGCTGTGGCACGATCGCCAGCGTTGGTTTACACCGCAGGGCTTCAGCCGAATGCCGCCA
GCACGACTGGAGCAGTTTGCCGTCGATGTCCCGGATATCGGCCCACAATGGGCTGCGGAT
CAGATTTTTTATCAGATCTTCCCTGATCGTTTCGCCCGTAGTCTTCCTCGTGAAGCTGAA
CAGGATCATGTTTATTACCATCACGCAGCCGGACAAGAGATCATATTGCGTGACTGGGAT
GAACCGGTCACGGCGCAGGCGGGCGGATCAACGTTCTATGGCGGCGATCTGGACGGTATC
AGCGAAAAACTGCCGTATCTGAAAAAGCTCGGCGTGACGGCGCTGTATCTCAATCCGGTG
TTTAAAGCTCCCAGCGTACATAAATACGATACCGAGGATTATCGCCATGTCGATCCGCAG
TTTGGCGGTGATGGGGCGTTGTTGCGTTTGCGACACAATACGCAGCAGCTGGGAATGCGG
CTGGTGCTGGACGGCGTGTTTAACCACAGTGGCGATTCCCATGCCTGGTTTGACAGACAC
AATCGCGGGACGGGTGGTGCTTGTCACAACCCCGAATCGCCCTGGCGCGACTGGTACTCG
TTTAGTGACGATGGCACGGCGCTCGACTGGCTGGGCTATGCCAGCTTGCCGAAGCTGGAT
TATCAGTCGGAAAGTCTGGTGAATGAAATTTATCGCGGGGAAGACAGTATTGTCCGCCAC
TGGCTGAAAGCGCCGTGGAATATGGACGGCTGGCGGCTGGATGTGGTGCATATGCTGGGG
GAAGCGGGTGGGGCGCGCAATAATTTGCAGCACGTAGCCGGGATCACCGAAGCGGCGAAA
GAAACCCAGCCGGAAGCGTATATAGTTGGAGAGCATTTTGGCGATGCACGGCAATGGTTA
CAGGCCGATGTGGAAGATGCCGCCATGAACTATCGCGGCTTCACATTCCCGTTGTGGGGA
TTTCTTGCCAATACCGACATCTCTTATGATCCGCAGCAAATTGACGCCCAAACCTGTATG
GCCTGGATGGATAATTACCGCGCCGGACTTTCTCATCAACAGCAACTGCGTATGTTTAAT
CAGCTCGATAGCCACGATACTGCGCGATTTAAAACGCTGCTCGGTCGGGATATTGCGCGC
CTGCCGCTGGCGGTGGTCTGGTTGTTCACCTGGCCTGGTGTACCGTGCATTTATTACGGT
GATGAAGTGGGACTGGATGGTAAAAACGATCCGTTTTGCCGTAAGCCGTTCCCCTGGCAG
GTGGAAAAGCAGGATACGGCGTTATTCGCGTTGTACCAGCGAATGATTGCGCTGCGTAAG
AAAAGTCAGGCGCTGCGTCGTGGCGGCTGTCAGGTGCTGTATGCGGAAGATAACGTGGTG
GTATTTGTCCGCGTGCTGAATCAGCAGCGTATACTGGTGGCAATCAACCGTGGCGAGGCC
TGTGAAGTGGTGCTACCCGCGTCACCGTTTCTTAATGTCGTGCAATGGCAACGCAAAGAA
GGCCATGGGCAACTGACAGACGGGATTCTGGCTTTGCCTGCCATTTCGGCTACGGTGTGG
ATGAACTAAAGCATCTGTTTTATTTGTTACGTCGTTAGTCACCAGCCCTGACACTACGCA
GCGCAAAAAAGCTGCTCAATGTCAGGGCTGAATTTGTTAAATATTTGTCCCGATCGATAT
GAGCGATTTTTGGTATTCTTTGCCCATGATGTTATGTACAACATGCTCCAGGATAACCCT
GTAGTGGAGCAAAGATATGACAATTTCAAATTCGAATTTATTAAAACCGTTTATTACTGG
TACTGAGTTGCCACCTTTTAAAGAGGATGTTTTTTCTAAAACAGAAGAACAATTTAAAAA
AAGCCCCCATGGCAAATTGCTTTTCATTTCCGGAAATGAAAACTTAGTAAACATTTCAGC
GGAAAAAATCGATGAAATAAAAAATAGCAAAGATTTCTTTTCAAATATTGTAAATATAAT
AATTTTACTCATTAAGCATCCTGATAAAATTCTGCCCATTCTTCATGGTTGTCCTGTAGA
GTCCATCGAACTCATTAAGAATGCGAAACGAACGGGGCAATGGTCATATGAGATGACTGA
TAAGAACGGGCAGAGTATTGAAGTGTCCTATATTTTCACTGATACCATAGATAATAATTA
TGATGGAAAATTATGCTTAAAAATCTGTAACCCCTGCAACCAAAATGATTCTAGTACACA
TGAATATAAAATAGATCATCAACAGTTGAAAAATCACATAAGGCAACTTGAGGAGTGGGC
CCTTCTTGAAAAGTTTTATGATAACAACGCTTATTATTCTAAACGTACAAAACAATTAGA
GAAGAAAATTGCCGATGCGGGGTTTATAGCAGGGAAGGTTAATGCCGATAACTTTAATGT
AAAAGAGTTTAAAGACGATATAGCCTCGATGCTTTGTGAACAGCCCCCCATGCGAACACA
CCAGATATCTTCATCCGGATACTTATCTGCCGATAAAGTACCCGATCTCTATAAGACAAA
TTTGGAAGACGCGCAGAGAGATCTGAAAACAACACCGGTTGACATCGATGGTGTTAGTCT
AAAACCAAAAACTCGGGAAAAAATTGCGGAAAAAATTGCGAAAAAAACTGAGGAAGAAAA
TGCGAAAAAAATTGCGAAACAAAATGCGAAGACCATTGAGGAGAAGAATAGTGAAAAAAA
CAAGAAAGAAACAAATCCTGAGGATAATTTTGTCTTAAAATTCTCACCGGAAGAAATCAA
TGAGATGCTCCTGGATTACAGCGATGAAGAACAAAAAAAATTAAGACCTTTTTTCACTAG
TGATCATATCTATTGTTTGTTTGATGCTTTTAGTCAGGGTTTGTATAATGTTGCTCGTAA
TGGCAGTCCACGGTATGCAGGTTTACTACGTCAAATAGCATCCAAGTGTGCGATATTACA
AGATTTTGATCAACAATTGTTCTGGCGCACGTTTTCAGGAGGAGTCTTCCATCGACGTAT
CTCTGTGAACAGCGAGCCAGAAAAGACAGATGTATGGCGATTCAGTACACAATTTGATTT
TCCACATATAAATGACAACGGAGAGTTGTCCAGAACGGTACTCATGTTCGAGGGGGTTGC
TGAAAGCAACTTTAAAGATATCGCCAATCATTCCAGCGAATGTTTTTCTTACAGTTGTTA
TGCCGCCCCGCTGGATGCGAATGCTAAAAAATAGTGACGCCGGAGCTTGAAGTTTCAGAG
CGCCTTGCGTGACGCCTGCGCCATCATCCGCGGATAAAACTGCCAGAAGCGGGTTTCGAG
GGCGGCATAATGGGCGTTTAAATCGTACCAGGAGTCACGCAGGGCATCCAGACGTGGGCG
ACGGCTTGCCATGCCGTTTAACACGTTCTGGATGAAATCCATATCGCGATAGCGCACCAG
CCACTGCTCTGACCATAAGTAGTTGTTCAGATTGATAAAGCGCGGCGGTGAGTCCGGCAA
AATCGTCATCACTTGTTCGCGGGCATAACAGACAAATTCCTGTAGCGGAAAGTCCGGCGA
CAGCTGCGACCAGTGGCGGGAAAGAAAGTGATCCCACATGACATCCAGGGTAATAGGCGC
AACGCGGCGGGTTTCACTACGAAACCATTCCCGTGCTTCGCGGACTTCCGGCAGATTGTC
GGTTAGTACATCAATGCGCCGATGCATATGAATGCCAGCCACGACGTCGGGCGGAAAACT
TTCTTCAGGATTTCCGCGTACGAAATCAGCCAGTAAATTGCCAGAAAGCGAGCTTTCCGC
CAGGTGAGCTAGATGCAGGTGAGCTAAAAAATTCATATACACTTCATCCTTCAAACTGCC
TCTTCGTTGGCTGCCTTCACTCACCCCAGTCACTTACTTAATGTAAGCTCCTGGGGACTC
ATTCAGTTGCCATCTCGATGCATCTTGAATGATTTTGTGTATAGATTATGTCATCCATCA
AGGAGGGTAAAGGTTGCAGGGAGAGCGCCCCGGCACTAGACTACCCGCCTCTTATTTTAG
TCTGAGTCAGTGTCATGCGCGTTACCGATTTCTCCTTTGAATTGCCCGAATCCCTGATTG
CCCACTATCCCATGCCTGAACGCAGTAGCTGTCGTTTACTGTCGCTGGACGGGCCGACGG
GCGCGCTGACGCACGGTACTTTCACCGATTTACTCGATAAGCTCAACCCCGGCGATCTTC
TGGTTTTTAATAATACCCGCGTGATCCCGGCGCGCCTGTTTGGGCGTAAAGCCAGCGGCG
GCAAGATTGAAGTGCTGGTTGAGCGGATGCTCGACGACAAACGCATTCTTGCGCATATTC
GCGCCTCGAAAGCGCCAAAACCTGGCGCAGAACTGTTACTGGGCGATGACGAAAGTATCA
ACGCAACAATGACCGCGCGCCACGGCGCACTGTTTGAAGTTGAATTTAATGATGATCGTT
CGGTACTGGATATCCTCAACAGCATCGGCCATATGCCGCTGCCGCCGTATATCGACCGTC
CGGACGAAGACGCTGACCGCGAACTTTATCAAACCGTTTATAGCGAAAAACCGGGCGCGG
TTGCAGCCCCGACCGCTGGTCTGCATTTTGACGAACCTTTGCTGGAAAAATTACGCGACA
AAGGCGTGGAGATGGCGTTCGTCACCCTGCACGTTGGTGCGGGCACCTTCCAGCCGGTGC
GCGTCGACACCATTGAAGATCACATCATGCACTCGGAATACGCTGAAGTACCGCAGGATG
TGGTAGACGCGGTACTGGCGGCGAAAGCGCGCGGTAACCGGGTGATTGCGGTTGGCACCA
CCTCGGTACGTTCACTGGAAAGCGCGGCTCAGGCGGCGAAAAACGATCTCATCGAACCGT
TCTTTGACGACACCCAAATCTTTATCTATCCGGGCTTTCAGTACAAAGTGGTCGATGCGC
TGGTGACGAACTTCCACTTGCCAGAGTCGACGCTGATTATGTTGGTTTCGGCCTTTGCCG
GTTATCAACACACCATGAGCGCCTATAAAGCAGCGGTAGAAGAGAAATATCGCTTTTTTA
GTTACGGTGATGCGATGTTTATCACGTACAATCCGCAGGCAATTAATGAGCGCGTCGGGG
AGTAATTCCGCGGCGCTGGTTTAAAACGTTGGACTGTTTTTCTGACGTAGTGGAGAAAAA
ATGAAATTTGAGCTGGACACCACCGACGGTCGCGCACGCCGTGGCCGCCTGGTCTTTGAT
CGTGGCGTAGTGGAAACGCCTTGTTTTATGCCTGTTGGCACCTACGGCACCGTAAAAGGG
ATGACGCCGGAAGAAGTTGAAGCCACTGGCGCGCAAATTATCCTCGGCAACACCTTCCAC
CTGTGGCTGCGCCCGGGCCAGGAAATCATGAAACTGCACGGCGATCTGCACGATTTTATG
CAGTGGAAAGGACCAATCCTTACCGACTCCGGCGGCTTCCAGGTCTTCAGCCTTGGTGAT
ATTCGTAAAATCACCGAACAGGGCGTGCACTTCCGTAACCCGATCAACGGCGACCCGATT
TTCCTCGACCCGGAAAAGTCGATGGAGATTCAGTACGATCTTGGTTCGGATATCGTCATG
ATCTTTGATGAGTGTACGCCGTATCCTGCTGACTGGGATTACGCAAAACGCTCCATGGAG
ATGTCTCTGCGTTGGGCGAAGCGTAGCCGTGAGCGTTTTGACAGTCTCGGAAACAAAAAT
GCGCTGTTTGGTATCATTCAGGGCAGCGTTTACGAAGATTTACGTGATATTTCTGTTAAA
GGTCTGGTAGATATCGGTTTTGATGGCTACGCTGTCGGCGGTCTGGCTGTGGGTGAGCCG
AAAGCAGATATGCACCGCATTCTGGAGCATGTATGCCCGCAAATTCCGGCAGACAAACCG
CGTTACCTGATGGGCGTTGGTAAACCAGAAGACCTGGTTGAAGGTGTGCGTCGCGGTATC
GATATGTTTGACTGCGTAATGCCAACCCGCAACGCCCGAAATGGTCATTTGTTCGTGACC
GATGGCGTGGTGAAAATCCGCAATGCGAAGTATAAGAGCGATACTGGCCCACTCGATCCT
GAGTGTGATTGCTACACCTGTCGCAATTATTCACGCGCTTACTTGCATCATCTCGACCGT
TGCAACGAAATATTAGGCGCGCGACTCAACACCATTCATAACCTTCGTTACTACCAGCGT
TTGATGGCGGGTTTACGCAAGGCTATTGAAGAGGGTAAATTAGAGAGCTTCGTAACTGAT
TTTTACCAGCGTCAGGGGCGAGAAGTACCACCTTTGAACGTTGATTAATATTAATAATGA
GGGAAATTTAATGAGCTTTTTTATTTCTGATGCGGTAGCGGCAACGGGTGCACCGGCGCA
AGGTAGCCCGATGTCTTTGATTTTGATGCTGGTGGTATTCGGTCTGATTTTCTATTTCAT
GATCCTGCGTCCACAGCAGAAGCGCACCAAAGAACACAAAAAGCTGATGGACTCCATTGC
CAAAGGTGATGAAGTTCTGACGAACGGTGGCCTGGTTGGTCGCGTAACCAAAGTAGCGGA
AAACGGCTACATTGCTATCGCGCTGAATGACACCACTGAAGTAGTTATTAAACGTGACTT
CGTAGCTGCCGTCCTGCCGAAAGGCACCATGAAGGCGCTGTAATTAAAATTTTTCCCTAA
GGGAATTGCCGTGTTAAACCGTTATCCTTTGTGGAAGTACGTCATGCTGATCGTGGTGAT
TGTCATCGGTCTGCTGTATGCGCTTCCCAACCTGTTTGGTGAGGATCCGGCTGTTCAGAT
CACTGGTGCGCGCGGAGTCGCCGCCAGTGAGCAAACGCTGATCCAGGTCCAGAAAACGTT
ACAAGAAGAAAAAATAACTGCTAAGTCTGTGGCACTGGAAGAGGGCGCTATTCTTGCGCG
CTTCGACTCCACTGACACCCAGCTGCGCGCTCGTGAAGCATTAATGGGCGTTATGGGTGA
CAAATACGTCGTGGCGCTTAACCTTGCCCCGGCAACGCCGCGCTGGCTGGCAGCTATTCA
CGCTGAGCCGATGAAGCTCGGCCTTGACCTGCGTGGCGGCGTTCACTTCCTGATGGAAGT
GGATATGGACACCGCGCTTGGCAAACTCCAGGAACAAAATATCGATAGCCTGCGCAGCGA
CCTGCGCGAAAAGGGCATCCCGTATACCACCGTTCGTAAAGAAAACAACTACGGCCTGAG
CATCACTTTCCGCGATGCTAAAGCTCGTGATGAAGCCATTGCGTATCTGAGCAAGCGTCA
TCCGGACCTGGTGATTAGTAGCCAGGGCAGCAACCAGCTGCGTGCGGTAATGAGCGATGC
TCGCCTTAGTGAAGCGCGTGAATATGCGGTGCAGCAGAACATTAATATCCTGCGTAACCG
TGTAAACCAACTTGGTGTGGCGGAGCCGGTGGTTCAGCGTCAGGGTGCTGACCGTATCGT
TGTTGAACTGCCAGGTATTCAGGACACCGCGCGTGCGAAAGAGATTCTGGGTGCGACGGC
AACGCTGGAATTCCGTCTGGTAAACACTAACGTTGATCAGGCCGCAGCGGCATCCGGTCG
CGTACCTGGCGACTCTGAAGTGAAACAGACCCGCGAAGGTCAGCCAGTTGTGCTGTACAA
ACGCGTAATTCTGACCGGTGACCATATCACCGACTCCACTTCCAGCCAGGACGAATACAA
CCAGCCGCAGGTTAACATCTCGCTCGACAGCGCAGGTGGCAACATTATGTCTAACTTCAC
CAAGGACAACATCGGCAAACCGATGGCGACCCTGTTTGTGGAGTACAAAGACAGCGGTAA
GAAAGATGCAAACGGTCGTGCGGTTCTGGTGAAACAGGAAGAGGTGATTAACATCGCCAA
CATCCAGTCTCGTCTGGGTAACAGCTTCCGTATCACCGGCATCAACAACCCGAACGAAGC
CCGTCAGCTGTCACTGCTGCTGCGTGCCGGTGCGTTGATCGCGCCGATTCAGATTGTTGA
AGAACGTACAATTGGCCCGACCCTGGGTATGCAGAACATTGAGCAGGGGCTGGAGGCTTG
CCTTGCCGGTCTGCTGGTTTCTATTCTGTTCATGATCATCTTCTATAAGAAGTTTGGTCT
GATTGCGACCAGTGCTCTGATTGCCAACTTGATCTTGATTGTCGGCATTATGTCGCTGTT
GCCAGGCGCAACGCTGAGTATGCCAGGTATCGCGGGTATCGTCTTAACTCTTGCGGTAGC
GGTCGATGCGAACGTACTTATCAACGAACGTATTAAAGAAGAGTTGAGCAACGGACGTAC
TGTTCAACAGGCAATTGATGAAGGTTATCGTGGCGCATTCAGTTCTATCTTCGATGCGAA
CATCACCACGCTGATTAAAGTCATCATCCTGTACGCAGTGGGTACCGGGGCAATTAAAGG
GTTCGCGATTACTACCGGTATCGGTGTGGCGACGTCGATGTTTACCGCGATTGTCGGTAC
GCGTGCCATCGTAAACCTGCTATATGGCGGCAAGCGCGTCAAGAAGCTGTCAATCTGAGG
AGTGCGATGTGGCACAGGAATATACTGTTGAACAACTAAACCACGGCCGTAAAGTCTATG
ACTTTATGCGCTGGGACTACTGGGCTTTTGGCATCTCTGGTCTGCTGTTAATCGCCGCTA
TCGTTATTATGGGCGTGCGCGGCTTTAACTGGGGGCTGGATTTCACCGGTGGTACGGTTA
TCGAAATTACGCTCGAAAAACCGGCTGAAATTGACGTAATGCGTGATGCATTGCAAAAAG
CCGGTTTTGAAGAGCCGATGCTGCAAAACTTTGGTAGCAGCCACGACATCATGGTCCGTA
TGCCGCCTGCTGAAGGCGAAACCGGCGGTCAGGTGCTGGGCAGCCAGGTCCTGAAGGTGA
TTAACGAATCCACCAATCAGAATGCGGCAGTGAAGCGTATTGAGTTCGTCGGTCCGAGCG
TGGGGGCAGACCTTGCGCAAACCGGTGCGATGGCGTTGATGGCGGCGCTGCTGTCTATCC
TCGTGTACGTAGGTTTCCGCTTTGAGTGGCGACTGGCGGCAGGGGTTGTTATTGCGCTGG
CGCACGACGTTATCATTACGCTGGGTATTTTGTCGTTATTCCATATCGAGATTGACCTGA
CCATTGTGGCATCGTTGATGTCAGTTATCGGTTACTCGCTTAACGACAGTATCGTGGTAT
CGGACCGTATTCGTGAAAACTTCCGCAAGATCCGTCGCGGTACGCCTTACGAAATCTTTA
ACGTGTCCTTGACCCAGACGCTGCACCGTACCTTGATCACATCCGGTACTACCTTGATGG
TTATCCTGATGCTGTACCTCTTCGGTGGTCCGGTACTGGAAGGCTTCTCGCTGACCATGC
TGATTGGTGTTTCCATCGGTACTGCATCTTCCATCTACGTAGCATCGGCGCTGGCTCTGA
AACTGGGTATGAAGCGCGAACACATGCTGCAGCAGAAAGTGGAAAAAGAAGGGGCGGATC
AGCCGTCAATTCTGCCGTAATCAAGTTCCCGTTGATGTTGAAAATCCCGGTCAGAAGATC
GGGATTTTTTTTGATGTATGGAGATTGCGAAAATCCCCGCATCTTGGGAAACTGCGCGTA
ACCCTACATTTCATCCAGGTAACTTTTCATGGCTATAATCCCAAAAAACTATGCGCGGTT
AGAAAGCGGCTATCGCGAAAAAGCATTAAAAATCTATCCGTGGGTCTGCGGTCGCTGTTC
TCGCGAGTTTGTTTATTCCAACCTGCGTGAACTTACCGTTCACCACATTGATCACGACCA
TACCAATAACCCGGAAGACGGCAGTAACTGGGAGTTATTGTGTCTTTATTGCCACGATCA
CGAGCATTCAAAATATACCGAAGCAGATCAGTATGGTACGACCGTTATCGCAGGGGAAGA
TGCGCAGAAAGATGTCGGTGAAGCGAAGTACAACCCATTCGCTGACCTGAAAGCGATGAT
GAACAAGAAGAAGTGATAAAAACGCAAAATTGCCTGATGCGCTACGCTTATCAGGCCAAC
GTAATCTCAGCAATGTATTGAATTTACGTGCTTTTGTAGGCCGGATAAGGCGTTTACGCC
GCATCCGGCATGAACAAAGCGCACGTTGTTAACAAACTGAAATGCCGGATACAAGATCCG
GCATTTCATTCATCAGAAGTTGTAACCTACTACCAGGTAACCACCCCAGCCGGTAGAGCG
AACGTTGAAGTTGCCGTTGCCGAAGTTCAGTTCTGCATCGTCGTTCCACTGACCACCGTC
GTGCCAGTAACGAGCTACGACAGAGTAGTGCCAGTGATCGTAGTTCAGAGCCAGAATATG
GCTGGAAGCGATGGAGTTATTGGTACGGGTCTTAATACCGTTGATTGCATTACCGCTGTC
ATCCCCTAAATCGGAACCCCAGTCGAAGTTGGTAAAGCCGATGTAGCTCAGCTGACCGCC
CCACAGATCGGTAATCGGCACAAAGTATTTAATTTTGAAACGGTAACCGTCCCACTCGTT
TTCATTCGCTGCGCCATAGTTCTGCCACTGGTATTTCGCATAGACGTTCATGGACAGGCT
CATCGGCAGGCCAGTATCGATATCGGTACCCAGACCCATGTACCAGGTGCTCTGGCGACC
ATCTTTATTACGACCCATGTCGTAAATGTAGTTGTTCGCGAAGTACCACTCTTTGAACGG
ACCAAAGCTAAGGTCAGTATTGGTCAGCTTGTCGATGGAGAAACGTGGTTCGATTTCCAT
AAACAGCGGAGAACCGTGGTTCCAGATACCTTTTGCATCGGAGTTACCGCCGAAGAATAC
CGGCGCATCCGCATAACCATAGAAGTCGAACCAGTCTTTTTTAGCGAATGCTTCGTACTC
AAGGTAGGTATCGTTGCGGATCTGCGGTCCGAAACGGGTGTGATAGCTTCCGACAACGTT
AACGCTCTGGTGCCACCAGTCGGAAAGATACTGCGGTTTGTCGTTTTCAGCTGCGTTGAC
AGTAAAAGACGAAGAGAGCGCCAGTACCGCACCGGCTGCCAGTAATGTTTTTTTCATATG
TATGCCACTGTTTGAAAATCCCTTGCGGGAGTGAAAAAGGCGCAAATTGCGTTTCTAAAT
ATTTCGTATACAGAGGAGCCTATTATAAAAATCATTGCTCACAAAAATATGTTTCGTTTC
ACAGTTCTATCATTTACGTAATCGATTGCGTTCACGTTTACACACATTCGGGCGGGGATT
GTACTGACTTTCACCCTTGTTGCAAACTTTTACTATCAATCTGGGTGATGTAAGCAGAGT
AACAAAATGACGGGGAAAGATGTTGCGGGACGCACAAAACGCCCCGCGAAACGTTTACTG
CATAACAGGTTGAATGTCGTGGATACGTACAAAGCCTAACTGATCCACAGAAATACCCTT
TAACTGTAACGGAATATCAACATCGCTGGGGGCGAGGACGCTGGCAGGGGCGTTAATCAA
TTGATTCTGCACATTGATTTCCTGAAAGTTGTCTATTGTTCCCTGAATTTGCCCATATTC
AACAGTTCCGCTGAATGCGGGCAAGGGATCATTCGACTCGCCCTGAATACGTAGCGTCAG
GGTGGTGCCATCTGTATCAGGCGTAATATTCACCAGCGACATACGTAAAGTACCGATCTG
GCTTTCCAGTCTTGCTGGTGTTTTCGCTCCAGGCAGAAGGTAAACCCCACTGCTGGATTT
TGCATTCAGCCTGTTTTGCTGAGTGATTTTGACTGTTTCTTTATCCGGTGCGCCGTAAAA
CCCCGTCCTTCAGGGCGGGGATATAAGGCGCGGTTTTCCACCTGACCAGGTGTTTGCTGT
TGTTCAATGTATTGGCGGATGACGGATATTGGCGCACCTCCGCAGCTACTGGCAAAATAG
CCAGGACTCCACAAAACGCCTTTGTAGTAATACCTGACTGCAATATCTGGTCGATCTCGT
CGCAGTAACCTACCCGATACGCCTTTGAGGCTGTTTACCAGACTGGATATCGCCAGTTTG
GGAGGTTAGTTAATTAACAAATGGACGTGATCTGGTTCGCCATCCATTTCAACCAGTTCA
GCTTCAAAATCAGCACATACATTTGAAAAGTAAGTGCGTAGTTTTTCTGTCGCGTCATGG
TCAAAAATCTGGCGTCGGTATCTGGTGACAAAGACCAGGTGAACATGCATCAGGAAAACA
CAATGCCTTCCACGCCGGATATCGGTTTCTTTTTTCATAGACCAAAGTATCATTTGACCT
GTGAAACGATTACAGGCATTTAAATTCCAGTTAAGACCAAGTGGTCAACAGGAGTGTGAA
ATGAGGCGCTTCGCAGGCGCATGTCGTTTCGTTTTCAATCGTGCTCTGGCGCTTCAGAAT
GAGAATCATGAGGCCGGTAATAAATACATCCCTTACGGGAAAATGGCTTCCTGGCTGGTT
GAGTGGAAAAATGCCACTGAAACGCAATGGCTTAAAGATGCCCCGTCACAGCCATTGCAA
CAGTCACTGAAAGACCTTGAGCGGGCTTACAAAAACTTCTTCCAGAAGCGGGCTGCTTTT
CCCCGATTCAAAAAGCGGGGACAGAATGATGCATTCCGCTACCCGCAGGGCGTTAAGCTC
GATCAGGAAAACAGCCGTATTTTTCTGCCGAAACTTGGCTGGATGCGCTACCGGAATAGC
CGTCAGGTCACGGGTGTTGTGAAAAATGTCACGGTCAGCCAGTCCTGCGGTAAGTGGTAC
ATCAGTATTCAGACTGAAAATGAAGTATCAACTCCGGTTCACCCTTCAGCATCAATGGTC
GGGCTGGATGCTGGCGTGGCTAAACTCGCCACGCTGTCAGATGGCACAGTCTTTGGGCCT
GTAAACAGTTTTCAGAAAAACCAGAAGACGCTGGCGAGACTTCAGCGGCAGTTAAGCCGC
AAGGTCAAATTCAGCAACAACTGGCAGAAGCAGAAATGCAAAATACAGCGACTGCATTCC
CGTATCGCAAATATCCGCAGGGACTACCTTCACAAAGTCACAACGACCGTCAGCAAAAAC
CACGCAATGATAGTCATTGAGGATTTGAAGGTCAGCAACATGTCAAAGTCAGCAGCGGGT
ACGGTCAGCCAGCCGGGGCGCAATGTCCGGGCAAAATCAGGTTTAAACCGTACGATACTG
GATCAGGGCTGGTATGAAATGCGCCGCCAGCTTGAGTACAAGCAGCTCTGGAGTGGCGGT
CAGGTGCTTGCTGTTCCGCCAGCGTACACAAGCCAGCGTTGCGCGTGCTGTGGTCATACA
GCGAAAGAAAATCGCCTGTCACAAAGTAAATTCAGATGCCAGGTATGTGGATATACAGCG
AACGCCGATGTAAATGGCGCTCGTAACATTTTAGCGGCGGGGCACGCCGTTCTTGCCTGT
GGAGGGATGGTGCAGTCAGGCCGCCCGTTGAAGCAGGAACCCACCGAAATGATTCAGGCG
ACAGCCTGAACGTAGCAGGGATCCACGTCCTTCAGGGCGTGGAGGATGTCAATGAGTTGC
GTCATCTCCTGGTTCAGCGTGCTGACGCTGTGTTTCATCTGTCGCACTTCGCTTTGCTGC
ACACAGGCGCTAAGGCTGAACAGGCTTCCCAGCAGGAGCAGTCGAAAAACGTTAGTATTC
ATAGGTCGTCCCTTTCTCGTCGCAATTAGTCTAATGGTAGAGGGTAAAAGCAGTGAAAGC
ATCGATCCTTTATCTCAAAAGCGTTGCGCCTTTGTTGTATCGTCAGTTCAGGGTAAAATA
GATTTCTGTTAACCACCTGGTCAGGACGCCGTATGCATTGCCCATTCTGTTTCGCCGTGG
ACACTAAGGTAATTGACTCTCGTCTCGTGGGCGAGGGCTCATCTGTACGCCGCCGTCGGC
AGTGTCTGGTGTGTAATGAACGTTTCACCACCTTTGAAGTGGCGGAGCTGGTTATGCCGC
GTGTTGTAAAAAGCAACGACGTGCGTGAACCGTTTAATGAAGAGAAATTGCGTAGCGGAA
TGCTGCGGGCGCTGGAAAAACGTCCGGTGAGTTCCGATGATGTCGAAATGGCAATCAATC
ATATTAAATCGCAGCTGCGCGCCACGGGTGAGCGCGAAGTGCCGAGCAAGATGATTGGCA
ATCTGGTGATGGAGCAATTGAAAAAGCTCGATAAAGTCGCCTATATCCGTTTTGCCTCTG
TCTACCGCAGTTTCGAAGATATCAAAGAATTTGGCGAAGAGATCGCGCGCCTGGAGGACT
AAGCCGTGCAGGACGAGTATTACATGGCGCGGGCGCTAAAGCTGGCGCAACGAGGACGTT
TTACCACGCATCCCAACCCGAATGTCGGGTGCGTCATTGTCAAAGATGGCGAAATTGTCG
GTGAAGGTTACCACCAACGAGCGGGTGAACCGCATGCCGAGGTACACGCGTTGCGCATGG
CTGGCGAAAAAGCCAAAGGCGCAACGGCGTATGTCACACTCGAACCCTGTAGCCATCATG
GTCGTACGCCACCGTGTTGTGATGCATTAATTGCTGCGGGCGTGGCGCGCGTGGTTGCCT
CGATGCAAGATCCTAACCCGCAGGTAGCTGGGCGAGGGCTATATCGCCTGCAACAGGCTG
GTATTGACGTCAGCCACGGCCTGATGATGAGTGAAGCCGAGCAATTGAATAAAGGCTTTC
TCAAGCGGATGCGCACCGGCTTTCCTTATATTCAGTTAAAACTTGGCGCATCGCTTGATG
GTCGCACGGCGATGGAGAGTGGCGAAAGCCAGTGGATCACTTCGCCTCAGGCGCGACTCG
ATGTACAACGACTGCGCGCACAAAGTCATGCCATTTTAACCAGCAGTGCCACGGTGCTGG
CGGATGATCCGGCCTTAACGGTGCGTTGGTCTGAACTGGATGAACAAACTCAGGGGCTCT
ACCCGCAACACAATCTCCGCCAGCCGGTACGTATTGTGATTGATAGCCAAAATCGCGTGA
CGCCGGAACATCGCATTGTGCAGCAGCCCGGCGAAACCTGGTTCGCGCGTACGCAGGAAG
ATTCTCGTGAGTGGCCGGAAACGGTGCGTACCTTGCTGATTCCAGAGCATAAAGGTCATC
TGGATCTGGTTGTACTAATGATGCAACTGGGTAAACAGCAGATTAACAGCATCTGGGTGG
AAGCGGGGCCAACGCTCGCTGGCGCATTGCTGCAGGCGGGTTTAGTCGATGAGCTGATTG
TCTATATCGCACCTAAACTATTAGGCAGCGACGCCCGTGGATTATGCATACTACCAGGGC
TTGAGAAATTAGCTGACGCCCTCCAATTTAAATTCAAAGAGATACGTCATGTAGGCCCGG
ATGTTTGCCTGCATTTAGTGGGTGCATGATCTCCCGGCTCGAAAGGGAAGCAGCGCACGA
AATATTATGCTAAAATCCGCCCCCCTGCGGGGCCATACTCGAACCCGAAGGAAGAAAATG
AACATTATTGAAGCTAACGTTGCTACCCCGGACGCTCGCGTCGCCATCACCATCGCGCGT
TTCAACAACTTTATCAATGACAGCCTGCTGGAAGGTGCAATTGATGCACTGAAACGTATC
GGTCAGGTAAAAGATGAAAACATTACCGTTGTTTGGGTGCCTGGTGCCTATGAGCTGCCG
CTGGCGGCGGGTGCACTGGCTAAAACCGGTAAATACGACGCGGTGATTGCGCTGGGTACG
GTTATTCGTGGTGGCACTGCCCACTTTGAATATGTCGCTGGTGGTGCAAGCAACGGCCTG
GCGCATGTTGCCCAGGACAGCGAAATTCCGGTTGCTTTTGGGGTTCTGACCACTGAAAGC
ATTGAACAAGCGATCGAACGTGCTGGCACCAAAGCTGGCAACAAAGGTGCAGAAGCTGCA
CTGACCGCGCTTGAAATGATTAATGTATTGAAAGCCATCAAGGCCTGAAATTAGTAAGGG
GAAATCCGTGAAACCTGCTGCTCGTCGCCGCGCTCGTGAGTGTGCCGTCCAGGCGCTCTA
CTCCTGGCAGTTGTCCCAGAACGACATCGCTGATGTTGAATACCAGTTCCTGGCTGAACA
GGATGTAAAAGACGTTGACGTCCTGTACTTCCGTGAGCTGCTGGCCGGGGTGGCGACTAA
CACCGCATACCTCGACGGACTGATGAAGCCATACCTGTCCCGCCTGCTGGAAGAACTGGG
CCAGGTAGAAAAAGCAGTACTGCGCATTGCGCTGTACGAGCTGTCTAAACGTAGCGATGT
GCCATACAAAGTGGCCATTAACGAAGCGATCGAACTGGCGAAATCGTTCGGCGCAGAAGA
CAGCCATAAGTTCGTCAACGGCGTACTCGATAAAGCAGCACCTGTGATTCGCCCTAACAA
AAAGTGATATCCAGGCCGGTAGATTCACGGAAGACCGTTCCGCGATCGCCGGCCTTTTCT
TTTTTACCTGCTGAGGCATAACGTATGGCATGTGGCGAGTTCTCCCTGATTGCCCGTTAT
TTTGACCGTGTAAGAAGTTCTCGTCTTGATGTCGAACTGGGCATTGGCGACGATTGCGCA
CTTCTCAATATCCCCGAGAAACAGACCCTGGCGATCAGCACTGATACGCTGGTGGCGGGC
AACCACTTCCTCCCTGATATCGATCCTGCTGATCTGGCTTATAAAGCACTGGCGGTGAAC
CTAAGCGATCTGGCTGCGATGGGGGCCGATCCGGCCTGGCTGACGCTGGCATTAACCTTA
CCGGACGTCGACGAAGCGTGGCTTGAGTCCTTCAGCGACAGTTTGTTTGATCTTCTCAAT
TATTACGATATGCAACTCATTGGCGGCGATACCACGCGTGGGCCATTATCAATGACGCTG
GGTATCCACGGCTTTGTTCCGATGGGACGAGCCTTAACGCGCGCTGGGGCGAAACCGGGT
GACTGGATCTATGTGACCGGTACACCGGGCGATAGCGCCGCCGGGCTGGCGATTTTGCAA
AACCGTTTGCAGGTTGCCGATGTTAAAGATGCGGACTACTTGATCAAACGTCATCTCCGT
CCATCTCCGCGTATTTTACAGGGACAGGCACTGCGCGATCTGGCAAATTCAGCTATCGAT
CTCTCTGACGGTCTGATTTCCGATCTCGGGCATATCGTGAAAGCCAGCGACTGCGGCGCA
AGTATTGACCTGGCATTGCTGCCGTTTTCTGATGCGCTTTCTCGCCATGTTGAACCGGAA
CAGGCGCTGCGCTGGGCGCTCTCTGGCGGTGAAGATTACGAGTTGTGTTTCACGGTGCCG
GAACTGAACCGTGGCGCGCTGGATGTGGCTCTCGGACATCTGGGCGTACCGTTTACCTGT
ATCGGGCAAATGACCGCCGATATCGAAGGGCTTTGTTTTATTCGTGACGGCGAACCTGTC
ACGTTCGACTGGAAAGGATATGACCATTTTGCCACGCCATAAAGATGTCGCGAAAAGTCG
CCTGAAGATGAGTAATCCGTGGCATCTGCTTGCTGTCGGATTCGGAAGTGGATTAAGCCC
AATCGTTCCTGGCACGATGGGATCGCTGGCGGCGATTCCGTTCTGGTATCTGATGACCTT
TTTGCCCTGGCAGCTCTATTCGCTGGTGGTGATGCTGGGGATCTGTATCGGCGTCTATCT
TTGTCATCAAACGGCGAAAGACATGGGCGTGCACGATCACGGCAGCATTGTCTGGGACGA
ATTTATTGGTATGTGGATCACGCTCATGGCGCTGCCGACCAATGACTGGCAGTGGGTCGC
CGCCGGGTTTGTGATTTTCCGTATCCTGGATATGTGGAAACCGTGGCCGATCCGCTGGTT
TGACCGCAATGTACATGGCGGCATGGGGATCATGATCGACGATATTGTCGCCGGGGTAAT
TTCCGCAGGCATCCTGTACTTTATCGGTCATCACTGGCCGCTGGGTATTCTTTAATGCCA
TTGACCGGGAGGTGTAGGCGATTCCAGACCACCCGGTTTGATTTATAAATGAACAGTGCC
CCAATTTTGGGGCACTCTGTTAAAGTAAAACCCGACATCACCGAATATATTATACGGCGA
TATTTTAAGGTGTATCTTTGTCACTCATAATTCACGTACACTCAAATATCGTCAGTCGAC
GAACTCATAATAATTGCTCATATTCTCTGACTGTTGCCGAAAAATATCATCAAAGTTATC
CTTAATGGTTTGGTTTATAGTGTTGAATAAATTTTTAGAAAGTTCATCTATTTTGTCTTG
AATCTTTGGTTTTATTTTATCTTGAATTTCACGGGTAACCAAAAGTTGGTCCAATTGATC
ATCCATTTTGTATTTTGCAATTAATTGTGCAGTTAAAGGTATTTTCTTTAAATAATCATT
TTTTGTTATTTTATACTGGTCGATAAAATATTGTCTGGCTTGTTCTTGTTTATAGTTAAA
AATCTCATTGTATTTTTTTCTGCTTATTTTTCCTTCAAGATTCATTGCTTGATTGAATAT
GCTCTTTAAATGCTGATTATAGAAAATAAAATTATCAATATCTTGTATTATTTTAGTGGT
TGTTGATTTTTCATCAAATTTTAATGACTCAGGGTTTTTATCTGATTCAATATAGTCAAG
AATAATTTTTGCTAATGGGCTAATATCTTTTTCTTCTGTTGATTCTGCTTCTGCTTTTAA
TATCGGATTAAAAAGGTCGGTACGGTAAAGTTTCGTGCCTTTCATCCTGACGATGTCAGG
AAGAATAGTGTTTGAAAGATTAGCCTCGCTAAAGTCCACATTTTGGCAATCACTTTCTGA
TAAATCTGCCCAATTGAAAGTGGTTTTAACACAGGAGCAGTTAGTTAGAATCATCCCTTT
CGTTTCATTCCCATGTGATTTCTGATAAGTTATCCTTTGTATTATTTGATCTGCTTCTGG
ATATTGCATCTCAGGTTCTTTTTCTTTACCATATATCACCGCATTATCAAGAATTGCGCC
AGTGCAATTCATATTTGTTAGATCGCATTTGATAAATCTACAACTGTTAAAATTCGCATT
TGTACAATTCGTATTTGTAAACTTGACGCTATCAAAATAAGTATGTTCGAAGTTGACATT
TGAGCAGTTACAGTTTCCCAGATCTATACCGAAATCTATATCGGGATCTTTATTGGGATC
TTTACCGGAAATATTGCTGTGTGCTAGATATAGACCGCTGAAATCGTAATATCCATTGTC
ATCCTTTTCTATTGGGAGTGAATAAGTCTTTACTACCTCGTTAACAATAGAGATAGTTCC
ACGTATCATCAGATTTTCTCCGACTTTATAAAAAATAATGTTATGTTTGATGGTGCTGTT
GTATGGCTCTGGCAATGAGGATGCAATTTTATTCCAGAAACAACAAAGCGTGGTCTGCTT
TTGTTTGGGCGAGAGGTTATCAAATTTCAGGTTTAAATATGAGTCTAAATCTGACGATGC
ATCTATATTAAAATTGGGATCTGGAGATGACGCTGAATTATAATTTAGAACTGACAATGT
ATTGATGTATTTATGAATCGATTTAAATGCTTTTTGTTTATCACTGCCCAGAAAAAAATC
ACGAATTTTGTTCCATAGCCTTTCGATAAGATTTTGATTTAAATCGTGCTTCATTGAGTT
TCTTAAATCTGCAACCGGTACATCAGTAAACAGGATCGGTTGTTTGGTGATAGTTTTCAT
CATGATTGTAATCCTCTTACGTTGACTAAATAAGACAGTTTTAGGGAGTATTACCTGGAG
AAACTATCAAAAATCGCTCAAAGGGATGAAGATGATGAATAGCTGCAAACTCATTCACGA
AGAATTTCTCTTGCAGAGGTGGATTATGGTTACAGAAGATGATGGGAGGTACGTTGTCCC
CATCATCGCAGACGATGGGGAATTCAGCAGATAAAATGGCTGAAAAGCGAAATTTACTTA
AATCCTACTACCGGATGCGGTTTATACGGCGTTTCCAGTTCAGCAATCTGTTCCGGCTTC
AAGGTGATATCCACCGCGTTCAGCAGCTCATCAAGCTGTTCTTCCCGCGAAGTTCCGATA
ATCGGTGCGGCAATGCCCGGTTTACTCAACAACCAGGCCAGCGCAACTTGTGCTCGTGTT
GCACCCAGTTCTTCACTGACGCCCGTTAACCGCTCTGCGATCTGCGCGTCATTTTCATCG
CTTTCTTTATAGAGATTTTTCCCCACCTCATCAGACACCAGTCGTGCGGTAGTTTCTCCC
CACGGACGTGTCAGACGACCCCGCGCCAGCGGGCTCCATGGAATCACCGCTACGCCCTCC
TGGTAACACAGTGGCAGCATCTCGCGCTCTTCTTCTCGATAAATCAGATTGTAGTGATCC
TGCATACTGACAAACTGCGCCCAGCCGTGCTGTTTTTGTAGTTCCAGTGCCTGAGCAAAC
TGCGAAGCGTGCATGGATGACGCGCCGATATAACGCGCTTTCCCGGCTTTTACCACGTCG
TTGAGGGCTTCCAGCGTCTCTTCGATCGGCGTGTTGTAATCCCAGCGATGAATTTGCAGG
ATATCGACATAATCCATGCCGAGACGGCGCAGGCTGTCGTCGATAGAGCGCAATATTTGC
GCACGGGATAATCCTTCCGGCAAATCACCAACGCGATGGAACACTTTGGTGGCAACGACC
ACGTCTTCACGACGGGCGAAATCCCGCAGTGCGCGACCAACGATCCCTTCGCTGCTGCCA
TCGGAATAGCTATTGGCGGTATCAAAGAAATTTATGCCGCCTTCCAGCGCGCGTTTAATG
ATGGGACGGCTGCTTTCTTCCGGCAGTGTCCATGCGTGATTACCACGATCTGGCTCGCCA
AAGGTCATACAGCCGAGGCAAAGTCGGGAAACGCGAAGGTCGGTTTTTCCTAAGGGGTTG
TATTGCATGCTGCCACTCCTGCCATGAATAATTTCTTAAGCATAGCAGGAGTAGAGTAGG
GATTATGCCAGCCAGGCCTTGATTTTGGCTTCCATACCGGCGGCATCGAGGCCGAGTTCG
GCGCGCATTTCTTCCTGTGTTCCTTGTGGAATAAAGAAGTCAGGCAGGCCAATGTTCAGC
ACGGGTACTGGTTTACGATGGGCCATCAGCACTTCGTTCACTCCGCTGCCTGCGCCGCCC
ATAATGGCGTTTTCTTCTACGGTGACCAGCGCTTCATGGCTGGCGGCCATTTCCAGAATT
AACGCTTCATCAAGCGGTTTCACAAAACGCATATCGACCAGCGTAGCGTTCAGCGATTCA
GCGACTTTCGCCGCTTCTGGCATCAGCGTACCAAAGTTAAGGATCGCCAGTTTCTCGCCA
CGACGCTTCACAATGCCTTTGCCAATTGGCAGTTTTTCCAGCGGCGTCAGTTCCACGCCA
ACCGCGTTGCCACGCGGGTAGCGTACCGCTGACGGGCCATCGTTATAGTGATAGCCGGTA
TAGAGCATCTGGCGACATTCGTTTTCATCGCTCGGGGTCATAATGACCATTTCCGGAATA
CAGCGCAGGTAAGAGAGATCAAAAGCGCCCTGGTGGGTTTGACCATCAGCACCAACAATG
CCCGCGCGGTCGATGGCGAACAGGACCGGGAGTTTTTGAATCGCCACGTCATGCAGCACC
TGATCATAGGCGCGTTGCAGGAAGGTGGAGTAGATCGCGACAATGGGTTTGTACCCACCA
ATCGCCAGACCCGCAGCAAAGGTCACTGCGTGTTGCTCGGCAATTGCCACATCGAAGTAG
CGATCCGGGAATTTACGTGAAAACTCGACCATGCCGGAACCTTCACGCATCGCCGGAGTA
ATCGCCATCAGCTTGTTATCTTTCGCTGCCGTTTCGCACAACCAGTCGCCAAAGATTTTT
GAATAGCTTGGTAAACCGCCGCTACTTTTCGGCAAACAACCGCTGGAGGGATCAAATTTA
GGCACGGCGTGGAAGGTGATTGGGTCTTTTTCTGCCGGTTCATAACCACGACCTTTTTTG
GTCATGATATGCAGGAACTGCGGGCCTTTCAGGTCGCGCATGTTCTTAAGCGTGGTGATA
AGCCCCAGCACATCGTGACCGTCAACCGGGCCGATGTAGTTAAAGCCCAGCTCTTCAAAC
AACGTGCCAGGCACCACCATGCCTTTAATATGTTCTTCGGTACGTTTGAGCAGCTCTTTA
ATGGGGGGCACGCCAGAGAAAACTTTTTTCCCGCCTTCGCGCAGTGAAGAGTAAAGCTTA
CCGGAAAGCAGCTGCGCCAGATGGTTGTTGAGCGCGCCAACATTTTCGGAAATCGACATT
TCATTGTCGTTGAGAACCACCAGCATATCAGGACGGATATCGCCCGCGTGATTCATCGCT
TCAAACGCCATGCCAGCGGTAATCGCACCGTCGCCAATCACACAAACGGTGCGGCGATTT
TTGCCTTCTTTTTCGGCAGCGACCGCAATACCAATTCCGGCACTGATGGAGGTTGATGAA
TGCCCGACGCTTAATACGTCATATTCGCTTTCGCCGCGCCACGGGAACGGGTGCAGACCG
CCTTTCTGACGGATGGTGCCGATCTTGTCGCGGCGTCCGGTCAAAATTTTATGCGGATAA
GCCTGATGCCCCACATCCCAAATCAATTGGTCAAACGGGGTGTTGTAGACATAGTGCAGC
GCCACGGTCAGTTCGACCGTGCCCAGCCCGGAGGCGAAGTGCCCGCTGGAACGGCTCACG
CTGTCGAGTAAATAGCGGCGCAGTTCGTCGCAGAGTTTCGGTAAACTCTCTTTCGGCAAC
AGTCGTAACTCCTGGGTGGAGTCGACCAGTGCCAGGGTCGGGTATTTGGCAATATCAAAA
CTCATCAGGGGCCTATTAATACTTATTGTTTATTTATTACGCTGGATGATGTAGTCCGCT
AGCGCTTCCAGTGCCGAGGTATCGAGTGACTGCTCAGCCAGTTGTTTCAGCGACTGACGG
GCATCGTCGATCAGATCCCGGGCTTTCTTCCGGGCTTGCTCAAGACCCAGAAGTGCAGGG
TAGGTACTTTTACCAAGTTGCTGGTCGGCACCCTGGCGTTTTCCCAACGTTGCAGTATCT
CCTACCACATCCAGGATGTCATCCTGAACCTGGAAGGCAAGGCCGATGCTCTCTGCGTAC
TTGTCGAGTACTGGCAGAGCACGACGTCCTTTATCTCCGGCGCTTAATGCACCAAGGCGA
ACGGCGGCGCGAATCAATGCGCCGGTTTTATGACGATGAATACGCTCAAGCGCGTCCAGA
GGTACGTGTTTGCCTTCCGCGTCTAAATCTAATGCCTGACCACCGCACATTCCGGCAATA
CCGCTGGCGCTCGCCAGTTCTGAAATCATCGAAATTCTGTCGCGATCCGACACTTCCGGC
ATATCGGCATCGCTTAAAATCGAGAACGCCAGCGTTTGTAAAGCGTCACCAGCGAGAATC
GCGTTTGCTTCGCCAAACTTCACATGGCAGGTTGGCAAACCGCGACGCAGATCGTCATCA
TCCATTGCCGGTAAATCATCATGAATTAATGAGTAAGCGTGGATACACTCTACGGCGGCA
GCGGGCGCGTCCAGCGTGTTTGTGCTAACGCCGAACATATGACCGGTGGCATAAACCAGG
AAAGGTCGCAGGCGCTTACCACCTAATAATGCGCCATACTGCATGGTTTCGACCACGGGA
GTGTTCTGAAAGGGCAGTGGGGCGATAAAACGGCTCAGCGCCTGGTTGGCCTGCTTAACG
CAGGCTTCGAGTTGCTGCGGAAAGTCCATTACTCATTGTCCGGTGTAAAAGGGGTTAGAG
AGGCGTCTTCATTGTCAGACAGCAGAATTTGTACGCGCTGTTCGGCTTGTTGTAATTTGG
CCTGCCCCTGACGTGCCAGCTGCACGCCGCGTTCGAACTCGTTCAGCGCCTCTTCCAGCG
GCAGGTCACCACTTTCCAGACGGGTTACAATCTGTTCCAGCTCGCTCAGCGCCTTTTCAA
AGCTGGCGGGCGCCTCATTTTTCTTCGGCATAATGAATGTCTGACTCTCAATATTTTTCG
CCCCGTCATGGTAACGGACTCAGGGCAAATAGCAAATAACGCGCAATGGTAAGGTGATGT
GCGCAGCAAAGCGATGTTAGTGGTATACTTCCGCGCCTGGATGCAGCCGCAGGTGTGGGC
TGCTGTATTTTTCCCTATACAAGTCGCTTAAGGCTTGCCAACGAACCATTGCCGCCATGA
AGTTTATCATTAAATTGTTCCCGGAAATCACCATCAAAAGCCAATCTGTGCGCTTGCGCT
TTATAAAAATCCTTACCGGGAACATTCGTAACGTTTTAAAGCACTATGATGAGACGCTCG
CTGTCGTCCGCCACTGGGATAACATCGAGGTTCGCGCAAAAGATGAAAACCAGCGTCTGG
CTATTCGCGACGCCCTGACCCGTATTCCGGGTATCCACCATATTCTCGAAGTCGAAGACG
TGCCGTTTACCGACATGCACGATATTTTCGAGAAAGCGTTGGTTCAGTATCGCGATCAGC
TGGAAGGGAAAACCTTCTGCGTACGCGTGAAGCGCCGTGGCAAACATGATTTTAGCTCGA
TTGATGTGGAACGTTACGTCGGCGGCGGTTTAAATCAGCATATTGAATCCGCGCGCGTGA
AGCTGACCAATCCGGATGTGACTGTCCATCTGGAAGTGGAAGACGATCGTCTCCTGCTGA
TTAAAGGTCGCTACGAAGGTATTGGCGGTTTCCCGATCGGCACCCAGGAAGATGTGCTGT
CGCTCATTTCCGGTGGTTTCGACTCCGGTGTTTCCAGTTATATGTTGATGCGTCGCGGCT
GCCGCGTGCATTACTGCTTCTTTAACCTCGGCGGCGCGGCGCATGAAATTGGCGTGCGTC
AGGTGGCACATTATCTGTGGAACCGCTTTGGCAGCTCCCACCGCGTGCGTTTTGTCGCTA
TTAATTTCGAGCCGGTCGTCGGGGAAATTCTCGAGAAAATCGACGACGGTCAGATGGGCG
TTATCCTCAAACGTATGATGGTGCGTGCCGCGTCTAAAGTGGCTGAACGTTACGGCGTAC
AGGCGCTGGTCACCGGCGAAGCACTGGGCCAGGTGTCCAGCCAGACGCTGACTAACCTGC
GCCTGATTGATAACGTCTCCGACACGCTGATCCTGCGTCCGCTGATTTCTTACGACAAAG
AGCACATCATCAACCTGGCTCGCCAGATTGGCACTGAAGACTTTGCCCGCACGATGCCCG
AATATTGCGGTGTGATCTCCAAAAGCCCGACGGTGAAAGCGGTTAAATCGAAGATTGAAG
CGGAAGAAGAGAAGTTCGACTTCAGCATTCTCGATAAAGTGGTTGAGGAAGCGAATAACG
TTGATATCCGCGAAATCGCCCAGCAGACCGAGCAGGAAGTGGTGGAAGTGGAAACCGTCA
ATGGCTTCGGCCCGAACGACGTGATCCTCGATATCCGTTCTATCGATGAACAGGAAGATA
AGCCGCTGAAAGTCGAAGGGATTGATGTGGTTTCTCTGCCGTTCTATAAACTGAGCACCA
AATTTGGCGATCTCGACCAGAACAAAACCTGGCTGCTGTGGTGTGAGCGCGGGGTGATGA
GCCGCCTGCAGGCGCTCTATCTGCGCGAGCAGGGCTTTAACAATGTGAAGGTATATCGCC
CGTAATTTGTGTTTTTTACGTCGCATCTGGTCAGATGCGACGTTTGCCGCATCCGACACT
ACTCGTAATAATTATAAATCCCTGCCGCCATCACCAGTTGTGATGCCACTTCATGGGCTT
TTTCACGCCCAACCAGCAGGTCGATAATTTTCAGACCAAAGTCGATAGCTGTACCCGGCC
CCTGACTGGTCAGCAATTTTACCCGTGCATCCCAGACGACGCGCTTGTCCTGCCATTGTT
CGGCGGGTATTTTGTCTTTCAGCGTCGGGAAGCCGGTCATATTGCCAATCGGGAAGATAT
CGTGCGGGACCAGCACGGTGGCTGGTGCGGCGCAAATAGCCGCGACGATACGCCCGGAAC
GGTGGAACTGTTTAATGGTTTCAACCAGCAGGGTGCTATCGCGAAAACACTCTGCGCCTT
TAATGCCTCCAGGCAGCACGATCACGTCATATTCGCCATCAGCTACTTCGACCAGCGGCG
CATCCGCCAGCAGCTTCACGCCGCGCGAGCAGGTAATCGCCAGGTTACCATCGCTGGCGA
CGCTGGCAGTGGTGACTTTGATACCGCCGCGAACCAGCAGATCGATAGTGGTGACGGCTT
CAGTCTCTTCACTACCAGGGGCGAGGCAAACCAGTGCCGATGCGCTCATATTCACTCTCC
TTTCTTTTTACCATTTCAAACAGGCGGGTGTTTTCCGGTACGGCAATCCCATGCGCGCGG
GCGCGGCGTAAGAGAAAACCATTGATATAGTCGATTTCGGTGTGGCGCAGCGCGCGGATA
TCCTGCAACATCGACGAGATATTTTCCGCTGTGGCATCAATCACCTGCATCACGTAATCA
CGCAAATCTTCTGCTGAAGTATGATGCCCTTCGCGTTCGATTACTGCCGCGACTTCTTCG
CATATCTGCATAATTTCTTGCGGATGATGACGTAATTCACCATTCGGGCAATTCCAGATG
GCGGTCAGTGGATTAATCACACAGTTGACTGCCAGCTTGCGCCACAGCTCGGCGCGAATA
TTGTTATGCCACGCGACGTCAGGTAACACGGTTTGCAAAATATCCGCCAGATAACTGTAA
TCGCCGTCCTGTTGCCGTGCCGGACCAATATGCGTGATTCCGTTTGCCACATGAATAATG
ACATTGCCGTCGCGGCGGGCGGCATGGGTGGTGGTGCCCATCAGTAATGGCTGCTGAATG
TTTTGCAACTCTTCGATGGTGCCCATGCCGTTGTGAATTAACAGTATTGGCGTAGTTACA
GGCAGTGTGGACGCGAGGCTTTTGACGGCATCGGAAACCTGCCATGCTTTCAGCGTCACC
AGGAGCAGATCGCTGGTGGCGAGAAAATCGGGATCGTTGGCGGTCAGCGATTCGTTAAAT
ATCGAACCATCTGTCTCAACCAGATTCACACTACAATAAGGTTGTGGTACGCGCAGCCAG
CCCTGAACCTCGTGACCCTGTTTACAAAGTGCTGTAAGCCATAATTGCCCTAAGGCACCG
CATCCCAATACGGTAATTTTCATTGTTCCTCCTCACCCGCAACCACTCCGGGTGTTCAAT
AAGGCTATCCCTTAATTGTGCATGCTGTTGCGACTATGCACAATTAAGGGATACGTCCTG
GTGCAGGACTGTTGGTTATTTAACTTTGCAGGTATTATGCTTCGCATCAAAAATGAAGGG
AGAGGAAAAGATGCCATCTTTCGATATTGTCTCTGAAGTTGATCTTCAGGAAGCACGTAA
CGCGGTCGATAACGCGAGCCGCGAAGTGGAGTCCCGTTTTGACTTCCGTAATGTTGAAGC
CTCATTTGAGCTGAACGACGCCAGCAAAACCATCAAAGTGTTGAGCGAGTCCGATTTCCA
GGTCAATCAGTTGCTGGATATTCTGCGTGCCAAGCTGCTGAAGCGCGGCATTGAAGGCAG
TTCACTGGATGTACCGGAAAATATCGTTCATAGCGGTAAAACCTGGTTTGTGGAAGCGAA
ACTGAAACAGGGCATTGAGAGCGCGACCCAGAAGAAAATCGTCAAGATGATCAAAGACAG
CAAACTGAAAGTGCAGGCGCAAATTCAGGGTGATGAGATCCGCGTAACGGGTAAATCTCG
TGATGATTTGCAGGCTGTCATGGCGATGGTACGTGGTGGCGATCTCGGTCAGCCGTTCCA
GTTCAAAAACTTCCGCGATTAATCGCGACAATGTGCGTTTTGTTCATGCCGAATGCAGCA
TGAACAGCTAATTCGGCCTACAACGATTTGTAACTCAGGAACTTTGTAGGCCTGGTAAGC
GTAGCGCAGCAGGCAATTCGCCTCGTTTTTTATGCCTGACGAATTGCCTGTTCAACCTCA
AAGCGATTCGTCACTTTGCTGTCGATTTTCACATAAGCTGAATGTTCTTCTTCTGCAATC
AACACTTCTTTGACGCCCGCGGTTTCCAGCAAACGCACTTTTAACGCCTCGTTTGCGGCA
ATGTCCGCCGGGATTTCAATGCGCAAGCTGCTGACATACGGCGGTTCTTTCATGGTACTG
GCGACTGCCAGCCACACTGCGGCCAGCATTGCGCCAGCGAGAAATACTCCCTGACCGTCA
AACATGCCGTCAATCCAGCCGCCCAGCGAACCGCCAATCGCCACGCCAAGAAACTGGCTG
GTGGAGTAAACACCCATCGCCGTACCTTTGTAACCTGCTGGCGACTCTTTACTGATAAGT
GAAGGCAGAAGGGCTTCCATCAAATTAAACGCTACAAAGAAAAGCTGCACGCCGACCACC
AGTTGCCAGAACTGCGTTTGTGCGTTCCACAACACAATTTCCGCAACCACGATCAACCCA
ACGCAGAAGACAAAGACTTGCTTCATTTTGCGCTTAACTTCAGCGTAGATAATGAAAGGC
ACGACCGAGCCAAAGGCGATTAGCATTGTCGCCAGATAGACCTTCCAGTGTTCAGCCGCC
GGGAACCCCGCATCAGCCAGTTGTCCGGGCAGGGCAACAAACGTCGACATCAGCAAAATA
TGCAGACACATAATGCCAAAGTTGAGTTTCAGCAGCCGCGGTTCCGCCAGCACTTTACTG
AAACTGCCTTTCACCATTCCGGACTCACGATTAAGTACGTGAGTGCTACTGTTGGGCACA
ACCCAAATGGTCAACGCAATGCCGGTCGTTGCCAGAATAGCGATCATCCAGAACAGCGCG
TGCAGCCCAAGTTTGTGAGTGATGATCGGGCCAAGCACCATCGCAATGGCAAAGGTAATG
CCAAAGCTCACGCCGATAAACGCCATTGCTTTGGTGCGGTTTTGTTCGCGCGTGAGATCG
GAAAGCAGCGCCATAACGGCAGCGGCAATCGCACCGGAGCCTTGTAGCGCCCGGCCCAGA
ATAATTCCCCAGATGGAGTCAGAGAGCGCAGCGATAACGCTACCGGCGGCAAACACTGCC
AGCCCACCGACAATTAATGGTTTGCGACCAATGCGGTCGGAAAGCAGGCCAAACGGAATC
TGAAAAACGGCCTGAGTCAGACCATAAATACCAATGGCAATACCGATTAATGCTTCGCTG
GCACCTTGCAGAGCCATGCCGTACGTGGTCAGAACCGGCAGAACCATAAACATGCCCAGC
ATGCGCAACGAGAATACGGTCCCTAAACCCCAGGTCGCGCGCCGCTCACCTGGCGTCATT
TTATAATCGTTCATTACCACCTCTGTTTTAAATTCGCGACTAGTGTAAAGCGGCAAACGA
ATGGGGTAAACATACGGATTTTTTAGTAAATATTTCGAGAGGGATATGTTTCTAATGCTA
AGAAAAAAGGTGCCGCAGCACCTTTTTAACTGAGAGGTTGTATTACCACACAGCAGCCAG
CAGCGTATGCGAATCCGGCACCATAAAATCAACGGACATCATCACCGAGAGGGCAGTGAT
GGCGATGATAGAGAAGCCGAACAGCTTGCGCGCCCAGATTCTGTCATCAGCAACTTTATA
ACCGCGCAGGGCCATACCTAACCACCAGACGCTAACCGCCGCGGCGACTACCAGATATTT
ATACCCAGCGTAACCGCCAAGAGAGAGCATCAGCGTGGCAACGGCAAAGGCGATGATATA
CAGCGTGATGTGATTCTTCGCCACCGAAATGCCTTTTACCACTGGCAATACCGGAATGTT
TGCCGCCTGGTAATCCTTAAAGCGGAAAATGGCGATGGCATAGGAGTGAGGCATCTGCCA
CAGACTGAAGATAGCAAGCAGGATCGCTGCGCCACTATCGAACTCGCCGGTTACTGCACA
GTAGCCGATCACCGGCGGCGCAGCGCCGGAGAGCGAACCAATCAATGTGCCGTAGACTGA
GTGGCGTTTCATGTACAGGCTATAAACGCCGACGTAAACCACAAAGCCCATCACCCCCAG
CCAGCAGGCCAGCGGATTCGCGCCAAACCACAGCAGCATAAAGCCAGCAATACCCAGCAA
GGTGGCGTACACCAGCGAGACAGCAGGAGAGATCAGGCCTTTAACCAGCACCCGATTCTT
CGTCCTTTCCATCTTTCTGTCGATATCCCTGTCGATGTAGTTGTTAAACACACAACCCGA
CGCCACAACCAGTGACACCCCAACCAGCGTGTAGATAAACAGGGGATAATCAATGCGGCC
CTTTGAGGCCAGCAGGAATCCCCCAATCACCGAGATCAGGTTGCCAAAGATGATGCCTGG
TTTCGTTACTTGCAGGTATTGCTTAAACATCATAACCGCCGCTCTTAGTGCATCATCATG
TTGTAGTTAAGGTTCCACATAATCCAGATGGAGCCTACAACCAGGATAGCGATGATTAGC
ACGGTGAAGACAAACGCCGTCATGTTCCAGCCTTCATCTGATTTGGTATTCATGTGCAGG
AAGCACACCAGATGCACCAGAACCTGTACCACTGCCATTGCCAGGATTGTTCCCAGAATT
ACGGCCGGAGAGGCAGCCCCTGTCATCACCATCCAGAACGGAATCACCGTCAGAATGATC
GACAGGATAAAGCCTGTCATGTAGGTTTTTACGCTGCCATGGGACGCGCCGCTGTGATCG
GTAGAATGACTCATTACATCGCCCCCATCAGATAAACAACAGTGAACACACAGATCCAAA
CCACATCCAGGAAGTGCCAGAACAGGCTCAGGCACATGATGCGGGTACGGTTAGTGCTGG
TCAGGCCGCGACGGGCGATTTGCACCATCAACACCGCCATCCAGATAAGACCGGAAGTGA
CGTGCAGACCGTGCGTGCCGACCAACGCAAAGAACGCTGACAGGAAGCCGCTGCGATCCG
GACCCATGCCGTTAACAATCAGGTGATGGAATTCATAGATTTCCATCCCGATAAATCCGG
CACCAAACAACCAGGTCAACGCCAGCCAGGAGATAACCTGGCTTTTGTTGTTTTTGTACA
TGGCGATAGCCGCCATGCCGTAGGTGATGGAGCTGAACAACAGCAAGAAAGTTTCAACCA
GAACGAACGGCAGTTCGAAAATGTCCTTACCTGTCGGGCCGCCTGCGGTGCCGTTAACCA
GAACGGCATAGGTAGCAAACAAGATAGAGAACAGAATGCAGTCGCTCATCAGGTAGATCC
AAAATCCGAAGATTTTGGTTCCGCCTGCATCGTGGTGCCCGTGTTCGTGCGCGTGGGCAG
TCGCGTGCGTCAAAGTATCAGTTGCCATTTTTCAGCCCTGCCTTAGTAATCTCATCGAAA
TGCTGGTTTTCCAGTTTTTCGATTTCTGCCACCGGCACGTAGTAATCCACGTCCTCGTCG
AAGCTTTTCACGATCCAGGTGATGATCATGCCTGCGAAGCCAACAATCGCCAGCCACCAG
ATATGCCAGATCATGGCGAAACCGAAGATGGTGGAGAAAGCTGCAATGACGATACCTGCA
CCGCTGTTTTTCGGCATATGAATTTCTTCATAGTGGTCAGGCTTTTTGTACGCTTCGCCT
TTCTCTTTCATTTCCCAGAATGCATCACGCTCGTGAACGTGCGGCACAACGGCAAAGTTA
TAGAACGGAGGCGGGGAAGAGGTTGCCCACTCCAGCGTACGGCCACCCCACGGGTCGCCA
GTCAGGTCACGGTTCTGGTCGCGGTCACGAATAGAAACGTACATCTGAATAACGAGGCAG
AGAATACCCAGCGCAATCAGTACTGCACCGCTGGCTGCAATCATCAGCATGGTGTGGAAC
TGCGGGTCAATCTGCTGGCTCAAACGACGGGTCATGCCCATGAAGCCCAGCGCATACAGC
GGCATAAAGGCAACGAAGAAGCCGATGATCCAGAACCAGAACGCGCGTTTACCCCAGGTT
TCGTTCAGTTTGAAACCGAACGCTTTAGGCCACCAGTAGGTCATCCCTGCGAAGCAGCCG
AAGACCACGCCGCCGATGATCACGTTATGGAAGTGCGCAATCAGGAACAGGCTGTTATGC
AGAACGAAGTCCGCGCCCGGTACTGCCAGCAGCACGCCAGTCATCCCGCCCACCGAGAAG
GTGACGATAAAACCGATAGTCCACAGCATCGCAGAATGGAACACGATGCGGCCCTGATAC
ATGGTGAACAGCCAGTTGAAGATCTTCACCCCGGTCGGGATGGCGATAATCATGGTGGTG
ATACCAAAGAAGGCGTTTACGTTCGCGCCCGCACCCATCGTAAAGAAGTGGTGCAGCCAG
ACGATGAACGACAGCACGGTGATACAGACGGTTGCCCATACCAGCGAGGTATAACCAAAC
AGACGTTTACGCGAGAAGGTTGCCGCAATTTCGGAGAACACACCGAAAACAGGCAGGATC
AGGATGTAAACTTCCGGGTGGCCCCAGGCCCAAATCAGGTTGATGTACATCATCATGTTG
CCACCCATATCGTTGGTAAAGAAATGGGTGCCCAGATAGCGATCCAGGGTCAACAACGCG
ACGGTAACCGTCAGAATTGGGAAGGAAGCAATAATCAGAACGTTCGCGCACAGTGATGCC
CAGGTAAATACTGGCATCTTGAACATGGTCATGCCCGGTGCGCGCATCTTCAGAATGGTA
ACGAAGAAGTTGATACCGGTTAGCGTCGTACCTATACCGGATAGCTGGAGACTCCATATC
CAGTAATCGACACCGACTCCCGGACTGTACTCTATTCCCGATAGCGGTGGATAGGCCAGC
CAGCCGGTCTGCGCAAATTCGCCCACGCCGAGAGAAACGTTAACCAGAATCACACCAACA
ACGGTAAACCAGAAGCTTAGGTTGTTGAGGAACGGGAACGCAACGTCACGCGCGCCGATC
TGCAGCGGAACCACCAGGTTCATCAGACCGATAACGAAAGGCATCGCCACGAAGAAGATC
ATAATCACGCCGTGCGCGGTGAAGATCTGATCGTAGTGGTGAGGTGGCAGGAAGCCCGCT
TCGCCCGCCGAGGCAAGAGCCTGCTGGCTACGCATCATAATGGCGTCAGCAAAACCACGC
AGCAACATCACAATCGCCACGATGATATACATGATACCGAGGCGTTTATGGTCGACGGAG
GTCAGCCACTCTTTCCACAGGTAGGTCCACTTACCGAAGTAAGTGATCAGGCCAACGAGC
GCCAGACCTCCCAAAATAATGCCAGCGATCGTAACCATGACGATAGGTTCATGGAACGGG
ACTGCATCAAGTGATAATTTTCCGAACATCTTTATTCTTCCTCAACCCCTTTAATGGGCG
GATTCCGCGTGGCTCATGTCCATGCCTTCCATACCTTCGTGTGCGCTGTGCTCACCTTCT
GGCTGGGTCATGTTCATGCTCTTACCGTGAGCCATAAACTTGTTAATCACATCGGCAAAC
AAGTCTGGTTTCACGTTGGAGAAATATTCCACCTGGTTGTATTCGCTAGGCGCGGCCAGT
TTTTCGAACGCTGCCATGTCAGACATGGTGTTCGGCGACTGTTTCGCTTTTGCGACCCAC
TGGTCGAATGCGGCGCGATCCGGTGTTGCAATAGCTTTGAACTTCATGCCTGAGAAGCCC
GGGCCGCTGTAGCTGGCGGAGATACCGTCATAAGTACCGGGTTCGTTGGCGATCAGATGC
AGGCGAGTCTGCATACCGGCCATGGCATAAATCTGGCTACCCAAACGCGGAATGAAGAAG
GAGTTCATCACGGAGTTGGAGGTCACTTTGAAGTACACCGGAGTGTTCGCCGGGAAAGCG
ATTTCATTCACGGTAGCAATGCCCTGTTCCGGGTAGATGAAGAACCATTTCCAGTCCATG
GAAACCACTTCGATGGTAATGGGCTTCTCGTCGTGTGCCAGCGGCTTGCTAGGCTCAAGA
GCGTGAGTGGTTTTCCAGGTCAGTACCGCAAGGAAGATGATGATTAAGATAGGTACCGTC
CAGACCACAGCTTCCACTTTATTGGAGTGTGACCAGTTCGGGCTGTACTTAGCATCTTTA
TTGCTCGCACGGTACTTCCAGGCGAAACCAACAGCCATCAAGATTGCGGGAATAACGACA
ATCAACATCAGGCCAAATGCCGTCAGTATCAGTGAACGTTGCTCCAGACCAATCTGTCCT
TTGGGATCTAACAGCGCAGAATTACAGCCACTGAGCAATACAGTGCCTGCAAATAATGAC
AACCATCCCAAACTTTTATTGTATTTCCTGAGTCTCATTTAACGACCTCAATTCCACGGG
ATCTGGTGGCGTTTAAAGTGTGTGGGCATTTTACGGGAAGGTTACATTACTGTAAACATG
ATTAAATTCCTGTTACTTGGATTTGGCTTCCAGGTCACATATGTTGCAAAACATATCAGG
TTGATTTTAAGAAGCTGTTGCAAAAGGGCGTTATAACAAAAGGGGAGTGCAGAAGGAGTC
TGGGCGGGCAATTGGTATAACCAATGCGAAATAAAACAATTATTTAACAAATAATTATCA
TTAAGGTGACAACTGGGTAGTGAGAAAATAAAGACTCATTAGCTGAATCGTGTAAGAAAA
ATAGAATTCATAAATGGCGTCAATAATTTCCAGACGCTAAGCCGCACAAAAGAACAAATA
TTAATAAGCGATGCTGATGTTTATTTAGCCGTAATAATTACGGCGAGTGATTACTACAGC
TAAATAATATTTACAGATTACGTCAGATGCGTTTTTCGTAGCGCCAGATAATCCAGTAAA
CCACCAAGCACGACGCCAGAAAGGGCGACTAAAACCCCGACTTCCAGCAGAGCAGGCAGG
AAAGAGAAGTGCGTCAAATCCAGCGCGTCCATCGTCAACAGCAGTAACCACACGGCCAAC
AGGCTGACGCCCGCCGCCAGTGTCCACATGGCAAAGGCATAACCTGCAGGATATTCGGTA
CGGGAGATAAAGTTGTCATTTACTCGTGTATATTCAAGCGTCTGGCGGCAAACCAGCAGC
AAAATAAGCCCTGGTACGGCAGCGGCGACGGAGAACAGATAGAATGTCGACCAGCCGTGT
GCTTCAACAAACCAACCCGCCACGGGGCCGACATAAACTCGCCCTACAGCAGAAAGCGCT
GAGAGCAGGGCAAATTGAGTAGCGGAAAATGACTTATTACACAGCGTCATTAACAGCGCG
ACAAAGGCTGATGTACCCATCCCGCCACAGAGGTTTTCGAAAAAGACGGCTGCGCCCATG
CTGTAGAGATGCTTATCAGTAATCGACAGCAGCCAGTAACCGGCGTTAGACGCACCTTGT
AAAATACCGAAAATTAGCAGCGCCCGGAACAGTGACAGGCGCTGCATCAAAATCCCACCG
TACAATGCGCCAACAATGGTCGCCAGTAAGCCAAGCGTTTTGTTAACCACGCCTACTTCA
CCCGCATCAAACCCGACGCCACGAATCAAAAACGTGGTTGTCAGGCTCATGGCGAATGCG
TCGCCCAGCTTATACAGCACGATAAGAAGCAAAATAAGCCAGGCATTATTGCGACCAAAG
AAATCTCGCAGAGGTGCAACAACCGCTTGTTCCAGCGTTTTTGGCACAGGAATGGTGTCG
GTTGGTTCTGGTGCAAGCAACGTCGCGATAATACAGGGGATCAACAGCGCCGCCATCAAC
CAGTACATGCCCTGCCAGCCCAGCCATTTATCTGCCAGCCATAGGGCTAAGCCGCCGGAA
ACCAGCATCCCTAAACGGTAACCCAGCACGCTGATTGCCGCGCCCGCGCCACGTTCTTCT
GCCGGGAGCACATCGGTTTTCCACGCATCGAAGACAATATCCTGGGAGGCAGAGCAAAAA
GCGATCACCACTGCCAGTGCCGCCATCCAGCGGAGTTGGGTGCCAGGTTCGAGAAAACCC
ATCGCCGCAATGGCGACTAATAACAGGATTTGCGTGGCGAGCAGCCAACCGCGCCGCCGC
CCAAAAAATGGGGGCGTGTAGCGGTCCATCAGCGGTGACCAGAGGAATTTAAAAACGTAA
GCCTGGCCTACCAGCGAGAAGAAACCAATGGTTTTGAGGTCGATATTCTCGACCGTCATC
CAGGCCTGTAAGGTGCCGGATGTCAGGGCGAGCGGTAGCCCGGAAGCAAAACCCAGGATC
AGCAATATGGCTGAACGCGGCTGTTGAAAAATACGTAAATATTGACTGGACATGGGCGTC
TACAGGCCCGGCTTGCACCGGGCCAGAGGGCAGAAATTAACGCGCGTTCTGCTTGATGAA
TTCGTGGATGCTGGTGTCCTGAGACATATCAGCGATGGTATCGGTCAGCACACTGTTAAC
CGCATCGGCGATATTTTTGTTGGAGGCCTGGAACGCACCTTCAATGTTGTAGCTGGCACG
ATAGTTCTTGGTCATTTTGTTGCCATTCTGCGCGGTAGCGATGATGGCGATATCCGCTTT
GGTCGCGATGTTATAGCGCACGTTGCCCTGGGACACATCAGCATACAGTTGGCTAACGAT
GATTTGCAGATTAACCGGGCCATTCGGACCGACCATGTAACCACGCGCGGTCATCTGTTT
TTCCAGCACTTCTTGCAGCAGGAAACGCAGATCGCGGGAGGCGGTCAGGGTAACGATTTG
ATTATCGCGGGTGACTTTTGCCAGCGCCTGATCGGTACGCTGATCGGCACCATTAATGCT
TACGGTGACGCCCATCAGGCTTGGATCCTGCTGTGGCAGTGTCATCGTCGGGGAAACTTC
AATAGTTGTTGGCGGTTTTGCGCATCCTGCAAGCATAAACAGAGCAACTAACGGGAAGAG
GATTTTTTTGAACATGTTCGGGCTCTCAGAGACTCTTAAGCGTGTTTGGTAAAAATTCCC
GCCATCATAACATTGCCAACGGCGAGGGGAAGTGGGTAAGGCATGTAAATTCATCATGTT
GACGAAATAATCGCCCCTGGTAAAAGAAACGCTGATGCGAGGCCTGTGTTTCAATCTTTA
AATCAGTAAACTTCATACGCTTGACAGAAAAACCAGGACGAAACCTAAATATTTGTTGTT
AAGCTGCAATGGAAACGGTAAAAGCGGCTAGTATTTAAAGGGATGGATGACATCTCAGCG
TTGTCGGAGGAGATATTTCATGATGATACGTGAGCGGATAGAAGAAAAATTAAGGGCGGC
GTTCCAACCCGTATTCCTCGAAGTAGTGGATGAAAGCTATCGTCACAATGTCCCAGCCGG
CTCTGAAAGCCATTTTAAAGTTGTGCTGGTCAGCGATCGTTTTACGGGTGAACGTTTTCT
GAATCGTCATCGAATGATTTACAGTACTTTAGCGGAGGAACTCTCTACTACCGTTCATGC
GCTGGCTCTGCATACTTACACTATTAAGGAGTGGGAAGGGTTGCAGGACACCGTCTTTGC
CTCTCCTCCCTGTCGTGGAGCAGGAAGCATCGCGTAAAAACGCATTTGCAACTGTCGGCG
CTTTTCCAGTATGTTGCTAAAGATTTTATGAAAAACGGCCTGCGGGCCGTTTTGTTTTGT
CTGGATTTTGCGCTTTTTGCCCAGCATTCAGACGAAAATTGCCCGGGAATTGTGAAAAAA
TACGCGACAGCGCGCAATAACCGTTCTCGACTCATAAAAGTGATGCCGCTATAATGCCGC
GTCCTATTTGAATGCTTTCGGGATGATTCTGGTAACAGGGAATGTGATTGATTATAAGAA
CATCCCGGTTCCGCGAAGCCAACAACCTGTGCTTGCGGGGTAAGAGTTGACCGAGCACTG
TGATTTTTTGAGGTAACAAGATGCAAGTTTCAGTTGAAACCACTCAAGGCCTTGGCCGCC
GTGTAACGATTACTATCGCTGCTGACAGCATCGAGACCGCTGTTAAAAGCGAGCTGGTCA
ACGTTGCGAAAAAAGTACGTATTGACGGCTTCCGCAAAGGCAAAGTGCCAATGAATATCG
TTGCTCAGCGTTATGGCGCGTCTGTACGCCAGGACGTTCTGGGTGACCTGATGAGCCGTA
ACTTCATTGACGCCATCATTAAAGAAAAAATCAATCCGGCTGGCGCACCGACTTATGTTC
CGGGCGAATACAAGCTGGGTGAAGACTTCACCTACTCTGTAGAGTTTGAAGTTTATCCGG
AAGTTGAACTGCAGGGTCTGGAAGCGATCGAAGTTGAAAAACCGATCGTTGAAGTGACCG
ACGCTGACGTTGACGGCATGCTGGATACTCTGCGTAAACAGCAGGCGACCTGGAAAGAAA
AAGACGGCGCTGTTGAAGCAGAAGACCGCGTAACCATCGACTTCACCGGTTCTGTAGACG
GCGAAGAGTTCGAAGGCGGTAAAGCGTCTGATTTCGTACTGGCGATGGGCCAGGGTCGTA
TGATCCCGGGCTTTGAAGACGGTATCAAAGGCCACAAAGCTGGCGAAGAGTTCACCATCG
ACGTGACCTTCCCGGAAGAATACCACGCAGAAAACCTGAAAGGTAAAGCAGCGAAATTCG
CTATCAACCTGAAGAAAGTTGAAGAGCGTGAACTGCCGGAACTGACTGCAGAATTCATCA
AACGTTTCGGCGTTGAAGATGGTTCCGTAGAAGGTCTGCGCGCTGAAGTGCGTAAAAACA
TGGAGCGCGAGCTGAAGAGCGCCATCCGTAACCGCGTTAAGTCTCAGGCGATCGAAGGTC
TGGTAAAAGCTAACGACATCGACGTACCGGCTGCGCTGATCGACAGTGAAATCGACGTTC
TGCGTCGTCAGGCTGCACAGCGTTTCGGTGGCAACGAAAAACAAGCTCTGGAACTGCCGC
GCGAACTGTTCGAAGAACAGGCTAAACGTCGCGTAGTTGTTGGCCTGCTGCTGGGCGAAG
TTATCCGCACCAACGAGCTGAAAGCTGACGAAGAGCGCGTGAAAGGCCTGATCGAAGAGA
TGGCTTCTGCGTACGAAGATCCGAAAGAAGTTATCGAGTTCTACAGCAAAAACAAAGAAC
TGATGGACAACATGCGCAATGTTGCTCTGGAAGAACAGGCTGTTGAAGCTGTACTGGCGA
AAGCGAAAGTGACTGAAAAAGAAACCACTTTCAACGAGCTGATGAACCAGCAGGCGTAAT
TTACGCAGCATAACGCGCTAAATTCGCACAAAGGCCCGTCACCGCCAGGTGGTGGGCTTT
TTTTTTGTCATGAATTTTGCATGGAACCGTGCGAAAAGCCTCTTTCGGTGTTAGCGTAAC
AACAAAAGATTGTTATGCTTGAAATATGGTGATGCCGTACCCATAACACAGGGACTAGCT
GATAATCCGTCCATAAGGTTACAATCGGTACAGCAGGTTTTTTCAATTTTATCCAGGAGA
CGGAAATGTCATACAGCGGCGAACGAGATAACTTTGCACCCCATATGGCGCTGGTGCCGA
TGGTCATTGAACAGACCTCACGTGGTGAGCGCTCTTTTGATATCTATTCTCGTCTACTTA
AGGAACGCGTCATTTTTCTGACTGGCCAGGTTGAAGACCACATGGCTAACCTGATTGTGG
CGCAGATGCTGTTCCTGGAAGCAGAAAACCCAGAAAAAGATATCTATCTGTACATCAACT
CCCCAGGCGGGGTGATTACTGCCGGGATGTCTATCTATGACACCATGCAGTTTATCAAGC
CTGATGTCAGCACCATCTGTATGGGCCAGGCGGCTTCGATGGGCGCTTTCTTGCTGACTG
CAGGGGCAAAAGGTAAACGTTTCTGCCTGCCGAATTCGCGCGTGATGATTCACCAGCCGT
TGGGCGGCTACCAGGGCCAGGCGACCGATATCGAAATTCATGCCCGTGAAATTCTGAAAG
TTAAAGGACGCATGAATGAACTTATGGCGCTTCATACGGGTCAATCATTAGAACAGATTG
AACGTGATACCGAGCGCGATCGCTTCCTTTCCGCCCCTGAAGCGGTGGAATACGGTCTGG
TCGATTCGATTCTGACCCATCGTAATTGATGCCAGAGGCGCAACTGTGCCGCTATACTTA
TCCAGGGCGGCACAACGCTGTAAGCGGCTTGCGCCTGAGAATGGCATTTGCGTCGTCGTG
TGCGGCACAAAGAACAAAGAAGAGGTTTTGACCCATGACAGATAAACGCAAAGATGGCTC
AGGCAAATTGCTGTATTGCTCTTTTTGCGGCAAAAGCCAGCATGAAGTGCGCAAGCTGAT
TGCCGGTCCATCCGTGTATATCTGCGACGAATGTGTTGATTTATGTAACGACATCATTCG
CGAAGAGATTAAAGAAGTTGCACCGCATCGTGAACGCAGTGCGCTACCGACGCCGCATGA
AATTCGTAACCACCTGGACGATTACGTTATCGGCCAGGAACAGGCGAAAAAAGTGCTGGC
GGTCGCGGTATACAACCACTACAAACGTCTGCGCAACGGCGATACCAGCAATGGTGTCGA
GTTGGGCAAAAGTAACATTCTGCTGATCGGTCCGACCGGTTCCGGTAAAACGCTGCTGGC
CGAAACGCTGGCGCGCCTGCTGGACGTCCCGTTCACCATGGCCGACGCAACCACGCTGAC
CGAAGCCGGTTATGTGGGCGAAGACGTTGAAAACATCATTCAGAAGCTGTTGCAGAAGTG
CGATTACGACGTACAGAAAGCGCAGCGCGGGATTGTCTACATCGATGAAATCGACAAGAT
TTCTCGTAAGTCAGACAACCCGTCCATTACCCGAGACGTTTCCGGTGAAGGCGTACAGCA
GGCACTGTTGAAACTGATCGAAGGTACGGTAGCTGCTGTTCCGCCGCAAGGTGGGCGTAA
ACATCCGCAGCAGGAATTCTTGCAGGTTGATACCTCTAAGATCCTGTTTATTTGTGGCGG
TGCGTTTGCCGGTCTGGATAAAGTGATTTCCCATCGTGTAGAAACCGGCTCCGGCATTGG
TTTTGGCGCGACGGTAAAAGCGAAGTCCGACAAAGCAAGCGAAGGCGAGCTGCTGGCGCA
GGTTGAACCGGAAGATCTGATCAAGTTTGGTCTTATCCCTGAGTTTATTGGTCGTCTGCC
GGTTGTCGCAACGTTGAATGAACTGAGCGAAGAAGCTCTGATTCAGATCCTCAAAGAGCC
GAAAAACGCCCTGACCAAGCAGTATCAGGCGCTGTTTAATCTGGAAGGCGTGGATCTGGA
ATTCCGTGACGAGGCGCTGGATGCTATCGCTAAGAAAGCGATGGCGCGTAAAACCGGTGC
CCGTGGCCTGCGTTCCATCGTAGAAGCCGCACTGCTCGATACCATGTACGATCTGCCGTC
CATGGAAGACGTCGAAAAAGTGGTTATCGACGAATCGGTAATTGATGGTCAAAGCAAGCC
GTTGCTGATTTATGGCAAGCCGGAAGCGCAACAGGCATCTGGTGAATAATTAACCATTCC
CATACAATTAGTTAACCAAAAAGGGGGGATTTTATCTCCCCTTTAATTTTTCCTCTATTC
TCGGCGTTGAATGTGGGGGAAACATCCCCATATACTGACGTACATGTTAATAGATGGCGT
GAAGCACAGTCGTGTCATCTGATTACCTGGCGGAAATTAAACTAAGAGAGAGCTCTATGA
ATCCTGAGCGTTCTGAACGCATTGAAATCCCCGTATTGCCGCTGCGCGATGTGGTGGTTT
ATCCGCACATGGTCATCCCCTTATTTGTCGGGCGGGAAAAATCTATCCGTTGTCTGGAAG
CGGCGATGGACCATGATAAAAAAATTATGCTGGTCGCGCAGAAAGAAGCTTCAACGGATG
AGCCGGGTGTAAACGATCTTTTCACCGTCGGGACCGTGGCCTCTATATTGCAGATGCTGA
AACTGCCTGACGGCACCGTCAAAGTGCTGGTCGAGGGGTTACAGCGCGCGCGTATTTCTG
CGCTCTCTGACAATGGCGAACACTTTTCTGCGAAGGCGGAGTATCTGGAGTCGCCGACCA
TTGATGAGCGGGAACAGGAAGTGCTGGTGCGTACTGCAATCAGCCAGTTCGAAGGCTACA
TCAAGCTGAACAAAAAAATCCCACCAGAAGTGCTGACGTCGCTGAATAGCATCGACGACC
CGGCGCGTCTGGCGGATACCATTGCTGCACATATGCCGCTGAAACTGGCTGACAAACAGT
CCGTTCTGGAGATGTCCGACGTTAACGAACGTCTGGAATATCTGATGGCAATGATGGAAT
CGGAAATCGATCTGCTGCAGGTTGAGAAACGCATTCGCAACCGCGTTAAAAAGCAGATGG
AGAAATCCCAGCGTGAGTACTATCTGAACGAGCAAATGAAAGCTATTCAGAAAGAACTCG
GTGAAATGGACGACGCGCCGGACGAAAACGAAGCCCTGAAGCGCAAAATCGACGCGGCGA
AAATGCCGAAAGAGGCAAAAGAGAAAGCGGAAGCAGAGTTGCAGAAGCTGAAAATGATGT
CTCCGATGTCGGCAGAAGCGACCGTAGTGCGTGGTTATATCGACTGGATGGTACAGGTGC
CGTGGAATGCGCGTAGCAAGGTCAAAAAAGACCTGCGTCAGGCGCAGGAAATCCTTGATA
CCGACCATTATGGTCTGGAGCGCGTGAAAGATCGCATCCTTGAGTATCTTGCGGTTCAAA
GCCGTGTCAACAAAATCAAGGGACCGATCCTCTGCCTGGTAGGGCCGCCGGGGGTAGGTA
AAACCTCCCTGGGTCAGTCCATCGCCAAAGCAACCGGGCGTAAATATGTCCGTATGGCGC
TGGGCGGCGTGCGTGATGAAGCGGAAATCCGTGGTCACCGCCGTACTTACATCGGTTCTA
TGCCGGGTAAACTGATCCAGAAAATGGCGAAAGTGGGCGTGAAAAACCCGCTGTTCCTGC
TTGATGAGATCGACAAAATGTCTTCTGACATGCGTGGCGATCCGGCCTCCGCACTGCTTG
AAGTGCTGGATCCAGAGCAGAACGTAGCGTTCAGCGACCACTACCTGGAAGTGGATTACG
ATCTCAGCGACGTGATGTTTGTCGCGACGTCGAACTCCATGAACATTCCGGCACCGCTGC
TGGATCGTATGGAAGTGATTCGCCTCTCCGGTTATACCGAAGATGAAAAACTGAACATCG
CCAAACGTCACCTGCTGCCGAAGCAGATTGAACGTAATGCACTGAAAAAAGGTGAGCTGA
CCGTCGACGATAGCGCCATTATCGGCATTATTCGTTATTACACCCGTGAGGCGGGCGTGC
GTGGTCTGGAGCGTGAAATCTCCAAACTGTGTCGCAAAGCGGTTAAGCAGTTACTGCTCG
ATAAGTCATTAAAACATATCGAAATTAACGGTGATAACCTGCATGACTACCTCGGTGTTC
AGCGTTTCGACTATGGACGCGCTGATAACGAAAACCGTGTCGGTCAGGTAACCGGTCTGG
CGTGGACGGAAGTGGGCGGTGACTTGCTGACCATTGAAACCGCATGTGTTCCGGGGAAAG
GCAAACTGACCTATACCGGTTCGCTCGGTGAAGTGATGCAGGAGTCCATTCAGGCGGCGT
TAACGGTGGTTCGTGCGCGTGCGGAAAAACTGGGGATCAACCCTGATTTTTACGAAAAAC
GCGACATCCACGTCCACGTACCGGAAGGTGCGACGCCGAAAGATGGTCCGAGTGCCGGTA
TTGCTATGTGCACCGCGCTGGTTTCTTGCCTGACCGGTAACCCGGTTCGTGCCGATGTGG
CAATGACCGGTGAGATCACTCTGCGTGGTCAGGTACTGCCTATCGGTGGTTTGAAAGAAA
AACTACTGGCAGCGCATCGCGGCGGGATTAAAACAGTGTTAATTCCGTTCGAAAATAAAC
GCGATCTGGAAGAGATTCCTGACAACGTAATTGCCGATCTGGACATTCATCCTGTGAAAC
GCATTGAGGAAGTTCTGACTCTGGCGCTGCAAAATGAACCGTCTGGCATGCAGGTTGTGA
CTGCAAAATAGTGACCTCGCGCAAAATGCACTAATAAAAACAGGGCTGGCAGGCTAATTC
GGGCTTGCCAGCCTTTTTTTGTCTCGCTAAGTTAGATGGCGGATCGGGCTTGCCCTTATT
AAGGGGTGTTGTAAGGGGATGGCTGGCCTGATATAACTGCTGCGCGTTCGTACCTTGAAG
GATTCAAGTGCGATATAAATTATAAAGAGGAAGAGAAGAGTGAATAAATCTCAATTGATC
GACAAGATTGCTGCAGGGGCTGATATCTCTAAAGCTGCGGCTGGCCGTGCGTTAGATGCT
ATTATTGCTTCCGTAACTGAATCTCTGAAAGAAGGGGATGATGTAGCACTGGTAGGTTTT
GGTACTTTTGCCGTTAAAGAGCGTGCTGCCCGTACTGGCCGCAACCCGCAGACCGGTAAA
GAGATCACCATCGCTGCCGCTAAAGTACCGAGCTTCCGTGCAGGTAAAGCACTGAAAGAC
GCGGTAAACTAAGCGTTGTCCCCAGTGGGGATGTGACGAAGTTCAAGGGCGCATCTACTG
ATGTGCCTTTTTTATTTGTATTCGGTGACTTTCTGCGTCTTGTGGGCTGACAATTGCCCC
CGTTTCTTGTCACAATAGGCCTTTGCGCGCATCGATACGTTGCGTGAGGTACACAGTCAT
CTACAGCGGAGTGTTGTTACACCATGATGGACAGCTTACGCACGGCTGCAAACAGTCTCG
TGCTCAAGATTATTTTCGGTATCATTATCGTGTCGTTCATATTGACCGGCGTGAGTGGTT
ACCTGATTGGCGGAGGCAATAACTACGCCGCAAAAGTGAATGACCAGGAAATCAGCCGTG
GGCAATTCGAGAACGCCTTCAACAGCGAGCGTAATCGCATGCAGCAACAGCTGGGCGATC
AATACTCTGAGCTTGCAGCGAACGAAGGCTATATGAAAACCCTGCGTCAACAGGTGCTGA
ATCGTCTGATCGACGAGGCGCTGCTGGAGCAGTACGCTCGTGAGCTGAAACTGGGTATCA
GCGATGAGCAGGTTAAACAGGCGATTTTCGCGACCCCAGCCTTCCAGGTTGACGGCAAAT
TTGATAACAGCCGCTATAACGGTATCCTCAACCAGATGGGGATGACCGCCGATCAGTACG
CCCAGGCGCTGCGTAACCAGCTCACTACCCAACAGCTGATTAACGGCGTTGCCGGTACCG
ATTTTATGCTGAAAGGTGAAACCGACGAGCTGGCGGCACTGGTAGCTCAACAACGCGTGG
TGCGTGAAGCGACTATCGATGTTAACGCGCTGGCGGCGAAGCAGCCTGTGACCGAACAGG
AAATTGCCAGCTACTACGAACAAAACAAAAACAATTTCATGACGCCGGAACAATTCCGCG
TGAGTTACATCAAGCTGGATGCCGCAACGATGCAGCAACCGGTTAGCGATGCGGATATCC
AGAGCTACTACGATCAGCATCAGGATCAATTCACCCAGCCGCAGCGTACCCGCTACAGCA
TCATCCAGACCAAAACTGAAGATGAAGCGAAAGCGGTACTTGATGAGCTGAATAAAGGCG
GTGATTTTGCTGCGTTAGCCAAAGAAAAATCTGCCGATATTATCTCTGCCCGTAACGGCG
GCGATATGGGTTGGTTAGAAGATGCCACTATCCCGGACGAACTAAAAAATGCTGGCCTGA
AAGAAAAAGGCCAACTGTCTGGTGTCATCAAATCTTCGGTCGGTTTCCTGATTGTACGTC
TGGACGACATTCAGCCAGCGAAAGTGAAGTCGTTAGACGAAGTGCGTGACGATGTCGCGG
CGAAAGTGAAACACGAAAAAGCCCTCGATGCGTACTACGCACTGCAACAGAAAGTGAGCG
ATGCGGCAAGCAACGACACCGAGTCTCTGGCCGGTGCAGAGCAAGCAGCCGGCGTTAAAG
CCACTCAGACGGGTTGGTTCAGCAAAGATAACCTGCCGGAAGAGTTGAACTTCAAGCCGG
TTGCTGACGCTATCTTCAACGGCGGTCTGGTAGGTGAAAACGGCGCGCCGGGCATCAACT
CTGACATCATCACCGTCGATGGCGACCGCGCATTCGTGCTGCGCATCAGCGAGCACAAAC
CGGAAGCGGTGAAACCGTTGGCAGATGTTCAGGAACAAGTTAAGGCACTGGTTCAGCATA
ACAAAGCTGAACAACAGGCGAAAGTGGATGCTGAGAAACTGCTGGTTGATTTGAAAGCCG
GCAAAGGTGCGGAAGCTATGCAGGCTGCCGGTCTGAAATTTGGCGAGCCGAAAACCTTAA
GCCGTTCCGGTCGTGACCCGATTAGCCAGGCGGCGTTTGCACTGCCACTGCCAGCGAAAG
ACAAACCGAGCTACGGTATGGCGACCGATATGCAAGGTAATGTGGTTCTGCTGGCGCTGG
ATGAAGTGAAACAAGGTTCAATGCCGGAAGAACAGAAAAAAGCGATGGTGCAGGGTATCA
CCCAGAACAACGCACAAATCGTCTTTGAAGCTCTGATGAGTAACCTGCGTAAAGAGGCGA
AAATCAAAATTGGCGATGCGCTGGAACAGCAATAATCCTGAAGCCGCCTCGCAAAAAAAT
GCTTTGCAGCTGTAACAAGAAAAGGTCGCTTTCGCGGCCTTTTCCATTTCTGAACATTGC
CATTTGTTTACTGTTTTCACTGCCGTTAAGGTGATTCCACTGTTAACAAACAAGGAGAAA
ACAGTATGAAACACGGAATTAAAGCACTGATCATTACCCTGTCTCTGGCCTGTGCCGGAA
TGTCTCATAGCGCGCTGGCGGCAGCTCCTGCGGCGAAACCGACAACGGTAGAAACCAAAG
CGGAAGCTCCTGCAGCACAAAGTAAAGCAGCAGTACCGGCGAAAGCCAGTGACGAAGAAG
GCACTCGGGTCAGCATTAATAATGCCAGCGCGGAAGAGCTAGCCCGCGCGATGAATGGCG
TTGGCCTGAAGAAAGCGCAGGCGATTGTCAGTTATCGCGAAGAGTACGGTCCGTTTAAAA
CGGTGGAGGATCTCAAGCAGGTGCCAGGGATGGGCAATTCGCTGGTGGAACGTAATCTGG
CGGTATTAACCCTGTAATTAATTTGCATAGTGGCAATTTTTTGCCAGACTGAAGAGGTCA
TACCAGTTATGGCCTCTGTACTTATAACAGTTTTTATAAAAACAACGTAAGGTTATTGCG
CTATGCAAACACAAATCAAAGTTCGTGGATATCATCTCGACGTTTACCAGCACGTAAACA
ACGCTCGCTATCTGGAGTTTCTCGAAGAAGCCCGCTGGGATGGGTTGGAAAATAGCGACA
GTTTTCAGTGGATGACGGCCCATAACATCGCCTTCGTCGTGGTCAATATCAATATTAACT
ATCGTCGCCCGGCGGTATTAAGCGACCTGTTAACCATTACCAGTCAGTTGCAGCAATTAA
ACGGTAAAAGCGGCATCTTAAGCCAGGTCATTACACTGGAGCCGGAAGGGCAGGTGGTAG
CGGATGCGCTTATTACGTTTGTTTGTATTGATCTTAAAACGCAGAAAGCGTTAGCTCTGG
AAGGGGAATTGCGCGAAAAGCTCGAGCAGATGGTTAAGTAAACGTTTTGTGGTGCCGGAT
GCTCAAGCCGCATCCGGCGACACCCGGAATAATTACCTCAACCCGGTTTTCTGCTTCATC
GCTGCCATCACCGTCGGTTTATCGGCCAGATAATGATTCAAACCGTTGGCGCGTAAATTA
CATGCCGCACAATGACCGCAACCGTCGCCTTTAATGCCGTTATAGCAGGTCAACGTTTCG
TTACGGACTAAATCCAGTTTGCCGTAATAATCTGCCAGCGCCCAGGTTTCCGCTTTATCA
ATCCACATCAGCGGCGTTTCAAAACGAATATCTTTCGCCATGCCCAAACTGACGGCATGG
TTTAGTGCTTTCACAAACTCATCGCGGCAATCCGGGTAGCCGGAGAAATCCGTTTCACAG
ACGCCGGTAATCACCGCTTCTGCTTTTACCTGATACGCATATATTGCCGCCAGCGTCAGG
AACAAAATATTACGCCCAGGGACAAACGTATTCGGGATGCCATCAGCTTCAGGTTCATAA
TCAGGCACCGGAATGCTGTCACGCGTCAGGCTACTGACCGCCAGCTCGTTGAGCAGGGTG
ACATCCAGCACCTTATGCGCGCGTGCCCCCAGTTTCAGCGCCAGTTCGCGTGCCACGTCG
ATTTCTGCGCGATGCCGCTGACCGTAATCGAACGTCACGCAATGGACTTCATCATATTGT
TGTAATGCCTGCACCAGACAGGTGGTGGAATCCTGGCCTCCACTGAACACAACGACAGCA
CGTTTCATAGATAATCCTGCTTGAACAATAAAAGCGTTATGGTAACGCCTGCGATTAACC
CGGACCAGCTATTCATTGCGACGGCGCGGGAAGCCAGGCTTCGGTAAATTCAAACCAGCC
GCGCGGTGTCAGTCGCACACCGTTCACGCCGGGAGGGGCACTAATGCGATAGTGATAGTT
GAATAGCGGCGTCAGCGTCGCGTCTGCCATTAACTGGCTAAAAACCGCTTTTAGGGCATT
AAATCGGTTTTCCTCATCAGGCATTACTTGCACCGCGTCCAGTGTCGATTGCAAATGTGC
ATATGCTGGAGCGTCGAAAACATGTGGCCATAGTGGATCGCAACGCAGCCATTGCTCCAG
GGTATATTCCGGTGCTTCGCCAATTAATCTGTCGCCCATCATGAGGTCTGCGTGTGCCAG
TAGGGTCGTGTCGTCCCAGTTTTTTGCGTTATGAAAAATAATTGTGAGTTCACAGCCTTC
CGCTGCCAGTGTCGCCTGTAGACGTTCTGCCATGGTATGAAGTTCTATCGGTAGGTGATA
AACCAGTGTCAAGGTTTTCGGTAGTTTGACCTCATCCGGTACTTGCCATTGCGGAATAGT
CCAGCCTGGCAGTAATGCATGACTGGCGGTGATCAGGTTTTCTCCGACTTCTAACGTTTG
TAATAAACCGGATTGATGAATAATGGAGATCACTTTTCGCGCCTGCCAGAGGGACAGTCG
GGGACTTTTGCGCAACGTTAAATAGCAAAAACCTAAACTGATGCCACTACTGACCTGGCT
GACCCGTTGCAACTCCTCCGGTTTGCCGATAGTGATTTGCACGGGATGCCGACAACTGGT
TCCCAAATCTTTTTCGAAAAGCGGCGGAGTTATCCAGTACTCAACCGCTTTAAGCAGCGG
ATGACGTAAATGGTAATAATCATGACTCTCCAGGCGCACCAGTTCCACTGTGAATTGTGT
TAAGCGAAAAGGACCAGTGCCGATCAGGGGGAATTGCGGATGCGCCAGATGGCTGCAATA
GCTCGCCAGCCGGTGCGCAAGCCAGTAATCGGGGCGATGTAAAAAGAAGGTCAGACACTG
CGGATGGGTGACTTCAATACGCTTCACGCTAATAAATAATTGATCCAGTGCTGGCAGTTG
TAACAGCATCAATAATCGCTGGTGTAAGTGTGAGGCTTTTACTGCATCGCCGTTATGCCA
GTGTAGGGTTGAACGAAGATAAAAGTCCCAGCGTAACCCGTCAGCAGAGGTTTCCCAGTG
ATGCGCTAAATCGCCAATCGGGCGCTGGGTATTATTATCGAAGCGGGTCAGGCCGGAAAA
TATCTGTCCGGCGAGATGCTGCTCGGCACGGCCGGGCAAAAAGCCCGGTTGTAGCGGTTC
GAGCGGGCGATAGTAGGGAATACGCAACGTGGGCGTATCGTTTTGCCATTGTCCGCCCAT
AAACGGCTGTAACAGAGTGCGCAGCTCACCTGGGGCCAGTTGCGCCAGCTCCAGCACATC
TTGCTGCTTTCCGGTTTCCAGCGCCTGTTCCATCATCGCATTGCGTAGCGATTCTGGCGT
GACCAGAAAGCGTAGTTGCCCGCGCTTTCCGCGTCCTGACTGCGCCTGCCACTCCAGCCA
TCCCGCCTCCTGTGCCTGGCGTAACAGCGTACGAACATGGCGTTCGCTGCAAAAACAGCG
TTCGGCCAGTTCGCTGACGGTGACGGTTTGCGGCTTTCCGGCGGAAGGTTGCCACAGACG
TTGATACTGGTTAAGACGGTTGAGCAGTCGCATATAAACCCGGAACAATATTATTTAACT
ATTCACTATTACTTCCGTATATATCAGGTGATACTCAATCACCATTAACCGTGTCACAGA
GTGGAGAAAGAAATGGCTCGTCTGGCAGCATTTGATATGGATGGCACTTTATTGATGCCT
GACCATCATTTAGGTGAGAAAACCCTCTCTACTTTGGCGCGACTGCGTGAACGCGACATT
ACCCTCACTTTTGCCACGGGGCGTCATGCGCTGGAGATGCAGCATATTCTCGGGGCGCTA
TCGCTGGATGCATATTTGATTACCGGCAACGGAACGCGCGTGCATTCTCTGGAAGGTGAA
CTTTTACATCGTGATGATTTACCTGCGGATGTCGCGGAGCTGGTGCTGTATCAGCAATGG
GATACCCGAGCCAGCATGCATATCTTCAATGACGACGGTTGGTTTACCGGGAAAGAGATC
CCTGCGTTGTTGCAGGCATTTGTCTATAGCGGTTTTCGTTATCAGATAATCGATGTCAAA
AAAATGCCACTCGGCAGCGTCACCAAGATCTGCTTCTGTGGCGATCACGACGATCTTACA
CGCTTGCAGATCCAGCTATACGAAGCATTAGGCGAGCGTGCACATTTGTGTTTTTCCGCT
ACGGATTGCCTCGAAGTGCTGCCGGTGGGCTGCAATAAAGGCGCTGCATTGACGGTGCTG
ACCCAACATTTAGGTTTATCGTTGCGCGATTGCATGGCCTTTGGTGATGCGATGAACGAT
CGCGAAATGTTAGGCTGCGTCGGTAGCGGATTTATTATGGGCAATGCGATGCCGCAATTG
CGCGCGGAGCTCCCGCATTTACCGGTGATTGGACATTGCCGAAATCAGGCTGTCTCTCAC
TATTTGACGCACTGGCTGGACTATCCACATCTACCTTATTCCCCCGAATAACGAGATCCC
TTCCAGCACCGGGCAATTGCCCGGTTTTTTTGTGCACAGAAAACCCCCAGCTAGGCTGGG
GGTTCCGGAAAGCTTTCAGCTTTGAGCCAGTTATTCAAACCCCTTTTGATTTGTTAAAAC
ACCTTGCGGTCTGGCAACTGCAAGTGTCAAACAAGAAATCAAAAGGGGGTCCCAATGGGG
GACGAAAAGAGCTTAGCGCACACCCGCTGGAACTGTAAATATCACATAGTTTTTGCGCCG
AAATACCGAAGACTGGCGTTTTACGGAGAGAAGCGTAGGGCGATAGGCAGTATTTTGAGA
AAGCTGTGTGAGTGGAAAAGCGTACGGATTCTGGAAGCAGAGTGCTGCGCAGATCATATC
CATATGCTTGTGGAAATCCCACCCAAAATGAGCGTATCCGGCTTTATGGGATATCTGAAA
GGGAAAAGCAGTCTGATGCTTTACGAGCAGTTTGGGGATTTGAAATTCAAATACAGAAAC
AGGGAGTTCTGGTGCCGAGGGTACTATGTCGATACGGTGGGTAAGAACACGGCGAAGATA
CAGGACTACATAAAGCACCAGCTTGAAGAGGATAAAATGGGGGAGCAGTTATCGATTCCA
TATCCGGGCAGCCCGTTTACGGGCCGTAAGTAACGAAGTTGAATGCAAATGTCAGATCGT
ATGCGCCTGTTAGGGCGCGGCTGGTAACAGAGCCTTACAGGCGCATTTGAAAAACCTCCG
GCTATGCCGGAGGATATTTATTTGCGTTGAATTTGTCATTTTGTGCCGTGGTGTTTAAAC
CGCACAGAATAAATTGTCGCGATTTCACCTTTAAAATAGAATTAAAAGAGAAAAAAATTC
TCCGTGGAAGGGCTATGTTAGATAAAATTGACCGTAAGCTGCTGGCCTTACTACAGCAGG
ATTGCACCCTCTCTTTGCAGGCACTGGCTGAAGCCGTTAATCTGACAACTACCCCCTGCT
GGAAGCGTCTGAAACGGCTGGAGGACGACGGTATTCTTATCGGCAAAGTCGCCCTGCTGG
ATCCGGAAAAAATAGGCCTCGGCCTGACCGCCTTTGTGCTGATAAAAACGCAACATCACA
GCAGCGAATGGTATTGCCGCTTTGTCACGGTGGTTACCGAAATGCCAGAAGTGCTGGGGT
TCTGGCGCATGGCTGGTGAATACGATTATCTGATGCGCGTCCAGGTTGCCGACATGAAAC
GCTACGACGAGTTTTATAAGCGCCTGGTAAACAGCGTGCCGGGGCTGTCGGACGTCACTT
CCAGCTTCGCGATGGAACAGATTAAATACACCACTTCTTTACCCATCGAATAAATATCCA
GAATCAGGTCAGGACACAACGCGTGCGATTATTTGCTCAATTAAGCTGGTATTTCCGTCG
GGAATGGCGTCGCTATCTCGGGGCTGTCGCCTTGCTTGTCATTATCGCGATGCTGCAACT
GGTTCCGCCAAAAGTGGTTGGTATTGTTGTCGATGGCGTGACAGAACAACACTTTACTAC
CGGGCAGATCCTGATGTGGATCGCCACCATGGTGCTGATTGCCGTTGTGGTTTATCTCCT
GCGTTACGTCTGGCGCGTATTGCTGTTTGGTGCGTCTTATCAACTGGCTGTTGAACTGCG
TGAAGATTATTACCGTCAGCTAAGCCGGCAGCATCCTGAGTTTTACCTGCGTCATCGCAC
GGGTGACCTCATGGCTCGTGCGACCAATGACGTCGATCGCGTCGTGTTTGCCGCCGGAGA
AGGGGTGCTGACGCTGGTGGATTCACTGGTGATGGGCTGCGCTGTGTTGATTATGATGTC
TACGCAAATTAGCTGGCAGTTGACCTTATTTGCCCTGTTGCCGATGCCAGTGATGGCGAT
CATGATCAAGCGCAACGGCGATGCCTTGCATGAACGCTTTAAGCTGGCACAGGCGGCGTT
TTCTAGTCTTAATGACCGCACCCAGGAAAGCCTCACCAGTATCCGCATGATCAAAGCTTT
TGGTCTGGAAGATCGCCAGTCGGCGTTATTTGCCGAGGATGCCGAAGATACCGGCAAGAA
AAACATGCGTGTGGCACGTATTGATGCCCGTTTTGATCCGACCATTTACATCGCCATCGG
CACGGCGAACTTGCTGGCGATTGGCGGCGGTAGTTGGATGGTGGTGCAGGGTAGTTTAAC
GCTGGGCCAGCTCACCAGTTTTATGATGTATTTAGGTCTGATGATTTGGCCAATGCTGGC
GCTGGCATGGATGTTTAACATAGTGGAACGTGGTAGTGCTGCGTACAGCCGCATTCGCGC
GATGCTGGCGGAAGCGCCGGTGGTGAATGATGGTAGCGAACCCGTGCCGGAAGGTCGTGG
CGAACTGGATGTAAATATTCGCCAGTTCACGTATCCGCAGACTGACCATCCTGCGCTGGA
AAACGTCAATTTCGCCCTGAAACCCGGTCAGATGCTGGGTATTTGCGGGCCGACTGGTTC
CGGCAAAAGTACCCTGTTGTCGCTCATTCAGCGTCATTTCGACGTCAGCGAGGGGGATAT
CCGCTTTCATGATATTCCTCTGACGAAGTTACAACTCGATAGCTGGCGTAGCCGCCTGGC
GGTAGTTAGCCAGACACCGTTCCTTTTTTCCGACACCGTAGCGAACAACATCGCGTTGGG
TTGCCCGAATGCCACCCAGCAAGAGATTGAGCATGTCGCGCGGTTAGCCAGCGTGCATGA
CGATATTTTGCGTTTACCGCAAGGTTACGATACAGAAGTGGGCGAGCGCGGCGTGATGCT
TTCCGGTGGGCAAAAACAGCGTATCTCCATTGCTCGTGCGTTATTAGTCAACGCGGAAAT
CCTCATCCTTGATGATGCGCTTTCGGCAGTAGACGGACGCACAGAGCACCAGATCCTGCA
TAACCTGCGTCAATGGGGGCAGGGAAGAACGGTAATCATCAGTGCCCATCGCCTTTCGGC
ACTGACGGAAGCCAGTGAAATTATTGTGATGCAGCACGGACATATCGCTCAGCGTGGCAA
TCATGATGAGCTGGCGCAACAAAGCGGCTGGTATCGCGATATGTATCGCTATCAACAACT
GGAGGCGGCGCTCGACGACGCTCCGGAAATTCGCGAGGAGGCCGTTGATGCGTAGTTTTA
GCCAACTGTGGCCGACTCTCAAGCGTCTGTTAGCGTACGGTTCGCCGTGGCGTAAACCGC
TGGGGATTGCGGTCCTGATGATGTGGGTTGCGGCAGCGGCAGAAGTCAGTGGGCCGCTGC
TTATCAGCTATTTTATCGACAATATGGTAGCGAAAAATAACCTGCCGTTGAAAGTGGTTG
CAGGGCTGGCTGCGGCGTATGTTGGGCTGCAACTGTTTGCCGCCGGGCTACATTACGCGC
AGTCGCTGCTGTTTAATCGGGCGGCAGTAGGCGTAGTGCAACAGTTGCGTACCGACGTGA
TGGATGCTGCGTTACGCCAGCCATTAAGCGAGTTTGATACCCAACCCGTCGGGCAGGTGA
TTTCCCGCGTCACTAATGACACTGAAGTGATCCGCGACCTCTACGTTACCGTAGTGGCAA
CTGTCCTGCGTAGCGCCGCACTGGTGGGCGCGATGCTGGTGTCGATGTTCAGCCTCGACT
GGCGAATGGCGCTGGTGGCGATAATGATTTTCCCGGTGGTGCTGGTGGTAATGGTGATAT
ATCAGCGTTACAGCACGCCGATCGTCCGCCGTGTACGCGCTTATCTGGCAGATATCAACG
ACGGCTTTAACGAAATCATCAATGGCATGAGCGTTATCCAGCAGTTCCGTCAGCAGTCGC
GATTTGGCGAACGTATGGGTGAGGCCAGTCGTTCACACTATATGGCGAGGATGCAAACCC
TGCGCCTCGACGGTTTTCTGCTGCGTCCGCTGCTGAGTCTGTTTTCATCGCTCATTCTTT
GTGGGTTGTTGATGCTGTTTGGCTTCTCCGCCAGCGGCACCATTGAAGTGGGCGTGTTGT
ATGCATTTATCAGCTATCTTGGGCGACTTAACGAACCATTAATCGAACTGACCACGCAGC
AGGCGATGCTGCAACAGGCTGTAGTTGCTGGTGAGCGTGTGTTTGAACTGATGGACGGAC
CGCGCCAGCAATATGGCAATGATGATCGCCCGTTACAGAGCGGCACCATCGAAGTCGATA
ACGTGTCATTTGCTTATCGCGATGACAATCTGGTGCTAAAGAACATTAATCTCTCTGTGC
CTTCGCGTAACTTTGTGGCACTGGTCGGGCATACCGGCAGTGGCAAAAGCACCCTCGCCA
GTTTATTGATGGGCTATTACCCGCTAACGGAAGGTGAGATTCGCCTTGATGGTCGTCCAT
TAAGTTCGCTAAGTCACAGCGCGCTGCGCCAGGGCGTGGCAATGGTGCAGCAAGATCCGG
TGGTGCTGGCGGATACCTTCCTCGCCAACGTGACGCTGGGGCGTGATATCTCCGAAGAAC
GCGTCTGGCAGGCGCTGGAAACCGTGCAACTGGCGGAGCTGGCGCGTAGCATGAGCGACG
GTATTTACACGCCGCTTGGCGAGCAGGGGAATAATCTCTCAGTCGGGCAAAAGCAACTGC
TGGCACTGGCACGCGTGTTGGTGGAGACGCCGCAAATCCTGATCCTTGATGAGGCAACCG
CCAGCATTGACTCCGGTACTGAACAGGCGATTCAACATGCTCTGGCGGCGGTGCGTGAAC
ATACCACGCTGGTGGTGATTGCTCACCGCTTATCGACCATTGTTGATGCCGACACCATTC
TGGTGCTTCATCGTGGGCAAGCCGTGGAGCAGGGTACTCACCAGCAACTGCTGGCGGCCC
AGGGACGCTACTGGCAGATGTATCAACTGCAACTTGCGGGCGAAGAGCTGGCAGCCAGCG
TGCGTGAAGAGGAATCATTGAGCGCCTGAATAGCGCAATATTTCATCGTTGGTGCAAAAA
TGTAACGCACTGTGCACTGTCATAGTGCGTTTTTGTTTTCAATCTTCTTAACTTCCTGCT
CTCCTTCTCGTTTTTCATTTCTGGCACACCGCTTGCAATACCTTCTTCGTGTAGCAGAAC
CATTACCGAATTCTGACCGGAGGGGATCTATGAAGCTGGTGACCGTGATAATCAAACCAT
TCAAGCTGGAAGACGTTCGTGAAGCGTTATCTTCCATTGGTATTCAGGGCCTGACCGTCA
CCGAAGTGAAAGGTTTCGGGCGTCAGAAAGGACATGCCGAGCTGTACCGGGGGGCGGAAT
ACAGCGTCAATTTCCTGCCAAAAGTAAAAATTGATGTGGCGATTGCTGATGACCAACTCG
ATGAAGTGATCGATATCGTCAGCAAAGCGGCTTACACCGGAAAAATTGGCGACGGCAAAA
TCTTCGTCGCTGAATTGCAACGCGTCATTCGTATTCGTACCGGCGAAGCCGACGAATCGG
CGCTGTAATCTCTGGCACACAGCAACAGGAACGAAAAATGAAGATAGCGACGATAAAAAC
TGGGCTTGCTTCACTGGCGATGCTGCCGGGACTGGTAATGGCTGCACCTGCGGTGGCCGA
TAAAGCCGACAATGCGTTTATGATGATTTGTACTGCGCTGGTGCTGTTTATGACTATTCC
GGGGATTGCCCTGTTTTACGGTGGGTTGATTCGCGGCAAAAACGTGCTGTCGATGCTGAC
GCAGGTGACGGTGACGTTTGCACTGGTCTGTATTCTCTGGGTGGTTTACGGTTACTCGCT
GGCGTTTGGTGAGGGAAACAACTTCTTCGGCAACATTAACTGGTTGATGCTGAAAAACAT
CGAACTGACGGCGGTGATGGGCAGCATTTATCAGTATATCCACGTAGCGTTTCAGGGATC
GTTTGCCTGCATTACCGTAGGCTTGATAGTTGGGGCGCTGGCGGAACGAATCCGCTTCTC
AGCTGTGTTGATTTTCGTGGTGGTATGGCTGACGCTCTCCTACATTCCGATTGCGCATAT
GGTCTGGGGCGGTGGTTTGCTGGCTTCTCACGGTGCGCTGGATTTCGCGGGTGGCACGGT
GGTGCACATTAACGCCGCAATCGCCGGTCTGGTGGGCGCATATCTGATAGGCAAACGCGT
GGGCTTCGGTAAAGAGGCGTTTAAACCGCACAACCTGCCGATGGTCTTCACCGGGACTGC
CATTCTCTATATCGGTTGGTTTGGCTTTAACGCCGGGTCAGCGGGCACGGCGAATGAAAT
CGCGGCACTGGCATTTGTGAATACTGTGGTCGCAACGGCGGCAGCAATTCTTGGCTGGAT
CTTCGGTGAATGGGCGCTGCGCGGAAAGCCTTCACTGCTGGGAGCGTGTTCTGGCGCGAT
TGCCGGTCTGGTCGGCGTGACGCCAGCGTGTGGCTACATTGGTGTTGGCGGCGCGTTGAT
TATCGGCGTGGTAGCTGGTCTGGCGGGCTTGTGGGGCGTTACCATGCTCAAACGCTTGCT
GCGGGTGGATGATCCCTGCGATGTCTTCGGTGTGCACGGCGTTTGTGGCATTGTCGGCTG
TATCATGACCGGGATTTTTGCCGCCAGTTCGCTGGGCGGCGTGGGCTTCGCTGAAGGTGT
GACGATGGGCCATCAGTTGCTGGTACAGCTGGAAAGCATCGCCATTACGATCGTCTGGTC
CGGTGTGGTGGCATTTATCGGCTACAAACTGGCGGATCTGACGGTTGGCCTGCGTGTGCC
GGAAGAACAGGAGCGAGAAGGGCTTGACGTCAACAGCCACGGCGAAAATGCCTATAACGC
GTAACAAGCACTGCAAAAAACAGCCGGACGGTTTTCACCTCCGGCTATTTTTTTAATTGT
GATTACGCATTACTCCTTCCTGAACGGTCGAGGCAACCAGCACGCCGTCCTGGGTATAAA
ACTCACCGCGCACAAAGCCGCGTGCGCTGGACGCCGAGGTGCTCTCCACGCTATACAGCA
GCCATTCATTCAAATTAAACGGGCGATGGAACCACATGGAATGGTCGATGGTCGCTATCT
GAATTCCTGGTTCGAGAAAACCGATGCCGTGCGGCTGTAGAGCTACCGGCAGGAAGTTAA
GATCAGAAGCGTAACCGAGCAGATACTGATGAACGCGCAGATCATCCGGCACGCTACCAT
TTGCGCGGATCCACACCTGACGATGCGGTTCTGCGACGTGCCCTTTCAGTGGGTTATGAA
ACTCCACCGGACGGACTTCAAGCGGACGATCGCAGATGAATTTATCTTTCAGCACTGGCG
GCAGCAGGTGCGCCAGCGATTGGGCGATTTGCGTTTCCGAAGGCAGGCCATCAGGCGCTG
GCGCGGACGGCATTGTTTTTTGATGTTCGAAACCCGCTTCTGGTGCCTGGAAAGAGGCAG
TCATATAAAAAATCGGTTTGCCGTTTTGAATAGCAGCAACCCGGCGGGCGCTGAAGCTGT
TACCGTCACGCAGCGTTTCGACATCATAAATAATCGGCTTCTTACTATCGCCAGGGCGAA
GAAAGTAGCTATGAAACGAATGTACCAGCCGCTCTTCAGGGACGGTCTCTTTTGCAGCAT
ACAAGGCCTGACCCACGACCTGGCCGCCAAACACCTGGCGTAAACCTAAATCTTCACTCT
GGCCGCGAAAGAGTCCTTCCTCAATTTTTTCCAGATTTAACAATGTCAGTAAATTTTTTA
GCGCCTGACTCATATAACTCTCCAGTAACAAAGCTGCCGCAGCAAGCCAAAGTGAGTTGA
GTATAACGCAAATTTGCCACTGGTCCGATGGGTGCAATGGTCTGAATTACGGGCTAATTA
CAGGCAGAAATGCGTGATGTGTGCCACACTTGTTGACGTTACTATTTTGTTAACCACTCT
TCCGGCGAGGAAAGTTAGCCCGCTGGTGCATTGATAATAAGGAGAAGTGAATGAAACTCG
TGCACATGGCCAGTGGTTTAGCGGTTGCGATTGCGTTGGCGGCTTGCGCAGATAAAAGCG
CGGATATTCAGACGCCAGCACCGGCTGCAAATACGTCTATTTCAGCAACACAACAACCTG
CTATCCAGCAACCGAATGTCTCCGGTACCGTCTGGATCCGTCAGAAAGTCGCACTGCCGC
CTGATGCTGTGCTGACCGTGACACTTTCTGACGCGTCGTTAGCCGATGCACCGTCAAAAG
TACTGGCGCAGAAAGCGGTGCGTACCGAAGGCAAACAGTCACCATTCAGCTTTGTTCTGC
CATTTAACCCGGCAGATGTTCAGCCGAATGCGCGTATTCTGTTGAGTGCGGCGATTACCG
TGAATGACAAACTGGTATTTATTACCGATACCGTTCAGCCGGTGATCAACCAGGGCGGAA
CTAAAGCCGACCTGACATTGGTGCCGGTGCAGCAAACCGCCGTGCCGGTTCAGGCCAGCG
GTGGCGCAACGACTACCGTACCTTCGACTTCACCAACTCAGGTGAATCCGTCTTCGGCAG
TTCCAGCTCCTACGCAATATTAAGCGCAGTTAACCCTCTCCGCCCGGAGAGGGTTAGTAG
TTCCAGCGATAACGCTGCAAGTCGATTTGCCCGCTTCCCGATACCATCACACCTTCTGCC
AGTAATGCCTGTCGTTGACGCTGTAAATCCGGTCCGGTTAGCGAAATTGTGCCGTGGCGA
TTAACCACCCGGTGCCAGGGTAAGGTGCTGCCTTCGGGGAGACGCTTTAACACACCGCCC
ACCTGGCGCGCGGCGCGGGGCGATCCTGCCAGTTTCGCCACATCACCGTAAGTGGTGACA
TAGCCTTCGGGAATAGCGGCGACGATTTGCCAGACGCGTTGGGGAAATGAATCTTCTTTT
TCCATCTTTTCTTCCTGAGGTAATTTTTCAGCATAATCTGGAAAAACGCCCGAGTGAAGC
CGCATTGCGCAAGAAACCAGCATCCGGCACGCAATGGGTTGCAATTAGCCGGGGCAGCAG
TGATAATGCGCCTGCGCGTTGGTTCTCAACGCTCTCAATGGGGGCTCTGTTGGTTCTCCC
GCAACGCTACTCTGTTTACCAGGTCAGGTCCGGAAGGAAGCAGCCAAGGCAGATGACGCG
TGTGCCGGGATGTAGCTGGCAGGGCCCCCACCCATTTCTGCCTCCCCCCGTTTCGTCAAA
AAATCCCAATATGGCTAAACTTTAACCACAACTGACGTCGCAAGAATTGTCTGGCTGCGC
AGTACGCTTCGGAGGTATGTCTGATGAAGTATGTTGATGGTTTTGTGGTTGCCGTTCCTG
TCGATAAAAAGGATGCCTATCGGGAAATGGCTGCTAAGGCTGCGCCATTGTTTAAAGAGT
TTGGCGCGCTTCGTATTGTCGAATGCTGGGCCAGCGATGTACCGGATGGCAAAGTGACCG
ATTTTCGTATGGCGGTAAAAGCTGAAGAGAATGAAGAGGTTGTCTTTAGCTGGATTGAAT
ACCCTTCAAAAGAGGTCCGCGACGCTGCTAATCAAAAGATGATGTCGGACCCACGGATGA
AAGAGTTCGGCGAGTCCATGCCGTTTGATGGTAAGCGAATGATCTATGGCGGATTCGAGT
CAATCATCGACGAATAGGTAGCGTGATGGGCTGTGCGGCGTGCCGTCAGCCCTACAATTC
ACAAATGTTGCTCGGCCCAGCGTAAGAAATCTTCTTTCGGTAATGCCTTGCTGTAGAGCC
AGCCCTGACCGTAGTGCACGCCATGCTGGCGTAACCACTCTTCTTGTTTACTGGTTTCGA
TTCCCTCCGCTACCATTTTCAGTTTCAGTGTTTTTGCCATTTCGATGATATGCGGCGTGA
CATTTTTATATTCCAGCGCATCAACGAAAGATTTATCGATCTTCAGAATGTCGACATCCA
GATCCTGTAAATAACTTAAACTTGAATACCCCGTACCAAAATCATCAAGATAAATTTCAT
GGCCCGCCTCCCGGTAGCGAGAAATTATCGGGGCGCTGGTTTTCGGATCGGCAAACTCGC
GTTCAGTGAGTTCAAGCGCGATCTGTCTGGGATTAACCTGATAGTGATTGATCATTTCAC
GCAGCAATTGCGGGATTTTTTCCGAGGTGAGCACGGTGGATTCAAGATTGATCGAAATAT
GCTGCTGCGGATGCTGACGCAGCCAGTCGCCCATATCTTCAAAGACGCTTCTTATAATCA
GTAGCGTCAATGGCTCAGAAAGGCCCGTTTGCTGTGCCAGCGGAATAAAACTATCTGGTG
ACAACCAACTACCGTCTGTCTGCGGCCAGCGCGCCAGTGCCTCAGCACCGACAATTTTGC
CATTGGCTAAGGAGACAATCGGCTGATAGTGCACGCAAATATCACGATTTTCGATAGCAT
CCTGCAGCCGATGATGCGGTGACTGGATACGGCGCAAAATACGCAGCACAAACATCGCTG
CCAGCAGGCCAATCACCAACCCGAGCGGTAACCAAATAAAGACTTGCCGATGCCAGCCTT
TCTGCAACATTTTCGTTGAAGCCCAGGTGATGATCGAAATATTCATTTCCGGGAAGGGCA
GGATATCGTAAATGATTCCATTATTTTCGATATGCTCACCGGGTGTTTTTTGTAGTCTGG
TAATAATTCCCTGAGCAATTTCATCGCTGCTGGTTATCACAACGTTATGGGCATTGCCAA
TAATGGCGGCATCAATTTGCCATGAGCTATAGGGAATGACATCAATAAAGGAAGCGGGGT
CGATCATGACGACATAATGTGCCGTTCCCATGGCAACCATGTAACGGATAATGCCTAAAT
CGTTATGCGATGTTAACCAGACACGATAACCATCTTTCGAAATTTTACCTGGCTCGGGGA
AGGTATCGGGCGGGCTTTCATGCTCCAGAGACGAACACTGGGGAACGTTGTTATCGATAT
AAACCACTTCCTGAATATAGCGATAACTGTAAGATACCCGACGCATTTCCATGAGATGGG
CTTCGCTACAGGCAGCGCCTTGCCATCTTTCCAGCTCTTGCAGCGCATCTTTCCCTTGTG
TCGCCACCTTATTGGCCCGAATAGCGACGCGGGAGGAATACGTATTCAGCTCTTCAATAA
ATGATGTTTCTACCTGCTGATGGGCCAGCCAGATGCTTAAGCCGACAGGCAGCAATACTG
AAAGAATCAGTACTCCCGAAATAAGGCCGACCAGATGTCGTGTTCTCACCACCATATCCT
TATTAACACAGTGTAGGGAAAGTATATCTGATTGTGGAAAAAGGCTTGCAGGAGATAAGG
AGGTAGAGCCGGGATTTCATGAAGGGATGGGTGGAAACGAACGTTGTCATTTGACCAGGC
GCAGAGCTTTACGCCTGGTATGTAACCCTAACTTAAGATGTTGATTCGGCGCGAGCGAGG
GTAAAAATATCGTAAAAAGACAGTTCACCTTTACGGACGATCATTTTTTGCAGTTGTTCT
TTATGAACATCCGCGACACGCGGAGAGTTCAAGATGGCTTCAACCAGCGCGGCAGGTACA
AAGCGCGTGTTGTACCATTCGCCGTTATAGCAAACGCGGAAATCCAGCACGTCGATATCT
TCATAGCGGTAGCGTGGGTAGACATCGAAAAAGAAGAAACCATTAAGCAGGATAAATAAT
ACAACCAGTAGCCAGACAGAGCCTGAAAGCGTTTCGGACTGCAACATCACCGCCAGGGTG
GCAAAAAAAGCAACATACATACCGATAAACAGCCCCGGATGTTTACGGATAAAACTGATA
CTAAAGCGGGGTTTGTTGTCGCGTTTTTCGCGGGTATTTAGAGACTCAATTGTTTCGGTC
AGCAGGCGTTGTATTTCGGTCATCGTTTGCCTTCGTGGTATCTGCAACTTTCCAGGGAAC
ACCCTATTTTAACGTGGGAATAGTAGAGGGAAAGTAACAGATTTACCACAATTTTGCATA
ACAGTTGCGAAAAACCTATTACAATTTTTTAATTATTCTGGCTGGATTACCGCCCACGAC
AACGTTGTCCGGGACATCTTTTGTGACAACTGCACCTGAGGCTACCACGACGTTATCACC
AATGGTCACACCAGGGTTAATGACCGCGCGTCCGCCAATCCAGACGTTATTACCGATGGT
GACGGGTTTCCCCAGTTCAGCACCGCTATTACGTGCTACAGGGTCGATGGGATGTGTTGC
CGTGTAGATATGAACGCCTGGTGCCAACATACAGTTATCACCGATGCGAATAGGGCAGAC
ATCAAGCATCACGCAATCGAAGTTGGCGAAAAAATTATTGCCGAGAAAAATGTTATAGCC
ATAATCACAGCGAAACGTTGGCTCAATATAAGCCTCTGTCACCTGACCGAATAAATCAGC
GAGAATTTGCTGGCGTAATGTGTGCTCTTCCGCCAGGGAATGATTGTATCGGTGAATAAG
CTGACGAGCGCGCAGGCGATCGCGAGATAACGTCTCATCTGCCGAGCGATACAACTCACC
AGCAATCATCTTTTCTTTTTCTGTGCTCATTACTGACCTCCGGTTGCTGAAAATGCGGCA
ACACAGTAAGACGAAAAGTCAGTGAAGAGAACGTTCCCATTACATCTGTGTGATAAAGAT
CACATAGGGTACGTCTTCATGGCGAAAAAGTATAAAATTCTTAATAAACAGCCGGTTATA
GCTCCGAAAGCGAATTATTTATTAGCGAATAAATTTCCATACTGAGGAAGGGATCTTGTC
GTACAGTTTATTCATGGTCAATTCGGCGAGGCGGTGATCTGCGGCTGAGTAAAATACCGC
CAGTTCATTATCTGATAATTCGTATTTATTTTTCTCGATAACACGCTCCAGCGTGTCAAT
TGTCTGGCAACGACGTAAACGCATTAAATAATCGGTTTTTGTTAAAGGTTTTTCGGACAT
ACTTCTACCCATGGTTGTAATAATTCTAACAAGATAAACTCGCAGGATTCTCTTTCGTCG
CATTGACAAAACAACGGAATAGTCGATTACCTGACTTCCGCCATTTCTGAAGATCCTGCA
TATTAATACCATAACTGCTGAACAACATAAAGGTGTCATCCAGATATTCGTCGATCTGCT
CAATGAGCTTATTGTCTTCATTATACTTAATTTTGTAATTAAGTGCGAAGGTCGCAATAT
GCTCAATCAGTTCATTCAACTGGAGGTTGATCGCCGAGGTTGGGTCGTTAACCCAGCCAT
GATTGCTTTCTTCAAGGTTTGCAAGACAGTCATGATACAGGGTTTCACAGAGAAACTTAA
GCTGTGCGATATCATGTCTTTTGGGTGAGTATTCATCCATAACGCGTCCCCTTCTTAGTG
GTTGAACTAACGGACACCTTTCGGGATGGAAAAAACTTACTGACCTGGACTTGCCCTCTC
GTTTGTTAGCTTAACTATAAGCCACTCTTTGCAGGTTTTCATCGCATTATTACGAAAAAT
TACAATTAGGAAGGAATCGGGACAGGACTCATTTTTTCATACTAGCACTAACCCGCAGTA
GGTAAAAGCAGTCTGCTCGAACTATTCATAACATTTCAGGATTATCGCCAGATGAAATTG
GTGACACTAATACCAGGATTGCTCTGAATATGACGTAATAACCGAGGAATGAATAAAGAA
TTACCGCAAATAATTAAGAATAGCCTCTAAATGATTATGGATTATTAAATTTATTAGCGC
TACTTAATATAAATTAACTAACAATCAGTATTTTTTATGAATTTTATGCGAGGTTAATAC
TGGTTTTCGTATGAGATCCTGAGTTGGTGGTTCAATGACTCCTTAATGTTCGTCGGTTAT
GCATAAAAAAGGCCGCTTGCGCGGCCTTTGTGATTACACGTTGTATCAATGATGATCGAC
AGTATGGCTGTGCTCGATATCTTCATTCTTGCGGCTAAAGCGGCGGCGAACCACCACAAA
GAATACCGGAACGAAGAAGATTGCCAGTACCGTTGCGGTCACCATCCCGCCCATTACACC
GGTACCTACTGCGTTCTGCGCGCCGGAACCAGCACCAGTACTGATAACCAGCGGCATAAC
GCCGAGGATAAACGCCAGCGAGGTCATCAGGATCGGACGTAAACGCATCCGCACCGCATC
AAGCGTCGCTTCAATCAGACCTTTACCTTCTTTATCCATCAAGTCTTTGGCGAATTCGAC
GATAAGTATCGCGTTCTTCGCCGACAACCCAATGGTTGTGAGCAGGCCTACCTGGAAGTA
AACGTCATTGGTCAGGCCACGGAAGGTGGCAGCCAGCAACGCACCGATAACCCCCAGCGG
AACGACCAGCATAACGGAGAACGGAATCGACCAGCTCTCGTACAGCGCCGCCAGACACAG
GAACACGACAATCAACGAAATCGCGTACAGTGAAGGTGCCTGGTTGCCGGAGAGACGTTC
CTGATAGGACATCCCCGTCCAGTCATAGCCAACACCGGTAGGCAGTTTGCTCGCCAGTTG
TTCCATCAGCTCCATTGCTTCACCGGTACTTTTACCCGGTGCCGCCTGGCCTAAGATTTC
CATGGATGGCAGGCCGTTGTAACGTTCCAGACGCGGCGAACCGTACTCCCAACGAGAAGA
GGAGAACGCCGAGAACGGCACCATCTGACCATCAGCAGCACGAACATACCAGTCGCCGAT
ATCATCCGGCAGCATACGGTATTTCGCTTCTGACATGACGTAAACTTTCTTCACACGACC
GCGGTCGATAAAGTCGTTCACATAGCTACCGCCCCATGCAGCGCCCAGAGTGGTGTTAAT
GTCGTTGATAGAAACACCCAGCGCCTGCGCTTTTTCCTGGTCGATATCAATCTTAAACTG
CGGGGTATCTTCCAGACCGTTTGGACGTACGCTGGTCAACATATCAGGGTGCTTCGCTGC
TTCTGCAAGCAGCTGGTTACGCGCCTGAGTCAGTTTTTCGTGACCAAGGCCAGCCTGGTC
AATCAGCTCAAAGTCAAAGCCGGTTGCAGTACCCAGTTCCACGATTGCGGGCAGGTTAAA
GGCGAAAACCATCGCATCTTTGATTTGCGAGAAAGCGCGTGTTGCACGCATGGTAATCGC
TTCAACTTTGTTTTCTTCACCCGGACGATCGGCCCAGTCCTTCAAGGAAACGAACGCAAT
ACCGGTATTCTGACCACGTCCCGCAAAGCCGAAGCCGTTAACGGCGAACACCGACTCAAC
GTTGTTCTTTTCTTTGGTCAGATAGTAATTCGTTACCTCATTGAGCACTTTCTGCGTACG
TTCCTGCGTTGCACCTGCTGGCAGCTGAACCATGGTCATAAATACGCCCTGGTCTTCATC
TGGCAAGAAGGAGCTTGGCAGACGCACGAACAGATAGGCCATGCCGACCACGATGATCAG
ATACAGCACCAGGTAACGCCCTGTACTGCGCAGAATACCGCCTACGCTGTCGGTGTAGTG
GTGCGTGCTCTTCTCGAACATGCGGTTAAACCAGCCGAAGAAGCCTTTTTTACCTTCCCC
GTGATCGCCTTTGGCAATCGGTTTCAGCATGGTGGCACAAAGAGCCGGAGTCAGGATCAA
CGCCACCAGTACTGACAGCGCCATTGCTGAAACAATGGTAATAGAGAACTGGCGATAGAT
AGCACCAGTAGAACCGCCAAAGAAGGCCATCGGAACGAATACCGCCGACAGTACCATCGC
GATACCGACCAGAGCGCCCTGAATCTGCCCCATCGACTTACGGGTAGCTTCTTTTGGCGG
CAAACCTTCTTCCGCCATCACACGCTCAACGTTTTCTACCACAACGATGGCGTCATCCAC
CAACAGGCCGATGGCGAGCACCATCCCGAACATTGTTAGCGTGTTTATCGAGAAGCCAAA
GGCGGCAAGGACGGCAAAGGTCCCCAGCAATACCACCGGTACGGCAATGGTCGGAATCAA
CGTCGCGCGGAAGTTCTGCAAGAACAGATACATAACCAGGAACACGAGGATGATCGCTTC
GACCAGCGTTTTAACCACTTCGTGAATAGAGATTTTCACGAACGGCGTGGTGTCGTACGG
GTAAACAATTTTCAGACCTGACGGGAAGAACGGTTCCATCTTCGCCAGTTCAGCACGGAT
TGCCGCAGCGGTATCCAGCGCGTTTGCACCGGTCGCCAGCTTGATCCCCAGACCGGAAGC
CGGTTGGCCGTTAAACTCTGCGATGATGTCGTAGTTCTCACCACCCAGCTCAATTTTCGC
CACATCACGCAGCAGCACGCGGGAACCATCCTGATTCACTTTCAGCAGGATTTTGCCAAA
CTCTTCAGTAGAGGTCAGACGCGTCTGAGCAATAATAGAGGCGTTAAGCTGTTGGCCTTT
CACCGGCGGCGTACCACCGAGCTGACCCGCCGCAACCTGGGCGTTCTGCGCTTTGATGGC
GGTAATGACATCAACCGGTGTTAGTTGGAATTTGTTCAGTTCATTCGGGTTCATCCAGAT
ACGCATCGCGTACTGTGAACCGAACAACTGAACGTCACCCACGCCCGACGTACGGCTGAT
GGCATCTTTCATATTCGCCGCCACGTAGTCGGAGATATCCTCCTGCGTCATGGTGCCATC
GGTGTTGATAACGCCGACAACCATCAGGAAGCTGCTGGATGATTTCTCAACGCTCACCCC
TTGCTGCTGTACTTCTTGCGGCAGCAACGGCATCGCCAGCTGCAGTTTGTTCTGCACCTG
AACCTGCGCGATATCCGCATCAGTACCAGACTCAAAGGTCAGGGTGATCTGCACGGTACC
CGTGGAGTCACTGTTAGAGGACATGTACATCAGGTTATCGATACCGTTCATATTCTGTTC
GATAACCTGTGTCACCGTGTCCTGCACTGTTTTCGCATCAGCGCCGGGGTAGGAGGCGGA
GATCGTTACTGCCGGCGGAGCAATCGTAGGATATTGCGCCACCGGCAGTTTGAGGATCGC
CAGCCCCCCTGCCAACATGATGATAATGGCGATCACCCACGCAAAAATCGGGCGATCGAT
AAAGAAATTAGGCATGTCTTAACGGCTCCTGTTTAAGTTAAGACTTGGACTGTTCAGGCT
GAGCACCGCTTGCGGCTTGCTGGTTATTATCAGCGGTAACTTCTTGTGCTTTTACCTGGA
CACCAGGACGCACTTTCTGCAGCCCACTTATTACTACGCGATCGCCTGCTTTCAGACCTT
CTGTCACCAGCCACTTATCGCCAATAGCCTGGCTTGCAACGATCGGACGGGTTTCCACTT
TGTCATCCGCGCCAACCACCAGTACGGTGGCATCGCCACGCGGCGTACGGGTTACGCCCT
GTTGCGGGACTAAAATAGCGTTTGGATTAAGCCCTTCTTCCAGACGTGCGCGCACGAACA
TACCCGGCAGCAGAGTGTGATCCGGGTTCGGGAAGATAGCGCGTAGGGTGATAGACCCGG
TGGTCTGATCAACGGTAACGTCAGAGAATTCCAGCGTACCGTCCTGCGGGAACTTAATGC
CGTCACTGGTGATCAGCGACACTTTGGCTTTGCCGTTCTCTTGTTTCAGCGTGCCATTCG
CCAGTTCCTGTTTCAGGCGCAGGAAGTCGTTGCTGGACTGGGTCACATCAACGTAGATCG
GATCAAGTTGCTGCACGGTTGCCAGCGCAGTCGCCTGACCGTTCTGTACCAATGCGCCTT
CCGTCACGTTCGACTTACCAATGCGACCGCTAATCGGAGAGGTAACTTTGGTGTAAGCCA
GATTGATCCGCGCAGTTTCAACGGCAGCTTTCGCCGCAGTTACCGCAGCATTCGCCTGTT
GCGCATCAGCCAGAGCCTGATCGTACTCTTGCTTACTGATGTACTGAGTACCGAGCAATT
TCTGATAACGATTCACCGTCAATTGCGCGATATTGGCTGCAGCCTGGGCTTTCGCCAGAT
CGCCTTTCGCGCTGTCATATGCCGCCTGATAGGTCGCAGGATCAATCTGATAGAGAGAGA
CACCTGCTTCGATGTCGCTACCTTCTTTGAAATTACGCTTCAGGATAATCCCGCTAACTT
GAGGACGAACTTCTGCGATCCGGTAGGCACTGGTGCGACCCGGAAGCTCGGTTGTGATCT
GCAGAGGTTCAGTTTTGACTGTTACTACGCCAACGGCGGGCATCTGCTGGCCACCTTGTT
GGGCCTGTTTGTCGTCACATCCTGTTAGGGCTAAGCTGCCTGAGAGCATCAGAACGACCG
CCAGAGGCGTAAACCCTCTGTTTTTGTTCATATGTAAACCTCGAGTGTCCGATTTCAAAT
TGGTCAATGGTCAAAAGTTAATAAACCCATTGCTGCGTTTATATTATCGTCGTGCTATGG
TACATACATTCACAAATGTATGTAAATCTAACGCCTGTAAATTCACGAACATATGGCACG
AAAAACCAAACAAGAAGCGCAAGAAACGCGCCAACACATCCTCGATGTGGCTCTACGTCT
TTTCTCACAGCAGGGGGTATCATCCACCTCGCTGGGTGAGATTGCAAAAGCAGCTGGCGT
TACGCGCGGTGCAATCTACTGGCATTTTAAAGACAAGTCGGATTTGTTCAGTGAGATCTG
GGAACTGTCAGAATCCAATATTGGTGAACTAGAGCTTGAGTATCAGGCAAAATTCCCTGG
CGATCCACTCTCAGTATTAAGAGAGATATTAATTCATGTTCTTGAATCCACGGTGACAGA
AGAACGGCGTCGATTATTGATGGAGATTATATTCCACAAATGCGAATTTGTCGGAGAAAT
GGCTGTTGTGCAACAGGCACAACGTAATCTCTGTCTGGAAAGTTATGACCGTATAGAACA
AACGTTAAAACATTGTATTGAAGCGAAAATGTTGCCTGCGGATTTAATGACGCGTCGGGC
AGCAATTATTATGCGCGGCTATATTTCCGGCCTGATGGAAAACTGGCTCTTTGCCCCGCA
ATCTTTTGATCTTAAAAAAGAAGCCCGCGATTACGTCGCCATCTTACTGGAGATGTATCT
CCTGTGCCCCACGCTTCGTAATCCTGCCACTAACGAATAACCCTGAATCTGACTCCAGGA
TTTTTCCTGGACATTTTCGTCGTTGCTATTCTGGTTCACTGCGTCGTGATATTCTTGCGG
TTTGACTTTTTCAGGTCGTTCTTCAGGTTCAGAAACCTTCATTCATCATGACTATGTTCC
AGTATTACAAACGATCACGGCATTTTGTTTTTTCAGCATTTATTGCTTTTGTTTTTGTCT
TGTTATGCCAGAACACGGCGTTTGCGCGGGCGTCATCGAATGGTGATCTGCCGACAAAAG
CGGACCTGCAGGCACAACTTGACTCACTGAATAAACAAAAAGATCTTTCTGCTCAGGACA
AACTGGTGCAGCAGGATCTGACAGATACATTAGCCACCCTCGATAAAATCGATCGCGTAA
AAGAAGAGACAGTTCAGCTACGGCAAAAAGTCGCTGAAGCGCCGGAAAAAATGCGCCAGG
CGACCGCGGCGTTAACTGCACTTAGCGATGTCGATAATGACGAAGAAACGCGCAAAATTC
TGAGTACGCTTTCGTTGCGCCAGCTGGAAACTCGCGTTGCCCAGGCGCTGGACGATTTGC
AGAACGCACAAAACGATCTGGCGTCTTATAACAGCCAGTTGGTTTCGTTACAGACGCAGC
CCGAACGCGTGCAAAATGCGATGTATAACGCTTCGCAGCAGCTGCAACAAATTCGCAGTC
GTCTGGATGGGACTGATGTCGGCGAGACTGCCTTACGTCCCAGCCAGAAAGTGTTAATGC
AGGCTCAGCAGGCTTTGCTGAATGCCGAGATTGACCAGCAGCGTAAAAGCCTGGAAGGGA
ACACAGTCTTACAGGATACCTTGCAAAAGCAACGGGATTACGTGACGGCGAACAGCGCCC
GTCTGGAGCACCAGTTGCAGCTGTTGCAAGAAGCAGTAAACAGCAAGCGCCTGACTTTAA
CCGAAAAAACGGCGCAGGAAGCCGTCTCCCCGGATGAAGCCGCGCGTATTCAGGCTAATC
CGCTGGTGAAGCAGGAACTGGAAATTAACCAGCAGTTAAGTCAGCGTCTGATTACCGCGA
CTGAAAACGGTAATCAGTTGATGCAGCAAAACATTAAAGTCAAAAACTGGCTGGAGCGGG
CGCTGCAATCGGAACGCAATATTAAAGAGCAGATTGCCGTCCTGAAGGGCAGCCTGCTGT
TGTCTCGTATCCTTTACCAGCAACAACAAACGCTGCCCTCGGCGGATGAGCTGGAAAACA
TGACCAACCGCATCGCGGATTTGCGTCTCGAACAGTTTGAAGTTAACCAGCAGCGTGATG
CACTCTTCCAGAGCGATGCGTTCGTCAACAAACTGGAAGAAGGTCACACCAACGAAGTCA
ACAGCGAAGTTCACGATGCGTTATTGCAAGTAGTTGATATGCGTCGCGAATTGCTGGATC
AGCTTAACAAACAGTTGGGTAACCAGCTGATGATGGCCATTAACCTGCAAATCAACCAGC
AGCAGTTAATGAGTGTGTCGAAAAACCTGAAATCCATCCTGACTCAGCAAATCTTTTGGG
TGAACAGTAACCGTCCAATGGACTGGGACTGGATCAAAGCGTTCCCGCAAAGCCTGAAAG
ATGAATTTAAGTCGATGAAAATCACAGTGAACTGGGAAAAAGCATGGCCTGCCGTTTTTA
TCGCTTTCCTCGCCGGTTTGCCGCTGCTGTTGATTGCCGGGCTGATCCACTGGCGTCTGG
GCTGGCTGAAAGCGTATCAACAGAAACTGGCTTCCGCTGTGGGTTCCCTGCGTAACGACA
GCCAGCTCAACACACCAAAAGCGATCCTTATCGACCTGATCCGTGCGCTGCCGGTGTGCC
TGATTATTCTCGCGGTTGGCCTGATTCTGTTGACCATGCAACTCAACATCAGCGAACTGC
TATGGTCGTTCAGTAAAAAACTGGCGATTTTCTGGCTGGTGTTTGGCCTGTGCTGGAAGG
TACTGGAGAAAAACGGCGTTGCCGTGCGTCACTTTGGTATGCCGGAACAGCAGACCAGCC
ACTGGCGTCGGCAAATTGTCCGCATCAGTCTCGCATTGCTGCCTATCCATTTCTGGTCTG
TGGTGGCAGAACTTTCCCCGCTGCATCTGATGGATGATGTGCTGGGGCAGGCGATGATTT
TCTTCAACCTGCTGCTGATTGCCTTCCTGGTATGGCCGATGTGCCGCGAAAGCTGGCGTG
ATAAAGAGTCGCACACCATGCGACTGGTCACCATTACCGTGCTGTCGATTATCCCGATTG
CGTTGATGGTGCTGACCGCCACGGGTTATTTCTACACCACGCTGCGCCTCTCCGGGCGTT
GGATTGAAACCGTTTATTTGGTGATCATCTGGAACCTGCTGTACCAGACGGTATTGCGCG
GCTTAAGCGTAGCGGCGCGGCGTATCGCCTGGCGTCGTGCGCTGGCGCGTCGGCAGAATC
TGGTGAAAGAGGGCGCGGAAGGTGCTGAACCGCCGGAAGAACCCACCATTGCACTGGAGC
AGGTTAACCAGCAGACGCTGCGTATTACCATGTTGCTGATGTTTGCGCTGTTCGGTGTCA
TGTTCTGGGCAATTTGGTCCGATTTGATCACCGTGTTCAGCTATCTGGACAGCATCACGC
TCTGGCATTACAACGGCACTGAAGCTGGCGCTGCGGTGGTGAAAAACGTCACCATGGGCA
GTCTGTTGTTTGCGATTATCGCCTCAATGGTAGCCTGGGCGTTGATTCGCAACCTGCCTG
GTCTGTTGGAAGTGTTGGTGCTCTCGCGCCTGAACATGCGGCAGGGCGCGTCGTATGCCA
TTACTACCATCCTTAACTACATCATTATTGCCGTTGGTGCGATGACGGTGTTCGGATCGC
TGGGCGTCTCGTGGGATAAACTCCAGTGGCTGGCGGCAGCATTATCCGTAGGTCTTGGTT
TTGGTTTACAAGAGATCTTCGGTAACTTCGTCTCCGGTTTGATCATTCTGTTCGAACGTC
CGGTGCGCATTGGCGATACGGTAACCATTGGTAGCTTCTCGGGGACGGTAAGTAAGATCC
GTATTCGTGCGACAACGATTACCGATTTCGATCGCAAAGAAGTGATCATCCCGAACAAAG
CGTTTGTTACCGAGCGTCTGATCAACTGGTCGTTGACTGACACTACTACGCGTCTGGTGA
TCCGTCTCGGCGTGGCCTATGGCTCCGATCTGGAAAAAGTGCGTAAAGTGTTACTGAAGG
CGGCGACTGAGCACCCAAGGGTGATGCACGAACCAATGCCGGAAGTCTTCTTTACGGCGT
TTGGTGCCAGCACGTTGGATCATGAGCTGCGTCTGTATGTGCGTGAACTGCGTGACCGTA
GCCGTACTGTCGATGAGCTGAACCGTACTATCGATCAGCTGTGCCGTGAAAACGATATCA
ACATTGCCTTTAACCAGCTTGAAGTGCATCTGCACAACGAGAAGGGCGATGAGGTGACGG
AAGTCAAACGCGACTACAAAGGCGACGATCCGACACCAGCGGTAGGGTAAGGACAATAAA
GGGCGACAGTGATGCCGCCCTTTATTTTTTACTCGCTTTGCGAAGCCTCATCGCTCTGTA
ACTTCTTTTCATAATCACGCTTCACAATATCCAGCGCGCGCAGCACGGTGCGGGCTGGGA
TCTGATTTTCTTCCAGCAGCACAATCAAATCGACAGCCAGTTTGACATCGTCAGGGGCAT
TTTCCAGTGACATACTCTCTCCATTGCTAGCGGGTTAAGCGCGCTAGCCTGTTTTCGATT
TTTTCCAGCGCATGGCGGCAGCGTGCCAGGCGCGCTTCATAGGCTTCCACTTCACGATGC
AGCGTTTGCTGTTCCACGAGATCGGTCACCCGCGCCAGGCGGGCTCGACGTTCGGCTACC
ATCTCACGTAGCCGCCGCTCAAAATCCTGATGCTGAATACGTTTACGCTGCCAGCGGGCA
ATTTTCGGTGGCGCACTGTCCCACTCGCGTAGCGACCAGGCTGTGGCTTCACGCGCTATA
GCCTCCAGTTGCGCCGCCAGATGTTCTGCCAGCCAGGCCACTTGCGGCAGCTGTTGCTGC
TCAACCGCATGACGAAGCGCAGCCATGTTATCGCCCGCCTCATCGAGACAAGCCTGCAGT
GTTGTCGCACGGGTCTGAAAAAGGTGCCTGTCAAAGCGGGCACTTAGCGTGGCAAATTGC
GCTACCGGGGCACAACGCTGGCGCAGCGTGGCGAGCTGTCCTTCCAGTTTTTCCAGCAGC
AGGGCGGTTTTCATGATAAGACCTCAATGAAAATGATAATTGTTATGCTAAAGTAGCCAC
TCTGTAAGCTGACAACACTCAATATGCAACGAATCATTTTAATCATCATTGGCTGGCTGG
CGGTAGTGCTGGGTACGCTGGGCGTGGTATTACCGGTATTACCGACGACGCCGTTTATCC
TGCTGGCGGCCTGGTGCTTTGCCCGTTCTTCCCCGCGCTTTCACGCCTGGTTGCTGTACC
GCTCATGGTTTGGCAGCTATCTACGTTTCTGGCAGAAACATCATGCGATGCCGCGCGGCG
TCAAACCGCGGGCGATTTTGCTTATTTTGCTCACGTTTGCAATTTCTCTGTGGTTCGTCC
AGATGCCATGGGTGCGCATCATGTTGCTGGTAATTCTCGCCTGTTTGCTTTTTTATATGT
GGCGAATTCCGGTGATTGATGAAAAGCAAGAAAAGCACTGAAGCACAACAATCGCAGTTG
CAATTATTGCGTACAGCCAGTACATTCTGGCGTTTTCGAGCACAGGCGCAGGCGGTCAAA
GGTTAAACAACTGTTACTTTTGATACGTTTAAAACGCGCCGTGAGTACCACCGTAACAAG
CAGGCATACACTTATGACCGCGACTGCACAGCAGCTTGAGTATCTCAAAAATAGCATCAA
AAGCATTCAGGACTACCCAAAACCCGGCATTCTTTTCCGTGATGTCACCAGCTTACTGGA
AGACCCGAAAGCTTACGCTCTCAGCATCGACTTGCTGGTTGAGCGTTACAAAAATGCGGG
CATTACCAAAGTTGTCGGCACCGAAGCGCGTGGCTTCTTGTTTGGCGCTCCGGTAGCTCT
GGGTCTGGGCGTTGGCTTTGTACCGGTCCGTAAACCGGGCAAACTGCCGCGTGAAACCAT
CAGTGAAACTTACGATCTGGAATACGGCACCGATCAGCTGGAAATCCACGTTGATGCCAT
CAAACCGGGCGACAAAGTTCTGGTGGTGGACGATCTGCTGGCAACCGGCGGCACTATCGA
AGCGACCGTTAAACTGATCCGTCGTCTGGGTGGTGAAGTGGCTGATGCTGCGTTCATTAT
CAATCTGTTCGATCTCGGCGGCGAACAGCGTCTCGAAAAACAGGGCATTACCAGCTACAG
CCTTGTTCCGTTCCCGGGCCATTAATTATCGCCAGTCTTGTGCTGCCCACGCTACGGACA
GCACAAGATGTGCATTCAGCCTCGCCGTTCTGACGGGGCTGTGTTAGCATTACCCCTTCG
TGAATCCACCTTCCAGCGTTTCAGAGCCTGCCAATGAGTTATCAGGTCTTAGCCCGAAAA
TGGCGCCCACAAACCTTTGCTGACGTCGTCGGCCAGGAACATGTGCTGACCGCACTGGCG
AACGGCTTGTCGTTAGGGCGTATTCATCATGCTTATCTTTTTTCCGGCACCCGTGGCGTC
GGAAAAACCTCTATCGCCCGACTGCTGGCGAAGGGGCTAAACTGCGAAACCGGCATTACC
GCGACGCCGTGCGGCGTGTGCGATAACTGTCGTGAAATCGAGCAGGGGCGCTTTGTCGAT
CTGATTGAAATCGATGCCGCCTCGCGCACTAAAGTTGAAGACACTCGCGACCTGCTGGAT
AACGTCCAGTACGCTCCGGCGCGTGGTCGTTTCAAAGTTTATCTGATCGACGAAGTGCAT
ATGCTGTCGCGCCACAGCTTTAACGCACTGTTAAAAACCCTTGAAGAGCCGCCAGAGCAC
GTTAAGTTTCTGCTGGCGACGACCGATCCGCAGAAATTGCCGGTGACGATTTTGTCACGT
TGTCTGCAATTTCATCTCAAGGCGCTGGATGTCGAGCAAATTCGCCATCAGCTTGAGCAC
ATCCTCAACGAAGAACATATCGCTCACGAGCCGCGGGCGCTGCAATTGCTGGCACGCGCC
GCTGAAGGCAGCCTGCGAGATGCCTTAAGTCTGACCGACCAGGCGATTGCCAGCGGTGAC
GGCCAGGTTTCAACTCAGGCGGTCAGTGCGATGCTGGGTACGCTTGACGACGATCAGGCG
CTGTCGCTGGTTGAAGCGATGGTCGAGGCCAACGGCGAGCGCGTAATGGCACTGATTAAT
GAAGCCGCTGCCCGTGGTATCGAGTGGGAAGCGTTGCTGGTGGAAATGCTCGGCCTGTTG
CATCGTATTGCGATGGTACAACTTTCGCCTGCTGCACTTGGCAACGACATGGCCGCTATC
GAGCTGCGGATGCGTGAACTGGCGCGCACCATACCGCCGACGGATATTCAGCTTTACTAT
CAGACGCTGTTGATTGGTCGCAAAGAATTACCGTATGCGCCAGACCGCCGTATGGGCGTT
GAGATGACGCTGTTGCGCGCGCTGGCGTTCCATCCGCGTATGCCGCTGCCTGAGCCAGAA
GTGCCACGCCAGTCCTTTGCGCCCGTCGCGCCAACGGCAGTAATGACGCCAACCCAGGTG
CCGCCGCAACCGCAATCAGCGCCGCAGCAGGCACCGACTGTACCGCTCCCGGAAACCACC
AGCCAGGTGCTGGCGGCGCGCCAGCAGTTGCAGCGCGTGCAGGGAGCAACCAAAGCAAAA
AAGAGTGAACCGGCAGCCGCTACCCGCGCGCGGCCGGTGAATAACGCTGCGCTGGAAAGA
CTGGCTTCGGTCACCGATCGCGTTCAGGCGCGTCCGGTGCCATCGGCGCTGGAAAAAGCG
CCAGCCAAAAAAGAAGCGTATCGCTGGAAGGCCACCACTCCAGTGATGCAGCAAAAAGAA
GTGGTCGCTACGCCGAAGGCGCTGAAAAAAGCGCTGGAACATGAAAAAACGCCGGAACTG
GCGGCGAAGCTGGCGGCAGAAGCCATTGAGCGCGACCCGTGGGCGGCTCAGGTGAGTCAA
CTTTCGCTACCAAAACTGGTCGAACAGGTGGCGTTAAATGCCTGGAAAGAGGAGAGCGAC
AACGCAGTATGTCTGCATTTGCGCTCCTCTCAGCGGCATTTGAACAACCGCGGCGCACAG
CAAAAACTGGCTGAAGCGTTGAGCATGTTAAAAGGTTCAACGGTTGAACTGACTATCGTT
GAAGATGATAATCCCGCGGTGCGTACGCCGCTGGAATGGCGTCAGGCGATATACGAAGAA
AAACTTGCGCAGGCGCGCGAGTCCATTATTGCGGATAATAATATTCAGACCCTGCGTCGG
TTCTTCGATGCGGAGCTGGATGAAGAAAGTATCCGCCCCATTTGATCGTAAGCACAGCTT
ACGTTCGTCATCCTTAACGTGATTGAGAGAGAAACCTATGTTTGGTAAAGGCGGTCTGGG
TAACCTGATGAAGCAAGCCCAGCAGATGCAAGAAAAAATGCAGAAAATGCAGGAAGAGAT
CGCGCAGCTGGAAGTCACCGGCGAATCTGGCGCAGGTCTGGTAAAAGTGACCATTAACGG
TGCACACAACTGCCGTCGCGTAGAGATCGACCCGAGCCTGCTGGAAGACGACAAAGAGAT
GCTGGAAGACTTGGTGGCTGCAGCATTCAACGACGCAGCACGTCGTATTGAAGAAACGCA
GAAAGAAAAAATGGCCTCTGTATCCTCCGGAATGCAGCTGCCGCCTGGCTTTAAGATGCC
GTTCTGATGCAAACCAGCCCGCTGTTAACACAGCTTATGGAAGCACTGCGCTGTCTGCCG
GGCGTTGGCCCGAAGTCGGCGCAGCGTATGGCGTTCACGCTGCTTCAGCGCGATCGTAGC
GGCGGGATGCGTCTGGCGCAGGCGCTCACCCGGGCGATGTCGGAAATCGGCCACTGCGCC
GATTGCCGCACCTTCACCGAACAGGAAGTCTGTAACATCTGTTCGAATCCGCGTCGTCAG
GAAAACGGTCAAATCTGCGTGGTGGAGAGTCCGGCGGACATCTACGCCATTGAGCAGACG
GGGCAGTTTTCAGGCCGTTATTTTGTGTTGATGGGGCACCTGTCACCGCTGGACGGCATC
GGTCCGGATGATATCGGCCTTGATCGTCTGGAACAGCGTCTGGCAGAGGAAAAAATCACT
GAAGTGATCCTCGCCACCAACCCCACTGTTGAAGGTGAAGCTACCGCTAACTACATTGCC
GAGCTTTGCGCGCAATATGACGTGGAAGCCAGCCGAATCGCTCATGGCGTACCGGTTGGC
GGCGAACTGGAAATGGTCGATGGCACCACGCTGTCACACTCCCTTGCCGGGCGTCATAAG
ATTCGTTTTTAAGCAAACGAGAGCAGGATCACCTGCTCTCGCTTGAAATTATTCTCCCTT
GTCCCCATCTCTCCCACATCCTGTTTTTAACCTTAAAATGGCATTATTGAGGTAGACCTA
CATGAAAGGACAAGAAACTCGTGGTTTTCAGTCAGAAGTGAAACAGCTTCTGCACCTGAT
GATCCATTCTCTCTATTCCAATAAAGAAATCTTCCTGCGTGAGCTTATCTCTAACGCCTC
CGATGCGGCGGACAAGCTGCGTTTCCGCGCGCTCTCTAACCCGGACCTGTACGAAGGTGA
TGGCGAACTGCGCGTTCGTGTCTCTTTCGATAAAGACAAGCGTACGCTGACCATCTCCGA
TAACGGCGTAGGGATGACCCGCGACGAAGTGATTGACCATCTGGGGACTATCGCTAAATC
CGGCACCAAATCATTCCTCGAATCCCTGGGTTCTGACCAGGCGAAAGACAGCCAGCTGAT
CGGTCAGTTTGGTGTTGGTTTCTACTCTGCGTTTATCGTGGCCGACAAAGTGACCGTGCG
TACTCGCGCGGCAGGCGAAAAACCAGAAAACGGTGTTTTCTGGGAATCGGCTGGTGAAGG
TGAATACACCGTTGCCGACATCACCAAAGAAGATCGTGGTACTGAAATCACCCTGCATCT
GCGTGAAGGCGAAGACGAGTTCCTCGATGACTGGCGCGTGCGTTCCATCATCAGCAAATA
CTCCGACCATATCGCGCTGCCGGTAGAGATCGAAAAACGCGAAGAGAAAGACGGCGAAAC
CGTTATCTCTTGGGAAAAAATCAACAAAGCGCAGGCGCTGTGGACTCGTAACAAGTCGGA
AATCACCGATGAAGAGTACAAAGAGTTCTACAAACACATCGCCCACGACTTTAACGATCC
GCTGACTTGGAGCCACAACCGCGTTGAAGGTAAGCAGGAGTACACCAGCCTGCTGTACAT
TCCGTCTCAGGCACCGTGGGATATGTGGAACCGCGATCATAAACACGGTCTGAAACTGTA
TGTTCAGCGTGTGTTCATCATGGACGACGCAGAACAGTTCATGCCGAACTATCTGCGCTT
CGTGCGTGGTCTGATTGACTCCAGCGATCTGCCGCTGAACGTTTCCCGTGAAATCCTCCA
GGACAGCACGGTAACGCGTAACCTGCGCAATGCGCTGACCAAGCGTGTGCTGCAAATGCT
GGAAAAACTGGCGAAAGACGACGCGGAAAAATACCAGACCTTCTGGCAACAGTTTGGCCT
GGTACTGAAAGAAGGTCCGGCGGAAGATTTCGCTAACCAGGAAGCGATCGCCAAACTGCT
GCGTTTTGCTTCTACCCATACCGATTCTTCTGCGCAGACCGTGTCTCTGGAAGACTACGT
TTCCCGCATGAAAGAAGGGCAGGAGAAAATCTACTACATTACCGCAGACAGCTATGCGGC
AGCGAAGAGCAGCCCGCACCTGGAACTGCTGCGTAAGAAAGGCATCGAAGTTCTGCTGCT
TTCCGACCGCATCGATGAGTGGATGATGAACTATCTGACTGAGTTCGACGGTAAACCGTT
CCAGTCGGTGTCTAAAGTTGACGAGTCGCTGGAAAAACTGGCTGACGAAGTTGATGAGAG
CGCGAAAGAAGCGGAGAAAGCACTGACTCCGTTCATCGACCGTGTGAAAGCCCTGCTCGG
CGAGCGTGTGAAAGATGTCCGTCTGACTCACCGTCTGACCGATACGCCAGCGATTGTCTC
TACCGATGCGGACGAAATGAGCACCCAGATGGCGAAACTGTTCGCTGCGGCGGGCCAGAA
AGTGCCAGAAGTGAAATACATCTTTGAACTGAACCCGGATCACGTACTGGTGAAACGTGC
GGCAGATACTGAAGATGAAGCGAAGTTCAGCGAGTGGGTAGAACTGCTGCTGGATCAGGC
GCTGCTGGCAGAACGCGGCACGCTGGAAGATCCGAACCTGTTTATTCGTCGTATGAACCA
GCTGCTGGTTTCCTGATGTCATGCCGGATGACCTTCGTGTCATCCGGCATTTTTCTTTTC
ATTATCTGCACTTTCCGCAAATTATCTCGCCATTAACCGTTTCAGCCCCAGGTGCCTTTC
TTGAGGCAATCGCCTGTTGGTGGTATCGTTTATCGCTTTTTCAAAAAATTCGACACATTT
TAAGGGGATTTTCGCAATGCGTATCATTCTGCTTGGCGCTCCGGGCGCGGGGAAAGGGAC
TCAGGCTCAGTTCATCATGGAGAAATATGGTATTCCGCAAATCTCCACTGGCGATATGCT
GCGTGCTGCGGTCAAATCTGGCTCCGAGCTGGGTAAACAAGCAAAAGACATTATGGATGC
TGGCAAACTGGTTACCGACGAACTGGTGATCGCGCTGGTTAAAGAGCGCATTGCTCAGGA
AGACTGCCGTAATGGTTTCCTGTTGGACGGCTTCCCGCGTACCATTCCGCAGGCAGACGC
GATGAAAGAAGCGGGCATCAATGTTGATTACGTTCTGGAATTCGACGTACCGGACGAACT
GATCGTTGACCGTATTGTCGGTCGCCGCGTTCACGCGCCGTCTGGTCGTGTTTATCACGT
TAAATTCAACCCGCCGAAAGTAGAAGGCAAAGACGACGTTACCGGTGAAGAACTGACTAC
CCGTAAAGACGATCAGGAAGAAACCGTACGTAAACGTCTGGTTGAATACCATCAGATGAC
TGCACCGCTGATCGGCTACTACTCCAAAGAAGCGGAAGCGGGTAACACCAAATACGCGAA
AGTTGACGGCACCAAGCCGGTTGCTGAAGTTCGCGCTGATCTGGAAAAAATCCTCGGCTA
ATCAAGCCGCAGCAGATCTGCTTTCGGGCAGGTCTGCTCATTCTCCTCAGGCAATACCTC
TCACAGCAATTAGTTCTTCTTCTTCACTTTTCCGCTACAATTATCAACAAGTTGAATCGA
TAAGAGGCGGTAATGCGTCAGACTAAAACCGGTATCCTGCTAGCAAACCTGGGTACGCCC
GATGCCCCCACACCTGAAGCGGTAAAACGCTATCTGAAACAATTTTTAAGCGACAGACGC
GTGGTTGATACCTCACGGTTGTTATGGTGGCCATTGCTGCGCGGCGTGATTTTGCCACTG
CGCTCGCCGCGTGTGGCGAAGCTGTATGCCTCTGTCTGGATGGAGGGTGGCTCGCCGCTG
ATGGTTTACAGCCGCCAGCAACAGCAGGCGCTGGCACAACGTTTACCGGAGACGCCCGTA
GCGCTGGGAATGAGCTACGGCTCGCCATCACTGGAAAGCGCCGTAGATGAACTCCTGGCA
GAGCATGTAGATCATATTGTGGTACTGCCGCTTTATCCGCAATACTCCTGTTCAACGGTC
GGTGCGGTATGGGATGAACTGGCACGCATTCTGGCGCGCAAACGTAGCATTCCGGGGATA
TCGTTTATTCGTGATTACGCCGATAACCACGATTACATTAATGCACTGGCGAACAGCGTA
CGTGCTTCTTTCGCTAAACATGGCGAACCGGATCTGCTGCTGCTCTCTTATCATGGCATT
CCCCAGCGTTATGCAGATGAAGGCGATGATTATCCGCAACGTTGCCGCACAACGACTCGC
GAACTGGCTTCCGCACTGGGGATGGCACCGGAAAAAGTGATGATGACCTTTCAGTCGCGC
TTTGGGCGGGAACCCTGGCTGATGCCTTATACCGACGAAACGCTGAAAATGCTCGGAGAA
AAAGGCGTAGGTCATATTCAGGTGATGTGCCCGGGCTTTGCTGCGGATTGTCTGGAGACG
CTGGAAGAGATTGCCGAGCAAAACCGTGAGGTCTTCCTCGGTGCGGGCGGGAAAAAATAT
GAATATATTCCGGCGCTTAATGCCACTCCGGAACATATCGAGATGATGGCTAATCTTGTT
GCCGCGTATCGCTAAAGCTGAGCGGTAAAGAACTGAGCGCCGTCGCGAAGAGCCTCGTCG
GCGGTTTTCATCATCCGTGAATAATGCAAAAAGGCGTGCAGCGTGCCTGGGTAGAGTTTG
AACTCACAGGGCTGCTGATGCGCCGCTAACGTCTGGTAAAGCAGACGGCTGTCATCCAGC
AGCGGATCGAACTCCGCCCCGGCAATAAAACAGGGCGGAACTTCGCGAGTGAGATCATTA
TTAAACAGGCAGTAATACGGCGACTCGCGGTCCGCGTCGTTGCTTAAATACGCCTCTTCA
TACATCTGTAAATCCTGTTGCGTTAAGCCATCCCAGACACCGCCCAACAGACGACGAGTC
ACGGAATCCCGTAATCCGTAAAGCCCATACCACAGCAAAACGCCCGCAACTTTACCGCAA
TCGATCTGTTTATCACGCAACCACAACGCACTGGCGAGCGCCAGCATGGCACCTGCGGAA
TCACCGGCAAAGCCAATGCGGGACATATTGATTTGATAATCCTCCGCCTGCTGGTGGAAA
TAACAACAAGCAGCCACAATTTCCTCTATCGCTTGCGGAAAACGCGCTTCAGGTGAAAGG
GTGTAATCAATACCAATCACCGTACATTGGCTGTAGCTTGCCAGCAGGCGCATGATGCGA
TCGTGGGTATCGAGATTGCCGAGAATAAAACCGCCTCCATGCAAATAAAATAGCGTCGCT
GGGCTATCTGGCTGCGGACAAAAGAGACGTGTTTCCACCTGCCCATATTTTGTTGGAACC
ATGTAAGCTCTGGTTGCCATTTCTGGAGCGCCCGCATTCCAGAATCGGCGCTCAAGCGTG
TAATACTGTCGTTGCTCAGCAATCGTTCCCGTTGCGGGCCAGGGCGGTAAATCCGGCTGA
AGAGTATTCACAACGGTCTTCATTTCAGCAGAAATAAGGTCCAGAACGGGTAATTTGTTT
TCCAGCTTCATGCAAAAACTCCTTTCAAATTACGTCATTGTAAGGAACCACTGCCATGAA
AATGCGATCCCGCCTGCTGATATTGAAACTGGCTGCGTCTCGCGCGCTCCCGTCAGATTG
TGTTAACATTCGCCGCTCAGTTAACCACCCGTAAAAACAACCATGAAATTTCCCGGTAAA
CGTAAATCCAAACATTACTTCCCTGTAAATGCACGCGATCCGCTGCTTCAGCAATTCCAG
CCAGAAAACGAAACCAGCGCCGCCTGGGTAGTGGGTATCGATCAAACGCTGGTCGATATT
GAAGCGAAAGTGGATGACGAATTCATTGAGCGTTATGGATTAAGCGCCGGGCATTCACTG
GTGATTGAGGATGACGTAGCCGAAGCGCTTTATCAGGAACTAAAACAGAAAAACCTGATT
ACCCATCAATTTGCGGGTGGCACTATTGGTAACACCATGCACAACTACTCGGTGCTCGCG
GACGACCGTTCGGTGCTGCTGGGCGTCATGTGTAGCAATATTGAAATTGGCAGCTATGCC
TATCGTTACCTGTGTAACACCTCCAGCCGTACCGATCTTAACTATCTACAAGGCGTGGAT
GGCCCGATTGGTCGTTGCTTTACGCTGATTGGCGAGTCCGGGGAACGTACCTTTGCTATC
AGCCCTGGCCACATGAACCAGCTGCGGGCTGAAAGTATTCCGGAAGATGTGATTGCCGGA
GCCTCGGCACTGGTTCTCACTTCTTATCTGGTGCGTTGCAAGCCGGGTGAACCCATGCCG
GAAGCAACCATGAAAGCCATTGAGTACGCGAAGAAATATAACGTACCGGTGGTGCTGACG
CTGGGCACCAAGTTTGTCATTGCCGAGAATCCGCAGTGGTGGCAGCAATTCCTCAAAGAC
CACGTTTCTATCCTTGCGATGAACGAAGATGAAGCCGAAGCGTTGACCGGAGAAAGCGAT
CCGTTGTTGGCATCTGACAAGGCGCTGGACTGGGTTGATCTGGTGCTGTGCACCGCCGGG
CCAATCGGCTTGTATATGGCGGGCTTTACTGAAGACGAAGCGAAACGTAAAACCCAGCAT
CCGCTGCTGCCGGGCGCTATAGCGGAATTTAACCAGTATGAGTTTAGCCGCGCCATGCGC
CACAAGGATTGCCAGAATCCGTTGCGTGTCTATTCGCACATTGCGCCGTATATGGGCGGG
CCGGAAAAAATCATGAACACTAATGGAGCGGGGGATGGCGCACTGGCAGCGTTGCTGCAT
GACATTACCGCCAACAGCTACCACCGTAGCAACGTACCAAACTCCAGCAAACATAAATTC
ACCTGGTTGACGTATTCGTCATTAGCGCAGGTGTGTAAATATGCTAACCGTGTGAGCTAT
CAGGTACTGAACCAGCATTCACCTCGTTTAACGCGCGGCTTGCCGGAGCGTGAAGACAGC
CTGGAAGAGTCTTACTGGGATCGTTAAGTTATCGTCGGTTCGTAGGCCAGATAAGGCGTT
CACGCCGCATCTGGCATTTGGCTCTCGATGCCTGATGCGACGCTGGCGCGTCTTATCAGG
CCTACATATCCGCGCCTATTATCCGGCAACCACCGTTTACCCCGTCACCACCTCACCCGC
CGGTGGCGTTTCAAGCAGTTCCAGCATAGTACGGGCGATTTCACGCTCACCCATCACTAC
CTGATTTGCACCACGTTCGGTGATATACGCCACTTCATCGTCATAATGGGCGCGGGCAAT
AATCTCAATATCCGGATTTTTCGCGCGGGCAGATGCCACAATCTCACCCGCTTCATAACC
GTTGGGAATCGTCAGGATCAGCCATTTTGCACATTCCAGATGCGCCAGTTGCATAATTTC
TTCGTTCGCCGCATTGCCCAATACTGCGCGGACCCCGCGCTCTCGCAGTTCATCAACACG
GGTTCGTGACGTCTCAATCACCACTAAAGGAATATCAGAGGCGAGCAATTTCTCCCCCAG
CAGGCTGCCTACACGACCGTAACCTACCAGTAGCGCATGGTTGCAAATATCCACTGGGAT
CTGCTTCTCTTCTTCGATAGCCTCTTCCAGCGTCTGCTCTTCCAGCGTTTCGGTCTTCGC
CAGATATTTCTCCAGCAGCGCAAACAGGACCGGGTTGAGCATAATCGACAAAATCGCCCC
TGCCAGTACCAGGTTTTGTCCGGCCTGCGGCAGTAAATTCAATGCCATTCCCAGTCCCGC
CAGGATAAACGCGAACTCACCAATCTGCGCCAGGCTGGCGGCGATAGTTAACGCCGTGCG
CTGGGAGTGACCAAACAGACGCACAAGGAACAGTGCCGCGACCGATTTACCAAACAGAAT
AATCGCCAGCGTCGCCAGCACTGCCAGCGGTTGCTGAATCAGAATTAACGGATCAAACAA
CATCCCGACGGAGACAAAAAACAGCACCGCAAACGCGTCGCGCAATGGCAGCGTATCGTG
GGCGGCACGGTGACTCAGTTCAGACTCGTTCAGCACCATCCCGGCAAAGAACGCACCGAG
TGCAAAGGAGACATCAAACAGCTCCACCGCACCAAAGGCAATCCCTAACGCCAGCGCCAG
CACCGACAGGGTAAACAGCTCACGGGAACCGGTTGCTGCGCTGCGTGCCATAATCCACGG
CACCAGACGGCGACCTACCAGCATCATAATGGCGATAAATGCGATCACCTTGCCGATGGT
GATCCCCATATCGACAGCAAGAGTGGCAAAGCCCACATCGCCTTGTTCCATCATTCCTGC
CACTGCGGGCAGCAACACCAGCGTCAGAACCATTACCAGGTCTTCCACAATCAACCAACC
GATGGCGATTTGCCCACGCTGACTGTCTATTAATTGCCGTTCTTCAAGTGCGCGCAGTAA
CACCACGGTACTGGCGGTGGAAAGGCATAAGCCGAACACGATACCGGTCATTAACGACCA
GCCCAGCACGGCGGAGAGCGCCATACCCAGCAGCGTCGCCACGGCTATCTGGGCGATCGC
ACCGGGAATGGCGATGGCCTTTACCGCCATCAAATCCTTCAGCGAAAAGTGCAAACCGAC
GCCAAACATCAACAGAATGACGCCCAGTTCAGCCAGTTCCGGCGCAAGCTTGGTATCGGC
AACAAAGCCCGGAGTGAATGGTCCTGCCAGCACACCCGCTAACAGATATCCCACCAGAGG
AGAAATACGTAGTTTATTGGCCAGCATGCCGAGGATAAAGGCGAGCACAAGGCCGCCAAC
AATGGTGGTGATAAGCGGGGTGGCGTGATGCATTCCGTCTCCTTTTCCTGGTGGTTATTG
TCCATTTTTGGCCGGGAAAACCAAAATTACAGGTAATAGTTTATGACAATTTCATTGATG
ATGTTTATGAATAATTGTTGAATTTTGCAGAAAAATGGAATTAGCTGCAAAAAAAGCACG
GATCGGAAAACTGAAGGCGGTTTAACAGAGGAAAGGCTTATGGCGACTGTAAAATGATGC
AGCCAAAGTTTGCCTTTGGCTGCAATGAAATCACTCTTTATGCCGGTTATCAGGCAGGAA
TATGGTCAACATCCCCAATAGTGGCAGGAAAGCACAGATTTTATAGACTAACTCGATGCT
GGTGTGGTCGGCGATAAGCCCCAGAACTGCCGCTCCCAGACCTCCCATGCCAAAAGCAAA
ACCGAAAAAGAGTCCAGAAACCATACCGATACGTCCCGGAAGCAGCTCCTGAGCGTAGAC
CAGAATGGCAGAGAATGCCGAAGCGAGGATAAATCCAATAATCACCGTTAAAACCCCCGT
CCAGTGCAGGCTGGCGTAGGGTAAAATCAGCGTAAACGGCGCAACGCCGAGGATAGAGCC
CCAAATCACATATTTTCGCCCAATTTTATCCCCTACAGGCCCGCCGATCACCGTACCGGC
CGCAACGGCAAACAGGAAGGCAAACAGATGAAGCTGGGCATTCTGGATAGATAATCCGAA
TTTTTGCATCAGATAAAAGGTGTAATAGCTGCTGATGCTCGCCATATAGAAATATTTCGA
GAAAATGAGGATTAACAGAATGCTGACCGCCAGTACCACTTTGTTGCGCGGCAGTGGATT
GATAATCGTCGCTTTTGGTTTTCCTTTATTCATTCGGTGCTGTGCCGAGTACCAACGGCT
GATTTGCGCCAACACCACGATCGCCAGCAGTGCCGCAAGTACAAACCAGGCTACGTTGCC
TTTGCCATAAGGCGCGATAATTACCGCTGCCAGCAAGGGCCCCAGGGAACTGCCAAAGTT
GCCGCCGACCTGAAAGATAGATTGCGCCAGGCCATGACGCCCGCCAGAAGCCATACGGGC
CACGCGAGAAGATTCCGGATGAAAGACCGATGAACCGGTACCGACCAGCGCCGCCGCCAG
CAGAACTGCGCCAAAACTGCCCGCCAGCGCAAGCAGCACCAGACCACTTAAGGTAAAGCA
CATGCCAATTGGCAACGACCACGGCATCGGATATTTATCGGTCCAGTAACCGACCACCGG
TTGCAGTAGCGAAGAGGCGAGCTGGAAGGTGAGGGTTATCATGCCAATCTGCATAAATGT
CAGAGAAAACTCTGACTGAAGCAGCGGATAAATCGCCAGAATCAGGGATTGGATCATGTC
GTTCAGCAGATGTGAGAGGCTGATAGCACCTAAAATACCAAACGATGTTCGGGCCTTGGT
CGTTGACGCAGCCGCGCCCGCCACAGGCTGGGTTTGTTCACTCATTGCCATAGGAAAGTC
ACTTTTTCAGGGTTGCGATGTAAAGAATGATCTTATTTGTGATTATTACCCGACTAACAT
ACCTGTATGCGTCGCCTGAAGGAAGTCTCAACGCCGAATACAGAATTTCTAATCTGGATG
CAGATTTATCTTCACCGGACGCAGACTTGTCTATGATGTCGCGTCATACTATTTTTCAAC
ACGTTGAAATCAGGTCAGGGAGAGAAGTATGAAATTATTGCAGCGGGGCGTGGCGTTAGC
ACTGTTAACCACATTTACACTGGCGAGTGAAGCTGCTCTGGCGTATGAGCAGGATAAAAC
CTACAAAATTACAGTTCTGCATACCAATGATCATCATGGGCATTTTTGGCGCAATGAATA
TGGCGAATATGGTCTGGCGGCGCAAAAAACGCTGGTGGATGGTATCCGCAAAGAGGTTGT
GGCTGAAGGCGGTAGCGTGCTGCTACTTTCCGGTGGCGACATTAACACTGGCGTGCCCGA
GTCTGACTTACAGGATGCCGAACCTGATTTTCGCGGCATGAATCTGGTGGGCTACGATGC
GATGGCAATCGGTAATCATGAATTTGATAACCCGCTCACCGTATTACGCCAGCAGGAAAA
GTGGGCAAAGTTCCCGTTACTTTCTGCCAATATCTACCAGAAAAGTACCGGCGAGCGCCT
GTTTAAACCATGGGCGCTGTTTAAGCGTCAGGATCTGAAAATTGCCGTTATTGGCCTGAC
GACGGATGACACAGCGAAGTTAGGCAACCCAGAAAACTTCACCGATATTGAGTTCCGTAA
GCCCGCCGATGAAGCGAAGCTGGTGATTCAGGAGCTGCAACAGACAGAAAAGCCAGACAT
TATTATCGCGGCGACCCATATGGGGCATTACGACAATGGTGAGCACGGCTCTAACGCACC
GGGCGATGTGGAGATGGCGCGCGCGCTGCCTGCCGGATCGCTGGCGATGATCGTCGGTGG
TCACTCGCAAGCTCCGGTCTGCATGGCGGCAGAAAACAAAAAACAGGTCGATTACGTGCC
GGGTACGCCATGCAAACCGGATCAACAAAACGGCATCTGGATTGTGCAGGCGCATGAGTG
GGGCAAATACGTGGGACGGGCTGATTTTGAGTTTCGTAATGGCGAAATGAAAATGGTTAA
CTACCAGCTGATTCCGGTGAACCTGAAGAAGAAAGTGACCTGGGAAGACGGGAAAAGCGA
GCGCGTGCTTTACACTCCTGAAATCGCTGAAAACCAGCAAATGATCTCGCTGTTATCACC
GTTCCAGAACAAAGGCAAAGCGCAGCTGGACGTGAAAATAGGCGAAACCAATGGTCGTCT
GGAAGGCGATCGTGACAAAGTGCGTTTTGTACAGACCAATATGGGGCGGTTAATTCTGGC
AGCCCAAATGGATCGCACTGGTGCTGACTTTGCGGTGATGAGCGGAGGCGGAATTCGTGA
TTCTATCGAAGCAGGCGATATCAGCTATAAAAACGTGCTGAAAGTGCAGCCATTCGGCAA
TGTGGTGGTGTATGCCGACATGACCGGGAAAGAGGTGATTGATTACCTGACCGCCGTCGC
ACAAATGAAGCCAGATTCAGGTGCCTACCCGCAATTTGCTAACGTTAGCTTTGTGGCGAA
AGACGGCAAACTCAACGACCTGAAAATCAACGGCGAACCGGTCGATCCGGCGAAAACTTA
CCGCATGGCGACATTAAACTTCAATGCCACCGGCGGTGATGGCTATCCGCGCCTTGATAA
CAAACCGGGCTATGTGAATACCGGCTTTATTGATGCCGAAGTGCTGAAAGCGTATATCCA
GAAGAGCTCGCCGCTGGATGTGAGTGTTTATGAACCGAAAGGTGAGGTGAGCTGGCAGTA
ATCCGAAAGTGCCGGATATTTGCATCCGGCACAATGCTTAATCGCGGCGGGCGATATCAG
CAAATTTGGCATCGAGGATCTTTGCCAGATCGCCTGCCGCCAGTTCGATATCCAGCCCGC
GCTTGCCGCCGGAAACATAAATAGTGGCAAATTCTTGTGCGGGGGCGTCGATAATCGTTG
GCAGACGTTTTTTCTGCCCCAGTGGGCTAATCCCCCCAACCAGATATCCCGTCGAACGCT
GCGCAACCATCGGATCGGCCATCTCAACTTTCTTGGCACCCAGCGCTTTTGCTACTTTTT
TAAGATCCAGTTGACCTGCGACCGGCGTAACGGCCACGGCAAGGTGTTTCATATCACCGT
TCACTGCGACCAGCAGCGTTTTGTAGACCTGATCCGGATTCAAACCTAATTTTTTGACGA
CTTCATCGCCAAAATTGGTTTCAGCCGGATCGTGCTCGTAGGTATGGATTTGAAACGAAA
TCTTGTTTTTTTCGAGTAATTTAACTGCGGGTGTCATGGTAATTTTCCTGCCTTAAACAA
AAAAACGAAGCAAGCATACGCCTGATGGCGGTCCAAAAAAAAGAGTCATCTTGCCTAAGA
GTATTGGCAGGATGGTGAGATTGAGCGACAATCGAGTTACACCGTCGCTTAAAGTGACGG
CATAATAATAAAAAAATGAAATTCCTCTTTGACGGGCCAATAGCGATATTGGCCATTTTT
TTAGCGCAACATCTGCGACAAATTCCCTTCTCCATACAGGTGTAGTGCACCGACTGCGAC
CACATAGCGCCCCGGCGGCATGGCGCATAATTTGTCCCGCCAGGCGAGATTTCGCTGATG
CATCAGCACATCGTACAGCGATTGACTGAACGTATTAGGCAGCGTTATTTCATTATTTTG
CGGCGGCGCATTCAGCCACCAGCTCATCATTTGTTGCAGCAACCGTGCATTGGTGTGCCA
GTGGGTCAGCGTATCGTCCAGCAGTGCCAGTCCGTTGTCAGGGAGCTGGAGCAACATGGC
AATCTGGTTTTCAGCCCCTTCCAGTTCAATCACGGGTTTATGTTGTTGCTTCGCCGCCTG
CAATAGCTGGTAATCGATACCGTATTCTGCCCGCAGCCCCAGTTTTTGTGCCTGCGTCGC
CTGAAGAACCATCGCGATTTGCCACAGCGGTTGGGTAGAAAAGAGTGAGGTAGAAATGCC
CATCTCCTGGCTAATGTGCTGCAGGTTTTGGAGTTGCTCCTCGCTAATGCGCTCTTCCAG
CGCCTCGCAGGCAGGCAAATTAGCAAAAGGCGTATCGCTGGTGGAAACATCCGCCTCGAC
GATCAGCGCATCGGCGTTTTTGAGCTTTTTGAGCAAACGGGTGGGCAGGGGAGCCATATC
GTGGCTGCCCATATGAATACTGCCAATCAGATGAAAATGGCGATTGCCGGGAAGAGAGAT
ATCGATAGCAGGCCAGGTGTAATGATTACCGCGCAGCGCGGCCCAAAGCGTTTTTACCCG
GTACAACAGATCCATACGACCTCCCTTTGTGAAATATCATGCTAGCGCGCGGGGAGGGAT
GGCGCAAATGGAGTTATGAGGCTTGTTCAGTGGTAGCTTAAATATGATCGAAAAATTGTT
TTTGCTTTGAAACGAAAGACTGCACCGGTGTTGGTGGCGTCAAAATCGCCGAGGCGTTCC
CTGAAGGCCGGGGCAGCCCACATGGATGTGGGCTGAGGGCGCGTTTTACAGGGATGTTAC
CTCGCGCCCGACCCGGTAGCCGTAAGGGATAAGTCGAGGGCACCGCGCAGCGGCGATTTT
GTTCGCCAGAGCCCGGGGGTGCAGGGGGCGGCGGCGATTGGCCGCCCCCTGCGCGCTCCC
TGCGCCAGTCACTTTATATGGCATTACTCATAAAAGGAGCGCAACAAGAACTGGATCTCA
CAAACGCATTAAGTAAATACCAATCATTCCTTCGGTTTAAACCGCAGCAACCGGTTGGCG
TTACTCACTACGGTAATCGACGAGAGCGCCATTGCCGCTCCGGCGACCACCGGGTTAAGC
AGTGTTCCAGTGAACGGCCACAAAATACCGGCGGCGACCGGAATACCGATACTGTTGTAG
ATAAACGCGCCGAGCAGGTTCTGCTTCATATTGCGCAGCGTTGCGCGGGAAATCGCGAGC
GCATCCGCAACACCCATCAGGCTATGGCGCATCAGGGTAATCGCCGCGGTTTCAATGGCA
ACATCACTGCCGCCACCCATCGCAATACCGACATCCGCCTGAGCCAGCGCTGGCGCGTCG
TTAATGCCGTCGCCCACCATTGCCACCTGACGTCCTTCACTTTGCAGACGTTTGATCGCT
TCGGCTTTACCGTCCGGTAGCACCCCGGCTATCACCTCATCAATCCCTGCTTCTTTGGCG
ATCGCATTGGCGGTGGTTGGGTTATCCCCGGTTAGCATCACCAGACGATATCCCGCTTTA
TGCAGGCGTTGCAGCGCCGCCACGCTATCACTACGCAATGGATCGCGTACAGCCAGCAGG
GCTACCGCTTTCCCGTCAACCGCCAGCAGCACAGGCGTTGCCCCTTGTGATGCCTGAGCT
GAAATATCTGCCTCAATCGCTTTAGTATCAACTTGCTGGTCATTTAACAGCGCCTGATTG
CCCAGCAATACCGCATGACCTTCAGCTTCACCGCTCACACCCAGCCCGCGCAATGTGCGG
AAACCGTTGACCTGCGGTAGCTGCATATCACCTGCTTTATCGAGGATCGCCCGTGCCAGC
GGGTGGCTGGAACCTTGCTCCAGCGCCGCCGCCAGACGCAATGCCTGCGCTTCATCAACA
TCAGCAAATGTTTTTACTGCGACAACCTGCGGCTTCCCTTCGGTCAGCGTCCCGGTTTTA
TCGAACACCACGGTGTCGAGCGTACTGGCGCGTTGCAGCGCGTCGGCGTCCCGCACCAGC
ACACCAAACTCAGCCGCCCGCCCGACGCCCGAAATAATCGACATCGGCGTCGCCAGTCCC
AGCGCACACGGACAGGCGATAATCAGCACCGTGGTGGCAATCACCAGGGTATAGACAATC
TGCGGTGCCGGACCAAAGAAATACCAGATTGCCGCACTGATCAGCGCAATGACTACCACT
ACCGGCACAAACACGGCGGAGATTTTATCCGCCAGTTGACCGATTTCTGGCTTGCTGCTC
TGGGCCTGTCGCACCATGCGAATGATCCGTGACAGCGTAGTATGGCTGCCGACCGCACTG
GCACGAAACAGCACACTGCCGTCCTGTACCACTGTCCCGGCATGGACGCTATCGCCTTCG
CCTTTTTGCTGCGGGATAGGTTCGCCCGTCAGCATCGCTTCATCCAGCCACGCTTCGCCT
TGGGTAATCTCACCATCTACCGGCACACGGTCGCCGGTCGTCAGGCGCAGTAACATACCT
GGCTGAACATCTGCCAGCGGCACGTTTTTTTCACCTTCGTCGGTGACCAGGCGCGCCGTC
GGTGGGGTTAAATCGAGTAATTTCTCCAGCGCCTTAGAAGAACGCTGACGCGCGCGCGCT
TCCAGCATATGGCCGAGATTGATCAGACCGATAATCATCGCGCTGGCTTCGTAATAAAGA
TGTCGCGCTTCCATCGGGAACCACTGCGGCCACAGGTTGACGCTCATCGAATAGAGCCAC
GCCACGCCAGTACCTAGCGCCACCAGCGTATCCATCGTCGCTGCACCGTTCAGCAGGCTT
TTCCATGCACTACGGTAAAAATGGCCGCCGGCGAAAACCATCACTGCCAGGGTTATCAGG
CCGATAACTAACCACAAGCTGCGGTTGTCAGCGGTGACCATCATGTTATCGCCGAGCATC
CCCCAGACCATCACCGGGATACCCACCGCCAGTGCGACAATTGCCTGCCAGCGGAAGCGC
TTCATCGTAGCGACTGCGGTTTCCTGCTGGCGCTCGCGGCGTTTAGCGTCATCTTCAATC
GCTTCCGCGCCGTAGCCCGCTTTTTCCACCGCCTGCACTAAATCTTGTGGGGAGGCACTG
CCCATCACCAGCGCAGTACGCTCCGCCAGGTTTACCCGTGCCTGAGTGACGCCCGGTACG
CTTTGCAACGCATTTTGTACGCGGGTGACACAGCTGGCGCAGCTCATGCCGCTCAGCAGC
AACTGCTGGCTGTCATCGTCATCGGCGGTCGCTGCCGGAAGCGCCTCAGAAACCGCTGTC
AGTGCTTCCGACGGGATTGATGACTCCGCCAGCGGTTTAGCCTTTGGGTGGCTTACAGAT
GCGTCATAACCCGCTTGTTTGATGGTTTCGATCAGCTGTTCTGCACTGGCAGTCCCGGTA
ACGTGCGCTTCAGTGACAGACACATCCGCCTGCTCAACATCCGGGCGCTGTTCGAGACTT
TCTTTCACGCGTTTAACGCAGTGACCGCAGGACAGGCCGTCCAGGGTCAGGTCGATAGTT
TGTGACATAAAACACTCCTTTTAAGACAGTTTTGACTGGCTGTGATAAAGGTTAAACCTT
CCAGCAAGGGGAAGGTCAAGAAATTAATAAACCAGGCGGGTAAAAGTCCGTAAAGATTAA
AAAATCGGCTCGATTTGCATCAGGATTAGACATTTATCTCTTTGTTTTCCTGTAGTTAAG
TTGCGGGTGCTAAGTTAAATCAGGATGCCTGAAAATCGGCACCGGGGTGAGGAATTACCT
CCCGCATCTATAAAAAGGAGTTAACAAAAGATGTTAGATGCAAACAAATTACAGCAGGCA
GTGGATCAGGCTTACACCCAATTTCACTCACTTAACGGCGGACAAAATGCCGACTACATT
CCCTTTCTGGCGAATGTACCTGGTCAACTGGCAGCAGTGGCTATTGTGACCTGCGATGGC
AACATCTATCGCGCGGGTGATAGTGATTACCGTTTTGCGCTGGAATCCATCTCGAAAGTC
TGTACGTTAGCCCTTGCGTTAGAAGATGTCGGCCCGCAGGCGGTACAGGACAAAGTTGGC
GCTGACCCGACCGGATTGCCCTTTAACTCAGTTATCGCCTTAGAGTTGCATGGCGGCAAA
CCGCTGTCGCCACTGGTAAATGCTGGCGCTATTGCCACCACCAGCCTGATTAACGCTGAA
AATGCCGAACAACGCTGGCAGCGAATTTTACATATCCAACAACAACTGGCTGGTGAGCAG
GTAGCGCTCTCTGACGAAGTCAACCAGTCGGAACAAACAACCAACTTCCATAACCGGGCC
ATTGCCTGGCTGCTGTACTCCGCCGGATATCTCTATTGTGATGCAATGGAAGCCTGTGAC
GTGTACACCCGTCAGTGCTCCACGCTCATCAATACTGTTGAACTGGCAACGCTTGGCGCG
ACGCTGGCGGCGGGTGGTGTGAATCCGCTGACTCATAAGCGCGTTCTTCAGGCCGACAAC
GTGCCGTACATTCTGGCTGAAATGATGATGGAAGGGCTGTATGGTCGCTCCGGTGACTGG
GCGTATCGCGTTGGTTTACCGGGCAAAAGCGGTGTAGGTGGCGGTATTCTGGCGGTCGTC
CCTGGCGTGATGGGAATTGCCGCGTTCTCACCACCGCTGGACGAAGAAGGCAACAGTGTT
CGCGGTCAAAAAATGGTGGCATCGGTCGCTAAGCAACTCGGCTATAACGTGTTTAAGGGC
TGATCATGATGAACACGGAAGGTAATAACGGTAACAAACCCCTCGGTCTATGGAACGTCG
TTTCCATCGGTATTGGGGCAATGGTGGGGGCGGGGATCTTCGCGCTGCTGGGGCAGGCTG
CGTTGCTAATGGAAGCCTCGACCTGGGTCGCCTTTGCATTTGGCGGTATTGTGGCGATGT
TTTCCGGTTATGCCTATGCGCGCCTGGGGGCGAGCTATCCCAGCAATGGCGGTATTATCG
ACTTCTTTCGTCGCGGATTAGGCAACGGCGTCTTTTCGCTGGCGCTCTCGTTACTGTACC
TGTTGACGCTGGCGGTGAGCATCGCCATGGTCGCCCGTGCTTTTGGCGCTTATGCCGTGC
AGTTTTTGCATGAAGGCAGCCAGGAGGAGCACCTTATATTGCTCTACGCGTTGGGGATCA
TTGCGGTGATGACGCTTTTCAACTCCTTAAGCAACCATGCGGTAGGGCGGCTGGAAGTGA
TCCTCGTCGGCATTAAAATGATGATCCTGTTATTGCTGATTATTGCCGGTGTCTGGTCGC
TGCAACCGGCGCATATTTCTGTCTCTGCGCCCCCCAGCTCCGGTGCGTTCTTCTCCTGTA
TCGGGATAACCTTCCTTGCCTATGCGGGCTTTGGCATGATGGCGAACGCGGCGGATAAAG
TGAAAGATCCGCAGGTCATTATGCCACGGGCGTTTCTGGTGGCGATTGGCGTTACCACGT
TGCTTTATATCTCGCTGGCGCTGGTTTTGCTTAGCGATGTATCGGCTTTAGAGTTAGAAA
AATATGCCGATACCGCCGTAGCGCAGGCAGCTTCTCCGCTGCTCGGGCATGTGGGTTATG
TGATCGTCGTCATCGGCGCTTTACTGGCGACGGCTTCAGCCATCAACGCGAACCTGTTCG
CCGTGTTTAACATCATGGACAACATGGGCAGCGAACGCGAACTGCCGAAGCTAATGAATA
AATCCCTGTGGCGGCAGAGTACCTGGGGCAACATCATTGTCGTGGTGCTGATTATGCTGA
TGACGGCGGCGCTGAATTTAGGCTCACTCGCCAGCGTTGCCAGCGCCACCTTTTTGATCT
GCTATCTGGCGGTGTTTGTGGTGGCGATCCGCCTGCGTCATGATATTCACGCCTTGTTGC
CGATTCTTATCGTTGGTACGTTGGTGATGTTGTTGGTGATCATTGGCTTTATCTACAGCC
TGTGGTCCCAGGGCAGCCGTGCGTTGATATGGATTATTGGTGCAATCTTACTCAGCCTTA
TTGTGGCAATGGTCATGAAGCGCAATAAAACCGTATAACACCTCTCTGTGCGCAGTACAG
CCTGTACTGCGCCTTTGTCTTTAATTCAAATTACCTTTCTTATTCCTTTAATAAATAAGT
CACAAAAAATGATATATACGCGATAAATCTGTGATGCTAATCACTTATTGCCGTGGATTA
TTCTTAATGTGTATGATGGTAATCTAAAAGTCGTAGTGTATTCTAAATAAATAACGTATA
AGCTTTTTAGCTGCATTTCTTTGCCAATATCAATGATCGACAAAAGAGATGCACAAGTTA
TTACCCTTCTTAATAAAATGAGACTAGTTATAAAAACCAGTTAAAATAATGACCTGGAAG
GAAGTGACTTATCTATGGCGCGATTCCAGTTTAAAAGCCGTAAAAATAATGGGTTTATTT
TTTTAATAAGTTTTATGGTGATGGGAGAAGCTACAATTGCTGCACCGCTGCCACAATGGG
CGAACGCCCCAGCGGTAACGCCAGTTGCCCAATTATCTTTACAGGAAAGTATATTACGCG
CCTTTGCGCGAAATCCCGACGTCACTCAACAGGCGGCGCAGATAGGTATTGGCGAAGCGC
AAATTGATGAAGCCAAAAGTGCCTGGTATCCGCACGTTGGATTAACCGGCAATGCGGGAC
CGTCCCGACAAACGGACTCCAGTGGCAGGCTTGATAACAACGTTTCGTATGGCATAACCC
TGACACAGCTGGTGTATGACTTTGGTAAAACTAACAACGATATCAAACTGCAAACTGCCG
CCCGTGACAGCTACCGCTTTAAATTGATGGCAACCTTAACCGATGTTGCAGAGAAAACGG
CGACTGCCTATATGGAAGTCAGTCGTTATCAGGCTTTGTGCGATGCGGCTCAACGCAATA
TTCACTCGCTGGAAAACGTCTACAACATGGCAGCATTGCGTGCTAACGCTGGCCTGAACT
CGTCGTCGGATGAATTACAGGCCCAGACGCGCATTGCCGGAATGCGCTCAACGCTGGAGC
AATATCAGGCGCAGATGGCAAGCGCCAAAGCGCAACTGGCGGTGCTCACTGGCGTACAGC
CGGAGGCGATAGCCGCGCCACCTGCTGAATTAGCCGAGCAGCCGGTATCGCTGAAAAATA
TTGATTACCAGTCCATCCCGCTGGTGCTGGCGGCAGAAAACTTACGCCAGTCAGCACAGT
ACGGCGTGGAAAAAACGAAAGCGCAATACTGGCCAACGCTGAGTATTCAGGGGGGCAAAA
CGCGCTACCAGACCAGCGACCGCTCGTATTGGGATGATCAGCTACAACTGAACGTTAACG
CGCCGCTGTATCAGGGCGGCGCGGTTTCTGCCCAGGTGCAACAGGCTGAAGGGCAACAAA
AAATCTCTGCCTCGCAGGTCGAACAGGCAAAACTGGATGTGCTGCAACGAGCGTCTGTGG
CATATGCCAACTGGACAGGCGCACGGGGTCGTGAAGAGGCTGGGTTAGCGCAATCTGAAA
GTGCGCACAGAACGCGAGATGTCTACCAAAATGAATATAAATTGGGTAAACGCAGCCTGA
ATGATCTATTAACCGTCGAGCAAGATGTCTTTCAGGCGCAATCGGCTGAAATAAATGCCA
ATTATGATGGCTGGGTCGCCGCAGTGAATTATGCCGCTGCGGTTAATAACCTTATTCCAT
TAGCGGGAATTAAACAGGGCTTATACAACGACTTACCCGACTTGAAATAATCCTGCCATT
ATTAATATCAGGTATGCATCGTTGTTGAGTGATTACCTTTGTCTTATTTAGATAAATGGA
CTCGCTAAGGATGTGCGCCATTTATCAGGAATGCCATTATGAGCCTGATTATTGATGTTA
TTTCGCGAAAAACATCCGTCAAACAAACGCTGATCAATCCTGGCGACGTTACGGTTGTCA
TTTATGAGCCCTCTGTGGTGCAGGTTCATGCTCAGGCATCTGCCGTTGCGCGTTATGTTC
GTGACGGAAATGACTTGTTGATCTATATGCAGGACGGCACGGTGATCCGCTGCAACGGTT
ATTTCCTGCAAGCGGCAAATACCAGCGAACAATCCGAACTGGTGTTTGTCGATGGTCAAC
AACTGACCCACGTAACATTTGCCGATACCGCGGCAGGTGGATTAGCGCCCGTGGAGCTGA
CCGCTCAGACCACCGCAATTGAAAGCATTGCGCCGTACCTTGATATCGTCGGCCAGACGA
CGGCTTTCCCGTGGGGATGGCTGGCGGGGGCGGCGGTAGGTGGCGGCGCGCTTGGCGCTT
TACTGGCAAGCGGTGGCGATGATGACTCAAAAACTGAAGTGGTTAACAACCCACCGCCAG
CCGAACCCGGCAACGCCACGCCATCGTTTTTGGTAACCGATAATCAGGGCGATCAACGCG
GTATTCTTTCCGCCAACGATACCACCGATGACACTACGCCAACCTTTAGCGGCAGCGGGC
AGGCGGGGGCGACCATCCAGATTAAAGACAGCAATGGTGACACCATCGCCAGTACTCAGG
TCGGTAGCGATGGACGCTGGAGCGTCGATTTGCCCACGCAAAGCGCGGGCGAACATACCT
GGTCAGTGGTGCAAATCGTCGGCAGTACCATCACTGACGCCGGTTCGATAACGTTAACCA
TCGACAATAGTCAGGCCAGCGTGCAGGTTGCCACCACCGCAGGCGATAACATTATTAACG
CCAGCGAACAGGCCGCCGGGTTTACGCTTTCTGGCACCAGTAGTCATCTGGCACAGGGAA
CAGAACTCACCGTTACGCTAAACGGCAAAACCTACACCACCAGCGTAGGCGCTAACGGTG
CCTGGAGCGTGCAGGTACCGACCGCCGATGCGCAGGCGTTAGGCGAAGGGAATCAGGCAG
TGCTGGTCAGCGGGAAAGACGCCACAGGCAATACCGTCACCGGCGTGCAACTGCTAACGG
TCGATACCCAACCGCCAACGCTTGCCATCAACACCATCGCTCAGGACAACATCATCAGTG
CTGCGGAACATAACGTCGCGCTGGTACTGAGCGGCACGTCGAATGCAGAAGCGGGGCAAA
CCGTAACACTGACCGTCAACGGGAAAAGCCATACAGCAACCGTCGGTAGCGACGGAACCT
GGCAAGTGACGCTGCCTGCCACGGAAGTCCAGGCGCTGGCGGAGGGTAATTACGCTGTCA
ATGCCAGTGTCAGCGATCGGGCAGGGAACAGCACCAGCCACAGCGCGAATTTCACGGTAG
ATACCTCAGCACCCGTGGTCAGTGTTAATACCGTAGCGGGCGACGATATTCTTAATAATG
CTGAGCAGGCCGTCGCGCAGATCATCTCCGGACAAGTCAGCGGTGCTTCTCCTGGCGATA
CGGTAACGGTGAAATTGGGCACTCATGTCCTGACGGGCATTGTGCTGGCAGATGGCAGCT
GGAATGTGGCGCTGGACCCAGCGGTAACCCGCACGCTGGATCGCGGAGCCAATACGATTT
TCGTCACCGTGACAGATACTGCAGGAAATACCGGCGCGGCGTCTCGAGCAATCACGCTGG
TCGGTGTTTCTCCGTTAATCACCATTAACACCGTCTCCGGCGATGACATTATCAGTGGCG
CAGAAAAAGGTGCGCCACTGACCCTTACCGGTAGCACTCAACAGGCCGAGACAGGACAAA
CCGTCACAGTAACCCTGGCTGGACAGAGTTTTACCACTACCGTGCAGGCTGATGGCTCCT
GGAGTCTGACGGTACCTGCCGCCGCGATGGGAAATCTGCCTGACGGCGCGGTGGCGATTA
CCGCTTCTGTGACGGATCTCAGCGGCAATACCGGCAACACCTCCCGCACCATTACCGTCG
ACAGCCAGGCCCCGGCGTTGAGCATCGATCCACTGACCGCTGATAACATCATTAACGCCG
CCGAAAGCGGGCAGGATTTGCCCATCACCGGCACCACCGACGCTCAGCCAGGGCAGACGG
TGACCGTTACGTTGAATGGGCAGACGTACCAGGGCGTCGTGCAGCCAGACGGCACCTGGA
GCGTGACCGTTCCCGCCGCCAACGTTGGCGCACTGGCTGACGGCAACGCCACCGTCACCG
CCAGCGTGAACGATATCGCCGGTAACCCGACCAGCGTCTCACGCGTGGCGCTGGTCGATG
CCACGCCGCCGGTGGTAACCATTAATCCGGTGGCGACCGATAACGTCATCAACACGCCGG
AACACACCCAGGCGCAAATCATCAGCGGCACGGTTACTGGCGCTCAGGCGGGCGATATCG
TCACCGTGACGCTGAATAATGTGGATTACACAACGGTGGTGGATGGTTCCGGCAACTGGA
GCCTGGGCGTTCCGGCTTCCGTTGTCAGCGGACTGGTGGATGGCAGTTATCCGATCAACG
TGTCAGTGACTGACCGCGCCGGAAACACGGGCAGCCAGTCATTGACCGTCACGGTCAATA
CTGCCGCGCCCCTTATCGGCATTAACAGCATTGCGGGCGATGATGTGATTAACGCCAGCG
AAAAAGGGGCCGATCTCCAGATCACCGGCACCAGCGATCAGCCTGTTAATACCGCCATCA
CCGTGACGCTGAACGGGCAAAATTACACCACCACGACCGACGCCTCCGGCAACTGGAGCG
TCACCGTTCCGGCATCGGCGGTAACCGCACTGGGCCAGGCCAACTACACGGTAACGGCGG
CGGTGACGAGTAATATCGGCAACAGCAACACCGCAAGCCATAACGTGCTGGTCGACAGCG
CGCTGCCCGGCGTGACCATTAACCCGGTGGCAACCGACGATATTATTAACGCCGCCGAAG
CGGGCGTTGCGCAAACCATTAGCGGGCAGGTTACTGGCGCGGAAGATGGCGACACGGTAA
CTATTACGTTGGGCGGTAATACTTATACGGCGACGGTGGGCAGCAATTTCACCTGGAGCG
TGAGCGTTCCGGCGGCAGATATTCAGGCGCTGGGTAATGGCGATTTAACGGTGAGTGCCT
CAGTCACCAATCAAAACGGCAACACCGGCAGCGGCACGCGGGATATCACCATCGACGCCA
ATCTGCCCGGCCTGCGGGTCGATACGGTGGCGGGCGATGATGTGGTCAATATCATCGAGC
ACGGGCAGGCGCTGGTGGTCACCGGCAGCAGTTCGGGGCTGGCAGAAGGCACGCCGCTTA
CCGTCACGATTAATAATGTGGAATACACCACCGCGGTGCAGGCCGATGGTAGCTGGAGCG
TGGGCGTCACTGCGGCGCAGGTTAGCACCTGGCCTGCGGGGACGGTTAATATTGCTGTAT
CCGGGGAAAGTAGCGCCGGAAACTCGGTGAGCATTACGCATCCGGTGACGGTCGATCTCA
CTCCGGCGGCGATCGCCATCAACACCATCGCCACGGATGACGTGATTAACGCCGCAGAAA
AAGGCGCTGATTTAACCCTTTCCGGCACCACCACTAACGTAGAACCCGGTCAAACCGTCA
CCGTCACCTTTGGCGGGAAAAATTACACCGCCAGCGTAGCAAGCGACGGTAGCTGGACTG
CCACCTTACCTGCCGCCGATCTGACAGCATTACCAGAGGGCAGCGCCTCCGCGCAGGCCA
GCGTCAGCAATATTAATGGCAATAGCGCCTCGGCGGTGCATAACTACAGCGTCGACAGCA
GTGCCCCGACCATCATTATCAATACCGTCGCCAGCGACAATATCGTCAACGCCAGCGAAG
CCGATGCGGGTGTGACGGTGAGCGGCAGCACCACCGCTGAAGCGGGGCAGATTGTTACGG
TAACGCTCAATAGCCCGACCGTGCAGACCTATCAGGCAACGGTGCAGGCGGACGGCAGCT
GGAGCATCAATATTCCGGCGGCAGATCTTGAGGCATTGACCGATGGCAGCCACACCCTGA
CCGCCACGGTCAATGACAAAGCGGGCAACCCGGCGAGCACCACGCATAATCTGGCGGTGG
ATCTCACCGTTCCGGTACTTACCATCAACACCATTGCGGGCGACGATATTATTAACGCCG
CCGAACACGGGCAGGCGCTGGTGATTTCCGGTTCCAGCACTGGCGGAGAAGCGGGGGATG
TCGTCACCGTCACGCTAAACAGTAAAACCTACACCACGACGCTGGATGCCTCCGGCAACT
GGAGCGTCGGCGTTCCGGCGGCGGATGTCACGGCGCTGGGTAGCGGCCCGCAAACCGTGA
TGGCGACCGTTACCGATGCGGCAGGTAATAGCGACAGCGAAACGCACACGGTCACCGTTA
ACCTTACCGCGCCAACCATTGGCATTAACACCATCGCTACCGATGACATAATTAACGCCA
CCGAAAAAGGCGCGGATCTGCAAATTTCCGGCACCAGCAATCAGCCAGCGGGCACCACTA
TTACGGTGACACTGAACGGGCAAAATTACACCGCCACGACCGATGCTTCCGGCAACTGGA
GCACCACGGTGCCAGCCTCCGCTGTCGGTGCGCTGGGCGAAGCCAGTTACACGGTGACGG
CGAACGTCACCGATAGCGCGGGCAACAGCAATTCCGCCAGCCATAACGTGCAGGTCAATA
CCGCGCTGCCTGGCGTCACCATTAATCCGGTGGCGAGCGACGATATTATTAATGCCGCCG
AATCGGGCGTGGCGCAAACTATCAGTGGGCAGGTGACGGGCGCGGCGGCGGGCGATACCG
TCACCGTGACACTTGGCGGGAAAACTTACACCGCTACCGTGCAGGGGAATTTAAGCTGGA
GCGTGGACGTTCCGGCGGCGGATATTCAGGCCATCGGTAATGGCGATCTCACGGTTAACG
CCTCAGTGACCAACGGCGTGGGTAATACCGGCAGCGGTTCGCGCGATATTACTATCGACG
CCAATTTGCCAGGTCTGCGCGTCGATACCGTGGCGGGCGATGATGTGGTTAACAGCATCG
AGCACGGTCAGGCACTGGTGATAACCGGTAGCAGCAGCGGGCTGGCGGCGGGCGCGGCGC
TGACGGTGGTGATCAATAACGTCACCTATGGCGCGACAGTATTAGCCGATGGCACATGGA
GCCTTGGCGTTCCGGCGGCAGATGTGGGCAACTGGCCTGCGGGGACGGTGAATATCACGG
TAAGCGGCACTAACACCGCCGGAACAACTACGACAATCACCCATCCAGTCACCGTCGATC
TGGCAGCGGTGGCGATCTCCATTAACACCGTTTCCGGCGACGATGTGATTAATGCCGCTG
AAAAAAGTGCAGATTTAACCCTTTCAGGCAGCACCTCCGGCGTGGAAGCGGGGCAAACGG
TCACCGTTACCTTTGGCGGGAAAACCTACACCGCTACCGTAGCGGGCGATGGTAGCTGGA
CAACCACCGTACCTGCCGCCGATCTCAGCGCGTTACGCGACGGCGACGCCACGGTACAGG
CCAGCGTCAGCACTATTAACGGCAACACGGCTTCGGCAACCCACGCCTACAGCGTCGATG
CCACGGCCCCGACGCTTGCCATCAATACCATCGCCACCGACGATATTCTGAACGCCGCCG
AGGCGGGCAATCCGCTAACCATCAGCGGCAGCAGTAACGCCGAAGCGGGGCAGACGGTAA
CCGTCACGCTTAATGGCGTGACTTACACCGGCACCGTCCAGGCTGACGGAAGCTGGAGCG
TCAGCGTACCGACGGCGGATCTCAGCAATCTGACCGCCAGCCCGTACACGGTCAGCGCCT
CGGTAAACGATAAAGCGGGTAACCCGGCGACCGCCACTCACGGCCTGGCGGTGGATCTCA
CTGTTCCAGTGCTGACCATCAACACCGTCTCCGGCGATGACATTATTAACGCCGCCGAAC
ACGGACAGGCGCTGGTGATCTCCGGCTCCAGCACTGGCGGGGAAGCGGGCGATGTCATCA
CCGTCACGTTAAACAGTAAAACCTATACCACCACGCTGGACGCTTCCGGCAACTGGAGCG
TCGGCGTTCCGGCGGCAGATGTCACTGCGCTGGGCAGCGGCCCGCAAACCATTACTGCCA
CCATTACGGATATCGCGGGTAATAGCGATGACGCCAGCCGCACGGTCACCGTGAATCTGA
CCGCGCCAACCATTGGTATCAACACTATCGCCAGCGATGACGTGATTAACGCCACGGAAA
AAAGCGCGGATCTGCAAATCACCGGCACCAGTAATCAACCCGCAGGCACCACAATAACGG
TGACGCTGAACGGGCAAAATTACACCGCGACGACCGATTCCTCCGGCAACTGGAGCGCCA
CGGTGCCAGCCTCGGCGGTTAGCGCGCTGGGGGAAGCCAGTTACACGGTAACCGCGAACG
TCACCGATAGTGCAGGCAACAGCAATTCCGCCAGCCATAACGTGCTGGTCAACAGCGCGC
TGCCTGCCGTCACCATTAACGCGGTGGCGACCGACGATATTATTAACGCTGCTGAATCCG
GAAACGCGCAAACCATCAGCGGCCAGGTCACGGGCGCGGCGGCGGGCGATACGGTCACCG
TTACGCTGGGCGGCAACACCTACACCGCCACGGTGCAGGCTAATTTAAGCTGGAGTGTCA
GCGTTCCGGCGGCAGATATTCAGGCCATCGGCAACGGCTCTCTCACCGTAAACGCCTCGG
TGACCAACGTCGTCGGCAACACCGGCAACGGTTCGCGAGACATCACTATCGATGCCAATC
TGCCTGGCCTGCGGGTCGATACCGTGGCGGGCGATGATGTTATTAACAGCATTGAGCACA
ATCAGGCGCTGGTGATCACCGGCAGCAGCAGCGGATTAACGGCGGGAACGGCGTTAACGG
TCGAGATTAACAACGTTACTTATGGCGCGACGGTATTAGCCGACGGCACGTGGAGCCTCG
GTATTCCGGCGGCAGACGTCAGCAACTGGCCTGCGGGTACGGTGGATATTACGGTAAGCG
GCACCAACAGCGCCGGAACAACCTCCACCATTACCCATCCGGTTACCGTCGATCTGGCTG
GGGTCGCCATCACCATTAACACTCTCTCTGGTGATGATGTGATCAACGCCGTCGAAAAAG
GCGAAACGCTGGTCGTAAGCGGCAGCACCAGCGGTGTGGAAGCTGGGCAAACGGTGACTG
TCACCTTTGGTGGCAAAAATTACACCACCACTGTGGAATCTAACGGTAGCTGGACGGTGA
ATGTGCCGCCTGCCGATCTCGCTGCGCTACCGGACGGCGCGGGCAACGTGCAGGCGAGCG
TCAGTAATATTAACGGCAACAGCGCCCAGGCGGATCGCGCGTATAGCGTTGATGCCACCG
CGCCGCTTGTGACCATCAACACCATCGCCAGCGACGATATTCTTAACGCCGCCGAAGCGG
GATCGGCGCTGACCATCAGCGGCACCAGCACGGCAGAAGCCGGGCAGACGGTGACCGTGA
CGCTTAACGGCGTCAATTACAGCGGTAACGTGCAGGCAGACGGAAGCTGGAGCGTCAGCG
TCCCGACCGGCGATTTAGCTAACCTCACTGCCAGCCCCTATACGGTGAGCGCAGCGGTCA
GCGACAAAGCCGGAAATCCGGCTTCAGCAACACATAATCTGACGGTGGACCTTGCCGCTC
CGGTTGTCACCATTAACACGGTGGCGGGCGATGACATCATCAACGCCACAGAACATGCAC
AGGCGCAGATTATCAGCGGCTCGGCAACGGGCGCGACTACCGGTAACACGGTTTCCGTGA
CCATTGGCACGACCACCTACACCACCGTGCTGGACGCCAACGGCAACTGGAGCATCGGCG
TGCCTGCCAGCGTGATTTCCGCACTGGCGCAGGGCGATGTCACCATTACCGCCACGGTCA
CCGACTCCGCAGGCAACAGCGGCACGGCCTCGCACACTGTCACCGTGGCGCTCGGCGCTC
CGGTGCTCGCCATTAACACCATCGCCGTTGATGACATCATTAATGCCACGGAGAAAGGCG
CGGATCTGGCGATTTCCGGCAGCAGCAACCAGCCTGCGGGTACGCAGATAACCGTTACGC
TCAACGGGCAAAATTACACCACCACTGCCGATGCATCCGGTAACTGGAGCGTGACCGTTC
CGGCGTCACGGGTGAGCGCCCTCGGTGAAGCCACTTACACGGTGACCGCCGCCGCTACTG
ACTCTGATGGCAACAGCGGTTCCGCCAGCCATAACGTGCAGGTTAATACCGCGCTGCCGG
GCGTCACCATTAACGTGGTGGCAACGGACGATATTATTAACGCCGCCGAAGCGGGCGTGG
ACCAGACCATCAGCGGGCAGGTGACGGGTGCTACGGCAGGCGACACGGTGACCGTCACGC
TCGGCGGGGCGACGTACACCGCCACGGTGCAGGCGAATTTAAGCTGGAGCGTCGATGTTC
CGGCAGCCGCTTTACAGGCGCTGGGCAACGGCGAGCTGACCATTTCGGCTTCGGTAACGA
ACAGCGTAGGTAATACCGGTAACGGCACGCGTGAAATCACCATCGACGCGAATCTGCCCG
GTCTGCGGGTCGATACCGTGGCGGGCGATGATGTGGTCAATATTATCGAGCACGGACAGG
CGCTGGTGATTACCGGCAGCAGTTCCGGTCTGGCGACGGACAGTAACGTCACGCTGACCA
TTAACGGGCAAACCTATGTTGCGGCGGTACTGGCGGATGGCTCATGGAGCGTCGGCGTTC
CGGCGGCAGATGTCAGCGCCTGGCCTGCGGGGACGGTCACGATTACGGCGAGCGGTAGCA
CCACAGCCGGAAATCCGGTCAGCGTTACGCATCCGGTGACTGTCGATCTCACTGCGGTGG
CGGTCAGCATCAACGCCATTACTGCCGATGACGTGATTAACGCTGCCGAAAAAGGCGCGG
CGTTAACGCTCTCTGGCAGCACTTCTGGTGTGGAGGCCGGGCAAACGGTCACCGTCACCT
TTGGCGGCAAAACCTACACTGCAAGCGTCGCGGCGAATGGTTCCTGGAGCACCTCGGTTC
CGGCGGCAGATATGGCGGCCCTGCGTAATGGCGATGCCAGCGCACAGGCCAGCGTCAGCA
ATGTTAACGGCAACAACGCCACTACTACCCACGCTTACAGCGTCGATGCCAGCGTGCCAA
CGGTGACCATTAACACCATTGCGGGCGACGACATTCTTAACGCCGCCGAAGCGGGTGCTG
CGCTGACTATCACTGGCAGCAGCACGGCGGAAGCGGGGCAGACGGTGACCGTCACCCTCA
ATGGTGCAAACTATACTGGCACCGTACAGACGGACGGCAGCTGGAGCATCAGCGTACCGC
CAGCCGACTTAAGCGCCCTGACCGCCAGCAACTACACCGTTAGCGCGGCGGTGAGCGACA
AAGCCGGAAACCCGGCCTCGGTTAATCACAACCTGACGGTGGATACTTCCGTTCCGGTCG
TCACCATCAACACGGTGGCAGGCGATGATGTGATCAACGCGACGGAACACGCCCAGGCGC
AGATCATCAGCGGCTCCGCCACGGGTGCGGCAACCGGTAGCACCGTGACGGTGACTATCG
GCACAAATACCTTCACCACCGTGCTGGATGCCAGCGGTAACTGGAGCGTCGGCGTTCCGG
CAAGCGTCGTCTCGGCGCTGGCGAACGGCACGGTGACCATTAACGCCAGCGTCACCGATG
CCGCCGGAAACAGCGGCAGCGCCACGCATCAGGTGACGGTCAATACTGGCCTGCCGTCAA
TTACCTTTAACGCCATCAGCGGCGATAACGTCCTGAACGCCGATGAAAAAGGCCAGCCGT
TGACCATTAGCGGTAGCAGTACGGGGTTGGCGACCGGCGCACAGGTTACCGTCACACTCA
ACGGTCATAACTACAGCGCTACCACCGACGCGGCGGGCAACTGGACCTTAACCGTGCCGG
TGAGCGATCTGGCGGCTTTAGGCCAGGCCAACTATATCGTCAGCGCCAGCGCCACCAGTG
CGGCAGGTAACACCGCCAGCAGCCAGGCGAATTTACTGGTCGACAGCGGCCTGCCGGGCG
TCACCATCAACACCGTGGCAGGCGACGATATTATCAACGCCGCCGAAGCGGGAGCCGCTC
AAACCATCAGCGGGGTGGTGACTCGCGCCGCCGCTGGCGATACGGTCACCGTGACGCTTG
GCGGCAACACTTATACTGCACAAGTTCAGGCCGATTTAAGCTGGAGCGTCAGCGTTCCGG
CAGCCGACCTCCAGGCGCTGGGCAATGGTGATTTGACCATTACCGCCTCGGTCACCAACG
CGAATGGCAACACCGGCAGCGGCACGCGGGATATCACCATTGATGCCAACCTGCCGGGGC
TGCGCGTGGATACGGTGGCGGGCGATGATATCGTCAACAGCATTGAACACGGGCAGGCGC
TGGTGATCACCGGCGGCAGCAGTGGTCTGAATGCCGGTGTGCCATTGACGATCACGATTA
ACGGTACGGCTTATTCCGCCACGGTACAGGCGGACGGAAGCTGGAGTGTCGGCATTCCGG
CGGCAAACGTTAGCGCCTGGCCAGCGGGAGCATTAACCGTTGAGGTAGACGGGCAGAGCA
GCGCCGGAAATCCGGTCGGCGTCAGCCATCCGTTCACTGTCGATTTAACGGCGGTGGCAA
TCAGCATCAGCACCGTTGCCAGCGATGACGTAATTAATGCCGCCGAGAAAGGCACCAATC
TGACCCTTTCCGGCAGTACCAGCGGGATTGAGAGCGGGCAAACCGTCACCGTCACTTTTG
GCGGTAAAACCTACACTGCAAGCGTCGCCGCCAACGGGAGCTGGAGTGTAAACGTTCCGG
CGGCAGATCTGGCAATTCTGCCAGACGGCGCGGCGAACGTGCAGGCTAGTGTCAGCAGCG
CGAGCGGTAACAGTGCCTCGGCGACCCATGCGTATAGCGTTGACGCCAGCGCACCGACGC
TCACCATTAACACCATTGCCAGCGACGATATTCTTAACGCCACGGAGGCGGGAAGCCCGC
TCATCATCAGCGGCACCAGCACCGCCGAAACCGGGCAGACGGTCACCGTCACCCTTAACG
GCGCAACCTACAGCGGTAATGTGCAGGCAGACGGTAGCTGGAGCGTCAGCGTTCCCCCTT
CAGCCTTAGGCGCGCTGAGCGCAAGCAATTACACCGTCAGCGCCACGGTCAACGACAAAG
CGGGCAACCCCGGCAGCGCCAGCCATAATCTGGCGGTAGACACCACCGCGCCGGTTCTCA
CCATTAACACTGTGGTGGGCGATGACATTATCAACGATGCCGAACATGCGCAGGCGCTGG
TGATCTCCGGCACCAGCACGGGCGGGGAAGCGGGCGATGTGGTGAGCGTTGTGCTCAACG
GCAAAACCTACACCACCACCCTGGATGCCTCCGGTAACTGGAGCGTTGGCGTTCCAGCGG
CGGATGTTGCGGCACTCGGTAGCGGTGCGCAGACCATCACCGCCAGCGTCAGCGATCGGG
CAGGCAACAGCGACGACGCCAGCCGCACCGTGACCGTCAGTCTCACCGCGCCAGTGATTA
GCATCAACACCATCGCGGGCGATGATGTGATCAACGCGACGGAAAAAGGATCTGATCTGG
CGCTTTCCGGCATCAGCGATCAGCCAGCGGGCACGGCGATCACCGTCACCCTGAACGGAC
AAAACTACAGCGCCACCACCGACTCTTCTGGCAACTGGAGCGTCACCGTGCCCGCCTCGG
CGGTCAGTGCGCTGGGCGAAGCCTCCTACAGCGTGACGGCGAGCGTCACCAATGCTCAGG
GTAACAGCAGCACCGCCAGCCATAACGTGCAGGTCAATACCGCGCTACCGGGCGTCACCA
TTAATCCGGTAACGACGGACGATATTATTAACGCCGCAGAAGCAGGCAGCGCGCAAACTA
TCAGCGGCCAGGTAACCGGTGCGGCGGCGGGCAGCACCGTCACCGTTGAACTGGGCGGTA
AAACTTACACCGCCACCGTCCAGGCTGATTTAAGCTGGAATGTGAGCGTACCTGCCGCCG
ACTGGCAGGCGCTGGGTAACGGTGAGTTAACGGTTAATGCCTCGGTGACCAACGCCGTTG
GTAACACCGGTAGCGGCACGCGCGATATCACCATCGATGCCAGTCTGCCTGGCCTGCGGG
TGGATACCGTCGCGGGTGATGATGTGGTCAATATCATCGAACACAGTCAGGCGCAGGTGA
TCACCGGTAGCAGCTCCGGCTTTGCGGCGGGCACGGCGCTGACCGTAGTGATAAATAATC
AAACTTACGCCGCCACGGTGCTGGCGAACGGCAGCTGGAGCGTCGGCGTTCCTGCGACGG
ATGTCAGTAACTGGCCTGCGGGAACGCTGAATATTACCGTTAGCGGCGCGAACAGTGCCG
GAACGCAAACCAGCATTACCCATCCGCTGACCGTTGATCTCACCACCGTCGCCGTCAGCA
TAAACAGCATCACCAGCGATGATGTGATTAACGCCGCCGAAAAAGGCGCGGCGCTAACGC
TCTCCGGCAGCACGTCCGGTGTCGAAGCGGGGCAAACCGTTACCATTACTTTTGGCGGCA
AAACCTACACCACCACGGTGGCGGCTAACGGTAGCTGGAGCACCACCGTTCCGGCTGTGG
ATATGGCGACCCTGCGTGACGGCGATGCCAGCGCCCAGGTGCGGGTGACTAACGTCAATG
GCAACAGCGCCACGGCAACGCATGAATACAGCGTCGATAGCGCCGCGCCAACGGTGACCA
TCAACACCATTGCCAGTGATAACATCATCAACGCCAGCGAAGCGGCGGCGGGCGTGACGG
TATCCGGCACCAGCACGGCGGAGACGGGGCAGACGCTGACCGTCACGCTTAACGGCACTA
ACTACCAGACCACGGTGCAGGCAGACGGCAGCTGGAGTTTAACGCTGCCCGCCAGCGACT
TAACCGCACTTGCCAATAACGGCTACACCCTGACCGCCTCGGTCAGCGATTTGGCGGGTA
ACCCTGGCAGCGCCAGCAAAGGTGTGACCGTCGATACCACCGCGCCCGTCATCAGTTTCA
ACACCGTGGCGGGCGACGATGTGATTAACAACGTCGAACACACTCAGGCGCAGATTATCA
GTGGCACCGCCACAGGCGCGGTGGCGGGCGACCGCCTGGTGGTGACCATCGCCGGGCAGC
AGTATGTCACCAGCACCGATGCCAGCGGCAACTGGAGCGTTGGCGTGCCTGCCAGCGTGA
TTTCCGGCCTTGCGGACGGCACGGTGACCATCAGCGCCACCATTACCGATAGCGCAGGCA
ACAGCAGTACGCAGACGCACAACGTGCAGGTAAACACGGCGGCAGTGTCGCTCTCGGTCA
GCACCATCAGCGGCGATAATATTATTAACGCCGCCGAAGCAGGCAGTGCGCTGACCCTGA
GCGGCACCGGAACGAACTTTGCCGCAGGTACAGTAGTGACCGTGTTGCTTAACGGCAAAG
GCTACAGCGCCACCATTCAGAGCAACGGGAGCTGGAGCGTGAACGTGCCGGCGGCAGACG
TCGCAGCACTCAGTGATGGCACCAGCTACACGGTTAGCGCCTCCGCGCAGGACAGCGCCG
GAAACAGCGCCACGGCCTCACGCAGCGTGGCGGTGGATCTCACCGCGCCGGTTATCAGCA
TAAACACGGTTTCAACGGACGACCGACTCAACGCCGCCGAACAGCAGCAGCCGTTAACCC
TTAACGGCTCGACTAGCGCGGAAGTGGGGCAGACGGTCACCGTCACCTTTGGCGGCAAAA
CCTATACCGCCACGGTTGCCGCCAATGGCACCTGGGCGCTTAACGTGCCTGCGGCGGATC
TGGCCGCGCTCGGGCAGGGTGCGCAGACCATTACCGCCAGCGTGAACGATCGCGCCGGTA
ACCCCGGTCAAACCACGCACGCCCTGACCGTCGATACCGTTGCGCCAACGGTCACCATCG
CCACGGTGGCGGGTGACGATATTATCAACAACGCCGAGCAGCTTGCCGGGCAGACCATCA
GCGGCACCACCACCGCCGAAGTGGGCCAGACGGTGACCGTTACCTTTAACGGTCAGAGCT
GGACTGCAACGGTCGGCAGCGGCGGAAGCTGGTCGGTGTTTATTCCGGCGCAGCAGTTTG
CCGGATTAAGCGACGGCAGCTACACCATTAGCGCGACGGTTAGCGATCAGGCCGGAAACC
CCGGCAGCGCCAGCCGTGGCGTGACGCTGAACGGCGACGTCCCCTCCGTCACCATCAACA
CCTTTGCGGGCGATGATGTGGTGAATGCAGCGGAGCACGGCTCGTCGCTGGTGATCAGCG
GCACCACCACCGCCCCAGTCGGGCAGACGCTGACCCTGACCTTAAACGGCAAAACCTACA
CCACCACGGTACAGACCGGCGGTAGCTGGAGCTACACCCTCGGCAGCGTCGATGTCACCG
CGCTGGCGGACGGCAATGCCTACGTGATTAACGCCTCGGTGAGCAACGCTATTGGCAACA
CCGGCAGCAGCAATCACACCATTACTGTCGATCTCAGCGCCCCGGCGATGGGTATTAATA
TCGATTCCCTGCAAGCCGACACTGGCCTTAGCTCCAGCGACTTTATCACCAGCGTCAGTC
CGGTGGTGGTCAACGGCTCGCTCACCGCCGCGCTTGCCAGTAACGAGACGGCACAAATCA
GTATCGACGGCGGCGTAACCTGGACCACGCTCACCGTTACCGGCACGACCTAGCGCTATA
ACGACAGCCGCACGCTGACCGATGGCAGTTATCTCTATCAGGTGCGGGTGATTGACGCGG
CGGGCAACGTCGGTGCCACTGACAGCCAGAATGTGGTGATCGACACCATCGCGCCAGATC
CCGCGGTGAAAACCATCGCCATCAACGCGATCACCACCGATACTGGATTGATTACTAACG
ATTTTGTCACCAGCGACACGACGCTTGCGGTAAGCGGCACGCTGGGGGCGGCGCTTTCTT
CCGGTGAGTTCGCGCAAATCAGCATTGATGGCGGCACCACCTGGCAGAATCTTTCGGTAA
GCGGTTTGACCTGGACATATCTTGACGGGCGGACGCTGAGCGATGGCAACTACAACTATC
AGGTGCGGGTTATCGACACCGCCGGAAATATCGGCGCGACCGCCAGCCAGATAGTCACTG
TGGACACCACCGCGCCGCTGGCGAGCAAAACCATCGCCATTGCGGGCATCAGCGATGACA
CTGGGTTAAGTAGCAGCGATTTTGTTACTCGCGACACCACGCTGACCGTGCGCGGCACGC
TCGGCGCGGCGCTTGCCGCCGATGAACGGGCGCAAATCAGCCTTGACGGCGGTGTCACCT
GGACCACGTTAACCGTTATCGGCACCAGCTGGAGCTATGCCGATGGTCGCACACTGACCG
ACGGCACCTGGAACTACACGGTGCGGGTGGTGGATCTGGCGGGGAACGTTGGGCAGACCG
CAACGCAAAATGTGGTGGTCGACACCACCAGCCCGGAAGCGGCGAAAAGTATCACCATTA
CCGGTATCAGCGATGACACCGGAGCCAGCAGCAGCGATTTTATTACCAGCGACACCTCGC
TTACCGTGCGCGGCGTATTGGGGGCGGCGCTCGGCGCTAACGAGTTCGCGCAAATCAGTA
CCGACAACGGCGCAACCTGGGTGAACGTAACGCTGGCGGCAGATGGCCTGAACTGGAGTT
ACGTTGACGGACGCACGCTAACGAATGGCACGACGACCTGGCAGGTGCGGGTGGTCGATC
TGGCGGGCAACGTTGGCGCAACCAGCAGCCAGTCGGCGCAGATCGACACCGTTAACCCGG
CGCAGGTGTTGACCATCGCCAGCATCAGCACCGACACGGGGAGTTCGGCAACTGACTTTA
TCACCAGTGACACCACGCTCACCCTAACCGGTTCGCTGGGGGCGGGGCTTGCCAGCGGCG
AAGTGGCGCAGATTAGCCTCGATGGCGGCGCGACCTGGATCACACTCACCACCAACGGCA
CGCAGTGGACCTACACTGACAGCCGCACGCTGACCGACGGCAGCTATGTTTATCAGGTGC
GGGTGCTGGATCTGGCGGGGAACACCGGCCCGGTGGTGTCGAAAACGGTGGTGGTCGATA
CGATTAACCCTACCGCCACGCCGACCATTGTGTCGTATACCGATGATGTCGGGCAGCGGC
AGGGGACATTAAGCAGTTCGCAGGCCACCGACGACACTACGCCGTTGCTGAACGGCGTGC
TCTCCGGCCCGCTTGCCAGCGGTGAAGTGGTTTACCTCTACCGTAACGGCCTGCTGTTAG
GCGCGGTAACGATGGTCGGCGCACTGAACTGGACCTACAGCGACAGCGGGCTGGTGAGCG
GTGCCTACACCTACAGTGCGCGAGTGGTGGATCTGGCGGGGAATATCACCGCCTCCAGTG
ATTTTGTCCTGACGGTCGATACCTCTATTCCGACCACGCTGGCGCAAATTACCAGCCAGA
CCACGCGCGATACCACGCCGATTATCAGCGGGGTAATCACGGCGGCACTCGCCAGTGGGC
AGTATGTTGAAGTGGTGATCAACGGCAAAACCTACACCTCTGAACCGGGTGGCGCGGTAG
TGGTCGATCCGGCGCACAACACCTGGTATGTACAGTTGCCGGATACCGACGCGCTGGCGG
CTTCTGCGACCGCCTATAACGTCACCGCGCAGGTAAAAAGCTCGGCGGGCAACGGCAATA
ACGCCAATATTAGCAACGGCACGGTGACGGTTAACGCGGCGATTGATTACACACCGACCT
GGACCACCGCCAGCAAAACCACCGCCTGGGGATTGACCTACGGCCTTGACTCGCACGGGA
TGTGGACGGTGCTGGCAAACCAGCAGGTAATGCAATCGACTGACCCACTCACCTGGTCGA
AGACCGCGCTGACGCTGTATCAGAGCGGCAACAACTACGCCACCAGCTCCATCGCCGATT
ACGACCGTAACGGCACGGGCGATCTGTTTATCACCCGTGATGACTACGGTACAGGCTATA
TCAACGGCTTTACCAATAACGGCGATGGCACCTTTTCCAGCGCTATTCAGGTCACCGTCG
GCACCCTGACGTGGTACGGCTCGATTGTGGCATTTGATAAAGAGGGCGACGGCTATCTCG
ACTTCTGGATTGGCGACGCGGGCGGGCCGGACTCCAACACCTTCTTGTGGAACAACGCAG
GTACGCTGGTAGGTAACTCCACCACGTCGAACAGCGGCGGTAGCGCCACGGTGGGCGGGG
CGGTGACAGGGTATCTTTCGCTCAACGAAGGTTCTGGTGTCGATCTGAACAATGACGGCA
GGATCGACCTGGTTCAGCACACCTACAACCTGAACAACTATTACACGCTATCTTCGCTCA
TCAACCAAGGGAATGGGACGTTTGTCTGGGGGCAGAACACCACCAATACCTTCCTGAGCG
GGGCGGGCAGTGGCGCTATGAGCAGCAGCGTTTCCATGACCTGGGCCGATTTCGATGGTG
ACGGCGATATGGATCTCTTCCTGCCTGCCAGCCAGGGAAGAGCTAACTACGGCTCGCTGT
TATTCAACACCAACGGCGTACTGGGTAGCCCGGTGGCGGTGGGCGCAACGGCAACCACCT
ATGCCAGCCAGTTTAGCGTGGCGGTGGACTGGAACCATGACGGCCTGATGGATATCGCCC
GTATCGCCCAGACCGGGCAGTCGTATCTTTATACCAACGTCAGCAATGCCAGCAACTGGA
CACAATCGGCCCTCGGCGGCAGCCAGAGCGGTACCACCAGCGGCGTGGCGGCAATGGACT
ACGACTGGGACGGCGCGGTGGATGTGCTGGTGACCAAACAGTCGGGCAGCGTCTATCTTA
TTCGCAACACCAACACGGTGAGCTACGGCACCTCGCTGCACCTGCGCATCACCGATCCTA
ACGGCATTAACGTCTATTACGGCAATACCGTAAAACTGTACAACTCGGCGGGAGTGCTGG
TCGCCACGCAAATCATCAACCCGCAGTCGGGGATGGGGGTTAACGACACCTCGGCGCTGG
TCAACTTCTACGGGCTGAATGCCGGAGAAACCTACAACGCGGTGCTGATCAAATCCACTG
GCACCACCGCCAGCAATATCGACCAGACGGTCAACACCAGCTGGGGCGGCTTACAGGCCA
CCGATGCCACTCACGCTTACGACCTCAGCGCCGAAGCAGGCACCGCGAGCAACAATGGCA
AGTTCGTCGGCACCGGCTATAACGACACCTTCTTTGCCACCGCAGGCACCGACACTTACG
ACGGTTCCGGCGGCTGGGTGTACAGCTCCGGCACCGGAACCTGGCTTGCGAACGGCGGCA
TGGACGTGGTTGATTTCCGCCTCTCGACGGTGGGCGTGACCGCGAACTTAAGCAGCACCG
CCGCGCAGGCCACCGGCTTTAACACCTCGACATTTACCAATATCGAAGGGATATCCGGCT
CGAATTTTAACGACACTCTGACCGGCAGCAGCGGCGATAACCAACTGGAAGGGCGCGGCG
GTAACGACACGCTCAACATCGGCAACGGCGGCCACGACACCTTGCTCTATAAACTGCTCA
ACGCAAGCGACGCGACCGGCGGCAACGGCTCGGATGTGGTGAATGGCTTTACGGTAGGGA
CATGGGAAGGCACCGCCGACACCGATCGCATTGATATCCGCGAGTTGTTACAGGGCAGCG
GCTACACCGGCAACGGCAAAGCCAGCTACGTCAACGGCGTGGCAACGCTGGATGCGCAGG
CCGGAAACATCGGTGATTTTGTCAAAGTCACCCAGAGCGGCAGCGACACCATCGTGCAGA
TCGACCGCGACGGCACGGGCGGCACTTTTGCGGCAACTAACGTGGTCACGCTGACGGGCG
TGCATACCGACCTCGCCACTTTGCTGGCGAATCATCAGTTGATGGTGGTGTAGAGAATGA
AAAAAAATGCCCAGTCCGTGGAAGCCTGGCTGGAGGCGATGATCGCCGTGGCGCGCTATT
ACCGCCTTGATTTTTCTCAGGAGAATGTGCGCGCGACCGTCAACTGGGAGCGCGACAGTA
AGCGGGAGGAGTTACTCACCGACATGGCGCGGCAGTTGGGGATGGGGCTTCGGCTGGTGG
AGTTCTCCACCGACTCGCTCAACCCCTGGCGGCTGCCGTTGATCGCCGTTTTTGATAATC
AACAAATTGGCGTGATCACCCGCCGCGATAATCACGACAATATCAGCGTTCAGTTCAGCG
GTGACGAAGGGCTGGAAACCACGCTTAACGTTACGGATATTGAAGATAACATCGTCGAAC
TGGCGCTGTTGCGCCCGCTCAGCGCTATTCCTGACGCGCGGGTAGACGACTATATTCGCC
CGTATCAGGCGAACTGGTTCTGGAATCTCTCGCTAAAAGACTGGCGGCGCTATGGCGATA
TTATGCTGGCGTCACTGGTGGCGAACGTGCTGGCGCTTGCGGCGATGATTTTCTCGATGC
AGGTTTACGACCGGGTGGTTCCGGCGCAGTCCTACCCGACGCTGTGGGTGCTGTTCGCCG
GGGTGATGATGGCGATCCTGTTTGAATTCTGTATGCGCATGGTGCGCACGCACCTTTCCG
ATGTGATTGGTAAGCGGGCAGATCTGCGCATTTCGGATCGCGTTTTTGGTCACGCATTAC
GGCTGAAAAATAACGTGCGATCGAAATCCACCGGATCGTTTATCTCGCAGATCCGCGAAC
TGGAATCGGTGCGGGAGCTGATCACCTCCACCACTATTGGTGCAGTGGCGGATCTGCCGT
TCTTCCTGCTGTTTGTCTTTATTTTGTGGATGATTGGCGGCTGGCTGGTGCTGGTGGTTT
TGCTGGCGCTGCCGTTATTGGTGATCCCCGGCCTGCTGGTACAACGCCCGCTGGCGCGGC
TGGCGAACGAAGGGATGCGCGAGTCGGCGGTGCGTAACGCTACGCTGGTGGAAGCCGTGC
AGTCGATTGAAGACATTAAACTGCTGCGCGCTGAACAGCGTTTTCAGAATCAGTGGAATC
ACACTAACGACGTGGCCTCGTCCATCAGCATGAAGCAACGTTTTCTCACCGGGCTACTGC
TCACCTGGACGCAGGAAGTGCAATCCATCGTCTACGTCGTGGTGCTGTTGGTGGGCTGCT
TTATGGTAATGAACGGTGACATGACTACCGGCGCGCTGGTCGGGACGACGATCCTGGCTT
CGCGCACCATCGCGCCGCTGTCGCAGATATCCGGTGTGCTCTCGCGCTGGCAGCAGGCGA
AAGTGGCGCGCAACGGACTTGATGAACTGATGAAGCGCCCGGTGGATCAGCCGGAACACG
GCAAACTGGTGCATAAAGCGGTGCTACACGGCAATTATCAGTTCAGCAACGCTATCTTTT
ATTACGATGAAGAAGAGAAAATTGCCGATGTGGCGATTGGCAAACTCAACATCCAGGCCG
GAGAGAAAATCGCCATTCTCGGGCGCAACGGCGCGGGTAAATCAACGCTACTGCAAATGC
TCGCCGGAATGCGTATCGCCCAGCAGGGGCAGGTGCTACTGGATAACATCAGTATCGGGC
AGCTTGATCCGGCAGATCTGCGCCGCGACATGGGGCTACTGAGCCAGACCGGACGACTGT
TTTTCGGCTCGCTGCGGGAAAACCTGACGATGGGGATGCCGGAGGCCAGCGATGAAGATA
TCGAACGCGCATTAACCCTCAGCGGGGCGCTGCCGTTTGTGCAGAAGCAGAAAAACGGCC
TCAACTACATGATTCAGGAAGGGGGATTTGGTCTTTCTGGCGGTCAGCGGCAAACGCTGC
TGCTGGCGCGGCTTCTCATCTCTCAACCCAATATCGTGCTGCTCGATGAACCCAGCGCCT
CGCTGGATGAAATGGCAGAAGCGTATTTAATCGAACAACTGAAACAGTGGATTGGCCATC
GCACGCTGATTATCGCCACTCACCGCACGGCGATGCTGCAACTGGTGGACCGCATTATCG
TGATGGATCAGGGGCGGATTGTGATGGATGGCGCGAAAGAGGCCATTTTGCGTGAACAGG
GCGAACCCACGACGCGACGGGTGGTGTTGCAGGAGAAGAATAAGGGGTCTGCCGCATGAA
TGGACAACTGCAATACAACCGTGGCCTGACTGAACCCCGCCTGCCGCGTTCGGCGCTGGC
GGTACGCGTTACCGCTGTGATGCTGCTCTGTTTTCTCGGCTGGGCGTGGTACTTCCAGCT
TGATGAAGTCACCACCGGCAGCGGCACGGTAGAACCTTCCGGGCGCGAACAGGTGGTGCA
GTCGCTGGAAGGCGGAATTCTGTATCATCTCGACGTCAAGGTTGGCGATATTGTTGAACA
GGGCCAGCCGCTGGCGCAGCTTAACCGCACCAAAACGGAATCCGACGTCCAGGAAGCAAT
GTCGCGGCTGTACGCGGCGCTGGCAACCTCGGCGCGGCTGCGGGCGGAAGTGAGTAATAA
ACCGCTGGTCTTCCCTGACGAACTGAATAAATTCCCCGAACTTATCGAGTCGGAAACGGC
GTTGTACAACACTCGCCGCGATGGGCTGAACAAAGCCACCACCGGGCTGACGCAGGGGAT
TAGCCTGGTCAACCGCGAACTGGCGATGACCCAGCCGCTGGTAAAACAGGGGGCGGCGAG
CAGCGTTGAAGTGCTGCGCCTGCAACGCCAGGCCAATGAACTGGAAAACAAACTCAGCGA
CGTGCGCACGCAATACTACGTACAGGCGCGGGAAGAGTTAGCGAAAGCCAATGCGGAAGT
AGAAACCCAGCGTTCGGTGATCCGCGGGCGGGAAGATTCTCTCACCCGGCTCAACTTTAC
CGCGCCGGTACGTGGCATTGTTCAGGACATTGACGTCACCACGGTTGGCGGCGTTATTGC
CCCCGGTGGTAAACTGATGACCATCGTGCCGCTGGATGAGCAACTGCTGATCGAGGCAAA
AATCTCCCCGCGCGATGTGGCGTTTATCCATCCGGGGCAAAAATCGCTGGTGAAAATAAC
CGCCTACGATTACTCCATCTACGGCGGCCTGCCGGGAGAAGTGGCGGTGATATCACCAGA
CACCGTGCAGGATGAAGTACGGCGCGATGTTTATTACTATCGGGTGTACATTCGCACTTT
CAGCAACCATCTGGAAAACAAAAGCAAACAGCAATTTCCGATATTTCCCGGTATGGTGGC
GACGGTCGATATCCGCACCGGCAAAAAAAGCGTGCTGGATTATCTGTTGAAACCCTTTAA
CAAAGCACAGGAGGCGTTGCGCGAACGATGAACATTAGCGATGTAGCAAAAATTACCGGC
CTGACCAGCAAAGCAATCCGCTTCTATGAAGAGAAGGGGCTGGTGACGCCGCCGATGCGT
AGCGAAAATGGTTATCGAACCTACACGCAGCAGCATCTCAACGAACTGACCTTACTGCGC
CAGGCGCGCCAGGTGGGCTTTAACCTGGAAGAGAGCGGCGAACTGGTGAATCTGTTTAAC
GACCCGCAGCGTCACAGCGCCGATGTAAAACGGCGCACCCTGGAGAAAGTGGCGGAGATC
GAACGACACATTGAGGAGCTGCAATCCATGCGCAACCAGCTGTTGGCGCTGGCGAATGCC
TGCCCTGGCGATGACAGCGCCGACTGCCCGATTATCGAAAATCTCTCCGGCTGCTGTCAT
CATCGGGCGGGGTGAAAATCAGTTAATCCCCGTTTGCACCGAAAGAATATGCTGCAAACT
TTCTACCATAATGCGCCCCGACTGAAATAAGCCTTCCTGGATTTCGTTGTTAACATTCAC
AGCGTGAACCAGGGAGGCTAATAATACTACTTGCAAGAAGGCAAAAATAAACGCACCGAT
AATCATAATATGCGTCAGGGGTATTTTCCTTTGCTCCTTCATTTTAAATAACCCACAAAT
TGACCTTCCTTCATTAAGGCGACTTTTCCTGTGTGATGATAAACAATGACGTTATACAGA
CCTGACTGATAAACAGTGGCATCTTTATTGTCTTCATCAATTGCACATAATGAATCATTG
AGATAAGCAAAGTTTTTACTGCTCATTCTAAAGGTCATTCCAAATCCTTTATAAATGGCT
TTCTTTGCCGCCTGGGCATGTTGTGCGGCTTCTGCATTTTTAAATGCCTGCGCCTCGGAT
GCACTTAAAATAGCCGTCTGACGCTGTTGTTCTGCGAGATAACAGGTGTCATGGCTGACG
CCCTGCGCCTGGCAATCTGCGATGCGGGAAGTGGGTGAACTACAGCCAGCCAGTAATATA
ACCGCCAGCAGGGAAAACGATTTAATGGAGCTATTCATCATTGTTAACCTTAAATAATGT
ACGGAAAATTGCGAATAAGAAATTGCTGTTAAAATTAGAACGAATATCCCACGCCGACAC
CCGCACCGAAATCAGATTGTGTATCCGCAGAAATACCTGCTTTAAGTACCGTATGCGTTC
CGGCATTAAAAGATGTTCCTACAGACACCGCAGATTCACCGTTGAAGGTTCCCGCTCCCG
CTGACACCATCATCAAGTCACCGGTTTTCACCTGTGGTTGTGAGGCGATAGCGATGGCTG
ATGCAGTTCCCGCATTGGCTTCTTTACGATTGTCCTCAACTTCGTTTTTCAGAGAATCGA
AATGGTTATTGAGCGTGTTAATTTGTTGGCTGTTATCTGCGACCCGTTTTTGCGTGTTGG
TTAACTGTTGCTGCGTTTGTGCGGAATCTTGTCTCAGACTTTCAATTTGCTCATGTGCCT
GGACAGACTTCTGCGCCAGACTTTGCATTTGTTTATCGTATTGAGCCCTTTCTTTTTGCT
GTTGTGCTGCCACATCGGTTGTCAGTGCATTCATTTTCTGCCCTTGTTCCGTGGTAGTGC
GCTGATTAGCCTCATTTTGAGCCGCCAGTCTGGCATTAATCATCTCCTGATAATGCGCAG
TATTTTGCGTATCTCCAGTCGCGGCGAGCGTTTTTTGTGTGGCTACGATCTGCGCCTGTT
GCTCTGTAATTTGCGTTTGCTGGGCATCAGTTACCGCAGACTGTCGGGCGTTGATCATGC
TCTGATAACGGGCGGTTGTCTGTACATCACCTGTAGCGGCAACGGTTTTTTGTCCTGCGT
CAGGATCTGTCTGGACAGTGGGAGTCTGAGTGGTATCAGGTGTTTCAGAAGGGATGTAGT
GATGTTCAGTCAAATAGGTATACGCAGCGGGGCTGTTGTCTGTGCGTTCTAAAAAGCGGG
TAATCTTCTGCTCAATCTCCGATTGCGACATGCCAGAGTTAATGGCTGAAAGCTCTGTTG
CCGCCGCTTCAATGGTATCACCAGCTAAAACAACAGGGCTGGATGTTGCTGAAATTATGA
GTGCCAGTAAAGCTACGTTTACAGTTTTCATTCATTTTCTCTTGTTCAAAATAAGTCGCA
TTAATATTTCTATAAGAAACAAATAATATTGTTTTAAGAAATAAACTGCGTTGCAATTTG
ATCGAAATCTACGCCGCCATTTGTGTGATGTAAAGCGCATTTTTGTCTGGTGTAAGCGTA
AACACCACCAATAAGAAACAAAAAATGTTTCTTATATAAATAAAATCGAAAATCATTTTG
TGCTCTTTCAATGTAAAAAAGAGTAAAGACTTGTTTTGATAAGCGAAATAAATTCTGTTT
CTGGACTAAACGTGAAGCGGTTCCTGATGTGTGCTAAAATGCGTTTCTTTGATAAATCTC
AATTTTTAAGAGGTTTACGCCAGGCAGGAAAATTTAAATGAATGAATTTGAGAAGATTTT
TAATGAAATGAATCTGGACCGGGCATTGCTACCGATCCTTTTTCGTTCGAACCGGTCAAC
AGTGTGGAAATATTTGAGTGGTGATAGTACGGCTCCTGCCTCAGCTATGTCACTGATTAT
GCTGTTGCAGTTAATCCAGAAACGAAACCCCGATCTGTTAGCCGAATGGTTAACGCTTTC
TGATTTCACCATTCCGCCAGAAGTTTACCTGGACCAGCCTGATTACTGGAAAGGGTGGGT
GTATACGCAACACAAGGTCAATAAAAACGTCCTGGAATATCTAAAAAAACATTATCCGGA
TGAAGACCAAAAAAACATGAATAAAGGTAGTGACGAGTAATTTGCCAATGCCAGTTAATA
TAGCGGAGGCGGCCTACGATTCGGGCGCAGACTTCCAGGCATGATAAGACGCGCCCGCGC
CGCATCAGGCATCAGCGCATAACCGCCGGATGCGGCGTAAACGCCTTATCCGGCCTACAA
TTCGGGCATATTTTGTAGGCATGAAAAGACGCATCAGCGTCGCATCAGGCGATGACCGCA
CGGATAATCAGCGTTATCCCTTCTATCGCAATCACCTCAACATGCGTACCTGCACTGAGA
TCCTCGCTGGCGCTGACAGGCCATGAACTGTCGCCGACGCGCATATGACCTCGCCCATTG
ACCAGCGGTGATTCCAGCACAAAACGTCGACCAATCAGCTGCTGCCCCCGCTGGTTTAAA
TGACTATCGCTGTGCTTTTGTTCGCGCACCCGCCGCGACAACCATTTCCACCACAGCCAG
GCGGCGAGCAGCGTCAGGATGGCAAACATTACTCCTTGCCACTCCCAACCCAGCGGCACC
AGCCAGACTACCAGGCCGGTAATCACCGCGGCCACGCCGCTCCACAACAAATAACCATTT
CCGCCCAGCATCTCGGCTGCCAGCAACAACCCGCCGAGACTGAGCCAGAAAATATGTGGA
TGAACGACCATTAACTCCATCATGGCTGAGTCCGTTTGTTGGCGCTGTCTTTCACCAGCT
CGGCAATCCCGGCAATCGACCCCATCAGGCTGCTGGCCTCTAATGGCATCATCACTACTT
TGCTGTTACTGGAGGAACCGATCTGCTGTAACGCTTCGGTGTATTTCTGCGCTACGAAGT
AGTTCACCGCCTGAATATCACCGGAGGCGATAGCTTCAGACACCATTTTGGTGGCGCGGG
CTTCTGCTTCGGCAGAACGTTCACGCGCTTCAGCCTGTAAAAACGCCGACTGACGTTCGC
CTTCCGCTTTCAGGATTTGCGACTGTTTTTCACCTTCAGCTTTGAGGATTTCCGCCTGAC
GGATCCCTTCCGCTTCGAGGATGTAAGCGCGTTTGGTACGTTCTGCTTTCATCTGCGCGT
TCATTGAAGAGATAAGCTCTGCCGGTGGGCGCACGTCGCGAATTTCAATACGGGTGACTT
TAATCCCCCACGGGTTAGTGGCTTCATCGACAATACGCAGCAGGCGTGAGTTGATGCTGT
CGCGCTGAGAGAGCATTTCGTCAAGTTCCATTGAACCCAGCACGGTACGGATGTTAGTCA
TGGTCAGGTTGATGATCGCCAGCTCCAGATTGCTGACTTCATAGGCAGCGCGTGGCGCGT
CAATCACCTGAATAAAACAGACTGCGTCGATGGTAACGTTGGCGTTATCTTTCGAGATAA
CTTCCTGGGAAGGGATATCGAGCACTTGCTCCATCATATTGATCTTGCGACCAATGCGAT
CCATAAACGGCACCACCAGACTTAGCCCAGGCTGTAACGTTTTGGTATAGCGACCAAAGC
GTTCTACTGTCCACTGATAGCCCTGCGGCACGATTTTGACGCCCGCGCCGACAATGACCA
GCGCGACAAAAATGAGAATCGGGATAAAGATAAGCATCGGAAAAACCTCCTGTTGTACCG
TCCATAATCAGCAAAATTGCTGCTTGATTAAACAAATTATACCTGATTACTGAAAGAGAG
TTCCCCCTTATTCCTGGGAAGGATAAACTGTTTTTAGTAAAAATCAGAAAAAGGGAACAG
CGATGCAGGAAAATAGTCCTTTGCTTCAGCTACAAAACGTAGGATATCTGGCGGGTGATG
CGAAGATTCTTAATAACATCAATTTTTCGCTGCGTGCTGGCGAATTTAAGTTAATTACCG
GTCCTTCTGGTTGTGGCAAAAGTACGCTGCTAAAAATAGTTGCTTCATTGATCAGCCCAA
CCAGCGGAACGTTACTGTTTGAAGGTGAGGATGTCAGCACACTAAAGCCAGAAATCTACC
GCCAGCAAGTCTCTTACTGCGCCCAGACACCGACGCTGTTTGGCGATACGGTATACGATA
ATCTGATCTTTCCCTGGCAGATCCGTAACCAGCAGCCTGACCCGGCCATTTTTCTCGATT
TTCTCGAACGCTTCGCTTTACCGGACAGCATTTTGACGAAGAATATCGCCGAGCTATCTG
GGGGTGAAAAACAACGCATCTCATTAATTCGTAACCTGCAATTTATGCCGAAGGTTTTAT
TGCTGGATGAAATCACCAGTGCGCTGGATGAAAGTAATAAACATAACGTTAATGAGATGA
TCCACCGGTATGTGCGCGAGCAAAATATTGCCGTGCTGTGGGTGACACACGATAAAGACG
AAATTAATCATGCGGATAAGGTGATTACACTGCAACCGCATGCCGGAGAAATGCAGGAAG
CACGCTATGAACTCGCATAATATTACTAACGAATCATTGGCACTGGCATTAATGCTGGTG
GTGGTGGCAATCTTAATTAGCCATAAAGAAAAACTGGCGCTGGAGAAAGATATTCTCTGG
AGCGTCGGGCGAGCGATAATTCAGCTGATTATTGTCGGCTATGTGCTGAAGTATATTTTC
AGCGTGGATGATGCCAGCCTGACATTATTGATGGTGTTATTTATCTGCTTTAATGCGGCG
TGGAACGCGCAAAAACGCAGTAAATATATTGCTAAAGCTTTTATCTCATCGTTTATTGCC
ATTACGGTCGGGGCGGGAATTACCCTGGCGGTGCTGATTCTCTCTGGGTCGATTGAATTT
ATCCCGATGCAGGTGATCCCTATCGCCGGGATGATAGCCGGTAACGCCATGGTAGCGGTG
GGGTTGTGTTACAACAATTTAGGGCAACGGGTGATTAGCGAACAGCAACAGATTCAGGAG
AAACTGAGTCTTGGCGCGACGCCGAAACAGGCTTCAGCGATATTGATTCGCGACAGTATT
CGCGCGGCTTTAATTCCGACGGTCGATTCAGCAAAAACGGTTGGCTTAGTGAGTTTACCA
GGAATGATGTCCGGGCTGATATTTGCCGGGATTGATCCGGTGAAGGCGATTAAATATCAG
ATTATGGTGACCTTTATGCTGCTCTCAACTGCCAGCCTGTCTACCATTATTGCCTGCTAT
TTAACCTATCGTAAATTTTATAATTCGCGCCACCAGTTGGTGGTGACGCAATTGAAGAAG
AAATGATGCAATGCCGGATGCGCAGCATCGCATCCGGCGTTGTGGTTCATGTGCCGATCA
ACGGAAACTCAATACAACAACGCATACAGCTGGCGGCGATACTTCGACGCCAGTGCATCA
CCTGTACCCAGCGCAGCGAGGATCTCCTGGAACGTTTTACGCGTCTGACCGTCTGCGGCA
GTGAGATCTTTACGCAGATGCCCAAACAGTAACTCCAGCGCCTCTTCATTGCGCCCAACC
TGATGCAGTTGCAGCGCCAGTTGCGTCGCCAGTGCGGCATCTTCTGGATTCTCTGCCACC
TGCTGTTGCAGCTGTTGAATTTCCGGCGTATCAGCCGCCTGCTTCAGCAGTTCGATTTGC
GCCACCAGCCCCTGATAGCGGGTGTCCTGATCCTGTAACGGAATGGTTTTCAGCACGGCT
TCAGCATCTTCAGAACGGTTCAGCGCAATCAGCGTTTCTGCCAGCAGCAGGCCGATCTCC
CCGTTCTGATTCGACAACTGCCAGGCGTCTTTCAGCAATGGCAGGGCGTCGGTGTAATTG
CCTTCTTGCATCAGTTGCATCGCCTGCTGTGCTTTCAGTTCTTCTTCGCGCGGCAGCACT
TTATCCAGCAGGGCGCGGATCGCCTCTTCCGGTTGCGGCCCCTGGAAGCCGTCTACCGGT
TGCCCGTTCTGGAACAGATACACGGTCGGAATCGCGCGCAGACCAAACTGGGCGGCAATC
ATCTGCTCCGCGTCGCAGTCCAGCTTCGCCAGAATAAATTGCCCGTTGTACTGCGCCGCG
AGGCTTTCCAGAATTGGGGTTAACTGCAAACAGTGCTGGCTACGTTCAGACCAAAAATAG
AACAGCACCGGAGTGGTCATCGACTGTTCAAGAACCTGTTGCAGGTTAGATTCGTTAATG
TTGACAATATTTTCTACGGACATGGAGTCGCTCTCTGTTGTCGATATTTTCTTTGACATG
GGGGCTTAAGCGCGCGCTTCAACTTACCCCTGCAATATTTTGTCCATCACGCGCCCCGGC
AGCAGGCGCTTAAGCACCATTACTGCCCAGGTCACCAGCGTTACCGGATAGCGCATCTTC
GGTTTCTCGCTAATAAAAGCATGGCGCACTTTGTCGACCACCGCTTCCGGCCCCAACGTA
AAGCGGGCGGCGATGCCGGGATTTTCGACAGGTTTATCACTTTGCGTCTGGTTGACGTTG
TCGGTGAAGCGAGTACGAATGGGACCGGGTTCGATCAGGCTAACTTTAATTCCGCTGTGG
CGTAGCTCCATGCGCAGCGCATCCGACCACGCCTCCAGCGCATATTTACTGGCTGCGTAA
GCGCCGCGACCCGGCGTGGAGATTAATCCCATCACCGATGAGGTCATCACAATACGCCCT
TCACCGTGCGGTAACATCGCGGGTAACAGGCGCATGGTGAGCTGGTGTGCGCCGAAAAAG
TTGGCAGAAAACTGCTGTTCCATCTGCGCACGGCTGATGGTGGAAAGGGGGCCATACATG
CCGAATCCGGCATTGTTAAAGATCCCATACAGACAATTATCGGTCAGGGCGATCACTTCG
TCGGCTGCGCGATCAACACTTTCTGGTGAATCCAGATCGATCAACACGCCGGTAAATCCC
ATGCTGTTCATGCGCTCAACATCATCCGGTTTCCGGCAACCTGCCAGCACATGAAAACCC
TGGCGTTTTAATTCGAGCGCGCTTTCCAGGCCAATTCCACTGGAACATCCGGTAATTAAG
ACCGATTTTTGCATAACTTTACCTGTCAGGATCTCCGTTGCTTTATGAGTCATGATTTAC
TAAAGGCTGCAACTGCTTCGCCATCCAGTCGGCAATAAACGGCTGGGCGTCGCGGTTGGG
ATGAATACCGTCATCCTGCATCCATTGTGGCTTGAGGTAGACCTCTTCCATAAAAAAGGG
CAGCAGCGGAACATCAAACTCTTTGGCGAGTTTGGGGTAAATGGCGCTAAAGGCTTCATT
ATAACGGCGACCATAGTTTGCAGGCAGACGTATTTGCATTAACAATGGTTCAGCGTTGGC
GGCTTTGACATCCTGCAAAATCTGGCGCAGCGTTTGCTCGGTTTGTTGTGGCTGAAAACC
ACGCAAACCGTCATTGCCGCCCAGTTCAACCAGCACCCAGCGCGGCTGATGCTGTTTCAG
CAGAGCCGGAAGGCGCGCCAGCCCTTGTTGCGAGGTGTCGCCGCTGATGCTGGCATTAAC
TACCGACGTTTTACTCTGCCACTTATCATTCAACAAGGCAGGCCAGGCCGCGCTGGCAGA
CATTCGATACCCGGCGCTCAGGCTATCACCCAGAATCAATAACGTGTCCGCTGCGGCGGC
ACGGAAGGTTAACAGGACCAGGAACAGGAAGGGCAAATGCCAGCGGAAAACATTGTTGAA
GTTCATCATCTTAAGAAGTCCGTCGGTCAGGGGGAGCATGAACTCTCCATCCTCACCGGA
GTTGAGCTGGTTGTCAAACGTGGCGAGACCATCGCACTGGTGGGTGAGTCGGGATCGGGT
AAGTCAACCTTGCTGGCAATCCTCGCCGGGCTGGATGACGGCAGCAGTGGCGAAGTGAGT
CTGGTGGGACAACCGCTACATAATATGGACGAAGAAGCGCGGGCAAAGTTGCGCGCGAAG
CACGTAGGTTTTGTTTTTCAGTCATTTATGTTAATTCCTACCCTTAACGCGCTGGAAAAC
GTCGAGCTTCCGGCGCTGCTGCGCGGTGAGAGTAGCGCGGAAAGTCGTAACGGGGCGAAA
GCGTTGCTCGAACAGTTAGGGCTGGGTAAACGTCTTGATCATCTTCCGGCACAGCTTTCC
GGCGGCGAACAGCAACGAGTGGCGCTGGCGCGAGCCTTTAACGGTCGACCTGATGTGCTG
TTTGCCGACGAACCCACCGGCAACCTTGACCGCCAGACGGGCGATAAAATTGCCGACCTG
CTGTTTTCCCTCAACCGTGAGCATGGCACCACGTTGATTATGGTGACCCACGACCTGCAA
CTGGCGGCACGCTGCGACCGCTGCTTACGGCTGGTGAACGGGCAGTTGCAGGAGGAAGCA
TGATTGCACGTTGGTTCTGGCGCGAATGGCGCTCGCCGTCGCTATTAATTGTCTGGCTGG
CGCTAAGCCTGGCGGTGGCCTGCGTGCTGGCGCTGGGCAATATCAGCGATCGCATGGAGA
AGGGCTTAAGCCAGCAAAGCCGGGAGTTTATGGCGGGCGATCGGGCGTTGCGCAGTTCGC
GCGAAGTGCCGCAAGCGTGGCTGGAGGAAGCGCAAAAGCGCGGCCTGAAAGTCGGCAAGC
AGCTGACTTTCGCCACCATGACATTTGCAGGCGACACACCGCAGCTGGCGAACGTCAAAG
CGGTGGATGATATCTATCCGATGTATGGCGATCTGCAAACCAATCCCCCTGGCCTGAAAC
CGCAGGCGGGCAGCGTATTGCTGGCCCCACGCCTGATGGCACTGCTTAACCTGAAAACGG
GCGACACCATCGACGTGGGTGATGCCACCTTGCGGATTGCCGGAGAAGTGATTCAGGAAC
CGGATTCCGGTTTTAACCCCTTCCAGATGGCTCCGCGTCTGATGATGAATCTGGCGGATG
TCGATAAAACCGGAGCCGTGCAGCCGGGAAGTCGGGTCACCTGGCGCTATAAATTCGGCG
GCAACGAGAACCAGCTCGACGGCTATGAGAAATGGTTGTTACCTCAGCTTAAACCCGAAC
AACGCTGGTACGGTCTGGAACAGGACGAAGGCGCGCTGGGGCGCTCGATGGAACGCTCGC
AACAGTTCCTGCTGCTTTCGGCGCTTCTGACCTTGCTGCTGGCAGTGGCAGCGGTGGCGG
TGGCGATGAATCATTACTGTCGCAGTCGCTACGATCTTGTGGCGATCCTCAAAACGCTGG
GGGCAGGGCGAGCGCAACTGCGTAAGCTAATCGTCGGTCAGTGGTTGATGGTGCTGGCGC
TTTCAGCCGTTACCGGCGGGGCGATAGGCCTGTTGTTCGAAAACGTGTTGATGGTGCTGC
TCAAGCCCGTTCTGCCTGCCGCACTACCGCCAGCCAGCCTCTGGCCGTGGCTATGGGCGC
TGGGCACCATGACGGTTATCTCGCTGCTGGTGGGGCTACGACCGTACCGCTTGTTGCTGG
CAACGCAGCCTTTACGCGTATTACGTAATGATGTGGTAGCGAACGTCTGGCCGCTCAAGT
TTTATCTGCCGATTGTCAGTGTGGTGGTTGTGCTGCTGCTCGCCGGATTAATGGGTGGCA
GCATGCTGCTTTGGGCGGTGCTGGCGGGCGCGGTAGTACTGGCTTTGCTGTGCGGTGTGC
TGGGCTGGATGCTGCTGAATGTACTTCGCCGCATGACGCTGAAATCGCTATCTCTGCGCC
TGGCGGTTAGCCGCCTGTTACGTCAGCCGTGGTCAACGTTAAGCCAGCTTTCGGCATTTT
CGCTCTCCTTTATGCTGTTGGCACTGCTGCTGGTGCTGCGTGGCGATCTGCTCGACCGCT
GGCAGCAGCAGCTACCTCCAGAAAGCCCGAACTACTTTTTAATTAACATCGCCACAGAAC
AGGTAGCACCGCTAAAAGCGTTCCTCGCGGAACATCAGATAGTCCCGGAATCGTTTTATC
CGGTGGTGCGGGCGCGGCTGACGGCGATTAACGATAAGCCGACAGAAGGTAATGAAGATG
AGGCGCTTAACCGCGAACTCAATCTTACCTGGCAAAATACGCGGCCCGATCATAATCCGA
TTATCGCCGGTAACTGGCCGCCAAAAGCCGATGAAGTGTCGATGGAAGAGGGGCTGGCGA
AACGCTTAAACGTTGGCCTCGGCGATACAGTCACCTTTATGGGCGATACCCAGGAGTTCC
GCGCTAAAGTGACCAGCCTGCGCAAAGTGGACTGGGAAAGTCTGCGGCCTAATTTCTATT
TTATTTTCCCGGAAGGGGCATTAGACGGGCAACCGCAGAGCTGGCTTACCAGTTTCCGCT
GGGAGAATGGCAATGGCATGTTGACGCAACTCAACCGCCAGTTCCCGACCATTAGCCTGT
TAGACATTGGCGCGATTTTAAAACAGGTCGGTCAGGTGCTGGAGCAGGTAAGTCGGGCGC
TGGAGGTGATGGTGGTGCTGGTCACTGCCTGCGGTATGTTGCTGTTGCTGGCACAGGTGC
AGGTGGGAATGCGTCAGCGTCATCAGGAGCTGGTGGTGTGGCGCACACTCGGTGCGGGGA
AAAAACTGCTGCACACCACGTTGTGGTGTGAATTCGCCATGCTCGGGTTTGTTTCTGGCC
TGGTGGCCGCAATTGGTGCGGAAACGGCGCTGGCAGTGTTGCAGGCGAAAGTGTTTGATT
TCCCGTGGGAGCCAGACTGGCGATTGTGGATTGTTCTGCCGTGCAGCGGTGCGCTGCTGC
TGTCGCTTTTCGGCGGCTGGCTGGGTGCGCGACTGGTTAAGGGTAAGGCGCTGTTCAGGC
AGTTTGCGGGATGATGACAGGTGTTAGATTGCCTGATGCGCTACGCTTATCAGGCCTACG
AAGAGCGTGCAATATATTGATTTTGCAAGATTGTGTAGGCCGGATAAGGCGTTTACGCCG
CATCTGGCATGAACAGTATGCATTTTGGCAATAAATATGAAACCAACTGTCATGTCGGTT
TTTTTAAAGGCCGAAGGTGGCAAACCTTCGGCCTTAGCTACGTTTCCTCAGTTATTCAAT
AAACTGACGAATCAGTTCCAGCAGCGCGATTAGCGCCTTAAGAACGATGAGAACTTTATC
GAGAAAAGTTTTCATCCGTTGCTCCCTTAAGGGAGAAAGACAATCACAGCTTACCCTTAC
GTTGCCTGTAACTATGATTTTCTTCATGTGCTAGATGAGGACTGCCTCTCTCCAAATTAG
AGCACCAGAATCAGCACCACCTGTATCCTGACCAGGACTTAAAAGTACTTTTCCGCACTG
CGGTAATCCCTTGAGGCAGTATCACTACTAGCGTCGGGATTGTATCGCCAACATAGCTGT
TTGAATATGTAGGCATCCTGACTTATAATTCACTTGCTAGATGAGGACTGTTTCATTTCT
GCCCGGAACCACCAAGTCTTGGGCGGAAAAAATAAAAAAACCGACTGTCATGTCGGTTTT
TTTATATCTGTATTCTGGTGCAACCATTCTGTTCTCACGACAATCGCCGTTTCAGAATAC
CGCCCATCACTGCGCCTTAACCCATTCCGCCACTTCCGCCCACTCACCGCGAAAGACAAC
TTTTTCAGCTTTTTTCTCAAGCTGATAGCGATACATCGGGTCGTAATATTCTTCAAGTAA
CGGCACCAGCCAGGCCAGATGACCGTCGGTGCTGCCGGTGGTGAGTTGCGTTGTCAGCGC
AGCATCCAGCCTTGCAGCCAGTTCGTTATATCGCTGTAACCCCAGCCGACGCTTAATCGC
CGAAAGTCCGTGATGCAGGTATTCGCAATATTCCTGCCAGCCCTGTTCGTCGCCGTACGC
GTGGGTAAAATCATGATGCATACGCAAGAAATACTCTTCGTTCAGGCGCTCAAGACGGAT
CTCAAACGGATCTTCTACCACCGCAATCGCCGCCTGGGTCATTCGTTCGCGCAGACATTC
CGGCAGGTGATTCGAACCGATCATCCGGCTTTCATCTTCCAGCACCCACAGGCGCAAATT
CTGACGGGCGTCGGTTTTTAGCATTTCGGCAGCCAGCAGGTTTTCAAAACTTGCCTGGCT
AAGTTGTGGTTGTAACGTGCGACCAAACGCCGAACCGCGATGACGCGCCAGCCCTTCCAG
ATCAACACCGTTTGGCTGTTGTTGCACTAATAGCGTTTTACCGCTGCCGGTACAACCGCC
AATCAGCACTATCGGTTTTTGTGACAGTTCAATGGTCGCCTGAATCGCGGTCTGGCGCAG
TGCCTTATAACCGCCTTCTACCAGCGGATAATCAATCCCCGCTGCATGCAACCAGCTTTG
CACAATATGTGAGCGCTGACCGCCACGGGCGCAGCAGAGAATACCTTGCGGATTTTGCAG
GCACGCTGCCCGCCAGGCGTCTATACGCTGCTGACGAATTTCACCCGCCACCAGTTTATG
CCCCAGCGCCAGCGCCGCGTCTGACCCTTGCTGTTTATAGCAGGTTCCAACGGCGGCGCG
TTCATCGTTATTCATTAACGGCAGATTGATAGCGGCGGGCATTGCGCCTTGCTCAAACTC
TATAGGGGCACGAACATCAATAATGGGCGTATCAGCAATCAGCAGGGCACGATAGTCCTG
TTCCGTGTGTCTCTCTTGCATAGTTAAAAGTGAACCTCAAATCAGCTTGCGCGCTATTTT
ACGCGCCAACGCGCAAGGAAACTTGATTTTTAACTGCGTGGGTTGCCGAAAATTTCTAAA
AATCCGCTGATTTCTGGCCTGCGCTGGGTAAACAAGGTCACAATATCTTCTACCGCTTTG
CCGCTGCCAAATTTGCGCCATGCCAGACTCAATGGCGAAGGAGGGCGCATCGTTGGGATT
ACCCGGCTGACCAGTTGTTGATTATCGATCATTGACTGGCAAAGTGATTTTGGCAAAAAA
CCAATGCCAACGCCCGCCAGATGGGCGGCGATTTTCGTTTCCATATCGGGAACAATAATC
TCTTTTTGCCCCGGCAATCGCCAGGCGACGCGTTTGGTTAGTGTTCGGGCGCTGTCTTCA
ATATTGACCGCCGGAAAGCGCCGCAACTGTGCTTCTGTTAGCGGCTCTTCAACGTTCGCC
AGCGGATGATCCGCCGCCATGACAAAGCGCCATTGCACCGATCCTAAGGGATCAAGACTA
AAGGTATTTGCCAGCGCCTCGGTTCCCGTGACGCCGATAGCCAGTGAAAAACCTTCGTAC
AATAGCGAGTCCCAGACGCCCATATAGATTTGTCGGGAGATGTGAAACTGGGTAAACGGG
TAACGTTCATTCAGCCACGCCAGCAGCTGGGCGACGGCCTGGGGGGTGTAGAGCAGGTTG
TTGATGACAATATTCACCTGGCGTTCCACGCCATCATTCACCTGTTGCAGCTCGCTGGGC
ATACTTTCCAGCCAGCTCAGCCAGTCTCTGGCCTGAGAAAGTAGATGCTCGCCAGCCGCT
GTCAACGTCACGCTGCGAGTCGTGCGGAAAAACAGCGCCACTCCGGTATTCTCTTCCAGA
AGTTTAATGCGATAACTGATCGTCGCCGTGGTTTTACACAATCGTTCTGCCGCTTTTGAA
AAACTTCCTGTTTCAGCAACCGCAATGAAAGTCCGCAAGGTTTCTGGATCGAACATCTTC
AGGTATCCCCTTTTAAATCAGCAAGTTGCGTGATTTTCTTATCCTCTGGTTTATCAGTAT
TTTTACATGATAACCCTGTTCAATTTGTGGACTAAATCTAGTTTTGGAAAAATATTCCAA
GTTTTGTGTTGATGTTGTTCTCTTAAGGTTTTAGATTGCCTGTTATTGAAACCAAGCTGA
CCGGTCGGCGGTGGTTGAACGGAATTATGTTACAAGGACAAAAAGATGAAACTTCAGGTA
TTACCGTTAAGTCAGGAAGCCTTTAGTGCTTATGGCGATGTAATCGAAACGCAGCAACGG
GATTTTTTCCATATTAACAATGGTCTGGTAGAGCGTTACCACGATTTGGCGCTGGTTGAG
ATTCTTGAGCAAGACCGTACGCTCATCAGCATTAACCGCGCGCAACCGGCGAATCTGCCG
CTGACCATTCACGAACTCGAACGTCATCCGCTGGGCACTCAGGCCTTTATCCCGATGAAA
GGTGAAGTGTTTGTGGTGGTCGTGGCGTTAGGTGACGACAAACCAGACCTGTCAACGCTG
CGGGCGTTTATCACCAACGGTGAACAGGGGGTGAATTACCATCGTAATGTCTGGCATCAC
CCACTTTTCGCCTGGCAGCGCGTCACCGATTTTCTGACCATCGATCGCGGCGGCAGTGAC
AACTGTGATGTTGAAAGTATTCCTGAACAGGAACTCTGTTTTGCGTGACGCCTGCAACCG
ACTTGCATAAGATAAACTAATTGTTCATTGTTTATGCTCACTTGTAGGTCGGAGTTAACG
TAGGTATGACGGAAGTTAGACGGCGCGGCAGGCCAGGACAGGCGGAGCCTGTGGCACAGA
AGGGCGCACAGGCGTTAGAGCGGGGAATTGCGATTCTGCAATATCTGGAAAAAAGTGGGG
GAAGTTCATCGGTTAGCGATATTTCTCTCAATCTGGATTTGCCGCTCTCCACGACCTTTC
GCTTGCTGAAGGTTTTACAGGCAGCGGATTTTGTCTATCAGGACAGTCAGTTAGGCTGGT
GGCATATAGGATTAGGTGTCTTTAATGTCGGTGCGGCGTACATCCATAACCGCGATGTCC
TCTCCGTCGCCGGGCCGTTTATGCGCCGCCTGATGTTACTTTCCGGCGAAACGGTCAATG
TCGCGATTCGTAACGGCAATGAAGCAGTATTAATTGGTCAGTTAGAGTGTAAATCGATGG
TCAGGATGTGTGCGCCACTGGGCAGTCGTCTGCCGCTGCATGCTTCCGGTGCGGGCAAGG
CGTTGCTTTATCCGCTGGCGGAAGAGGAGTTGATGAGCATCATTCTGCAAACCGGTTTGC
AGCAGTTTACGCCAACTACGCTTGTGGATATGCCCACCTTGCTGAAGGACCTGGAACAAG
CGCGTGAACTGGGCTATACCGTAGATAAAGAAGAGCATGTTGTAGGTCTGAATTGCATAG
CTTCAGCAATTTACGATGATGTAGGTAGCGTTGTTGCCGCTATCTCCATCTCCGGGCCTT
CATCAAGACTGACAGAAGATCGTTTTGTCAGTCAGGGTGAGCTGGTCAGAGACACCGCCC
GCGATATCAGCACGGCGTTGGGACTGAAAGCACATCCATAGTGTCTGTCGCATCCCGCTC
TGCGGAGCGGGTTTTTTTGACAAAATTTGAAAGTTGGAAAATTTTTCCAATTTATAGAGG
TAGGAATAAAATGGCAAAAATGAGAGCCGTTGACGCGGCAATGTATGTGCTGGAGAAAGA
AGGTATCACCACCGCCTTCGGCGTTCCGGGAGCAGCAATCAATCCGTTCTATTCAGCGAT
GCGTAAGCACGGCGGTATTCGTCACATTCTGGCGCGTCATGTGGAAGGTGCTTCGCACAT
GGCGGAAGGTTATACCCGCGCAACGGCAGGGAATATCGGCGTATGTCTGGGGACTTCCGG
TCCTGCGGGCACGGACATGATCACCGCGCTCTATTCCGCTTCTGCTGATTCCATTCCTAT
TCTGTGTATTACCGGCCAGGCTCCGCGCGCCCGTCTGCATAAAGAAGATTTCCAGGCCGT
TGATATTGAAGCAATTGCTAAACCGGTCAGCAAAATGGCGGTTACAGTTCGTGAAGCGGC
GCTGGTGCCTCGTGTGCTGCAACAGGCGTTTCACCTGATGCGTTCTGGTCGCCCGGGTCC
GGTACTGGTGGATTTACCGTTCGACGTTCAGGTTGCGGAAATCGAGTTTGATCCTGACAT
GTACGAACCGCTGCCGGTCTACAAACCTGCTGCCAGCCGTATGCAGATCGAAAAAGCGGT
AGAAATGTTAATTCAGGCCGAACGTCCGGTGATTGTTGCCGGGGGCGGGGTAATCAATGC
TGACGCTGCTGCACTGTTACAACAGTTTGCTGAACTGACCAGCGTTCCGGTGATCCCAAC
GCTGATGGGCTGGGGCTGTATTCCCGACGATCATGAACTGATGGCCGGGATGGTGGGTCT
GCAAACCGCGCATCGTTACGGTAACGCAACGCTACTGGCGTCCGACATGGTGTTTGGTAT
CGGTAACCGTTTTGCGAACCGTCATACCGGTTCGGTAGAGAAATACACCGAAGGGCGCAA
AATCGTTCATATCGATATTGAGCCGACGCAAATTGGCCGCGTGCTGTGTCCGGATCTCGG
CATTGTCTCTGATGCTAAAGCGGCGCTGACGCTGCTGGTTGAAGTGGCGCAGGAGATGCA
AAAAGCGGGTCGTCTGCCGTGTCGTAAAGAATGGGTCGCCGACTGCCAGCAGCGCAAACG
CACTTTGCTGCGCAAAACCCACTTCGACAACGTGCCGGTGAAACCGCAGCGCGTGTATGA
AGAGATGAACAAAGCCTTTGGTCGCGATGTTTGTTATGTCACCACCATTGGCCTGTCACA
AATCGCTGCGGCACAAATGCTGCATGTCTTTAAAGACCGCCACTGGATCAACTGTGGGCA
GGCAGGCCCGCTGGGCTGGACCATTCCGGCGGCGCTGGGGGTTTGTGCCGCTGATCCAGA
GCGCAAAGTGGTGGCGATTTCCGGTGACTTCGACTTCCAGTTTCTGATTGAAGAATTAGC
CGTTGGCGCACAGTTCAACATTCCGTACATCCATGTACTGGTCAATAACGCCTATCTGGG
TCTGATTCGCCAGTCGCAGCGCGCGTTTGATATGGATTACTGCGTACAGCTCGCGTTCGA
AAATATTAACTCCAGTGAAGTGAACGGGTACGGCGTCGACCACGTAAAAGTAGCGGAAGG
TTTAGGTTGTAAAGCGATTCGGGTCTTCAAACCGGAAGATATTGCACCAGCCTTTGAACA
GGCGAAAGCCTTAATGGCGCAATATCGGGTACCGGTAGTCGTGGAAGTTATTCTCGAGCG
TGTGACCAATATTTCGATGGGCAGCGAACTGGATAACGTCATGGAATTTGAAGATATCGC
CGATAACGCAGTGGACGCACCGACTGAAACCTGCTTCATGCACTATGAATAAGGGAGATA
AATAATGTTACGTTTCTCTGCTAATTTATCGATGTTATTTGGTGAATATGATTTTCTCGC
CCGTTTTGAGAAAGCTGCGCAGTGTGGTTTTCGCGGCGTTGAATTTATGTTCCCTTATGA
CTATGACATTGAAGAATTAAAACAGGTGCTGGCGAGTAATAAACTCGAACATACGTTGCA
CAATTTACCGGCAGGTGACTGGGCGGCGGGCGAGCGGGGTATTGCTTGTATTCCTGGTCG
TGAAGAAGAGTTTCGGGATGGCGTAGCAGCAGCGATTCGTTATGCTCGTGCGCTGGGTAA
TAAAAAAATTAACTGTCTGGTCGGTAAAACGCCGGCTGGTTTCAGCAGTGAACAGATTCA
CACAACGCTTGTAGAAAACCTGCGTTATGCCGCGAATATGCTGATGAAAGAAGATATTTT
ATTACTGATTGAACCTATCAACCATTTTGATATTCCTGGTTTCCATCTCACCGGAACTCG
CCAGGCACTGAAACTGATTGATGATGTTGGTTGCTGCAATTTGAAAATTCAGTATGACAT
TTATCACATGCAGCGGATGGAAGGTGAATTAACCAACACTATGACGCAATGGGCCGATAA
AATTGGTCACCTGCAAATTGCCGATAATCCGCATCGCGGGGAACCGGGGACCGGAGAAAT
TAATTATGATTATCTCTTTAAGGTAATCGAAAATTCTGACTACAACGGTTGGGTTGGGTG
TGAATATAAACCCCAAACTACCACGGAAGCCGGTTTACGCTGGATGGATCCGTACCGTTA
AAACGTAACGCTATTCAGACAATGCTTTTTTAGGCCGCTAAGTTGGCAGGGGATCGTGTT
GTCTGAATTCAGGAAAAGCGAAATTTAAAAGAGGTTAATTATGAAACTGGGATTTATTGG
CTTAGGCATTATGGGTACACCGATGGCCATTAATCTGGCGCGTGCCGGTCATCAACTGCA
TGTCACAACCATTGGTCCGGTTGCTGATGAATTACTGTCACTGGGTGCCGTCAGTGTTGA
AACTGCGCGCCAGGTAACGGAAGCATCGGACATCATTTTTATTATGGTGCCGGATACACC
ACAGGTTGAAGAAGTTCTGTTCGGTGAAAATGGTTGTACCAAAGCCTCGCTGAAGGGCAA
AACCATTGTTGATATGAGCTCCATTTCCCCGATCGAAACTAAGCGTTTCGCTCGTCAGGT
GAATGAACTGGGCGGTGATTATCTCGATGCGCCCGTCTCCGGCGGTGAAATCGGCGCGCG
TGAAGGGACGTTGTCGATTATGGTTGGCGGTGACGAAGCGGTATTTGAACGTGTTAAACC
GCTGTTTGAACTGCTCGGTAAAAATATCACCCTCGTGGGCGGTAACGGCGACGGTCAAAC
CTGCAAAGTGGCAAATCAGATTATCGTGGCGCTCAATATTGAAGCGGTTTCTGAAGCCCT
GCTATTTGCTTCAAAAGCCGGAGCGGATCCGGTACGTGTGCGCCAGGCGCTGATGGGCGG
CTTTGCTTCCTCACGTATTCTGGAAGTTCACGGTGAGCGCATGATTAAACGCACCTTTAA
TCCAGGTTTTAAAATTGCGCTGCACCAGAAAGATCTCAACCTGGCACTGCAAAGTGCGAA
AGCACTTGCGCTGAACCTGCCAAACACTGCGACCTGCCAGGAGTTATTTAATACCTGTGC
GGCAAACGGTGGCAGCCAGTTGGATCACTCTGCGTTAGTGCAGGCGCTGGAATTAATGGC
TAACCATAAACTGGCCTGATACCCACAATAAAAATGGCCGATATCAGAAAATGAATCGGC
CAGCAATATTAAAAAAGAAAGCAGCCAAAGATGTTGCTTCAGTATTAAAAATAATATTTT
TATTTTATTTGTTCCTCATAGCTAGATTAAAACAACGTTATTCGATACGTGAAATTAAGA
GGGATTTATGGAACATCAGAGAAAACTATTCCAGCAACGCGGCTATAGCGAAGATCTATT
GCCGAAAACGCAAAGCCAGCGGACCTGGAAAACATTTAACTATTTTACCTTATGGATGGG
TTCGGTTCATAACGTTCCCAATTATGTGATGGTCGGCGGCTTTTTTATTCTCGGCTTGTC
TACCTTTAGTATTATGCTGGCAATTATTCTCAGCGCCTTTTTCATTGCCGCGGTAATGGT
ATTAAACGGCGCTGCGGGCAGTAAATACGGCGTACCGTTTGCCATGATCCTGCGTGCTTC
TTACGGCGTACGTGGCGCACTGTTTCCCGGATTATTAAGAGGCGGGATTGCTGCCATTAT
GTGGTTTGGCCTGCAATGTTACGCTGGATCGCTGGCCTGCTTGATCCTGATTGGCAAAAT
CTGGCCGGGATTTTTAACTCTCGGTGGTGATTTTACCCTGTTAGGGCTTTCTCTACCGGG
CTTAATCACTTTCTTACTCTTCTGGCTGGTGAACGTCGGAATCGGTTTCGGTGGTGGCAA
AGTTTTAAATAAATTCACTGCCATTCTTAACCCGTGCATCTATATCGTTTTCGGCGGTAT
GGCGATTTGGGCGATTTCGCTGGTCGGGCTCGGTCCAATCTTTGACTACATTCCGAGCGG
TATTCAGAAAGCAGAAAACAGTGGCTTCCTGTTCCTGGTGGTGATTAACGCGGTAGTTGC
GGTCTGGGCGGCACCGGCGGTGAGCGCATCCGACTTTACGCAAAACGCCCACTCGTTTCG
TGAGCAGGCGCTGGGGCAAACGCTCGGTTTAGTTGTGGCCTATATTCTGTTTGCGGTCGC
CGGGGTATGTATTATTGCCGGAGCCAGTATTCACTACGGCGCTGACACCTGGAACGTGCT
GGATATTGTTCAGCGTTGGGATAGCCTGTTTGCCTCGTTCTTTGCGGTACTGGTTATTCT
GATGACGACTATCTCTACTAACGCCACCGGTAATATTATTCCGGCCGGTTATCAGATTGC
CGCTATTGCACCGACAAAACTGACCTATAAAAACGGCGTACTGATTGCCAGTATTATCAG
CCTGCTGATCTGCCCGTGGAAATTAATGGAAAATCAGGACAGTATTTATCTGTTCCTCGA
TATTATCGGCGGAATGCTGGGTCCGGTAATTGGTGTCATGATGGCGCATTATTTTGTGGT
GATGCGTGGGCAAATTAATCTTGATGAACTGTACACCGCACCTGGCGATTATAAATATTA
CGATAACGGTTTTAACCTCACCGCGTTTTCAGTAACTCTGGTGGCCGTTATTTTATCTCT
TGGCGGTAAGTTTATTCCCTTTATGGAACCGTTATCTCGTGTTTCATGGTTTGTCGGCGT
CATCGTCGCCTTTGCGGCCTACGCCTTATTAAAGAAACGTACTACAGCAGAAAACACAGG
AGAACAAAAAGTCACAGGTTAATTAATCCCGATATTGAACATTGAGTAAAAAAACCAATC
TGTATTTTACAAGGAGTTTGTTATGTCTTTTGATTTAATCATTAAAAACGGCACTGTTAT
TTTAGAAAACGAAGCTCGCGTTGTAGATATCGCCGTTAAAGGCGGAAAAATTGCTGCTAT
CGGTCAGGATCTGGGCGATGCAAAAGAAGTTATGGATGCGTCTGGTCTGGTGGTTTCGCC
AGGCATGGTTGATGCGCACACCCATATTTCTGAACCGGGTCGTAGCCACTGGGAAGGTTA
TGAAACTGGTACTCGCGCAGCGGCAAAAGGTGGTATCACCACCATGATCGAAATGCCGCT
CAACCAGCTGCCTGCAACGGTTGACCGCGCTTCAATTGAACTGAAGTTCGATGCCGCTAA
AGGCAAGCTGACTATCGATGCGGCACAACTCGGTGGCCTGGTGTCTTACAACATCGACCG
TCTGCATGAGCTGGATGAAGTGGGCGTTGTCGGCTTCAAATGCTTCGTCGCAACCTGTGG
CGATCGCGGTATCGACAACGACTTCCGTGATGTAAACGACTGGCAGTTCTTCAAAGGTGC
GCAGAAGCTGGGCGAACTGGGGCAGCCGGTGCTGGTGCACTGCGAAAACGCGCTGATCTG
TGATGCACTGGGCGAAGAAGCGAAAAGTGAAGGTCGCGTAACTGCCCATGACTATGTGGC
TTCGCGTCCGGTATTTACCGAAGTGGAAGCGATTCGCCGCGTACTGTACCTGGCGAAAGT
TGCCGGTTGCCGTCTGCACGTTTGCCATATCAGCAGCCCGGAAGGCGTTGAAGAAGTGAC
TCGTGCACGTCAGGAAGGTCAGGACGTTACTTGTGAATCCTGCCCGCATTACTTCGTACT
GGATACCGATCAGTTCGAAGAAATCGGTACTCTGGCGAAGTGTTCACCGCCGATCCGCGA
TCTGGAAAACCAGAAAGGCATGTGGGAAAAACTGTTTAACGGTGAAATCGACTGCCTGGT
TTCCGACCACTCACCATGCCCGCCGGAAATGAAAGCTGGCAACATCATGAAAGCATGGGG
TGGTATCGCCGGTCTGCAAAGCTGCATGGACGTGATGTTCGATGAAGCGGTACAGAAACG
CGGAATGTCTCTGCCAATGTTCGGCAAATTAATGGCGACTAACGCAGCAGATATTTTCGG
TCTGCAGCAAAAAGGCCGTATCGCCCCAGGAAAAGATGCCGACTTCGTCTTCATTCAGCC
GAATAGCAGCTATGTTCTTACCAATGACGATCTGGAATATCGCCACAAAGTCAGCCCGTA
TGTTGGCCGTACCATTGGCGCGCGTATCACGAAAACCATCTTACGTGGTGATGTGATTTA
CGACATCGAACAGGGCTTCCCTGTTGCGCCGAAAGGTCAATTTATCCTTAAACATCAGCA
GTAATCTGGCCCCTGCAATGCCCGTCCTTGCGGCGGGCATTCTCCGGTTAAGGTGTGTTT
ATGTTCAATTTTGCAGTGAGCCGCGAAAGCCTGTTATCAGGATTTCAGTGGTTTTTCTTT
ATTTTTTGCAACACGGTTGTGGTTCCTCCTACGCTACTTTCTGCTTTTCAGTTGCCGCAA
AGTAGCCTGCTTACGCTCACGCAATATGCTTTTCTTGCTACCGCACTGGCCTGCTTCGCT
CAGGCGTTCTGCGGTCATCGTCGCGCTATTATGGAAGGGCCCGGTGGCCTGTGGTGGGGA
ACCATCCTTACTATCACCCTTGGTGAAGCATCGCGCGGGACACCGATCAACGATATCGCT
ACCAGCCTGGCGGTGGGGATTGCTCTCTCTGGCGTGCTGACGATGTTGATTGGTTTTAGC
GGATTAGGCCATCGCCTGGCACGGTTATTTACGCCGTCGGTGATGGTCTTGTTTATGTTG
ATGCTGGGCGCGCAGCTGACCACTATCTTTTTCAAAGGTATGCTCGGGCTGCCGTTTGGC
ATAGCCGACCCGAATTTTAAAATTCAGTTACCGCCGTTCGCGCTCTCGGTGGCGGTGATG
TGCCTGGTACTGGCGATGATTATTTTCCTGCCGCAACGTTTTGCCCGTTATGGCCTGCTG
GTCGGCACCATAACCGGCTGGTTGTTGTGGTACTTTTGCTTTCCTTCTTCGCATTCGCTC
TCCGGTGAGTTGCACTGGCAGTGGTTCCCGCTCGGCAGTGGCGGTGCTTTGTCTCCGGGG
ATTATTCTGACGGCGGTGATTACAGGTCTGGTGAATATCAGCAATACCTACGGTGCGATT
CGGGGCACGGATGTTTTTTATCCGCAGCAGGGCGCGGGGAATACGCGTTATCGTCGCAGC
TTTGTGGCGACCGGATTTATGACACTGATAACTGTACCGCTGGCGGTAATTCCATTTTCA
CCGTTTGTTTCATCCATTGGTTTATTAACCCAGACTGGCGATTACACGCGGCGTTCGTTT
ATTTATGGCAGCGTTATTTGCCTGCTGGTGGCGCTGGTTCCGGCACTCACACGACTGTTT
TGCAGTATCCCTTTACCCGTGAGTAGCGCGGTCATGCTGGTTTCTTATCTGCCTTTACTC
TTTTCGGCGCTGGTGTTTAGCCAGCAAATAACCTTTACCGCTCGCAATATTTATCGACTC
GCATTGCCGTTATTTGTCGGCATATTTTTAATGGCATTACCGCCTGTGTATCTGCAAGAC
CTTCCATTAACGCTGCGTCCTCTGCTCAGTAACGGCTTATTGGTCGGGATCTTACTGGCT
GTTCTTATGGATAACCTTATTCCGTGGGAACGCATCGAATAATTTGTTGAAAAAGGATTG
ATAATGAAGATTGTCATTGCGCCAGACTCTTTTAAAGAGAGCTTAAGTGCAGAAAAATGT
TGTCAGGCAATTAAAGCCGGGTTTTCGACCCTCTTTCCCGATGCGAACTATATCTGTTTG
CCGATAGCGGATGGCGGCGAAGGGACGGTGGATGCGATGGTCGCCGCGACGGGTGGTAAC
ATCGTGACGCTTGAAGTCTGCGGGCCGATGGGCGAAAAAGTGAATGCTTTTTATGGCCTT
ACCGGCGACGGGAAAACAGCGGTGATTGAGATGGCGGCAGCAAGTGGCCTGATGCTGGTC
GCGCCTGAAAAGCGTAATCCGTTGCTGGCCTCCAGTTTTGGTACGGGGGAGTTAATTCGT
CATGCGCTGGATAACGGCATTCGCCATATTATTCTCGGCATTGGCGGCAGTGCGACGGTC
GACGGCGGTATGGGCATGGCGCAGGCGCTTGGTGTGCGTTTCCTTGATGCCGACGGCCAG
GTGCTGGCGGCTAACGGCGGCAATTTAGCGCGCGTGGCAAGCATTGAAATGGATGAATGC
GATCCGCGTCTGGCGAACTGCCATATTGAAGTAGCATGTGACGTTGATAACCCGCTGGTA
GGGGCACGCGGCGCGGCGGCGGTGTTTGGCCCGCAAAAAGGGGCAACGCCGGAGATGGTC
GAAGAACTTGAACAGGGGCTGCAAAATTACGCCCGTGTTTTACAACAGCAAACTGAAATT
AATGTCTGCCAGATGGCGGGCGGCGGCGCTGCGGGCGGTATGGGTATTGCGGCGGCGGTA
TTCCTCAATGCGGATATTAAACCGGGCATTGAAATTGTGTTGAATGCGGTCAATCTTGCG
CAGGCAGTGCAGGGCGCAGCACTGGTGATCACCGGGGAAGGGCGCATCGACTCGCAAACG
GCAGGCGGTAAAGCGCCGCTGGGTGTGGCGTCGGTGGCGAAGCAGTTTAATGTACCGGTG
ATTGGGATTGCTGGCGTATTGGGTGATGGCGTGGAAGTGGTGCACCAGTACGGCATTGAT
GCGGTATTCAGCATTTTGCCACGTCTGGCACCTTTAGCCGAAGTGCTCGCCAGCGGTGAA
ATCAATCTCTTCAACAGCGCGCGAAATATTGCCTGCGCCATTAAAATAGGTCAGGGAATT
AAAAACTGACTCTTGCCATTAGAGCGGATGCATTTTATCCCGCATCCGTTTTTTACCTGA
ATTTACCGCAAAAAAAGCCACGGTATAAACCGTGGCAAAATCCAACATAGCTAAAAATAA
TCAGGCGAGTGGTATGACTTAAATCTCTACGTCGCGGTTGCAATCTTTTGAGTAAATATA
ACTAAACGCTTCACCACGTCCTACGCCATAACCGGCCTGTAAGGAATAAGCGCCCATAAA
GATGTAATCGCCTTTTTTCACCGGGATCCAGTTATTGTCGAGGTTATAAACCCCCTGACC
GGAAAGAATATAGGCACCGTGTTCCTGGACGTGAGTTTCGATATAACCGTGGCTGGCACC
TGGCGCAAAAGAGAGGATATGCATGTTCATATCAAAACCTAACTCTTTGGGCAGAAAATC
CAGCAGAATAACATCGTCCATGCCTTCATAATGAATGCGTTCGAGTTCGCAGGCATTGCC
AGAAACCAGCCACGGCGCATGACCTTCTACCGGAACATAGCGACGCTTATATAAAAAGAT
TTGGCTGTCTTCGGCATGGGCGTTAACAAACGTCATTAAGGAGCCTGGCGGGCAATAAAG
ATAGCCACCTTCACTTAAGGTAAATGTTTTCCCTTCGGCTTTGGCAGTGATATTTCCAGA
GATCACATACAGGAACGTTTCAATGCCTTCGCCACCGAAGCCCTGTTGGTTGCCGCCGTT
TTGATGCAGTGTGACCAGATAATCAACAAAAGAGGCCCCCAGCTTTGGCGTGGAGAGGAT
TGTCGCGTCACAATTTTCAAAGCCCGGAATAATATTTTTTACCAGACCGTCCGGGGTTAG
CAGCGCGAAATTACCGTGTTTAACAATCGCACGGTTAGCCAGTAAATCATCGCGGTAACC
GGTGACGTTATTTAAATATCCCATTTATAACTCCTTATTTCTGCCAGGCAAGTTGATAAA
GCATGAGTGCCAACGTTTTGACCCCTTCGGCAAGGTCGGTAATATTGGTGCGTTCCGCCG
GGTTATGGCTGATCCCGTTGATGCTGGGGATAAAAATCATGCAGGTTGGTACGCGAGGCG
CGAAAATTTGCGCGTCGTGCCCGGCACCACTGTGCATCACCCGGTAATTCAGTTTTTCTC
TTTCACACAATTCTGTCAGGGTGGCGACCAGGTCCTTATTCATCGGCACGGGTTCTTCGT
CCATCCATAAATCGATATCAATACCAATGTCCATTTCATCGCAAATCGCCCGCATGTCGT
TTTCTAACTGCTGGGTGAAATCGCGCAGCACGGCAGCGTCGGTATGACGACAATCAATGG
TGAACGTGGTTTTACCCGGCACCACATTCACCGTATTCGGGCGCGGCTCTACTTTGCCAA
AGGTCAGAACCAGCGGATCGCCCATTTTTTTCGCTTTTTCGACAGACTGATGGCAAATGC
GACTGAAAGCGTAAACCGTATCACGACGATAACCCATCGGCGTGGTGCCTGCATGGTTTG
ATTCGCCGTTCAGCGTCACCGTATAACGACGCTGCCCGACAATTGCATTCACCACGCCAA
TTGACTGCCCATTACTTTCCAGCACACAGCCCTGTTCAATATGCAGTTCAACAAAGGCTT
TAATATCCTGACGCGGAGTTAGTGGGGCGTTCGGCAGAGTAAATCCGCAAGCCTTCATCG
CATCGACAAAACTATTTCCTTTGGCATCACAGATATTCCGCACGTCGTCAGGATTCGCCA
GCCCAAAGATATTTTTACTGCCCCAGAAGACATACGGGAAGCGGCTGCCTTCTTCTTCTG
CCATCGCCACCACTTCGACCGTACGTAACGGCGCGCCGTATTGCGTTTTCAACCAGTCAA
TTGCCAGCCACGCCGCCAGCGCGCCGAATTGCCCGTCGAGGTTACCGCCGTTAACCACGG
TATCGATATGCGAACCGCTCAGAACCACTTCCTGTGGATATTCGGTGCCACTCAGGCGAC
CGTATAAATTCCCCACTTCATCGAAACGTGTTTCCAGCCCGCTTGCTGCCATTCTTTTTT
TAAATTGCTGCTGGGTTTCCAGCCATTCCGGCGAATAAAGTAAACGGGTCATCCCACCCG
TTGGGTCAGCGCCAAAAGAGGAAAGCCAGGGCAGCGTTTCTTCTATGGCTTGACGGAAAT
GTGTAATCATAAGAAAGTCCTGTCTCAATAATTATTGCGCAAAGGGATTTTTCGTTTCGT
ATGACGTGTTATAAAGCGCGTCTGAAATTAAATACTGGTAAATATCATCAACAATTTCGA
TGCCTTCGACGGCGGCTTTGCGTTGTTTAATATCCTGATCCTGTCCGGGATAATAAACCT
GGTTAAAACCGGGCGCGGGGGTAATGGCATTTAATTCGCGCATGGTCTGGCTAAGATGTT
GACGGAATAATTCGCTGGAGGAGAAAAAGTTCGGGTTAATAACGATATGTAATTGCCCCA
AATTACGCCCGGCGTGTAAATCGTCATACATCGAACTAACCTGTCGCCCGAACGGTAAGC
CGAGTAAGACGCCTGAGAGGACGTCAATCATCATCATCAGGCCATACCCTTTCGGCCCGG
CGGCGGGGAGCAGAGCATGTACCGCGAACGGATCGGTTGTTGGTGCTCCGTTTTTATCGA
CCGCCCAGGTATCCGGGATAGACATATTACGCGAGCGGGCGTCGAGCACTTTTCCCCATG
CCTGTACGGTAGTCGCCATATCAAAGGTAAGGATCTCGTCGCCTTCTCCCGGCGCGGCAA
AGGCCAGTGGGTTAGTACCGTAGTAAATTTCCGCGCCGCCAAACGGCACCACCATTGGAT
CGGACTGGCACATCGAAATGCCAATTAACCCTGCGCGAGCTGCCTGCTGTACAAAATAAG
AGATTGCGCCGCTGTGACCCATCCGGCTGATACCGACCACCGCAACGCCATTTTGCTGGG
CGGTTTTTATGGCATGTTCCATACCCATTTTCGCCGCGACCTGTCCGGCGGCATTGTCGG
CATGTAAAATTGCCGAACACGGCCCGGTTTCTTCAAGACGAAATTCCGGTTCACGGTTGG
TGCCGCCTTTTGAAATGCGTTCTGCGTAGTATTCAACACGCACCGCGCCATGAGAGTGGA
TCCCTCTGGCATCGGCGTAAACCAATACTTCAGCCACGGTTGCAGCGTGCTCACGTTTTA
ACCCAGCCTGGCAGAGTTTATTCTCGATTAGCTGGTGGAGTGTTTCCCGACTGATTTTCA
TCTGTCTTCCTTTTTAACGACGGTGTGAAGCATGACTGCAATTAACATACAGGGAAAATA
TCTGGATTATGTGATCCAGACAGGCAAAAAAATATAGTTAGAATTTATTTGATAATCCGC
TCGCTTTTAACCTGGTTTTTAAAACAACCACGCTTATTAAAAAATAACACGTAATAGCCT
GGCGGTTATTTGAATTCTTTTGTTAATAATCCCTGTGTGATATTCATCACCTTATTTTCC
CGTTGTCATCGATACCGTAATTGCCACATTAACACTGCTCGTGCAATTGCCATGGGTGCA
ATTTTTAAGGAGTTGTTATGATCCACGCCTTTATTAAAAAAGGGTGTTTTCAGGATTCGG
TCAGTTTAATGATTATTTCACGAAAACTAAGCGAATCAGAAAATGTTGATGATGTTTCTG
TAATGATGGGTACGCCCGCCAATAAAGCGTTATTAGAGACGACAGGTTTCTGGCATGACG
ATTTTAATAACGCCACGCCGAACGATATTTGCGTGGCAATTCGTAGCGAAGCGGCGGATG
CGGGGATCGCGCAGGCGATTATGCAACAGCTTGAAGAGGCGCTAAAACAACTGGCGCAGG
GGTCAGGCAGCAGCCAGGCGTTGACGCAGGTGCGTCGCTGGGACAGTGCCTGTCAGAAAT
TACCCGACGCCAGTCTGGCGCTGATTTCAGTGGCTGGCGAGTATGCGGCGGAGCTGGCGA
ATCAGGCGCTGGATCGCAACCTCAACGTGATGATGTTCTCCGATAACGTCACGCTGGAAG
ATGAAATCCAACTTAAAACCCGCGCGCGGGAAAAAGGCTTGCTGGTGATGGGGCCGGACT
GCGGTACGTCGATGATTGCCGGCACGCCGCTGGCTTTTGCTAACGTGATGCCGGAAGGCA
ACATTGGCGTCATTGGCGCTTCCGGTACCGGGATTCAGGAGCTGTGCTCGCAGATTGCGC
TGGCAGGGGAGGGAATTACCCACGCGATTGGTCTTGGCGGGCGCGACCTCAGCCGTGAAG
TGGGCGGCATCAGTGCGCTGACGGCGCTGGAAATGCTCAGTGCAGACGAGAAAAGCGAAG
TGCTGGCATTTGTTTCAAAACCACCTGCCGAAGCGGTGCGTCTGAAAATTGTTAATGCCA
TGAAAGCAACCGGCAAACCGACGGTGGCGCTGTTTTTAGGTTATACCCCGGCGGTGGCCC
GCGACGAGAATGTCTGGTTTGCCTCCTCGCTGGATGAGGCCGCACGCCTGGCTTGCCTGC
TTTCACGCGTTACGGCGCGACGTAACGCGATAACGCCTGCCAGCAGCGGATTTATTTGCG
GTTTGTATACCGGCGGTACGCTGGCTGCCGAAGCGGCGGGATTACTTGCCGGACACCTTG
GCGTGGAAGCCGATGATGCCCATCATCACGGCATGATGCTCGACGCCGACGGACATCAGA
TCCTCGACCTGGGCGATGATTTTTACACCGTCGGGCGTCCCCATCCGATGATCGACCCGA
CCTTACGCAACCTGTTAATTGCCGATCTCGGCGCTAAACCGCAAGTGCGCGTGTTGCTGC
TTGATGTCGTGATTGGCTTCGGTGCGACTGCCGATCCTGCCGCCTCGCTGGTGAGCGCCT
GGCAAAAAGCCTGTGCCGCGCGTCCAGACAATCAACCACTGTATGCCATTGCCACGGTGA
CAGGCACCGAACGTGACCCGCAATGCCGCTCGCAACAAATCGCCACGCTGGAAGATGCGG
GGATCGCGGTCGTGAGTTCGCTGCCGGAAGCCACCTTGCTGGCGGCAGCGTTAATTCATC
CGCTCTCGCCTGCCACACAGCAACACACACCGTCATTACTGGAAAACGTCGCCGTGATTA
ACATCGGATTACGCAGCTTTGCGCTGGCGCTACAAAGCGCCAGCAAACCGGTTGTGCATT
ACCAATGGTCGCCAGTCGCCGGCGGCAATAAAAAACTGGCTCGTTTATTAGAACGTTTGC
AATAAGGGGTTCCCATGTTTACATCAGTGGCGCAAGCCAATGCTGCGGTTATCGAACAAA
TTCGTCGTGCTCGTCCACACTGGCTGGATGTGCAACCGGCTTCTTCACTTATCAGCGAAC
TAAACGAGGGCAAAACACTGCTTCACGCCGGGCCGCCAATGCGCTGGCAGGAGATGACCG
GACCCATGAAAGGGGCATGTGTGGGCGCATGTCTGTTTGAAGGCTGGGCGAAAGATGAAG
CGCAGGCGCTGGCAATGCTGGATCAGGGGGAAGTGAACTTCATTCCTTGTCACCATGTGA
ATGCCGTCGGGCCAATGGGCGGCATTACTTCTGCCAGTATGCCGATGCTGGTGGTCGAGA
ACGTGACCGACGGCAACCGGGCGTACTGCAACCTCAACGAAGGTATCGGCAAAGTGATGC
GTTTTGGCGCTTACGGCGAAGATGTCCTGACTCGCCATCGCTGGATGCGCGATGTGTTAA
TGCCAGTATTAAGCGCGGCGCTGGGGCGCATGGAGCGCGGTATCGATCTCACGGCGATGA
TGGCGCAGGGCATTACCATGGGCGATGAGTTCCATCAACGCAACATTGCTTCCTCTGCAC
TGTTAATGCGTGCGCTGGCCCCACAAATTGCTCGCCTCGATCATGATAAACAGCACATTG
CGGAAGTGATGGATTTCCTCAACGTGACCGATCAGTTCTTCCTCAACCTCGCGATGGCCT
ACTGCAAGGCGGCGATGGATGCTGGCGCGATGATCCGCGCAGGCAGCATCGTTACGGCTA
TGACCCGCAACGGCAATATGTTCGGGATTCGGGTCAGCGGGCTGGGTGAACGCTGGTTTA
CTGCGCCTGTAAACACTCCGCAAGGTCTGTTTTTCACCGGCTTCTCGCAGGAGCAGGCAA
ACCCGGATATGGGCGATAGCGCGATTACCGAAACCTTTGGTATCGGAGGTGCGGCAATGA
TCGCAGCGCCTGGCGTAACGCGCTTTGTCGGTGCGGGTGGCATGGAAGCGGCCAGAGCGG
TATCTGAAGAGATGGCGGAAATTTACCTTGAACGCAATATGCAGTTGCAGATCCCCGGCT
GGGATTTTCAGGGCGCGTGCCTGGGACTGGACATTCGTCGCGTGGTAGAAACCGGCATTA
CGCCACTCATCAATACCGGTATCGCCCATAAAGAGGCGGGGATCGGGCAGATTGGCGCAG
GCACCGTGCGGGCACCGCTGGCCTGCTTTGAACAGGCGCTGGAAGCACTGGCTGAAAGCA
TGGGGATAGGTTGAGGAACGCGCAATGACGATCATCCATCCTCTACTTGCCAGCCGTAGC
GCACCGAATTATCGCCAGTCATGGCGGTTAGCGGGCGTGTGGCGACGGGCGATTAACCTG
ATGACGGAAAGCGGCGAACTGTTAACGCTGCATCGTCAGGGTAGTGGTTTCGGCCCCGGC
GGATGGGTGCTTCGCCGCGCGCAATTCGATGTGTTATGCGGTGGATTATGCGGCAATGAA
CGACCACAGGTTGTGGCGCAAGGGATTCGCCTCGGGCGTTTCACGGTTAAACAGCCACAG
CGTTATTGTTTGCTGCGTATTACGCCGCCTGCGCATCCTCAACCGCTTGCCGTTGCATGG
ATGCAACGCGCGGAGGAAACCGGGCTTTTCGGGCCACTGGCATTGGCGGCAAGCGATCCG
CTGCCTGCTGAATTACGCCAGTTTCGTCACTGTTTTCAGGCCGCGCTCAATGGCGTTAAG
ACCGACTGGCGGCACTGGCTGGGTAAAGGCCCCGGATTAACGCCAAGTCATGATGACACG
CTGAGCGGAATGCTGCTGGCGGCCTGGTATTATGGCGCTTTAGATGCGCGCTCCGGTCGC
CCGTTTTTTGCCTGTTCCGACAATCTTCAACTCGTTACCACTGCGGTGAGCGTCAGTTAT
TTACGTTATGCCGCGCAAGGATATTTCGCCTCGCCACTCCTGCACTTTGTTCATGCTCTG
AGTTGCCCGAAACGTACCGCAGCGGCGATTGATTCGCTGCTGGCGCTGGGGCACACGTCA
GGGGCAGATACGCTGTTGGGGTTCTGGCTTGGTCAACAATTATTACAAGGAAAACCATGA
AAACACTGGTTGTAGCTCTTGGGGGCAACGCCTTACTCCAGCGCGGTGAGGCGCTGACGG
CGGAAAATCAATATCGCAATATCGCCAGTGCTGTACCCGCGTTGACGCGCCTGGCCCGTT
CTTATCGGCTGGCGATTGTTCACGGCAACGGGCCACAGGTGGGGCTGCTGGCGTTACAGA
ATCTGGCGTGGAAAGAGGTAGAACCGTATCCGCTGGATGTGCTGGTGGCGGAAAGCCAGG
GGATGATTGGCTATATGCTGGCGCAGAGTTTGAGCGCGCAGCCGCAGATGCCGCCTGTCA
CGACGGTGCTGACGCGCATTGAAGTTTCGCCTGATGATCCGGCGTTTTTGCAGCCAGAGA
AGTTTATTGGTCCGGTTTATCTGCCAGAAGAACAAGAGGCACTGGAAGCAGCTTACGGCT
GGCAGATGAAACGTGATGGTAAATACTTGCGCCGGGTGGTGGCGTCTCCGCAACCGCGTA
AAATTCTCGACAGCGAAGCCATCGAGTTGTTGCTCAAAGAGGGGCATGTGGTGATTTGCA
GTGGCGGCGGCGGTGTGCCTGTGACGGAAGATGGGGCAGGGAGTGAAGCAGTGATTGATA
AAGATCTCGCCGCTGCGTTGCTCGCCGAGCAGATTAATGCCGATGGGCTGGTGATCCTCA
CCGATGCTGATGCGGTATATGAAAACTGGGGAACGCCACAGCAACGTGCCATTCGCCATG
CCACACCGGATGAGTTAGCGCCATTTGCCAAAGCCGATGGTTCGATGGGGCCTAAGGTGA
CTGCGGTGAGTGGTTATGTCAGAAGCCGTGGTAAACCTGCGTGGATTGGGGCGTTATCGC
GGATTGAAGAGACGCTGGCGGGCGAAGCGGGGACCTGTATTTCGCTGTAGTGATGAGAGC
ATCCGGCAATCGTCGCACCATGCCTGATGCGACGCTTGACGCGTCTTATCAGGCCTACAA
TGGGTACCGGAGCGGTAAGCCGGATAAGGCGTTCACGCCGAATCCGGCAAGAATATGAGC
ACCAGGTTAACTGAACTTACTCTGCGCCCAAATCACGCCGCTGGCATACTCCGGCGGCAG
CAGCGGGATTAAGGCTTCCAGCGTCGCGGTCAGACGCGATGTGTCGCTGTCGGTCAAATT
CAGATGCCCCACTTTACGCCCCGGACGGACTTCTTTGTCGTACCAGTGCAGATGCACCAG
CGGCAGTTTCAGCCAGTCATAATTCAGATCGCTACCAATCAGGTTGATCATCACCGACGG
ACTATTCACTATCGGTTGCGGTAACGGCAGATCGGTAATCGCCCGCAGATGCAGCTCAAA
CTGGCTGATGCTGGCACCGTTTTGCGTCCAGTGACCACTGTTATGCACACGCGGAGCCAG
TTCGTTGATCAGCAGACCTTGCGGGGTGACAAAGCACTCCATCGCCATCACGCCCACATA
GCCCAGCTCCTGCATAATCGCCGACAGCATCTCTTCGGCTTGCGCTTGCTGCTGCGCATT
GGCCTGCGGGAAAGCGACGCTGGTACGCAAAATACCGTCCTGATGCAGGTTATGCGTCAG
CGGATAAAACACGGTGCTACCATCAAAGCCGCGCGCGCCAACCAGCGACACTTCGCCAGA
GAAGTTTATGCCCTGCTCGACAATACATTCGCCGTAGCATTCAGCCGGTAACTGTTCGGT
TTCATCGGCGCGTAAACGCCATTGACCGCGTCCGTCATAGCCACCAGTGCGACGCTTAAC
AATCGCCAGCTCACCTAAACGATCAAACACCGCAGGCCACTCGCTGCGATCGGCAAGTAA
CTGCCACGGTGCGGTCGGTAGGTGAAGCTTGTCGAAAAGCTGCTTCTGAGTCAGACGGTC
AGCAATAATCGGGAATACATCGCGGTTCACAAAGGCCGGATGGCGCGCCAGCTCGCGGGT
TAATGCGGTTTCCGGCCAGCGTTCGATCTCAGCGGTAATCACGCTTTGTTGAAAAGGCAC
CGCCGCCGGTTCAGCGTCCAGCCCGACTGGCCAGACAGCAATGCCTAACGGTTCGCCTGC
CTGGCGCAGCATACGGCCTAACTGCCCGTTACCGAGGACGCAAACCTGTTTCATGCCGCA
CCTCGCGGGTCCGGGTTTTCCAGCACTTCGTCAGTCTGGGCTTTGCGCCAGTCATTCAGA
CGCTGGTGTAGCTCTTTATCATGAGTTGCAAGAATTTGTGCTGCCAGTAACGCCGCGTTT
GCCGCGCCAGCTTTACCAATCGCCAGCGTACCCACCGGAATGCCGCGCGGCATTTGTACG
ATGGAGTAGAGGCTATCGACACCGCTCAGTGCGGCGCTCTGTACTGGCACGCCCAGCACT
GGCACCAGCGTTTTGGCGGCAATCATGCCTGGCAGGTGCGCTGCGCCGCCTGCGCCCGCA
ATAATGACCTGATAACCGTTTTCTTCGGCGCTTTCGGCGAAGCTGAACAGTTTATCGGGG
GTGCGGTGAGCAGAAACCACTTCAACGTGGTGCGGGACATTCAGGATTTCGAAGATTTCG
GCGGCGAACTGCATGGTAGCCCAGTCGCTTTTGGACCCCATCACGATGGCGACACGCGCC
GGATTATTGCGGGAAGACATGCGTCTTAAAACTCCTGTGGTGCACAACTCTCGGCTTTAG
AGGGCACAGAGAATAGCACGGAAAGAGAGCAAGGAAAACGGTTGCGTGGCTGTGAAATCA
GCAAAGTTGCGGGTTTTTTAAAACGGGAAATGAATCAGCTCAACGTCATCCGCCGTGACT
TTGACCATTGAACCTTCCGTATGCCAGGCACCCAACACGACGCGGAAAGCAGGTTGCTGA
TTGGCGATAAGTTCATGTACTGCCGGGCGATGGGTATGCCCGTGGATCAGCCATTGCACC
TGATGTTTTTCCATCGCACTGACCACCGCGTTTTGGTTAACGTCCATGATCGCCAGCGAT
TTACTGCTGTTGGCTTCTTTGCTGTTCGCGCGCATTCGCGCGGCAATGCGTTTACGCACA
AACAACGGCAGGGCGAGGAATAGCGTTTGCAGCCAGGGTTTGTGGACTTTGGCGCGAAAA
GCCTGATAACCCGCGTCATCGGTGCACAGCGTGTCGCCATGCATAATCAACACCCGGCGA
CCATACAGTTCGAGCACCTTTTCTTCCGGCAATAACGTCATGCCGCTTTCACGGGCAAAG
CGTTTGCCGAGCAGAAAATCACGGTTGCCATGAATGAAATAGCAGGGAACGCCGGAATCG
GACACCGCTTTGATCGCTGCCGCCATCTGGCGATGGAGTGGGTTGGGATCGTCGTCGCCA
ATCCACGCTTCAAACAGATCGCCAAGAATATACAGCGCGTCGGCCTTGCGGGCTTCCCCC
GCTAAAAAACGCAGAAAACCGGCGGTGATCGCCGGTTCTTCCGCGCAGAGATGAAGATCT
GCAATAAAGAGTGTCGCCACGATTACTCGCTAACGGTCACGCTTTCAATGATAACGTCTT
CTTTTGGCACGTCCTGGTGCATACCGCTACGACCGGTTGCAACACCTTTGATTTTGTCTA
CCACGTCCATGCCTTCAACCACTTCAGCAAACACGCAGTAACCCCAACCTTGCAGGCTTT
CGCCAGAGAAGTTCAGGAAGTCGTTATCAACCACGTTGATGAAGAACTGTGCAGTTGCAG
AGTGCGGTGCCTGAGTACGGGCCATTGCCAGCGTACCACGGGTATTTTTCAGACCGTTGT
TGGCTTCGTTTTTGATCGGGTCTTTGGTGGTTTTTTGCTTCATGCCCGGCTCAAAACCGC
CGCCCTGAATCATAAAGCCGTTGATTACACGGTGGAAAATGGTGTTGTTGTAAAAACCTT
CGCGGCAGTAGTCCAGGAAGTTTTTAACTGTTTCAGGTGCTTTATCGTCAAAAGTTTTGA
TGACAATATCGCCGTGATTGGTGTGGAAAGTAACCATTTTTGCATCCTGTTCCGTTTGAT
TGGTGCTTCAACCCGGTTCGGGTCATATATAGGGTGGTGTTATAGCATAACCGCACGATC
GGATCATCACGCAATGTATGCTGATTCGCGCGGGAAATATGGGTATTATACGCAACTCAA
TTACCCACACATGTCTAAACGGAATCTTCGATGCTAAAAATCTTCAATACTCTGACACGC
CAAAAAGAGGAATTTAAGCCTATTCACGCCGGGGAAGTCGGCATGTACGTGTGTGGAATC
ACCGTTTACGATCTCTGTCATATCGGTCACGGGCGTACCTTTGTTGCCTTTGACGTGGTT
GCGCGCTATCTGCGTTTCCTCGGCTATAAGCTGAAGTATGTGCGCAACATTACTGATATC
GACGACAAAATCATCAAACGCGCCAATGAAAATGGCGAAAGCTTTGTGGCGCTGGTGGAT
CGCATGATCGCCGAAATGCACAAAGATTTTGATGCTTTGAACATTCTGCGCCCGGATATG
GAGCCGCGCGCGACGCACCATATCGCAGAAATTATTGAACTCACTGAACAACTGATCGCC
AAAGGTCACGCTTATGTGGCGGACAACGGCGACGTGATGTTCGACGTCCCGACCGATCCG
ACTTATGGCGTGCTGTCGCGTCAGGATCTCGACCAGCTGCAGGCAGGCGCGCGCGTTGAC
GTGGTCGACGACAAACGCAACCCGATGGATTTCGTTCTGTGGAAGATGTCGAAAGAGGGC
GAACCGAGCTGGCCGTCGCCGTGGGGCGCGGGCCGTCCAGGCTGGCACATTGAATGTTCG
GCAATGAACTGCAAGCAGCTGGGTAACCACTTTGATATCCACGGCGGCGGTTCTGACCTG
ATGTTCCCACACCACGAAAACGAAATCGCTCAGTCCACCTGTGCCCATGATGGTCAGTAT
GTGAACTACTGGATGCATTCCGGAATGGTGATGGTTGACCGCGAGAAGATGTCCAAATCG
CTGGGTAACTTCTTTACCGTGCGCGATGTGCTGAAATACTACGACGCGGAAACCGTGCGT
TATTTCCTGATGTCGGGCCACTATCGCAGCCAGCTGAACTACAGCGAAGAGAACCTGAAG
CAGGCGCGTGCGGCGCTGGAGCGTCTCTACACTGCGCTGCGCGGCACAGATAAAACCGTT
GCGCCTGCGGGTGGCGAAGCGTTTGAAGCGCGCTTTATTGAAGCGATGGACGACGATTTC
AACACCCCGGAAGCCTATTCCGTACTGTTTGATATGGCGCGTGAAGTAAACCGTCTGAAA
GCAGAAGATATGGCAGCGGCAAACGCGATGGCGTCTCATCTGCGTAAACTTTCCGCCGTA
TTGGGCCTGCTGGAGCAAGAACCGGAAGCGTTCCTGCAAAGCGGCGCGCAGGCAGACGAC
AGCGAAGTGGCTGAGATTGAAGCGTTAATTCAACAGCGTCTGGATGCCCGTAAAGCGAAA
GACTGGGCGGCGGCAGATGCGGCGCGTGACCGTCTGAATGAGATGGGGATCGTGCTGGAA
GATGGCCCGCAAGGGACCACCTGGCGTCGTAAGTAATTGCGCTATTGCCGGATGCGAGTT
TTCGCATCCGGTTATCGCCTGCGCCACCACAACATTCCCATCAGTAGCATCCCCGGCAAC
CACACCCACATTAATTCAGAAATAATCACCTGATGCCCGTACGGCGTGCTGTAACGAGAC
AATGCAAACGGCGCGACTTTAATCACCTGCCAGGGAGCGAAAAAGCGTTCATCTGACCAC
GGCCATAGCCAGCCAACGCCTTTACCACCAGTGGTTACCGCATCCAGCAAGCTGTGCGAT
AGCAACGAGACGGTTAAAAACAGCCAGCAGCGAATCAGCCCAGCCCTGAACCATCGGCGT
CCAATCAGCACACATAACAGCGGGACAACAAACGCAAACACCAGCGAATGGGTAAACCCG
CGATGACCAAAAACATTGCCGTAAGCAACGCCAAATTTAAACGACAAGACGTCGGCATCG
GGCAGCATCGCCAGGATGATTCCGGCAAATAACAGGCGCGGAGGGATGACTTTCGAACCC
AACCCTAAAGCAATGCAAAGGGGAACGGCTGCGTGCGTAATAATGGTTGGCATGATGGTC
GCTTCGGCAAAATGTCGATGCTATCAGCATGGATGAACGGGGCGTAGAGGGCAAAAGTCT
GAAAAGAGAACCGGCCTGTTGTTACAGGCCGGGAAAGGGATCAGGCAACAATCTGTACGC
TGTGACCGGCAAAACTCACTGTCTGCCCGGCAACGATTTTGCAGCGTTTGCGCGTTTCAA
CCGCACCGTCGACTTTCACCTGGCCTTCGGCAATCGCGATTTTCGCCTGCGCGCCGCTTT
CGCTCCAGCCTTCCAGTTTCAGCAAGTCGCACAGCTCAACGTGCGGATGTTTACCTAAAG
AAAATGTCGCCATGTTACTCACCCTGTGGATCATGATATTCAACGCACGCCTGTAGCGTG
TTTTCAATCAGCGTGGCAACCGTCATCGGGCCAACGCCGCCGGGAACAGGCGTAATGTAT
GAGGCGCGTTTAGCCGCGTCTTCAAACACGACGTCGCCCACAACTTTGCCATTTTCCAGA
CGGTTGATGCCGACATCAATCACAATTGCGCCTTCTTTGATCCAGTCACCGGGAATAAAG
CCTGGCTTACCGACGGCAACGATCAATAGATCGGCATTTTCTACGTGGTGACGCAGATTT
TTAGTGAAACGGTGAGTCACGGTGGTGGTGCAACCTGCCAGTAGCAGTTCCATGCTCATC
GGGCGGCCAACGATATTCGATGCGCCAATCACCACGGCGTTGAGGCCGAAGGTATCAATG
TTGTAACGCTCAAGCAGCGTGACAATACCGCGCGGGGTGCAGGGACGCAGACGCGGCGCG
CGCTGGCACAGGCGACCGACGTTATAAGGATGGAAACCGTCTACGTCTTTGTCCGGATGA
ATACGTTCCAGCACTTTGACGTTATCAATACCCGCCGGTAACGGCAGTTGAACCAGAATG
CCATCGATGGTGTTGTCGGCATTCAGCGCATCGATAAGCTCCAACAGCTCCGCTTCGCTG
GTGGTTTCCGGGAGGTCATAAGAGCGGGAGACGAACCCGACTTCTTCACAAGCCTTGCGT
TTACTTGCGACATAAATTTGCGATGCAGGGTTACTACCCACCAGCACAACGGCCAGTCCT
GGTGCCCGCAGTCCGGCTGCAATACGCGCCTGAACTTTTTGAGCAACTTCAGAGCGCACC
TGCTGCGCAATCGTTTTACCGTCAATAATCTTTGCTGCCATCAGAGAGAGGATTCCATCT
GTTACGTAGGTCGAAGGGGATGCGCCTATTTTGTCAGAAGCGGGGCGCGCTGTCAGGTTT
CGTTTCAGATTTATCGCGTGAAGCGACCTCGTGCGAAGGTGAGGCGCACTGTCGCTGAGA
TTGAAAGCTTCATTTTTCGTCCATGATGGCGTTGTAAATCTGGAACTGACTTATTTCCTT
GTCAAAGGATTAAGATAATTTAAGAAATACCTGACAATATAAAAAGAATTTTCAGCCTGG
TAATTTACCGCTTCAGGTCTATATTTGTGTTGAATATATTTTGCGCGGAAGTATTCATCT
AACGGGGCTCTCTATTTTTTAGAATAGAGTGCATATTTTCAATTAAGACATTCTTAGAGG
ATAAAAAGGAATTTACTACTATCAGTGTCTTAAATAAAGTAATCGGTTATATACGGATGT
GGAGTCGATAAATGAGATTGAAGGAATATATATGAAATTAAGATTTATTTCGTCTGCGCT
GGCCGCCGCACTATTCGCCGCTACGGGTAGTTATGCTGCCGTTGTAGATGGCGGTACAAT
TCACTTTGAAGGCGAACTGGTGAATGCTGCCTGTTCAGTGAATACTGACTCGGCAGACCA
GGTTGTCACACTCGGTCAATATCGTACCGATATTTTCAATGCTGTTGGTAATACCTCTGC
ATTAATTCCATTCACTATACAGTTGAACGACTGCGATCCTGTCGTTGCCGCTAATGCTGC
CGTTGCATTTTCTGGTCAGGCGGATGCAATCAATGATAATTTATTGGCCATTGCATCCAG
TACTAATACAACAACAGCAACGGGTGTCGGTATTGAAATACTTGATAATACATCCGCAAT
TCTCAAACCTGATGGGAATAGCTTCTCAACCAACCAGAACTTGATCCCCGGGACCAACGT
TCTTCATTTTTCTGCACGTTATAAAGGCACCGGTACAAGTGCATCAGCAGGGCAAGCAAA
TGCTGACGCGACTTTTATTATGAGATACGAATAATCAAAACCACGTTGTTTTGAATTATA
TATCACGTCTTATAACAAAGTAATGTACCGGTTGTCTGAAGCGGTATGGTGGCAATGTAA
ATCGAAATCATATTCACTTTGTATCATGCCGCTTTATTAAATGAAAAGGGAATGATGTGT
TGTAAGAAACCAAAGCAATCATTTCTTTATACTCCTTATTTTTGCCGTCAGGAATACACA
AGGCGTATTAACTATGATGACTAAAATAAAGTTATTGATGCTCATTATATTTTATTTAAT
CATTTCGGCCAGCGCCCATGCTGCCGGAGGGATCGCATTAGGTGCCACGCGTATTATTTA
TCCCGCTGATGCTAAACAGACTGCGGTATGGATTAGAAATAGCCATACCAATGAGCGCTT
TCTGGTCAATTCGTGGATTGAAAACAGCAGCGGTGTAAAAGAAAAGTCATTCATCATTAC
ACCGCCACTGTTTGTTAGTGAACCCAAAAGCGAAAATACTTTGCGTATTATTTACACCGG
TCCACCGCTGGCGGCAGATCGTGAGTCTCTGTTCTGGATGAATGTTAAGACGATCCCTTC
GGTAGATAAAAATGCATTGAACGGCAGGAATGTTTTGCAACTGGCGATTTTATCGCGCAT
GAAATTATTTCTCCGTCCAATTCAATTACAAGAATTACCCGCAGAAGCGCCGGACACACT
CAAGTTTTCGCGATCCGGTAACTATATCAATGTTCATAATCCATCACCTTTTTATGTCAC
CCTGGTTAACTTGCAAGTGGGCAGCCAAAAACTGGGGAATGCTATGGCTGCACCCAGAGT
TAATTCACAAATTCCCTTACCCTCAGGAGTGCAGGGAAAGCTGAAATTTCAGACCGTTAA
TGATTATGGTTCAGTAACCCCGGTCAGAGAAGTGAACTTAAACTAACCGAATCATCTGAC
AATATCAGAGCTAATTATGAAAATACCCACTACTACGGATATTCCGCAGAGGTATACCTG
GTGTCTGGCCGGAATTTGTTATTCATCTCTTGCCATTTTACCCTCCTTTTTAAGCTATGC
GGAAAGTTATTTCAACCCGGCATTTTTATTAGAGAATGGCACATCCGTTGCTGATTTATC
GCGCTTTGAGAGAGGTAATCATCAACCTGCGGGCGTGTATCGGGTGGATCTCTGGCGTAA
TGATGAGTTCATTGGTTCACAGGATATCGTATTTGAATCGACGACAGTAAATACAGGTGA
TAAATCAGGTGGGTTAATGCCTTGTTTTAATCAGGCACTCCTTGAACGAATTGGCCTTAA
TAGCAGTGCATTCCCCGAGTTAGCCCAGCAGCAAAATAATAAATGCATTAATTTACTGAA
AGCTGTACCTGATGCCACAATTAACTTTGATTTTGCAGCGATGCGCCTGAACATCACTAT
TCCTCAGATAGCGTTGTTGAGTAGCGCTCACGGTTACATTCCGCCTGAAGAGTGGGATGA
AGGTATTCCTGCTTTACTCCTGAATTATAATTTCACCGGTAACAGAGGTAATGGTAACGA
TAGCTATTTTTTTAGTGAACTCAGCGGGATTAATATTGGCCCGTGGCGTTTACGCAACAA
TAGTTCCTGGAATTATTTTCGCGGAAATGGATATCATTCAGAACAGTGGAATAATATTGG
CACCTGGGTACAGCGCGCCATTATTCCGCTGAAAAGTGAACTGGTAATGGGAGACGGTAA
TACAGGGAGTGATATTTTCGATGGCGTTGGATTTCGTGGTGTACGGCTTTATTCTTCCGA
TAATATGTATCCTGATAGCCAGCAGGGGTTTGCTCCAACGGTACGTGGGATTGCCCGTAC
GGCGGCCCAGCTAACGATTCGGCAAAATGGTTTTATTATCTATCAAAGCTATGTTTCCCC
CGGCGCTTTTGAAATTACAGATTTACACCCGACATCTTCAAATGGCGATCTGGACGTCAC
CATCGACGAGCGCGATGGTAATCAGCAGAATTACACTATTCCGTATTCAACAGTGCCAAT
TTTACAACGCGAAGGGCGTTTCAAATTTGACCTGACGGCGGGTGATTTTCGTAGCGGTAA
TAGTCAGCAATCGTCGCCTTTCTTTTTTCAGGGCACGGCACTCGGCGGTTTACCACAGGA
ATTTACTGCCTACGGCGGGACGCAATTATCTGCAAATTACACCGCCTTTTTGTTAGGGTT
GGGGCGCAACCTCGGGAACTGGGGCGCAGTGTCGCTGGATGTAACGCATGCGCGCAGTCA
GTTAGCCGACGACAGTCGTCATGAGGGGGATTCCATTCGCTTCCTCTATGCGAAATCAAT
GAACACTTTCGGCACCAATTTTCAGTTAATGGGTTACCGCTATTCGACACAAGGTTTTTA
TACCCTTGATGATGTTGCGTATCGTCGTATGGAGGGGTACGAATATGATTACGATTATGA
CGGTGAGCATCGCGATGAACCGATAATCGTGAATTACCACAATTTACGCTTTAGCCGTAA
AGACCGTTTGCAGTTAAATATTTCACAATCACTTAATGACTTTGGCTCGCTTTATATTTC
TGGTACCCATCAAAAATACTGGAATACTTCGGATTCAGATACGTGGTATCAGGTGGGGTA
TACCAGCAGCTGGGTTGGCATCAGTTACTCACTCTCATTTTCGTGGAATGAATCTGTAGG
GATCCCCGATAACGAACGTATTGTCGGACTTAATGTTTCAGTGCCTTTCAATGTCCTGAC
CAAACGTCGCTACACCCGGGAAAATGCGCTCGATCGCGCTTATGCCTCCTTTAACGCCAA
CCGTAACAGCAACGGTCAAAATAGCTGGCTGGCAGGCGTTGGTGGGACCTTACTGGAAGG
CCACAACCTGAGTTATCACGTAAGCCAGGGCGATACCTCGAATAATGGGTACACGGGCAG
CGCCACGGCAAACTGGCAGGCCGCTTACGGTACGCTGGGGGTCGGGTATAACTACGACCG
CGATCAACATGACGTTAACTGGCAGCTGTCTGGCGGTGTGGTCGGGCATGAAAATGGTAT
AACGCTGAGCCAGCCTTTAGGGGATACCAATGTTTTGATTAAAGCGCCTGGCGCAGGCGG
TGTACGCATTGAAAATCAAACTGGAATTTTAACCGACTGGCGCGGCTATGCGGTGATGCC
GTATGCCACGGTTTATCGGTATAACCGTATCGCGCTTGATACCAATACGATGGGGAATTC
CATCGATGTTAAAAAAAATATTAGCAGCGTTGTGCCGACGCAAGGCGCGTTGGTTCGTGC
CAATTTTGATACCCGCATAGGCGTGCGGGCGCTCATTACCGTTACCCAGGGCGGAAAACC
GGTGCCGTTTGGATCACTGGTACGGGAAAACAGTACCGGAATAACCAGTATGGTGGGTGA
TGACGGGCAAGTTTATTTAAGTGGTGCGCCATTGTCTGGTGAATTACTGGTTCAGTGGGG
AGACGGCGCGAACTCACGCTGCATTGCGCACTATGTATTGCCGAAGCAAAGCTTACAGCA
AGCCGTCACTGTTATTTCGGCAGTTTGCACACATCCTGGCTCATAAAGGAAATTATCAAT
GAAGATAATCTGCAGATTATTATTGGCGATGGCATGTTTGTGGTTAACAAACATATCCTG
GGCTACTGTTTGTGCAAATAGTACTGGCGTAGCAGAAGATGAACACTATGATCTCTCAAA
TGTCTTTAATAGCACCAATAACCAGCCAGGCCAGATTGTTGTTTTACCGGAAAAATCCGG
CTGGGTAGGTGTGTCAGCAATTTGTCCACCCGGCACGCTGGTGAATTATACATACCGTAG
TTATGTCACCAACTTTATTGTTCAGGAAACTATCGATAATTATAAATATATGAAATTAAA
TGATTATCTATTAGGTGCGATGAGTCTGGTTGATAGCGTGATGGATATTCAGTTTCCCCC
GCAAAATTATATCCGTATGGGAACAGATCCTAACGTTTCGCAAAACCTTCCGTTCGGGGT
GATGGATTCTCGTTTGATATTTCGTTTAAAGGTTATTCGTCCCTTTATTAACATGGTGGA
GATCCCCAGACAGGTGATGTTTACCGTGTATGTGACATCAACGCCTAACGATCCGTTGGT
TACACCTGTTTATACCATTAGTTTTGGTGGCCGGGTTGAAGTACCGCAAAACTGCGAATT
AAATGCCGGGCAAATTGTTGAATTTGATTTTGGTGATATCGGCGCATCGTTATTTAGTGC
GGCAGGGCCGGGGAATCGACCAGCTGGTGTCATGCCGCAAACCAAGAGCATTGCGATCAA
ATGTACGAATGTTGCTGCGCAGGCTTATTTAACAATGCGTCTGGAAGCCAGTGCCGTTTC
TGGTCAGGCGATGGTGTCGGACAATCAGGATTTAGGTTTTATTGTGGCCGATCAGAACGA
TACGCCGATCACGCCTAACGATCTCAATAGCGTTATTCCTTTCCGTCTGGATGCAGCTGC
GGCAGCCAATGTCACACTTCGCGCCTGGCCTATCAGTATTACCGGTCAAAAACCGACCGA
AGGGCCGTTTAGCGCGCTGGGGTATTTACGCGTCGATTATCAATGAGGTACGGAGAATGA
GAAGAGTACTCTTTAGCTGTTTCTGCGGGCTACTGTGGAGTTCCAGTGGATGGGCAGTTG
ACCCTTTAGGAACGATTAATATCAATTTGCACGGTAACGTTGTTGATTTCTCCTGTACCG
TAAACACAGCGGATAAGGATAAGACGGTAGATTTAGGCAGATGGCCTACGACACAATTAC
TGAGCGCTGGCGATACCACGGCACTCGTCCCTTTTAGCCTGCGGCTGGAGGGATGTCCTC
CGGGTTCAGTTGCGATTTTATTTACGGGAACGCCGGCATCTGATGCCAACCTGCTGGCTC
TGGATGATCCCGCAATGGCACAAACCGTCGCCATCGAATTACGTAATAGCGATCGCTCCC
GGCTCGCACTGGGGGAGGCGAGCCCGACTGAGGAAGTAGATGCAAATGGCAATGTCACAC
TAAACTTTTTTGCCAATTATCGAGCGTTAGCCAGCGGTGTTCAGCCAGGTGTGGCGAAAG
CGGATGCGATATTTATGATCAATTATAATTAATATTATATTAATTCATATAATTTGGCAT
AGTCGATAAGCTCTACAATTGAATGCAAACCTAGCTTGCCATAAATATTAGATTTATGCG
CACTAACTGTTTTATTGCTAAGTAATAACTTATCGGCAATTTCTTTATTGGATAATCCGC
TAACCAGATAACGTAATATGGTCACTTCACGATTAGATAGCACCGTGACCGTTGAACTAT
TCGTACTGCATTTATTGCTTTTTATATAGTTGAGCGTTTCGCTGGGGAAAAAAGTGTATC
CGGAGAGGATCATCTGAACGGCGTGAAAAATATCATTTTGATCATTGCATTTACTGACAA
AACCGTTAGCACCAGCTTGTATCGCTCTGCCAGCATAAAAGCATTCTGATTTCGATGATA
AAAATAATACTTTCACTGTGCTCTGGATTTGTTTGATCCTTTTCAGGAAGGTAAAACCGT
CTGTTCCGGGCAAGTCTATATCCATAATGATTAAATCAACAGGACGGGTTCGGAGATAAT
CGATGGTTATGCGATAATCATCCGTTTTCAGGACAATTTGCAATTCATTGTTTTTTTGCA
ACAGAACTTCAATAGACATTCTGATGATAGGATGAGTATCCATAATGATCACCGACGTTG
GTTTCATAGTTACCAGTCTCATTGGATCGGACAATTTTCCGTTAGGGCGGGAAATTGTAC
TTTGATACATGAAAATACGGGTTTTCTTGATTCAGACGCGCAGCGATGTGCGTTTGTTTG
CCGCTATAGCGAAATAAATCAGAAAATCAGACGCGGTCGTTCACTTGTTCAGCAACCAGA
TCAAAAGCCATTGACTCAGCAAGGGTTGACCGTATAATTCACGCGATTACACCGCATTGC
GGTATCAACGCGCCCTTAGCTCAGTTGGATAGAGCAACGACCTTCTAAGTCGTGGGCCGC
AGGTTCGAATCCTGCAGGGCGCGCCATTTCTTCTTCATTTATCCCCGTCTTATCCGTTTC
CGCTTTGCCCTTCACCACATCACTTTTTGTCGCTGTTTGGCGAGATAATTCAACGGTGTC
AGGCCGTAAAACGCCTTAAAAACAGAGATAAAGTACGACGTGCTGCTATAGCCACATAAT
TGCGCTACCTGAGTGATATTTTTGTTATCCATCAATAACATCTGTACGGCGTAACGCATA
CGACACTCTGTGACAATCTGGCTATAGCTGGTATTTTCGTTTTTTAATTTCTTTTTGAGC
AGGCTGGGGCTTAAACATAGCGAACTGGCGACAATTCGCAGATTCCAGTAATGCTGAATA
TCGCTTTGAATAATGCGGCAGACGCTGTCGCGGACGCTGCTGCGTAAGATATACATCAGT
AGGGCAATAAACCGCGATTGCTCAAGAAAGTTAGACAATACGGTAAAAAGCAATGCGCGC
GTCAACTCCGCTTCGCAGGGTTTGCTGGGTTGCTGCTTGCTGTGGTTGGCGGCTAGCCGG
AACACTTCCGGTGTACGGCTATGACAAGCGATAACCGGGGTTGCCAGCCGCGACCAGGGC
TTTACACAGGTTAAGTTCTTATTTAAAAACAACAGATAATCGTTGATGATGTTGCGGTTG
ATGTGGGTGATTAATACGTGATTTAACGTTGAGAGTTCAATGACGTTATTGTTGCACGCG
AAGGCGGCCAGGTAATTTTTCGGAAGGGTAAACGTGGCATGGTTATTGACGCTTACCTCT
ACCTCTTTTTCGGTCAGGATCACCACGCAAGGTTCACTGCTGCTCAATTGCATTTCGCAC
TCCTCAGATATCAGAAACTCCGCTCAAAGGATCTATGCTTCCTGCATGAGTGATCGGCCC
GTTCGCCGATAACGATCTTCTTTCTTTAGCACGCTTTTTAGCAATTAATCTTGATGGAAT
TCTGACGAGAGCGAAAGAGGTAAGCCAGGTCGTACCCGACTTACCTGAAGGAGATTTAAT
ACTCGAGAATGCCGTGCGCGACGGGCAAATAGCGCAGAGAGAAATAGAGCGTGTCTTTAC
CGCAAGAGGAACGTTTCGCTAACAGCGAGGCGATCTCTGCATCCGGTTTCGGTTTCGCTG
TAAAGGTTTTGCCTTTGCCGGCGACAAACAGTTCATAAACAATGCCGCTGGCAGGGGCGG
AACTTTGGCAATCGGCGCTGGCCTGTAGATAACGTTCACGCTGTTCAGCGGTAAGTTTAT
CCACGCCGCTGCCATCCTGTACCCAGACATTAACGCCGGTTGCTTTAACGTGTTCCAGCA
GTTGGCGATAGCCATCGGGCGACATGTTTCCGGCGAAAAAACTACTGATATAAACCGGTT
TTGCTGAAACATCGCTAATCAACCGCTGCGCGTTGTTTAACCATGTCAGCAAAGGCTGAC
GGGCGGCTTCGCTGCGCCAGTTCAGGTCGTCAATTTCCGCGCTGATGTACCAGCCATCCG
GCGTTACGCCAGGTACGGCGCTCCATAATCTGGCTTGCTGGAGATCGGCAGCCAGCAGGC
GATTAAGATAGCTTTCCAGCGCCGCGGATGACTGTTTCTGGTGCATAAAAAATTCCGGAT
CGGCATTCAGCCCGACAATCAGCTTCAGGCCAGCCTGTTGCGCAGCTGCGGCACGCTTAA
ACAATAACGCGCGCTGTTCTGGCTGGGTGAATGCATCGCCGTAACGAGTCCATTGCAAAA
CCAGGGTATCGAAGCCTTGCAAACGTAACTGACTCATCAGCCCCTGCCACTGGGTATCGG
TAACCTGACTATCACGGTTTTGTGGTTGCCAGATAATACCTTTCATCGCAAAGGAAAAAG
GGCTGACCAAAAGCAGTGTCAGCAATACGAAAATGAACTTACGCATTTACCAGTGCACTC
CAATGGTGAGAAACGCATTGTTGCGCTCTCCGTTACGTTGATTAATCGCCTTAAAGGTAT
GTTGATACTCGACGCCGAGACTGACTTTGTGCGGCCAGGCGTCGTAGTGCGTCTCGCCGG
TCCAGATATTCCAGCGGACCCCGACACCGCCAAGCTGCGCGCCCTGAGTGCCTTTATCAC
GATAGCCGTTGTCCTGAACGTGAGCGTAAGGCTCAATAGTCTGTCCGTTAGCTACCTTCT
GATGCCAGCTGACGCGATAATCTGCCGTCCACGCCTGAATATCCTGGCGGATATATTGCG
CTGCATCGAGGTACAGGTTTTGGGCAAACCAGCCTGAACCGTTCGGGTGCCATTCGTCGC
TGTATTTGCCGCCATTAAAGAATGAGGCGCTGGCGCGCAGCATGGTATCGGATGCGCCAT
TTTGCCCGTTCAGCGGCAACTTGCTGTTCGACGGCGAGGAAAAAGATCTGATCGCGCAGC
GGCTTCCAGCGCAGACCGGTGCCGGACATCGGATTTTTCACCGGCATCATCACCCCGTTT
TCTCCAGTATCGGCAAATACACGGCTGTAAACCGAGAGCAGGTCGCCTTCCAGCAGCATA
TTGCGTCCGATGCGGTACTCGGCTTCCAGTTGCCCGTAGCTACGATAGCTTTTCCCTGGC
GCTGCGCCGCCGACATTATTGTTAGCGGTACTCATTGCGCCGGAACGCAAGCCGATAGAA
GAATCGAAACTGAACGTCCAGCGGCGACCGACCTCCTCATGCAGACGGCGGAAATTGAAG
CGTTGCTGATTTTGCTCTGGGGTCAGTGGGGTTATCAGCGCCTGATTATCAATGTCATCA
ATCACCAGCCGGGCGTAGTGCTGCGTCGCAGGCATGTCATCCAGACGCTGGTTCACGTAG
GCCAGTTGTCGGATAAGTGCCGGATCGTCCGGTAGCCCTTTATGCGCCTGTTCGAGCATT
TCCCGCGACTGTGCGATATCACCGCTATCCCACAAGGCGTAACCGAGCGCTGCCTGGGTG
TTGCTATTATTCGGTTCCAGTTCCAGCGCGGCGCGCAAATCACTCACCGCCGCCGGGACA
TTATGACGTTGGCGATAAATTGTCGCCCGCGCAACGTAAGCGTTGGCAGAAGGCGCAATA
TTGATTGAGCGCGTGAGATCGTTCAGTGCGAGTTCCGGCTGACCAGGAATGTAACGTTGC
GCATGCAGCCACCAGTAGAGGGCATTGTTTCCCAGCCCACGTTGTTCTGCCTGCTGAAGC
CAGCGATCGCGAGCCGCACCATTTCCTGCCGCCTGGGCGGTATTGGCAGCAGCAAGCAGA
TCCTCATTGCTCATGTCGTGAAGACTGATTTTCTGCCAGGCCGCCAGTGCGGTGGCGTAG
TCCTCAACCTGATACGCCTGATAGGCTACCGCACGATGTTGCCAGGCGTTCGGTTGTCGT
TGTTCGGCCTGAAGCCATGCATACAACGCCACACCGGGTAGCGTGTCCCGATAACACTTT
GCCAGACGGTTCCAGGCGGCGGCATCGTAGGAAGGCGACATATCGCCCAGCAAGCGAACT
ATAGCCGGGCAATTATCTGCAATACCCGGCAACTGACTTTGCCACTGACGTTGCTCCGCC
AGCGGTAAGGGTTTCGATAAAATCGCCACCTTCGCCGGCGTTGCCAGGTAAGGATGACTT
TCCAGCAGAGACGCCAGTCGCGCCATTAACGTCTGGCTGACACGCGCATCGCCCTGGAAA
GGATAGCGTTGCAGCAATAAATCGGCAGCTTCGCGTGACTGCTCGTTCTGCATCAGTTGC
CAGGTCAGTTGATCCAGGCGGGTAAGATTTGCCGGTTCTTGCTGATACAGCAATCGTGCC
AGACGCAGAGCTTCAGCCTTGTTATGGGTCGCTACGCTAACGGTATAACGCTCCTCAAGC
ATTTCATTGGCGGGGAGGGTGGCGAGCAGTTTTTGCGCTGCGTCGTACTGACCTTCTTTT
AACAGCACCGGTAGCGTCGCGCCAACAACATACTGGCGGTTATCGGCAAACTGTACCGTA
TAATTCGCCAACGCCTGAACGGGGTTGGCGCTGTATTTAGATATCAGATAGAGCCAACTT
TTCTCTTGTGCGTCCGTGGTAAACAGCGGCTTATTTTCAATGAGATAATGCTGGAGGCGC
GCTTTTTCGCCACGATAAGCCAGCGCGGTCGCGTAAGTAATATATGACTGAGGATCGGTG
AAGATCCCCTGTGATTGCAGCGCCAGGATCCGATCGTCCAGCTGCCCGGCAAGAAGCACA
TCAAACCACTGGCGGCGTTCTGCCGCGCTTAATGTGTTCTGCTGGCGTGCTTCATTGTAT
AGCGTATCTGCCTGGGACCATTGCTTCAGGTAGATTGCCCGTTGCAGCAGATCGGTTCGC
AGCGTTTTTCCTTCCGGCGATGCAGCAAACGTCGCATCGTTCAGTTGCGCTCTGGCGACA
GGTAATTGTGCCAGCCGCAGGGCATTCTGCCCAACTTCACTGCGACAACGCAGGGTCGGC
GCAGCATCGCACGCTTTTTGCTGGGCAAGCAGTTCTTCAACAGTCGTAACGCTTTTCACT
TCAACTGGAATAGCCGCCAGACTGCGCTCAAGTCGGGCATCTCCTGGGTGACGTTTCAGT
TGATCCTCAAGCAACAGCCGCGCCCGGGCATCATGACCAAAATGGCGATAGGCTTCAGCA
AGGTATAAAGTTAGCGGAATATTATCCGGCACCTGCTGGTGTATATATTCAAATTCGCGG
ATGGCGGTTGCTTCGTCGTTATTTTTCTGTGCCTTCAGCGCCTTGTCGAGACGGGGATAA
ATAACAAAATGGCGATAATCGCTCAGCCCCAGCTCTTCTGCGCTGGTGCCGATATTGTCT
GCGAGTGCGCTGGTACTCAATAAAGACGTCAGCAGTAAACCAGACCATCCGATGACGCGA
TTAAGGTTATTCTCCTTCATTTTCGGACTCCAGTTGCGCAACCTGTTCTGTGTTTAAACC
TGCTTTGAGTAATAGTGATTGCATCGAAACTTGTAATTCGCGTTGAATTGTCAGGACGCG
ATCCAACGTTTCCTGGCTGATAACGCCTTCGGTGACCAAAAACTTGCCGAGCGGCAGAGA
ACTGCGTTCATGGCGCAATAACAACACGTTAATTGCTGAACGATTAATATGACCGAGCGT
GGTCAGTATTTCGGCGAACAGGAACTGATGCGGCACATATTGCCGCCAGATTTCACCGGC
CTGCTGTTCCGTGAGCCACTGATGCTGAACCGCATTGTACAACATTGCCCGCGGATCGTG
ACCGCGTCGGCGCGCATACCAGTGGCGTAACCCCGTGACAATTTGTCCCCGCAGAACAAT
GACGTAACGCACTTTGCGTCCGACTTTACGCGTCAGGGCCGCCAGCGAAACCGGGTCAAT
ACCATCTTCACTGCCGACAATTAACTCATCATTTTCCAGACGCAGCGGCAGTACTGCATA
ATGCAGCGCCACGGAAGCCGGCATTTCGGCAATCAGTGATGAAGGGATCTGCCAGGCGTC
GATCGACTCCCACGCCACGCCGTTTTGCTCTGCCAGCGCCTGTGCCAGCTGTTCGGCGCT
AATCAGCCCCTGCATCAGCATTGAACCGCCCAGGCGTAGACCTTCGACGCGATTACGCAG
TGCTGTATCGAGTTGTTCTTCAGTGATGACCTGATTTTCCAGCAGGATTTGACCTAACGG
ACGCAACGAGCGGGTATCGCCAGTCACGCTGGGGAAGTCATGCGTTGTTTTATCCCACGC
GACACGACGTGGATCGCCGTGTTGAAGTACCTGTTTTAACGCGCGCCAGTTGGCCATGAA
GTTAATCAGGTTGCCCCAGAAAAGACGCAGGACAGATAGCAGCCCCTGCGTCAGGCCGTA
GTAGCCAGTAACGAAAATCACCCGCTGCACGATGCGGTTAATCATCAAGCCAAAGTTTAG
CCACAGCAGAGTCATTAACCATGCGCTGCCGCTGAAAATAGAAAGGAAATGCCAGGCATC
GGGCCACAAACTTTCATACGCCAGCAACAGCAAAAGCTGGATCATCACCAGCATCGCGAG
GAAGCTGACAAAGTTACTGATTGCCCCTTTGCGGTCGCGCCAGAGAAAGTAGTTCAGCGT
CAGACTGGAGGTCCATTTGTGGGTTTTAAAGCCCTGGAAAACAATGCCGATGATCCAGCG
AGATTTTTGTCGAACCGCAGTCGAAAAGGTATCGGGGAAATATTCGCGCACGCAGATCAT
GTTTGACGTCCGCGCGTGCTGTAAAAATTTACGCTGCTCGCGTTCTTTGGCTTCGTCCAC
CACCGGAAAACGGACAAAAATTTCCGTCATACCTTTTTCTTTCAGGCGGAAGCCAATGTC
GTAATCTTCAGTAAGACTCTGCACGTCGAAAGCAATACCGTCACCGTCAGCTAACAGTGC
GGTCACGGCGCGGCGGCTGAAACAGGTACCGACGCCTGCGCTGGGCACTTGTCCGGCGAG
GGCTTCACGCACCGGAACATCTTTGCCATGCAGTTCTGAAAACTCATCAATGTAAGTCAT
GCTGGTGAAGTGCGTCCATTCGCGTTCGAACGGATACACCGGGATCTGAATCAGATCTTT
ACGCTCGACCAGATAGTTGAACAGACGCAATTCCATCGGTGAAATCACATCTTCGGCGTC
ATGCAGAATAAAACCAGCAAAAGCGAAATTGGCGCTACGCTCAAACTGGGTGATGGCGTC
CAGCACGTTGTTCAGGCAGTCGGCTTTGCTGGTGGGGCCAGGTCGCGCGCAGACTACCTT
ATGCACATTCGGGAAGCGAGCGCACACTTCGTCAACATCACGCTGAGTATCGGGGTCGTT
GGGGTAGGTGCCAACAAAGATATGATAGTTTTCATAGTCGAGCGTGGTCGCCGCCAGCTC
GGCCATATTGCCGATGACGCCCGTTTCATTCCACGCCGGAACCATAATCGCTAACGGTTT
TTCATCTGGTTTATACAGTTCGCGGTAACTCATTCGCGGGTAGCGGCGATAAACACTCAA
CTTGCGTTTAATGCGGCGTACCCAGTAGACGACATCAATAAAAAAATCGTCCAGCCCGCT
GATGAACATGATGACCGCTAACGTTATCGCGATTACTTTTAAGCCGTAGAGCCAGGTAGC
AAAAACATCAAGAAGCCAGTCCACACAAAAACCTTACATTAACGCTGGTTATGTTTAGGG
TGGCGTATATTAAGGTTTTTTATGAATTGTGACAGCTTTTTACCATTAATAGGTATGACT
ATTGCGGCACGTTATTTTTACACTGGTTATAAAAGTTGCCGTTTGCGTAGAATGTAGACA
AAAGCATGGTGTCCTGGGACAGGGAGGTTAACGTCATAGTGAAAAGGAGCGGTGGCACCG
AGCAGGTCATCATGTAGTGGAAGTGCCTGGAGGAGGTGAGCAGGCAGGGCAAGATTACGA
AAGCCCGCTCCCCGCAAGGACTGACGCCAGATAGTTTCTGTCCATGGCTGCTTTTCGCAT
CTTACGTCTTAACCCTGCCTTGAATACCTTATCATTCGTCAAAATATTAATAGCGATGTG
CCGTATCCCTGAAAATAATTCTGCTGCGTTTCCTCTTCTTATTTTGCAGTCGTCTTCATT
CATTACCACGTCCAGACGCCAGTGCAGCTTATTCTCCACGTGCCAGTGGTTTCGGATTGC
TGTGGCGAACTTCTCTGCGGTTAAATCAGCAGAACTAATATAATATCTGACCGTCATTTC
TGGCTCTTTCTTTTGTTCTGCTATTATTGACCGAAAGGAGACTGCCACGCATAATTTCTT
CAGACCTTTCCATTCAAACGTGAAATCAATAAGTTCATCAGGGACATCGCAAACAATGTG
AAGACGGATTTCTTCTCTGCCGTGACTCTTTTCACTCATTGCGTAACTGTCATGCTCTGG
ATTATTTAATTCTTTCAGCGGAAATTTTTCCTCGAAGGCTTTATTTAGCCGCCCCTGGTT
TCCTTTTACAGCGAATAAATAATCACCTCCCTGTTTTTGTATCTTCTCTGCAATATCTTT
CTGGCAACCCATCGCATCAGTTGTGATGATTTTTCCTTTAATATCCAGCATGTTAAGAAG
TTCTGGGATAGCTGTAATCTCATTGGATTTCTCATCCGTCCTGATCTGTCCGATGACCAG
ACTGTGCATTGTTGAGAACGCACTAATGACATGAATCGCTCCCCTGCGGCGACTCTTGTC
ATAAGAGTGCCGGAGCGTTTTTCCATCAATTGCAATGACGTCTTTATCATCTGAAGAATG
GCAGTCACGCATCCAGTTAATAAAGCACTCGTGAAATTTTGCAGGACTGATACAGGATAC
AACTCTGGCAATGGTATCGTGAACAGGAATACCATTTTCAAAATCACCATATTGCTTCAA
AAAATCGAGATGTGTTTCCCCAAAATCCTCTATATCTTCCCAATCTTCCGCACCAGAAAT
AACGGCACAAATAGTCAACAATAGAATATCCGATAATTTATGTTCCACTTTCCAGGCTTG
TCTGTAATCGGGAATAATAGAAATATGTTCCATCAATTTTTTAAGTTCCATTTTGTTCTC
CTTAATTATGTAAGGAGTATTTGATCATGTATAAGCAATAAAAAACAGCTTCAGGTAATG
AGGAATATCTCAATTTTTAAACATAAAATGTGAATTATTTAGTACAAAAAGTGTACTTCT
GATGATCTTTCCCTGTATACATCCGGTCTGCGGGGCTGTGTGCCAGGCGGTCATCGTCGG
TATCGCCGGTCACCTGGTGGCGCAGACGCATTCCCGGAAAGGCGTCATAAAAGAAGCGGC
AGCTCAGGGCATCACGGTCGAACAGCACCAGGTAATCATCGCGGCGGCGCAGGATGTACT
GGGCGTGATACGGGTTACTGGTTTCGATATTGGCTAACATCCGCTGTTTTATTAATGCGA
TAGCTAAAATCAGGATGGAAATAGTGATGTATATCACTATTTCCATGATCTTGCCTTGCG
TTCATCCAGGCAGGAATATCCCTGTTAGCAGCCTCTGTGCGATGTACGCCAGCGGTCTGT
AAAGAAACCGATTACCTTATAACAAAACCTCTAACGTAGTTTATAATACATCAGGAATAT
TAATAAAACCTTCTGGGTCAGATATCTCAATAAATATCATATCAGGCTCAAAAGTTTCAG
GGACTTTTAATTTCGCTGAAATTAACCAACCTTGCTTAGAACCAATACTAATAGATTTAT
AGCTGTAATTGGCATGTAGACTATTTTTAATATAAGGAATTTCCCTTAACTCTAACTCAC
GCCGAGCCAAGTCAAGAGCCATTTCGATAGTTATTTTGTTATGTTTTATCAATTTATTAG
TCCCATCATGAATTTTTCTCTCAATCCCTCAACATATTTTATGGCATGAGCTATTTCCGC
CTCATTGAATAAATTTTTACTTTTTAATATTTCATTTAGAACGTGTTCCTCCCTAGATAA
ACGTCCTAGTGCTTCGTATGCTTCTCGTCCAATTTTCGCAAATTGCTTAGCATGAATCAC
TTCATGATACACCTCATATAAGGTAGCATTTTTCCTAAGATAAATATTGCGAAGGCCATA
ATCAAAAGCTGCCCTAGCATTTGGTGGCAAATATTTATCTGCTTTCCTTATTACTTTAAT
TCCTAGCTTCTCCATTTCTTTAGCAATATTGTTTATTTGACTACGTGATAAACGAACCCC
ATCCAGGAAACCCGTATGCCCACTAACACGACGACCATCGCCAATATAGTCCATCAAACT
GCTGATTTTAGAACTTGCAGCCAATCCCAGCGGATCAACCCACCCACACGGATTTGGCAC
ATACCGGTAAGTCTGCTCACCCCCCAGCAACCCCAGCGGATCACTCACCAGGTACATCCC
GGTTTCCGGCTCGTAATACCGGAACCGGTTATAGCACAGCCCGGATTCTGCATCCTGCCA
CTGTCCCGCATACAGCAGGCCGGGGTCGGCTTCCGGGTCCAGTTCCCCGCGCGGGTCCGG
GTAGCCGGTGTCTGCGGGCAGGCTGAGTGCCAGCCCCCACAGGCTGGTCTGTCCCGGTCG
CCAGACGGTTTTACCTTCACTGTTAAAGAGCATCAGCGGACGGCCCGTCAGGTCGCTCAC
CGCATGATTCGTCCGCGTCACCCACTGCGGGGCCACGGACGGATGCGGCTGCCGTACCCG
GCTGCACTGCTGGCTTATCAGCTCAAAGCCGTTAAACACCAGGTGCCGTACGCTGTACAG
TTTATCATCGCGGTATTCCCGGATTTCCGCAATACTGTCGCCGTCCCACAGATACGTGAA
GCGGATTTTCTTCCGGTCGCAGCGTTTCTCTGTTCGTCTGCCGCTGGCGTCGTGGCGGTA
TTCCCACTGCTCACCCTGTGCGCTGCAATACCCGGTCAGCTGGTCACGGCTGTCCCACCG
GAACCGCTCTGTTTCCGGGCGATAGCCGTCACGGTGTCTGGTGCGGCTGACCATCCGGCC
TGCGGCGTCATAGTCATACTGCGTGTTTCCGGCCTGTTTCAGCCGGTGGCCTCCGGCATA
CTGGTCAGTCTCTTCACTTATCCGGTGCCAGCCCGCAGACTGCGCCTTCAGGTAGCCGCA
GCTGTCATAGCCATAGGACTCATCGCCTTCGCCATAGCCCAGCCCGGTGCCTGAGGCTGT
CACCGCCGTGACCTGGCCGTTCCGGTCCAGCCGGTACTCCCGGCGAGTTTCCCGTCCGTA
ATCTTCCCGGCTGGTGACAGCCGACACATTGCCCGCGCTGTCGTAACGGTACTCCCGCAC
CAGTGAGGGGAGCAGTCCGCCCCATGTGGCTTCCGCCGGGAAAAGTCCGGCGCGCTGGCT
GGTAAGCTGACCGGCTGCATTCCAGCCCTGCTCACAGGCAAAACCCCGGTTACTGTGCCG
GAGCACTTCACGTCCTGCCTCATCACGGCTGAACGTCAGCGTCTCATCCTCCGGCAGGAT
GACCTCTGCCAGTTCTCCGGCTGCGTTGTAGCGGTACGTGGTTTTCAGCAGGGATTCACC
GGGGTGTCTGTCGCGTTCATCTTCCGGTGGCAGGATACAGCGGATGACGGTGTGTTCATC
GGGGTAGTGGTATTCAATGGCCCGTCGGCCCTGAGTGGTGACATTCACCCGCCCGCGTTC
GTCATAGCCGGTGCGCTGTGATGTGCCGTCCGGGCTGAAGATACCCGTCAGCCTGCCGGA
TTTGTCATACGCATACTGCGTTTTGCCTTCCGGCGTGATGACTTCTGCCAGGCGGCCTGC
GGCGTCCCGGCTGTAGAGGATGGTTTCCTCCAGGCCGTTGACCCTGGCGGTACACAGGCC
ATCGGCGTCATAGCGGTAACGCCAGACCACGCCGCCCCAGTCATGCTCTTCCGTCACCCG
GCCGCAGTTATCCAGAACATAAAGATATGACTCACCCTGCGGGTTAATGACTTCTGTCAG
TTGCAGCGTGTCTTTATCGTAGCGGTACTGCCAGCGGTGGCCTTCACCGTCCGTTCGCGC
CACCGGCAAATCAAACGGGCCGTATTCCATTGTCCAGACAACACCGTTACCGTCCGTCCA
GGCCAGCAGGTTGCCGTGGCGGTCGTAGCGGAATCCTTCCGCGCCGGTGCCAGTGCGCTC
AAGGCCACTCAGTTTATGGTGCTGCTGCCACTGTAAGCGCACTGACTGACCGCCGGGGCC
GCGCATCTTCACCGGCAGGTCGTGACCACTGTATTCGGTGTGGTGTTCGCGGCCCATCAC
GTCGGTGAGTGTTTCCGGCCGGTTGTGGTGGTCGTACTCTATGCCCAGACGCCGTTCATC
CTGGCGGAATATAACCCTTATTTAGTTAGGTTCGAGTATTCCTGCTCGTCTTAACTCTCT
AAATCCTTCGAGAATTGGCTGATAATATTTTTTTGCTTTGCCTAATGGTGTAACTAATAC
CTGGTCATCTTCATCTGATTCTAAAAAGAGCTCCAGCAGTAAATAAACAAACGGGTATTG
TCCTTTAAATTCTGCATTTAGTACATCCATAGAGTTGAAACGTTTCCTCGTTACAACAAA
TTGAGTCTCACTATCTCGTCTAATTAATTTTGCTGGGATACCTTTGCAGGAGAAACTTAA
AAACTTCGCCTGTGATATATCCATCGCCCAATCTATCTGAGAATAAAATCTCGTTCTCAT
CATCTCAATATGTCTTTGATGGCTATCATAGTCACGCACATAATCTTTTTTATTTATTTT
TATTGCCCCAAGCTTTCCTTTTAATGTTACATGATGAAACATAGTGGAATAAATAAGAAA
AATATCACCGGTCCTAAAATTCTCAACAGTTACATCTTTTAAAAAAGCTGGGCCACTTAC
ACAATTAAGAGCAGTGCAATCTTTAATGAGAATGTTTTCAAAGCGAGGAGGTAAATCACT
ATTATCATTTAGTTTTCTGCTAAGTATGCTACAGCTTTGAAAAAGACATTTTTCAAAGCG
TAAACTATTAAAAACCCCACCTTCGTCTATATGTATAGAATTGAACTCTTCATTCTCAAG
AACTTTTGTCATATTTAGTTACCATTAGTTTGCTTTAGAAAGATAATCCATATACGACAT
CATATACCAAGTAACCAATATCATTATAGGGAGTATACACACCAGCTTTAGTATATCTGT
CTATATGCGCTTGGAGTGCTTTATTTGTTGTAACGTCGAACACGCCTTTACCTTTAGTGG
TGAAGTCAGGGCTCGATATAAACTGTCCATTAGCCCCCTTGGCCTGACCAGTATGTTCAA
CAAGTTTGCTTAATCGGGAATTGTCACTAACTAACTGTGCAACCCTACGTTCAACAGCCT
TACCAAAACTGGCTGCATATAAATTAGTTCCATTTTTTAAATGTGCATAGCTCCCCGCCG
ACATCAGATCTTCAGCGAGTCTGGGGTTAGCGATAATATCAGCAACAGCCTTGTCAGTTA
ATTTTTGCAATGTCTTCTGCATTCTGGGGCAAAATGCTAATCCCAGCGGATCAACATACC
CACACGGATTCGGCACATACCGGTAAGTCTGCTCACCCCCCAGCAACCCCAGCGGATCAC
TCACCAGGTACATCCCTGTTTCCGGCTCGTAATACCGGAACCGGTTATAGCACAGCCCGG
ATTCCGCATCCTGCCACTGTCCTGCATACAGCAGGCCGGGGTCGGCTTCCGCGTCCAGTT
CCCCGCGCGGGTCCGGGTAGCCGGTGTCTGCGGGCAGGCTGAGTGCCAGCCCCCACAGGC
TGGTCTGCCCCGGTCGCCAGACGGTTTTACCTTCACTGTTAAAGAGCATCAGCGGACGGC
CCGTCAGGTCGCTCACCGCATGATTCGTCCGCGTCACCCACTGCGGGGCCACGGACGGAT
GCGGCTGCCGTACCCGGCTGCACTGCTGGCTTATCAGCTCAAAGCCGTTAAACACCAGGT
GCCGTACGCTGTACAGTTTATCATCGCGGTATTCCCGGATTTCCGCAATACTGTCGCCGT
CCCACAGGTACGTGATGCGGATTTTCTTCCGGTCGCAGCGTTTTTCCGTCCGTCTGCCGC
TGGCGTCGTGGCGGTATTCCCACTGTTCACCCTGTGCGCTGCAATACCCGGTCAGCTGGT
CACGGCTGTCCCACCGGAACCGCTCTGTTTCCGGGCGGTAGCCGTCACGGTGTTTTATGC
GGCTGACCATCCGGCCTGCGGCGTCATAGTCATACTGCGTGTTTCCGGCCTGTTTCAGCC
GGTGGCCTCCGGCATACTGGTCAGTCTCTTCACTTATCCGGTGCCAGCCCGCAGACTGCG
CCTTCAGGTAGCCGCAGCTGTCATAGCCATAGGACTCATCGCCTTCGCCATAGCCCAGCC
CGGTGCCTGAGGCTGTCACCGCCGTGACCTGGCCGTTCCGGTCCAGCCGGTACTCCCGGC
GAGTTTCCCGTCCGTAATCTTCCCGGCTGGTGACAGCCGACACATTGCCCGCGCTGTCGT
AACGGTACTCCCGCACCAGTGAGGGGAGCAGTCCGCCCCATGTGGCTTCCGCCGGGAAAA
GTCCGGCGCGCTGGCTGGTAAGCTGACCGGCTGCATTCCAGCCCTGCTCACAGGCAAAAC
CCCGGTTACTGTGCCGGAGCACTTCACGTCCTGCCTCATCACGGCTGAACGTCAGCGTCT
CATCCTCCGGCAGGATGACCTCTGCCAGTTCTCCGGCTGCGTTGTAGCGGTACGTGGTTT
TCAGCAGGGATTCACCGGGGTGTCTGTCGCGTTCATCTTCCGGTGGCAGGATACAGCGGA
TGACGGTGTGTTCATCGGGGTAGTGGTATTCAATGGCCCGTCGGCCCTGAGTGGTGACAT
TCACCCGCCCGCGTTCGTCATAGCCGGTGCGCTGTGATGTGCCGTCCGGGCTGAAGATAC
CCGTCAGCCTGCCGGATTTGTCATACGCATACTGCGTTTTGCCTTCCGGCGTGATGACTT
CTGCCAGGCGGCCTGCGGCGTCCCGGCTGTAGAGGATGGTTTCCTCCAGGCCGTTGACCC
TGGCGGTACACAGGCCATCGGCGTCATAGCGGTAACGCCAGACCACGCCGCCCCAGTCAT
GCTCTTCCGTCACCCGGCCGCAGTTATCCAGAACATAAAGATATGACTCACCCTGCGGGT
TAATGACTTCTGTCAGTTGCAGCGTGTCTTTATCGTAGCGGTACTGCCAGCGGTGGCCTT
CACCGTCCGTTCGCGCCACCGGCAAATCAAACGGGCCGTATTCCATTGTCCAGACAACAC
CGTTACCGTCCGTCCAGGCCAGCAGGTTGCCGTGGCGGTCGTAGCGGAATCCTTCCGCGC
CGGTGCCAGTGCGCTCAAGGCCACTCAGTTTATGGTGCTGCTGCCACTGTAAGCGCACTG
ACTGACCGCCGGGGCCGCGCATCTTCACCGGCAGGTCGTGACCACTGTATTCGGTGTGGT
GTTCGCGGCCCATCACGTCGGTGAGTGTTTCCGGCCGGTTGTGGTGGTCGTACTCTATGC
CCAGACGCCGTTCATCCTGGCGGAATATTCCCGACAGCAGCCCCTGAGCGGTGTATGCCA
GCCGGGTCTCTTCGCCCTGTGGCGACACCAGACTTACCGGCAGGCCGCGTTCATCACACT
GCTGTGTCCACGTCTGCCCGGCAGGGTCGGTGATGTTGCTGAGCAGGCCGCGCTCATCAT
AGCGGTACTGCCACTCCGCGCCGTCTGCCGCCGTGTAACGGCTTAACTGACCGTGTGCGG
CGTTGTATTCAAATTTCTCCACCCGCCCGGCAGGGGAGTGACGGGCCAGCAGGTGATGGA
ATTCATCCCATTCATACATGGTGGTGCTGCCGTCCGGCGCTGCTTCCCGCAGAATATTGC
CGTCAGGATCATAGTAATAACGGTGAATGCCCTTGCCGTCCGTCACGGTGGTGCAGCCGT
CACCATAGTCCAGCGTGGCGTTGTAATAGCCCTCCGCCCCGGTGACATTCACGCACCGGC
CCTGTTCATCGTAGGTGAAACGGCTCCACGTCTGGTCGTTATCGGACCAGCGGATGATCC
GGTCCGCAGCGTCGTACTCATAAAACAGGTGGTAGTCCAGCCGCGCATCCGCTTCTGTCA
GCCGCCCCCGCGCATCCTGTTCGTAGGTCGCCAGCGTCTGTATGCCGTTATCCGTGCGGT
GAATGGCTTTCAGGTAGCCGCTGGCGTGGTACGTCAGTTTAAGCCGGATCCCGTCGGTGT
GACTGACACCTGTGATCCGGTACTGGCTGTCGCGCTCAAACGTGATGCGGTTGCTGGCGG
TGTCGCTCATCCCGCCCAGCATGTACATCCGGTCATTGGGGCTGTGTGCCAGGCGGTCAT
CGCTGGTATCGTCAGTCACCGGGTGGCGCAGACGCATTCCCGGAAAGGCGTCATAAAAGA
AGCGGCTGCTCAGTGCATCCCTGTCGAACAGCTCCAGATAATCATCGCGGCGGCGCAGAA
TGTACTGGGCGTGATACGGGTTAACCGCCGTATCACTGTCACCGTCGAAGGCGAAGTTCA
GCGTGGCTCCCTGGCTGATGATATCCACCCGGTTTCCCTGTTCACGCACCCAGGCGTATT
CGCTCCAGGAGTCGCTCCAGCCCACGCCGGTCAGGCCATGCAGCGGCAGTACAGAACTGT
GGAAACGGGTGAAGGAGAGGGGGAGGGTCTGGCCCAGCGTAAAGTCGGTACGTTCGTCGC
AGTACGCGCCGGTTACCGGATCGACAGGATCTGTTACCCATCTGATGACTTTATTGGCAA
TACTTTTTAACGACTTACCTGTTTTTCCCAGCAACGCGCCGAGCTTTGCCCCCAGCAGCT
TCCCGCTTTTCCCCAGCAGGTTCCCCAGTTTGCCGAGTCTCGCCAGATTCTTCAGTTTTC
CCAGCAGTCCCGCTGGCGGCAGAAGATAGCTGGCTATCGTTATTCCCCCCAGGATCATTC
TCTGCCACGGCGGGAACTCTGGCTGGATATCCAGATAGGTCACCTGTTCACCGCCAATAA
AGACGTCCGGCGAACCTTCCACGATTGCCGCGCTGCACTCCAGTTTGTCGCCCTTGCGCG
CGGCGGGCTGATTGTTGATAAAGACGTTGCTGCTGCCCTGGGCTATCCTCGGTGGTTTGT
TCTCCTTGTCGCAGAGCGCCGTGTCCTCACCGGCTTCCGGGAAATCCACATCTTTTTTGA
TTTCGCCACGCCCGCCCACCATGGTGGCAAACTCCATTAATACCGGACCGGCGGGAAACA
GAAGCGATGCGCCGGCGCTGACGCGATCCATAAAACCGGCATTGCTGTCCGTCAGGGTGA
TAACAGCGTTCCCCCAGGCCTTCGCCAGTGGTACTGCTTTTTCCGCTGCCGATTCAAGCA
GGTCAGTGGCAATATCACCCCATGAGGGTTCCCCCTGTGGGATTTCAGGTATTGCTCCAG
GTGGGGGAGGAGGGGGAAGGGTGACGGCGGCCCTGGCAGCGGGCTTTCCGTTAATGTTTA
CATTTTCAGAACCGGTATTGATGGCGCCGTCCGTGTCACAAAAGCTGTTTATCCATGATT
CAAGCTGGTTCTGTTTCTCCTCCACATAATCACTCGCCTTATAGCTGGCATACATCAGCG
CAGGCACCAGAACCAGCGCATAAGGGCCGGTGGCACAGGCGGCCATAATCAGGCAACCTT
CTGCGATGGTCACTATCGCCCCCAGCACGGCCCCTGCCAGCGCCCCCAAAAAACTCTTGT
GCTGAATTTCATCGCCCAGCCTGGCGGCGGGGGGGCCGGACTTTTTTGATGCCAGCATCT
GTGCAATGGCTTTGTCGTTGGCTGCCCGTTTCATCTGGCTGGCGACCATCGCCTGCTGTG
ACAGCATTCGCATTGCCAGCGTACCGCCTGCGGTCGCTCCCTGTGGCCCGCCTGGTCCTT
CACTCATGTGTTATCCCTCGTTTATGTCAGCGCGGCTGGTCCTTTTGGATGTCATTCTCC
GGTGGCAACGGGGTGAAGCTCTTTATCACCTCCAGCAGCATCGTCTTTTGACTGTTCTTC
AGGGATAAGGAGGTGCTGAAAGTGAAGGTCAGCAGCGTATCTCCACGCCGCTGGAATACG
GCTATCTGGCTAATCCGCCCCTGATTCCCCTCATCTTCCGGACCGTTCCAGGAATAATCC
AGCAGCCAGGCCGGGGCCTCTGCCAGAGTGATTTCCCGGCAGGCATGTTCGGTGTACCCA
TCAAGTTTGCCCTGGTACAGCGCCAGCGTTTCCTGGTACAGCTCTGGTGTCAGGGTTCCC
TGTGGAACGGCTTCGCGGGTAATGACCAGGTTGATGCCACTGTTATCTGTGGACACCAGG
ACCTGCATTGACTGATCCTGCCATTGAGACGGCAGTTGAATGTGGCCTTCATTAAAAGTG
AACTGCATAAAATACTCCCTGATAATCTGAGTGAATCAGTTGATGAAAACAGAACCGCCC
ACGATGGTGATGCCATCCTTCGACAGCCTGATTACCGTCGATTCCCCGACCTGTAGCTGA
ATGCCATCCGGCGTCAGCGCAATTTTGCTTTCCTCCACGGCCAGCAAAATTTCCTTAATC
GCCGTATAAGCCTGTATACCGTCGCCTTCGCCACCATTGTTTACAGCGTCAACATGCACC
GAACCGGCAATCGTGCCTCTGTCCTGAAAGACATCCTCAGATAAAGACCCTTTCAGTACT
CCGGTGATCTTGTGGCCTTTTTCCACCGTAAGAAGGCGGTTACCTTCCTGGATCGTGACC
GTCTGGTCATTTTTTACGGTTTCGTGGTGATCGTGTTTTACGGTGGTGGTACGGTCGTTG
AGCACTTCGGTATCCATGTTCTTCTGCGCGTGGATGTAGACCTGTTCTCTCCCTGTCGCA
TCATCAAACTTCAGCTCATTAAATCCGCTGCCCATGTACGTTTTGGAGCGGATGGTCATC
TGCGTCTTTGTTCCCGGCAGGCTGCCGGGGGTGCGGTTTTCCTGGTGGTAGGTGCGCCCC
ATAATGATCGGCTGGTCCGGATCGCCGTTGAGGAAGTCTACAATCACCTCCTGACCCACA
CGCGGTATCGCCAGGTGGCCAAAACCGGTGCCTGCCCACGCCTGTGCCACACGGATCCAG
CACGAACTGTCCTGGTTTGACGGGTTATAGCGGTCCCAGTTGAACTTCACCCGCACGCGA
CCATGTTCGTCGCAGAAGATTTCCTCGCCTGCCGGTCCTGTCACGACAGCGCTCTGCGGG
CCGTCGACCAGCGGTTTCAGCAACGGCTGTGGTCGCCATGTTCTGTCTGCCGGGATCACC
GCAAAATGGTTCTCCAGCGCCGTCCCCGCTCCCTGCCGTCCTGGCACCGCCTGTGGCTGT
TCGCCGTGCAGTTCACTTGCCACCACCTGCCATTCCCGGTTCAGGTTCGCCTGCGGATGC
CCCGTCAGCACAATTCGTCGTCCCGGCCATATCTCCGGCGAGCGACTCATTCCCCGCGCG
GTTTCTGCATTGTTTCGCCAGCCGTCCATCTGCCAGCGGGCAAAGTTCTGCCCGTGGGCA
CCCTTGAAACGTCCGGGGTAGTCATACACTTCATACTGCGTGCGCTGGTAGTCCTGGTGC
TGGCCTTCCTGTTCAAAACGTCCGGCCCAGCCGGGGCGTTTAAAGGTGTAGTCTTTGGTC
ACCACGGAAGAAGGGCGGATTTGTGCGCTGTAGCGGAACTGGCTGATGCAGAGGGTGCTC
ACCTCGGTACGGGTGTTCGGGTTCCATGGGATTTCAAAAGATTCGGGCAGATGGCGGACT
GTGTCGCACAGCACCAGGCTCTGGTCGGTACTTTTGTAAGCATGCTCCTCATAAAAGAAG
ATGCCTTCCTCCGCCGCCATCCGGCACAGGAAATCGTAATCAGTCTCACCGTACTGGACA
CAAAACTCACGGGAAGGATGCGGCTCGCTGAACAGCGGACTCCATTCGGTCACCCCGTTT
TCCTGCAACATCGTGCCGAGGATGCTTTTGATGTCCTCGTTCTGGAAGATACGGAAGTTC
TGGCGCAGACCGGCACGCCACAGCGGCGGGTGCACCTTCATGCTGTACAGCATCTGGTTT
TTGTCGTTCTCCCCGAGTTCAAACCAGGTCACCACGCCTTTCACCCGGCGCTGTACGTCA
TCGCCCTGCCATACCGTCAGGTAGGCCATTTTGTCCAGCACCTGCGCAAATTCAAGGGAG
AGAAACTGCTGGCTGACCAGGGAGAGATCGAGGGAAAAGAGCGAAGAGAGTGACTGGTTC
AGATGAAAGGAAACCACCGCAAAAGCATCCGGCGGCAGGCCGTCCACTTCCAGTGTGAAA
CGTAATCCGGTTGACATAGCAACCTCCAGTAAAATGAATAATGATCCGTACCGTACAACT
GCGGATAATGTGATAAGCGGGACGACTTCAGACGTTATTAGGGAAGGAACAGAAAATGCT
ATGGTTATGTGAGAATTTTGTTTAAATATTACTTTACAGAAACGGGTGTCTGTTCAGTCA
AAAAAATAATCACAAGCTCAACCTCTTGTTTCTTGGCGTTATTCAGGACAGGTACGCATA
TCACAACGAGTAACAAAAACGCAAAGTTAAACCAATATTCATAATATATTTTTATTCACA
GCAATAAATAATCCAATTAACATTATTAAAATGAATGATTGCATAAGAAATATATGCTAC
CGCTCCACCCTGATAACATGATCTGCACATTGCACATCTTAACGTTGTTAAATACTGGCT
CAATAGTGGATATTTTAAATTAGGAATTTATCAAATTCACTTGATAAATAGATTGAGTGA
ATAATATAACAATTAATGATGATTAATCGCGATTAAATTATTCATTGCTTTATATGATAG
ATGGCTTGTTTATAACGATGAAAATTTAGAAAGGGCATTGTGATCTACAATTGGAAGAAA
CACAGATTTAACTAAGTTTCATATACAAACATCTCGTGAAACTTTGAAAAATAAAAGCCT
TCGATATTTCATATGTTTAATAAGTTTTTCTCTAATTTGTTGATCAACAATACCAGGAGG
TGATGCACCACGCCCTGAATTTGAACTTAATAATCACTCTCTCTCCGGCAGCATAATCAC
AAACCTTGTCCCCCGAGCATCTGACGTTACTGCAACCGTGCCTTTATGCGCGACAACAAT
CGATTTCACTATCGCCAGCCCAATACCGCTACCTTCGCCTTTTCGCTGGCGGGAGGGGTC
AACGCGGTAGAAACGGTCAAACAATCGCGGTAAGTGCTCGGGCGCAATGGGCGTACCGGG
GTTTTCGACGGAAACTTGCACCTGGTGATCGACCGTCTGGCAGCGCACTACAATCGCCTC
TCCGGGCGGCGTATAACGCAGGGCGTTCGAAAGCAGGTTGCTTAACGCCCGACGCAGCAT
CAGCGGATCGCCCGCAACCTGACACTCGTCACCAACAAACCGCAGTTCCACGCCGCGATC
TTCCGCTAGCGCCTCGAAAAAATCGAACACTTTGCCGATTTCATCCGCCAGGTTGAGCAT
TTTCTTTTCGGGGATTAGCTGGTTGTTATCGGCCTGGGCGAGAAACAGCATATCGCTGAC
CATTTTCGCCATTCGCGTCAGCTCTTCGAGATTAGAGTAGAGCACATCTTCCAGCTCCTT
CTGGCTGCGTGACTGGCTGAGGGCGATTTCGGTTTGCGTTATGAGATTCGTAATTGGTGT
ACGAATTTCGTGAGCGATATCCGCTGAGAAATTGGACTGGCGAGTAAAGACATCCTCAAT
ACGCTCGATCATATGGTTGAACGACAGTACCAGCTGTTCCAGCTCAATCGGCACGGTCTG
CGGGTCAAGGCGAACGTCGAGATCTTTCGAGGTAATGTTCTGGATTTGACGGCTGACGCT
GCGGATCGGTGCGTGACCTTTATGTACCGCCAACAGCACGATAAAGACGATCAGGATGCT
GATGATCGATGCGGTCATAATAAGTTTATTCATCAAATCATTTATGTAATGAAGATGAAA
ATCGATCGAAAGCGCGATGTAGAGCGTATAAATCGGTTTGCCGTCCACCAACGGGCCAAC
CGGCAAGTTAATCATCCGCCAGTTGCTGTGTTCCATATGCCCGTGACCGTGGCCCGGCAT
CATAATCGTCGGGCCGGAAAGGAGATACACCTCGCCGCCCCGCGTGTCTTTATCGGGTAT
GGCGTCACGCGTAAACTCGCGGATATCCGGCGCACCGGGGGAGTGATACACCGTTTTACC
CTGGCTATCTGCCAGGGAAATCAACACATTGGAATAACCACTGACGATATCTTCCAGCGT
CATTAAGCGTCGGGCTTGTGTCTCTTCGGGATGATTAAGAACGCGCTTGAGTGTGGCGCT
AATCTCTTTTAAATCATTAATATCCTGCTCAGCAAAATGCACTTTTACCGAGTGAATCAT
GATCCAGGCAAAGGCGAAAAACGCCGCGATGGTGGCCAGGCTGATAAAAAAGGTCAGGCG
GGTTGCCAGCGAAAACGGGCGCTGAAATGGCTTACTGACCATCCGGCACCTCAAGCATGT
AACCCACGCCGCGCACGGTTTGAATCAGCTTCGGCTCAAAGTCGTTGTCGATTTTGCCGC
GCAGCCGCTTCACTGCCACATCAATGGCGTTGGTATCGCTGTCGAAATTCATGTCCCACA
CCTGCGAGGCGATAAGCGAGCGGGGCAGCACTTCGCCTTGATGGCGGAGGAAAAACTCCA
GCAAAGTAAATTCTTTACTGGTCAACGTGATGCGCGTGCCGCTACGGGTGACTTTGCGGC
TGACGAGATCGACCATCAAATCGGCAACCTGAAACTGACTTTCGATAATTACCGCCGCCC
CGCGCCGCAGTAGAGTGCGCACCCGCGCCAGCAGTTCAGCAAAAGCGAACGGCTTCACCA
GGTAGTCATCCGCCCCCAACTCCAGCCCCTTGACGCGATGTTCAATGGTACCAAGCGCGG
TAAGCAACAGAATCGGCATCCCTTTATTGGCGGAGCGCAACATGCGCACGATATCCCAGC
CGTTCACGTCCGGCAGCATAATATCGAGGATTATCAGGTCATAATCACCGGTCATCGCCA
GATGGTAGCCATTCAGCCCATTGTCGGCCAAATCGACCACAAAACCGGCTTCGGTTAACC
CTTTGGTCAAGTATTCTCCGGTTTTCTTTTCATCTTCGACAATCAACAGTTTCATATTTC
CTCCGCATGTTGCCCGGGCAATTCTAGAGTAGCGGGATCAGATGGCAATCGCTTATTGGC
AAAATGACAATTTTGTCATTTTCCTGTCACCGGAAAATCAGAGCCTGGCGAGTAAAGTTG
GCGGCATAAAATCACCAGAAATTATGAGCCTATGTCTCCTTGTAAACTTCTGCCATTTTG
TGTGGCCCTTGCGCTAACCGGTTGTTCACTGGCACCGGATTATCAGCGCCCGGCAATGCC
CGTGCCGCAGCAGTTCTCACTCAACCAGAACGGCCTGGTTAACGCAGCAGATAACTACCA
GAACGCGGGCTGGCGCACCTTTTTTGTTGATAATCAGGTGAAGACGCTGATTAGCGAGGC
GCTGGTGAATAACCGGGATTTGCGCATGGCGACGCTGAAAGTGCAGGAAGCGCGGGCGCA
ATATCGTCTGACCGATGCCGACCGCTACCCACAGCTCAATGGCGAGGGCAGCGGCAGCTG
GAGCGGCAATCTTAAAGGCGATTCAGCCACGACGCGGGAGTTCTCGACTGGCCTTAACGC
CAGCTTTGATCTCGATTTTTTCGGTCGCTTAAAGAACGTGAGCGAAGCCGAGCGACAAAA
TTATTTAGCCACTGAGGAAGCCCAGCGCGCGGTGCATATTCTGCTGGTTTCTAATGTCGC
GCAAAGCTATTTCAATCAGCAGCTGGCGTATGCGCAATTGCAAATAGCCGAAGAAACGCT
GCGTAATTATCAGCAGTCATATGCGTTTGTCGAAAAACAACTGTTGACCGGTAGCAGCAA
TGTTCTGGCGCTGGAACAGGCTCGCGGGGTGATTGAAAGTACCCGCAGCGACATCGCTAA
ACGTCAGGGGGAACTGGCGCAGGCGAATAATGCATTGCAACTATTATTGGGAAGCTACGG
CAAGCTGCCGCAAGCGCAGACAGTAAACAGCGACAGCCTGCAAAGCGTTAAATTACCGGC
GGGCTTGTCGTCGCAAATCTTATTGCAGCGCCCGGATATTATGGAAGCTGAACACGCGTT
AATGGCGGCTAATGCCAATATTGGGGCCGCACGCGCGGCATTTTTCCCATCTATAAGCCT
GACCAGCGGAATATCAACCGCCAGCAGCGATCTGTCGTCATTATTTAACGCCAGCAGCGG
GATGTGGAATTTTATTCCTAAAATTGAGATCCCCATTTTTAATGCCGGACGCAACCAGGC
CAATCTGGATATCGCCGAAATTCGCCAGCAGCAGTCGGTAGTGAATTATGAGCAGAAAAT
CCAGAACGCCTTTAAAGAAGTGGCAGATGCGCTGGCATTACGTCAAAGCCTGAACGATCA
AATCAGCGCCCAGCAGCGTTATCTGGCGTCGCTGCAAATTACTTTGCAACGGGCGCGGGC
ATTATATCAGCACGGCGCAGTCAGTTATCTGGAAGTGCTGGATGCCGAGCGTTCTTTATT
TGCAACCCGACAAACCTTACTTGACCTGAATTATGCCCGTCAGGTCAACGAAATTTCTTT
ATATACCGCACTTGGTGGCGGTTGGCAGCAATAATTTTTAACTCCAGGAGAGAATAAATG
AAAAAAGCACTGCAAGTCGCAATGTTCAGTCTGTTTACCGTGATTGGCTTTAATGCCCAG
GCTAACGAACATCATCATGAAACCATGAGCGAGGCACAACCACAGGTCATTAGCGCCACT
GGGGTGGTAAAAACCATTGATCTGGAAAGCAAAAAAATCACCATCCACCACGATCCAATT
ACCGCGGTGAACTGGCCGGAGATGACCATGCGCTTTACCATCACTCCGCAGACGAAAATG
AGTGAAATTAAAACTGGCGACAAAGTGGCGTTTAATTTTGTCCAGCAGGGCAACCTTTCT
TTATTACAGGATATTAAAGTCAGCCAGTAACCCAGGTTTAATGAGATGAAAAAAATCGCG
CTTATTATCGGCAGCATGATCGCGGGCGGTATTATTTCTGCGGCAGGTTTTACCTGGTTT
GACCGGGCTGAACCGCCCGCAGAAAAAACGTCGACCGCAGAACGTAAAATCTTATTCTGG
TACGACCCGATGTATCCCAATACGCGGTTCGATAAACCAGGTAAATCGCCGTTTATGGAT
ATGGATCTGGTGCCGAAATATGCCGATGAAGAGAGTTCTGCGTCTGGTGTGCGCATTGAC
CCGACTCAGACGCAGAATCTGGGGGTGAAAACGGCTACCGTCACGCGCGGACCGCTGACT
TTTGCCCAGAGTTTCCCGGCGAATGTCAGTTACAACGAGTATCAGTATGCCATTGTGCAG
GCTCGCGCTGCCGGGTTTATCGACAAGGTGTATCCGCTTACCGTGGGCGATAAAGTACAA
AAGGGCACACCGCTTCTCGACCTGACCATTCCCGACTGGGTGGAAGCGCAGAGTGAGTAT
TTACTGCTGCGCGAAACCGGCGGTACGGCGACCCAGACTGAAGGCATTCTTGAGCGGCTG
AGACTGGCGGGAATGCCGGAGGCGGATATTCGCCGCCTGATCGCCACGCAAAAAATACAG
ACTCGCTTTACGCTCAAAGCGCCCATTGATGGCGTGATCACCGCGTTTGATCTGCGCGCG
GGAATGAATATCGCCAAAGATAACGTGGTCGCGAAAATTCAGGGTATGGACCCGGTGTGG
GTCACTGCTGCGATCCCGGAGTCCATCGCCTGGCTGGTGAAAGATGCCTCGCAGTTTACG
CTCACCGTTCCGGCGCGACCTGATAAAACACTCACCATCCGCAAATGGACGCTACTACCT
GGCGTGGATGCCGCGACCCGCACGTTGCAGCTGCGTCTGGAAGTCGACAACGCCGACGAG
GCGCTAAAACCGGGAATGAACGCCTGGTTGCAACTCAACACCGCCAGCGAACCGATGCTG
CTCATTCCGTCACAGGCGCTGATTGATACCGGCAACGAACAGCGGGTGATTACCGTTGAT
GCCGACGGGCGCTTTGTACCGAAACGCGTTGCCGTTTTCCAGGCATCGCAAGGCGTCACC
GCGTTACGCTCTGGTCTGGCGGAAGGTGAAAAGGTGGTTTCCAGCGGCCTGTTCCTGATT
GATTCCGAAGCCAATATTTCTGGCGCACTGGAGCGGATGCGCTCTGAAAGTGCTACCCAT
GCACATTGAGGGAATAACCAATGATTGAATGGATTATTCGTCGCTCGGTGGCGAACCGTT
TTCTGGTGCTGATGGGCGCGTTATTTCTGAGTATCTGGGGCACCTGGACCATCATTAATA
CGCCAGTGGATGCGCTGCCGGATCTCTCCGATGTGCAGGTGATTATTAAAACCAGCTATC
CCGGTCAGGCACCGCAAATCGTTGAAAATCAGGTGACTTATCCGCTAACCACCACCATGT
TGTCGGTGCCTGGCGCGAAGACTGTGCGCGGTTTTTCGCAGTTTGGCGACTCTTATGTGT
ATGTCATTTTCGAAGATGGCACCGATCCGTACTGGGCGCGCTCGCGGGTGCTGGAGTACC
TCAACCAGGTACAGGGTAAGCTGCCTGCGGGAGTCAGCGCCGAGTTGGGGCCAGATGCCA
CGGGTGTTGGCTGGATCTATGAATATGCACTGGTGGATCGCAGCGGTAAGCACGATCTGG
CCGATTTACGCTCATTGCAGGACTGGTTTCTCAAATATGAGCTGAAAACCATTCCTGACG
TTGCGGAAGTGGCGTCGGTAGGCGGTGTGGTGAAAGAGTATCAGGTGGTTATCGATCCTC
AGCGCCTGGCGCAATATGGCATCAGTCTCGCCGAAGTAAAAAGCGCGCTGGATGCTTCAA
ACCAGGAAGCGGGCGGTTCGTCGATCGAACTGGCGGAAGCGGAATATATGGTGCGAGCCA
GCGGCTATCTGCAAACGCTCGACGACTTTAATCACATCGTTTTAAAAGCCAGTGAAAATG
GCGTGCCCGTTTATCTGCGTGATGTTGCGAAGGTCCAGATTGGCCCGGAAATGCGCCGGG
GCATTGCCGAACTGAACGGCGAAGGCGAAGTGGCGGGCGGGGTGGTGATCCTGCGCTCCG
GCAAAAACGCCCGAGAAGTGATCGCCGCCGTGAAAGACAAACTGGAAACGCTGAAAAGTA
GTCTGCCGGAAGGCGTGGAGATAGTTACAACATACGATCGCAGCCAGCTCATTGACCGCG
CCATCGACAACCTCAGCGGCAAGTTGCTGGAAGAGTTTATTGTGGTGGCGGTAGTCTGTG
CGCTGTTTCTCTGGCATGTGCGCTCGGCGCTGGTGGCGATTATTTCGTTGCCGCTGGGGT
TGTGTATTGCTTTTATTGTCATGCACTTTCAGGGACTGAACGCCAATATTATGTCGCTGG
GCGGTATTGCTATTGCCGTCGGGGCGATGGTCGATGCCGCTATCGTCATGATCGAGAATG
CGCATAAACGGCTGGAAGAGTGGCAGCACCAGCATCCTGACGCCACGCTGGATAATAAAA
CGCGCTGGCAGGTGATCACCGATGCATCTGTTGAAGTGGGGCCGGCGCTGTTTATCAGTC
TGCTGATTATCACGTTGTCGTTTATCCCGATCTTCACCCTGGAAGGGCAGGAAGGGCGTC
TGTTTGGCCCGCTGGCGTTCACCAAAACGTATGCGATGGCGGGTGCGGCGCTGCTGGCGA
TCGTAGTGATCCCTATCCTGATGGGCTACTGGATCCGTGGCAAAATTCCGCCGGAAAGCA
GTAACCCGCTCAATCGCTTTTTGATTCGTGTTTATCATCCGCTGTTGCTGAAAGTACTGC
ACTGGCCGAAAACCACGCTGCTGGTGGCAGCGCTTTCGGTGCTGACGGTTCTCTGGCCGC
TCAATAAAGTTGGCGGGGAGTTTTTACCGCAGATCAATGAAGGTGACTTGTTGTATATGC
CATCGACGCTGCCGGGGATTTCCGCAGCAGAGGCGGCGATTATGCTGCAAAAAACCGACA
AGCTGATTATGAGCGTACCTGAAGTGGCGCGGGTATTTGGCAAAACCGGCAAAGCGGAAA
CCGCCACCGATTCTGCTCCGCTGGAGATGGTAGAAACGACCATCCAGCTTAAGCCACAAG
AGCAGTGGCGGCCAGGCATGACGATGGACAAAATCATCGAGGAACTGGATAACACCGTGC
GGCTGCCGGGGCTGGCGAATCTGTGGGTGCCGCCAATTCGTAACCGTATCGATATGCTCT
CGACTGGCATTAAAAGCCCCATCGGCATTAAAGTTTCCGGTACTGTGCTGGCGGATATCG
ACGCGATGGCTGAGCAAATTGAAGAAGTGGCACGAACGGTGCCAGGCGTAGCTTCTGCGC
TTGCTGAGCGTCTGGAAGGTGGGCGCTATATCAACGTTGAGATTAACCGTGAAAAAGCCG
CGCGTTACGGTATGACGGTGGCGGATGTGCAATTGTTTGTGACTTCTGCGGTGGGCGGGG
CGATGGTTGGCGAAACGGTGGAAGGGATTGCCCGTTATCCAATTAATCTGCGTTATCCGC
AAAGCTGGCGCGATAGTCCGCAGGCGCTGCGCCAGTTGCCGATCCTGACGCCGATGAAGC
AGCAAATCACCCTGGCAGACGTGGCCGACGTTAAAGTCTCTACCGGACCGTCGATGCTGA
AAACCGAGAATGCGCGCCCGACGAGCTGGATTTATATCGATGCCCGCGATCGTGACATGG
TGTCGGTGGTTCACGATCTGCAAAAAGCGATAGCTGAAAAAGTACAGTTAAAACCGGGCA
CCAGCGTGGCATTCTCCGGGCAGTTCGAGCTACTGGAACGCGCCAACCATAAGCTGAAAC
TCATGGTGCCGATGACGCTGATGATCATCTTCGTGCTGTTATATCTGGCGTTCCGTCGGG
TGGGCGAAGCGTTGCTGATTATCAGCAGCGTACCGTTTGCGCTGGTGGGCGGCATCTGGT
TGCTGTGGTGGATGGGCTTTCATCTTTCCGTGGCGACGGGCACCGGTTTTATTGCCCTCG
CCGGGGTTGCCGCCGAATTTGGCGTGGTGATGCTGATGTATTTACGTCACGCCATAGAGG
CCGAGCCGTCGTTGAATAATCCGCAAACATTCAGCGAGCAGAAGCTGGATGAGGCGTTGT
ATCACGGCGCGGTCCTGCGCGTGCGCCCGAAAGCGATGACGGTGGCGGTGATTATCGCTG
GTCTGCTGCCGATTCTGTGGGGAACGGGAGCAGGTTCAGAGGTGATGAGCCGGATTGCCG
CGCCGATGATTGGCGGCATGATCACCGCGCCTTTGCTATCGCTGTTTATTATCCCGGCGG
CATATAAGCTGATGTGGCTGCACCGACATCGGGTACGGAAATAAAAGCAGGATACCCGGT
TTAACCGTGTGGATTGTGTCTTGCGACGATGGGCACTAAATGTTAAAAGGTGCCCCTCAA
CAAAAAAGACACACAGGGGAAAGGCGTGAAAAACGCGTCAACCGTATCGGAAGATACTGC
GTCGAATCAAGAGCCGACGCTTCATCGCGGATTACATAACCGTCATATTCAACTGATTGC
GCTGGGTGGCGCAATTGGTACTGGTCTGTTTCTTGGCATTGGCCCGGCGATTCAGATGGC
GGGTCCGGCTGTATTGCTGGGCTACGGCGTCGCCGGGATCATCGCTTTCCTGATTATGCG
CCAGCTCGGCGAGATGGTGGTCGAAGAGCCGGTATCTGGTTCATTTGCCCACTTTGCCTA
TAAATACTGGGGACCGTTTGCGGGCTTCCTCTCTGGCTGGAACTACTGGGTGATGTTCGT
GCTGGTGGGAATGGCAGAGCTGACCGCTGCGGGCATCTATATGCAGTACTGGTTCCCGGA
TGTTCCAACGTGGATTTGGGCTGCCGCCTTCTTTATTATCATCAACGCCGTTAACCTGGT
AAACGTGCGCTTATATGGCGAAACCGAATTCTGGTTTGCGCTGATTAAAGTGCTGGCGAT
CATCGGTATGATCGGCTTTGGCCTGTGGCTGCTGTTTTCTGGGCACGGCGGCGAAAAAGC
CAGTATCGACAACCTCTGGCGCTACGGTGGTTTCTTCGCCACCGGCTGGAATGGGCTGAT
TTTGTCGCTGGCGGTAATTATGTTCTCCTTCGGCGGTCTGGAGCTGATTGGGATTACTGC
GGCTGAAGCGCGCGATCCGGAAAAAAGCATCCCGAAAGCAGTGAATCAGGTGGTGTATCG
CATCCTGCTGTTTTATATCGGTTCACTGGTGGTTTTACTGGCACTCTATCCGTGGGTGGA
AGTGAAATCCAACAGTAGCCCTTTTGTGATGATTTTCCATAATCTCGACAGCAACGTGGT
AGCTTCTGCGCTGAACTTCGTCATTCTGGTAGCATCATTATCGGTGTATAACAGCGGGGT
TTACTCTAACAGCCGCATGCTGTTTGGCCTTTCTGTGCAGGGTAATGCGCCGAAGTTTTT
GACTCGCGTCAGCCGTCGCGGCGTGCCGATTAACTCGCTGATGCTTTCCGGAGCGATCAC
TTCGCTGGTGGTGTTAATCAACTATCTGCTGCCGCAAAAAGCGTTTGGTCTGCTGATGGC
GCTGGTGGTAGCAACGCTGCTGTTGAACTGGATTATGATCTGCCTGGCGCATCTGCGTTT
TCGCGCGGCGATGCGACGTCAGGGACGTGAAACACAGTTTAAGGCGCTGCTTTATCCGTT
CGGCAACTATCTCTGCATTGCCTTCCTCGGCATGATTTTGCTGCTGATGTGCACGATGGA
TGATATGCGCTTGTCAGCGATTCTGCTGCCAGTGTGGATTGTATTCCTGTTTGTAGCGTT
TAAAACGCTGCGTCGGAAATAAGGCATTCACGCCGTATCCGACAAAATGATGTCAACCAT
CCGAAACCGCTCTCATCCATTCGATAAGAGCGGTTTTTTTAATTACTGCTTAAATGCACC
CGCCAGAGAGCGAATATCATTGCCGGTTGGCGACTGATGAAGTCGCAGACCAAACTCTTC
GACAATCGCAAATATGTGATCGAATATATCAGCCTGAATGCTTTCATATTCCAGCCACAC
CACGGTATTAGTAAACGCGTAGATCTCAAGCGGTAAACCGTTATCGCCCGGAGCTAATTG
GCGCACCATTAAGGTCATATCTTTGCGAATCCGCGGATGATTCCGCAGATATTCGTTCAG
ATAGGCACGAAAGGTTCCAATATTGGTCATTCGGCGCAGGTTTAATACCGACTCCGTAGA
ACCTTGCTGGCGATTCCACTCATTAATTTCCTTGTGGCGGCTGGTTAAATAAGGTTTTAA
CAAATGCGCTTTATTCAGACGTTGCATTTCGTCTTCATCAAGAAAACGAATACTGGTGAC
ATCAATACTGATACTGCGCTTAATACGTCGCCCGCCAGATGCTGACATCCCGCTCCAGTT
TTTAAAGGAGTCAGAGACCAGAGACCAGGTGGGAATAGTGGTAATGGTATTGTCCCAGTT
ACGCACTTTGACGGTGGTTAACCCAATATCGATCACCGCGCCATCCGCGCCGTATTTCGG
CATCTCCAGCCAGTCGCCCAGTTTCAGCATATCGTTCGCGGAAAGCTGAATACCTGCCAC
CAGACCAAGAATCGGATCTTTAAATACCAACATCAGCACGGCAGCCATTGCACCAAGACC
GCTGATCAGAATCGCTGGCGACTGACCAATCAGCAGCGAGATCATCAAAATGCCGACCAG
AATCGCGCCGATCAGTTTAATCCCCTGAAATATCCCTTTCAGCGGTAACTGAGATGCCGC
CGGGAATTTCTGCGCCAGATTCAAAATAACATCCAGCAACGAGAAGACTGAAAGCAGCGC
ATACATCATGATCCACAACTGCGCGCAGGTAGTCAGAATATCTGCCGCTTCGGTGCCTTT
TTGCAGCCAGAATACCGCCTGAATATTGACGATAATCCCCTGCAGGGTAAAAGCTAAACG
GTGGAAGAGTTTATTCTGGGTAATGATTTGCAACCATAGCCGTGAACTGGCGATGGCACG
TTTTTCGAAGGTCCGCAGTACCACCCAATGCAAAAAAATATGCACCACGACGGCGGTCAG
AAAAATAATACCGAAAATCATCACCATTGAGGTGGTGTGATCAATCTCAATACCCGCTAA
ATCTTCAACCTGGGATATTAAATCCTGCATAACGTCTCCTTTATACAACAGCAGCCTATG
ATGACGGCTGAAACAGGGTTATGCAAATCAGGAGAATCTGAGGGGAAATAGCCGGGCAGA
TGCCCGGCAAGAGAGAATTACACTTCGGTTAAGGTGATGTTTTGCGGCAGACGAGATTTC
GGCAGCGTAGCGTTAAAATCTTCAACGCTGTGATGACCCACCGGAACAACCACCAGACTG
GTGTAGCCTTTCTCTTTCAGACCAAATTCTGCATCGAGGATTGCGGCGTCAAAACCTTCG
ATGGGTACCGCGTCCAGACCCAGCGCCGCCACGCCGAGCAGGAAGTTGCCGACGTTGAGA
TAAACCTGTTTTGCCATCCACTCTGCATCATCATGCAGATCTTTACGGTGCATATCGGCG
AAGAACCTGCGACCTTTATCGTTCGCGGCTTTCGCTTCCGGCGTGGCAAAGCGGCCATCG
GCATCTTCCTGGTCAACAACCAGCTTCAGCCAGGCATCGTCCATCGCGGTTTTTGCACAG
AACACCACAACGTGCGAGGCATCAAGCATTTTACGCTCGTTGAACACGTAATTACCGGCA
GCGGATTTGGCAACACGCGCTTTACCTTCTTCCGTGCTGGCAACAATAAAATGCCACGGC
TGGGAGTTGGTGCTGGATGGGCTGTATTGCAGGAGAGTTTTGATCTGCTCGGCCTGTTCC
GGGGTTAGTTTTTTGCTGGCATCAAATGCCTTAGTGGAATGACGCTTTAAGGCGACAGAA
ATGATATCCATAAAGACTCCATGTGAAAGTAATTTTGCGTGCCAGCAGATTACAAGGTTC
AACGAGAAATGGTAAGCGAGAAAAATGCGCTATAGATTCCCGCTTTAGCCTGGACGCACT
CTTTTTTGATCGCGTTTAGCCAGACCATCAACCACCAGATTCCACGAATCGTTGATCAGA
TCGCGAAGTAACGCTTCGGAGATTTCCTCTCCGGGATACACCGAAATCCAGTGCTTTTTA
TTCATGTGATACCCTGGCTTAATGCTCGGATATATTTGCTGATTTAACAGGGATTTTTGT
GGATCGGACTTCAGATTGATAAAGGGGACGCCGCGCAGCTCCGACGACAGCATAAAAATC
TTGCCGCCAATTTTAAAAACATCGAACTCCGGGCCAAAAGGCCAGCAAAGCTCGACAAAG
GGTAACTCAAGGGCCAGGCGTTTCGCCGTTTCGTGCAGTGATTGCTTATCCATAAACGTT
CCTTTAGGCGAAGGAGAATAAGCAAAGTATGCCGCGAAGTACGGCGATAATCGACGTTTA
ATCCGCCAGCGAGAACCAGCGTCGCCAGATAAAGCGCAGAACAAAATACTCAATAGCGCC
CAGCACTAAAAACCACAGACAAAACAATAAAGTGTAAAGCTGGCTAAGATCCATCAGATG
GAACATGGTCACCAGTTTTTGTGCCAGCGTCAGCCCCAGTGCGGGGGCGGGTAGCAGCAG
GCAAGAAAGGAAAGCCATCAGCAAAATGCCTGCTGCGGTGGTCAAGGTTTCTAAAGGGTG
TTTCATAACATTGTTAAATGTAAGTTAAAACACCATTGTCAGGGATATTCTTCTGTAAGG
CAATTCCCGGCTTAGTCACCAGCCCAGATCTCACAATGCTTTTTCACCAGCCCAATCAGC
GAGCCGCCATCGGCGACGAAATCGCGCATCAGCTGCGCTTCATTCAGACCGCTGACGACC
TGGCGATGCAGGGCCTCAATCGCACTCGATGCACCCATTTTATGTGCAGAAGGGACGATT
TTTTCCAGTAAACGCAAGGTGTCTTCCGTTAGTGACCGACGATCGCCAGTATGCGGATCG
GTAATGACGCCTTCCAGCCCATAGCGACAGGCCTGGAAACGGTTGAATTTATACAGCAGG
TAATCTTTCTCCTGATGTTTAAACGGGCGTTCCGTCAGTAACCAGTGGGCGGTAGCCTGA
ATCAATCCTGCCATATTTACCGCATGGCTAAGGGTTAACGGGGTATCCATTACCCGAACC
TCCACCGTGCCAAAATGAGGACTGGGGCGAATATCCCAGTGCAGATCTTTAATGCTGTCG
ATCATCGTGGTGTAACTCAGGCAGCGAAACAGGGCTTCAAATTGTTGCCAGTTACTGACC
CACGGCATCGGGCCATTATCGGGAAAGGCGGAAAAAATATTCGGTCGTGAGGAGGCAAAA
CGCGTATCCGTTCCTTGCATATATGGTGACGCGGCGGAAAGGGCGATAAAGTGCGGCACA
AACCGTGACAGGCCGTGCAGCAAATAAATGGCATCATCGCCACTGGCGCAACCAACATGG
ACATGCTGACCAAAAACGGTCGCCTGTTGAATGAGATAACCAAAGTTTTCCAGCGTTCGT
TGATAGCGTTCGTTATCGCATACCTCCTGACGTTGCCATTTCTGAAACGGGTGCGTGCCA
CCGCCGCAAATTTCCAGATGATGATCTGCGGCTGCCTGCAATACGACTTTCTGCATCGCT
GAAAATTGCCCGGCAGCCTGGTTGATATCACGGCAAACATCCGTCGCCAGCTCCAGCATA
CTTTCGGTGATATCGTGCTTTACCTCTCCGGCCGTGATCTTATTTTTAACCGCGTCAATC
AGCATTGAAGAGTCCTGGCTTAAGTCATAGCCCGGCGGATTAACCACCTGCATTTCCAGT
TCAATACCGAGGGTAAAAGGTTCAGAAACATGAAAATCGGGTAATGGCATAGGTTTCTCT
TATGTTGGCGTTTTCTATTCAGTATAGAAGTGGGAGCGACTGGGCGAGATGCGGAAGTTC
TGGAATGTTTCTTTTTTTGATGATGGTGACTGAAGCAAATTGGCTACATTTTGCAATATG
ACAAGTTATGGCAGTGCGGACTGGTGGCGAAGAATTTTGACGATTGAGGCATGCAGAAAA
AAACGGGTTCAGCTTCAGTTGATCAAATGAGGATTGAGAAGTCCGAAACAGGACTTACTG
TATAAATAAACAGTTATTTTGCTAAGGAAGGGTAAGATAACGGCGGGTGCCTGAAGCTTT
CCGGTTTCAGGTTTACTCTGAGGTCTGGAAAGATGAAGCCCCAGGACGATATTTCTATCA
ACCCTGGGGCTGCCACTCCAAACCCAAACAATTTGGATGGTAGTCCCTTCTTCGCATGGA
GGCAATATAAACATGCTGACGAAATATGCCCTTGTGGCAGTCATAGTGCTGTGTTTAACG
GTGCTGGGATTTACGCTTCTGGTCCGCGACTCGCTGTGTGAGTTTACGGTGAAGGAACGT
AATATTGAGTTTAAGGCTGTTCTCGCTTACGAACCGAAGAAGTAGCCGTTGTGCGGGGAG
CAATCCCCGCATATCCGGTTGTCAGGTCAGGATGGTAAGGCACCTGCTTTACACTTTCGC
CCGCGGTCAGTAATGGCTGCGGGCGAATCGTACCAGATGTTGTCAATTAATCGTGTTGGC
ACAGCGTTATGACTATTTTTTCTTTTATCTGCCAGTGCACAGCAAACTGCTCATCCTCTA
GTCGAATGATGATCTGCTGTTTATTCCAGCTAATTATCTGATAATCCAGAAAACCTTGAG
CGGCCTGTATCTTGCTTGCCTTAAATGCGCTCTCTTTGGCGGAAAATGCCAGTGTCAGCG
CCAGAGAAAAGGTTAAACCGCATTCTGCGAGTCGCTCGTGTTCTGCTGGTGTAATAATGT
TGTCTGTCAATTCTGCCGCTGTTTGCGCAGAAAAAATTTCTTCAATATCAATGCCAATCG
GTTGACGAGATACCACGGCTAATGCCGTAGCCCCACAGTGGCTAATACTGCCGTATACCC
CCGCAGGCCACACAGGTTGGCGTAGCTCGCCGATTGCGGGCACACATTTATAGCCATATT
CCCGCAGCGCATAAACTGCAGCGATCCGTCCGGCTAAATGCTCTGTTTTACGTTTACGTC
CAGCGTGTTGCAGTTGCGCGTAGTGTGGCAGCCAGAGTAAATCCTGCTCACAAAAACTCG
CCGGATCGAACTTAACAAAATGCAGCGTATTTCCGGCAAAGGGGAGGGCGGTATGCGTAG
TTTTCATGTCGACCATATTAGAGACTGATGACAAACGCAAAACTGCCTGATGCGCTACGC
TTATCAGGCCTACGTGGTCCTGCAATATATTGAATTGGCAAGATTTTTGTAGGCCGGATA
AGGCGTTCACGCCGCATCCGGCATGAACTACGCGCACTTTGTCAACAATCTGACGTTAGC
ATCAGAAGTGAGTATTAATGCTCATATACCACGTACGTCCCGGCTCGTTATAGGTATACG
CCCCGGCACCGGCGATATAGTTGGCTCCTGCCAGATCGCCCGTGGTCTGGGCATTACCTG
CACGCCACAAACGTTTGTCGAACAGGTTGTCCACGCCGCCGGTCAGACTGACATTCTTCG
TCACATCCCAGGTCGCGCTCAGACCCACAATGCTGTACGGACTGATTTCTTTGGTTTCCG
GTCCAACCGCTGGCTGACCTTTATAGTTGTACTTCTTCGGCTGCTGCTTGCCGTACCAGG
TGAAGGTTGTTTGCATCGACAAATCTTCCCGTGCCTGCCAGCTCAGCGTTGAGTTCAACG
TATACTCCGGGATGATCGACAAACGGTCGCCCGTGGTTTTGTTTTCACTCTTCAGCATAT
AAGTGATGTTATTGGTCCACATCACCGTTTCGCTAACCGGTACGTTTAACGATCCTTCCA
GACCTTCAACCACCGCTTTCGGTACGTTATCCCACTGATAGAGATCGGTGCCGACTGCGT
TTTGCCCTACAGCCACATAGCCCGCTTCAATCTTATTGCGATAATCGTTACGGAACCAGG
TCACACCCGCCAGCCAGCCGTCGCGTTTGAACTCCAGACCAATCTCTTTGTTGATGCTGG
TTTCCGCTTTCAGGTCATCATTACCTTGCAGATAGCAGCCGCCCGCGCTGGCATAGCAGC
CCTGACCTTTACTGTAGAGAATGTAGTTTGGGTTAGTCTGGTACAGACTCGGCGCTTTAT
AAGCACGGGCAATGCCCATTTTCAGCGTGAAGTCATCGCCTAAACCTTGCGATATGTTTA
GAGCCGGACTCCAGTTATTGCCAACAATGCTGTGATGATCGAAACGCAGCCCCGGCGTTA
CGATGGTGCTGTCAGTCAGCTCCATATTGTTTTCGGCAAACAGCGAGAAAATTTCTGCTT
TTGAATACGGGCTACGGTCGGTGGCACTCACGCCATCAATAGCGCCGCCGGTATTCGTCC
CGGTGAGCGCCTGGGTGTTGGAACTCAAGTCCTTCATCCGCTGCTGATTCCACTCCGTAC
CCAGCGTCAGCGTCTGGTTAACGAGGAAATCAATCGGCAGGTTAACTTCGCTGTGCAGCA
TCACGTCATCGAGATCGATATCGACGAAATCCTGTGTCGCTTTTTCGTTAAATTTCCCTT
CGGTACCGCCCGCCAGACCTTCCGGAATACGCGAGTTACGGGTGTGTTCGTACTGCACCC
AGTTGCTGGTGGTCACGCCGTTATCCCAGCCGCCGTTCCAGGTCAGCGAGTAGTTCTGGC
GATACAGACGGTTGGTTTCATCGCCATATTTCGAGCGGGTATAGGAGTCAGAGTTGGTGT
TCTGGGTATCGCCCGCATACAGGTTACCCTGGCGGCTGTAACCTGCTTCCAGTTCCAGCG
ATTGTAATGGTGCGAAGTCCCAGCGCACCACGCCGTTAATATCTTTATTGATCACCCCTT
CGCGCCCGGCTGGTAACGTCGTGGCATACGTTCCGGCACGCGCGGACTGATGGCCCTGGT
TGATATCCCACGCGTCAGCCTGAGTTTTGTCGAGGTTGCCATACAAGCGGAAGCTGAATT
CGTCGCCCAGCGGACCGGTGAGGCTAAAGTTAGTGCGTTTGGTGGCACCTTCCTCTTTAT
GTTCTGGCGCATTGAAATATGCGTCCCACGAGCCGTGCCACTCACCACTGCCTTTTTTGG
TAATGATGTTAACCACGCCGCCCGCCGCGCCGTTGCCATAACGCGCAGCTGCCGGACCAC
GCAGAACTTCAATACGTTCAATCATTTCAGGTGGCACCCAGGAGGTATCACCACGGGTAT
CGCGCTCGCCACGCCAGCCCTGACGCACCGAGTTACGGCTGCTTACCGGCTTGCCGTCAA
TCAAAATCAGCGTGTTTTCCGGACCCATGCCGCGAATATCAATCTGTCGGTTATTCCCAC
GCTGACCACTGGTGGAGTTACCGGTCAGGTTAACGCCTGGCATGGTACGGATGATCTCCG
ACACATCGCGGGCAACCGGGTTTTTGCGGATTTCATCTGCGGTGATGGTCGAAACGCCAG
GTGCCTGCAAGTTCTGCTCGGCGGCGGTAACGACAATGGTATCGTCATGTGAAACAGGAG
TATCGGTTGGCTCTTGTGCCTGTGCTACCCCATAAATCCCCAGATTGACCAACAAGGCCA
GGGAATGAATCTTCTTGTTCATTGTTTTATTCCTGCATTTTTGCCACGAATTGCAACTGT
CGGGCATGGTCGTCATCAACACGACGCATCCCGCTACCGCGAAAACCTTTGATCCTGAAA
GACACGCAGTGCAGTTGGTTAATTAATGTCCGCGCTTCCCACGGCGCGCCATTACGCTAT
TGCAAATGCAAATAGTTATCAATAATATTATCAATATATTTCTGCAATCAATGAAAAATT
TCACAGTAAACATGGGGTTATGGTGTGACGGCGTTAAAAGTAGGAAGTGAGAGCTGGTGG
CAGTCGAAACATGGCCCGGAATGGCAGCGTCTGAATGACGAAATGTTTGAGGTCACTTTC
TGGTGGCGTGATCCCCAGGGTTCTGAAGAATACTCGACGATAAAGCGCGTATGGGTCTAC
ATCACTGGTGTGACCGATCACCATCAGAACAGCCAGCCCCAGTCGATGCAGCGAATTGCA
GGTACCAACGTCTGGCAGTGGACGACACAACTTAATGCCAACTGGCGCGGCAGCTACTGT
TTTATTCCCACCGAACGCGTTGACATTTTTTCTGCACCATCCCCCGATCGCCTCGAATTA
CGCGAAGGCTGGCGAAAACTATTACCCCAGGCGATAGCCGATCCGCTGAATCCACAAAGC
TGGAAAGGCGGGCGAGGGCACGCTGTTTCTACACTCGAAATGCCGCAAGCGCCCCTACAA
CCTGGTTGGGATTGTCCGCAAGCGCCAGAAACGCCTGCCAAAGAAATTATCTGGAAAAGT
GAGCGGCTGAAAAATTCACGCCGTGTATGGATTTTTACCACCGGCGATGCAACAGCAGAA
GAACGCCCGCTGGCAGTTTTGCTTGATGGCGAATTTTGGGCGCAGAGTATGCCCGTCTGG
CCGGCGCTAACTTCGCTGACCCATCGTCGGCAACTTCCTCCCGCCGTGTATGTGTTGATC
GACGCTATCGACACCACGCACCGCGCCCACGAACTGCCGTGTAATGCGGATTTCTGGCTG
GCAGTACAGCAAGAGTTATTACCCCTGGTGAAAGATATTGCCCCTTTTAGCGATCGCGCC
GATCGCACCGTGGTCGCCGGGCAGAGTTTTGGTGGGCTTTCCGCGCTGTATGCCGGACTG
CACTGGCCTGAACGCTTTGGCTGTGTATTAAGCCAGTCAGGATCGTACTGGTGGCCGCAT
CGGGGCGGGCAGCAAGAAGGTGTTTTACTTGAGCAACTTAAAGCTGGTCAAGTTAGTGCC
GAAGGTCTGCGCATTGTGCTGGAAGCGGGTATTCGCGAGCCGATGATCATGCAGGCCAAT
CAGGCGCTGTATGCGCAATTACACCCCATAAAAGAATCCATTTTCTGGCGTCAGGTTGAC
GGCGGACATGATGCGCTTTGTTGGCGCGGTGGCTTGATGCAGGGGCTAATCGACCTCTGG
CAACCACTTTTCCATGACAGGAGTTGAATATGGCATTCAGTAATCCCTTCGATGATCCGC
AGGGAGCGTTTTACATTTTGCGCAATGCGCAGGGGCAATTCAGTCTGTGGCCGCAACAAT
GCCTCTTACCGGCAGGCTGGGACGTTGTGTGTCAGCCGCAGTCACAGGCGTCCTGCCAGC
AGTGGCTTGAAGCCCACTGGCGTACTCTGACACCGGCGAATTTCACCCAGTTGCAGGGGG
CACAATGAGCCAGCATTTACCTTTGGTCGCCGCACAGCCCGGCATCTGGATGGCAGAAAA
ACTGTCAGATTTACCCTCCGCCTGGAGCGTGGCGCATTACGTTGAGTTAACCGGAGAGGT
TGATGCGCCACTACTGGCCCGCGCGGTGGTTGCCGGACTAGCGCAAGCAGATACGTTGCG
GATGCGTTTTACGGAAGATAACGGCGAAGTCTGGCAGTGGGTCGATGATGCGCAGACGTT
CGAATTGCCAGAAATTATCGACCTGCGAACCAACATTGATCCGCACGGTACTGCGCGGGC
ATTAATGCAGGCGGATTTGCAACAAGATTTGCGCGTCGATAGCGGTAAACCACTGGTCTT
TCATCAGTTGATACAGGTGGCGGATAACCGCTGGTACTGGTATCAGCGTTATCACCATTT
GCTGGTCGATGGCTTCAGTTTCCCGGCCATTACACGCCAGATCGCCAATATTTACTGCGC
ATGGCTGCGTGGCGAACCAACGCCTGCTTCGCCGTTTACGCCTTTCGCTGATGTAGTGGA
AGAGTACCAGCAATACCGCGAAAGCGAAGCCTGGCAGCGTGATGCGGCATTCTGGGCGGA
ACAGCGTCGTCAACTGCCGCCGCCCGCGTCACTTTCTCCGGCACCTTTACCGGGGCGCAG
CGCTTCGGCAGATATTCTTCGCCTGAAACTGGAATTTACTGACGGGGAATTCCGCCAGCT
GGCTACGCAACTTTCAGGTGTGCAGCGTACCGATTTAGCCCTTGCGCTGGCGGCTTTGTG
GCTGGGGCGATTGTGCAACCGCATGGACTACGCTGCCGGATTTATCTTTATGCGTCGACT
GGGCTCGGCGGCGCTGACGGCTACCGGACCCGTGCTCAACGTTTTGCCGTTGGGTATTCA
CATTGCGGCACAAGAAACGCTGCCGGAACTGGCAACCCGACTGGCAGCACAACTGAAAAA
AATGCGTCGTCATCAACGTTACGATGCCGAACAAATTGTCCGTGACAGCGGGCGAGCGGC
AGGAGAGGAACCGCTGTTCGGTCCGGTACTCAATATCAAGGTATTTGATTACCAACTGGA
TATTCCTGGTGTTCAGGCGCAAACCCATACCCTGGCAACCGGTCCGGTTAATGACCTTGA
ACTGGCACTGTTCCCGGATGAACACGGTGATTTGAGTATTGAGATCCTCGCCAATAAACA
GCGTTACGATGAGCCAACGTTAATTCAACACGCTGAACGCCTGAAAATGCTGATTGCCCA
GTTCGCCGCGGATCCGGCGCTGTTGTGCGGCGATGTCGATATTATGCTGCCAGGTGAATA
CGCGCAGCTGGCGCAGATCAACGCCACTCAGGTTGAGATTCCAGAAACCACGCTGAGCGC
GCTGGTGGCAGAACAAGCGGCAAAAACACCGCATGCTCCGGCGCTGGTTGATGCGAGTTA
CCAGTTTAGCTATCGGGAAATGCGCGAGCAGGTGGTGGCGCTGGCGAATCTGCTGCGTGA
GCGCGGCGTTAAACCAGGCGACAGCGTGGCGGTGGCGCTACCGCGCTCGGTATTTTTGAC
TCTGGCGCTACATGCAATTGTTGAGGCTGGTGCGGCCTGGTTACCGCTGGATACCGGCTA
TCCGGACGATCGCCTGAAAATGATGCTGGAAGATGCGCGTCCGTCGCTGTTAATTACCAC
CGACGATCAACTGCCGCGCTTTAGCGATGTTCCCAATTTAACAAACCTTTGCTATAACGC
CCCGCTTACCCCCCAGGGCAGTGCGCCGCTGCAACTTTCACAACCGCATAACACGGCTTA
TATCATCTTTACCTCTGGCTCCACCGGCAGGCCGAAAGGGGTAATGGTCGGGCAGACGGC
TATCGTTAACCGCCTGTTGTGGATGCAAAATCATTATCCACTTACAGGTGAAGATGTCGT
TGCCCAAAAAACGCCGTGCAGTTTTGATGTCTCGGTGTGGGAGTTTTTCTGGCCGTTTAT
TGCCGGGGCTAAACTGGTGATGGCTGAACCGGAAGCGCACCGCGATCCGCTCGCTATGCA
GCAATTCTTTGCCGAATATGGCGTAACGACTACGCACTTTGTGCCGTCGATGCTGGCGGC
ATTTGTTGCATCGCTGACGCCGCAAACCGCTCGCCAGAGTTGCGCGACGTTGAAACAGGT
TTTCTGTAGTGGTGAGGCCTTACCAGCTGATTTATGCCGCGAATGGCAACAGTTAACCAG
CGTGCCGTTGCATAATCTATATGGCCCGACGGAAGCGGCGGTAGATGTCAGCTGGTATCC
GGCTTTTGGCGAGGAACTGGCAGAGGTGCGCGGCAGTAGTGTGCCGATTGGTTATCCGGT
GTGGAATACGGGCCTGCGTATTCTTGATGCGATGATGCATCCGGTGCCGCCAGGTGTGGC
GGGTGATCTCTATCTCACCGGTATTCAACTGGCGCAGGGGTATCTGGGACGACCCGATCT
GACCGCCAGTCGCTTTATTGCCGATCCTTTTGCTCCAGGGGAACGGATGTACCGTACCGG
AGACGTTGCCCGCTGGCTGGATAACGGCGCGGTGGAGTACCTCGGGCGCAGTGACGATCA
GCTAAAAATTCGCGGGCAGCGTATTGAACTGGGCGAAATCGATCGCGTGATGCAGGCGCT
GCCGGACGTTGAACAGGCCGTGACCCACGCCTGCGTCATTAACCAGGCTGCCGCAACGGG
AGGCGATGCGCGTCAGTTGGTTGGGTATCTGGTGTCGCAATCAGGCCTGCCGCTGGATAC
CACTGCATTGCAGGCGCAGTTGCGCGAAACATTGCCACCGCATATGGTGCCCGTGGTTCT
GCTGCAACTTCCGCAGTTGCCGCTTAGCGCCAACGGCAAGCTGGATCGCAAAGCCTTACC
GTTGCCTGAACTGAAAGCACAAGCGCCGGGGCGTGCGCCGAAAGCGGGCAGTGAAACGAT
TATCGCCGCGGCATTCTCGTCGTTGCTGGGTTGTGACGTGCAGGATGCCGATGCTGATTT
CTTTGCGCTTGGCGGTCATTCGCTACTGGCAATGAAACTGGCTGCGCAGTTAAGTCGGCA
GTTTGCCCGTCAGGTGACGCCGGGGCAGGTGATGGTCGCGTCAACTGTCGCCAAACTGGC
AACGATTATTGATGGTGAAGAAGACAGCTCCCGGCGCATGGGATTCGAAACCATTCTGCC
GTTGCGTGAAGGTAATGGCCCGACGCTGTTTTGTTTCCATCCTGCGTCCGGTTTTGCCTG
GCAGTTCAGCGTGCTCTCGCGTTATCTCGATCCACAATGGTCGATTATCGGCATTCAGTC
GCCGCGCCCTCATGGCCCCATGCAGATCGCGGCAAACCTGGATGAAGTCTGCGAAGCGCA
TCTGGCAACGTTACTTGAACAACAACCGCACGGCCCTTATTACCTGCTGGGGTATTCGCT
GGGCGGTACGCTGGCGCAGGGCATTGCGGCGCGGCTGCGTGCCCGTGGCGAACAGGTGGC
ATTTATTGGCTTGCTGGATACCTGGCCGCCAGAAACGCAAAACTGGCAGGAAAAAGAGGC
TAATGGCCTGGACCCGGAAGTGCTGGCGGAGATTAACCGCGAGCGCGAGGCCTTCCTGGC
GGCACAGCAGGGAAGTACTTCAACGGAGTTGTTTACCACCATTGAAGGCAACTACGCTGA
TGCTGTGCGCCTGCTGACGACTGCTCATAGTGTACCGTTTGACGGTAAAGCGACGCTGTT
TGTTGCTGAACGCACGCTTCAGGAAGGTATGAATCCCGAACGCGCCTGGTCGCCGTGGAT
TGCGGAGCTGGATATCTATCGTCAGGATTGTGCGCATGTGGATATTATCTCTCCAGGGGC
GTTTGAAAAAATTGGGCCGATTATTCGCGCTACGCTAAACAGGTAAATTAATATTATCTA
TAAACCCATAATTACAGGAAATAATTATGGGCTTATCATTTATTTAATTTATAAGTTTGG
TGGATATTTCTCTTAAATAGAGTGAATGTTGCATTCAGTGGAAGGAATTTACAAACTTCA
GCTTCGGATAATTCTCACCAACTGGTAAAGTGAGCGCCGTGGAGATTTCCCCCTATTGGA
CTCATTTTCAGGTTATACCCCATGTCATCAATGAATATTAAACAGGGAAGTGACGCTCAT
TTTCCCGAGTATCCTCTGGCGTCGCCCAGTAATAATGAAATTGATTTACTTAATCTAATT
GAAGTTTTATGGCGGGCCAAAAAAACGGTCATGGCGGTCGTTTTTGCGTTTGCCTGCGCA
GGTTTACTGATCTCTTTCATCCTGCCGCAAAAATGGACCAGCGCGGCGGTTGTCACACCT
CCAGAACCTGTTCAGTGGCAGGCGCTTGAGAAAACATTCACTAAGCTTCGTGTGCTGGAT
CTGGATATCAAAATTGATCGTACAGAAGCATTTAACCTGTTTATCAAGAAGTTTCAGTCG
GTTAGCTTGCTGGAAGAGTACCTGCGCTCAACACCTTATGTGATGGACCAATTAAAAGAG
GCGAAAATCGACGAACTGGATTTGCATCGCGCAATTGTCGCATTGAGCGAAAAAATGAAA
GCGGTTGATGACAATGCCAGTAAGAAAAAAGATGAACCGTCACTGTATACCTCCTGGACG
CTAAGTTTTACCGCGCCAACCAGCGAAGAGGCGCAGACCGTTTTGAGCGGGTATATCGAT
TATATCTCTGCGTTGGTGGTGAAAGAGTCGATAGAAAACGTCCGTAATAAACTGGAGATC
AAAACCCAGTTTGAAAAAGAAAAACTGGCTCAGGACCGCATTAAAACGAAAAATCAACTT
GATGCAAACATTCAGCGCCTCAATTATTCACTCGACATTGCTAACGCGGCAGGAATTAAA
AAGCCCGTTTACAGTAATGGTCAGGCCGTTAAAGATGACCCCGATTTCTCTATTTCTCTC
GGCGCAGACGGTATTGAACGCAAACTGGAAATTGAAAAAGCGGTTACTGACGTTGCGGAA
CTGAACGGTGAATTACGTAATCGCCAGTATCTTGTTGAGCAGCTAACAAAAGCAAATATC
AACGATGTGAATTTTACGCCGTTTAAATATCAGTTAAGCCCGTCATTGCCAGTGAAAAAA
GACGGTCCGGGTAAGGCGATTATTGTGATCCTTTCTGCGATGATCGGCGGGATGGTGGCT
TGTGGTGGCGTGCTGTTGCGCTATGCGATGGCATCCAGAAAACAGGATGCCGTGATGGAA
GAGCACTTAGTTTAAATCTTGGCAGTTGAAGGTGCCGTTCGTCCGAGCGGCACCACGAGC
GGAGTTCCGGCTACCGGATCGTCAATAATCATGCAGCGCAGACCATAAATGCGCTCGATC
AATTCAGCAGTGACAATCTCCTTCGGCGCTCCCTGAGCAACAATTTTCCCTTCCCGCAAT
GCAATCAAATGGCTGGCGTAACGACAGGCCTGATTAAGATCGTGCAGCACCGCCGCCAGG
GTATAGCCTTTCTCGCGGTTCAGTTCGCTTAACAGTTCCAGGAGATCAATCTGATGACTG
ATATCCAGCCAGGTCGTTGGTTCATCGAGCAGCATAATTGCCGTTTCCTGGGCCAGCACC
ATTGCTATCCACGCTCGCTGGCGTTGTCCGCCAGAAAGGGTATCCACGCTTTGATCTGCC
AGATGAGTGATTCCCGTGGCCTGCATCGCTTTCGTTACCGCTTCTTCATCTTCTTTGCGC
CAGCGAGTAAACAGCGGTTGATGCGGGTAACGCCCACGCGCCACCAGCTCCTGCACGGTG
ATATCTCCCGGCGTTGTGGCGTTTTGCGCCAACAGGCCAATCCGGCGTGCAACCTCTTTA
CTGGCGTAATGTTGAATGTGCTCGCCATCCAGCCAGACATGCCCGTGAGCAGGCGTCATC
AGGCGGCTTAAGGTACGCAGTAACGTGGATTTACCGCAGCCATTTGGCCCGATAATTGCC
GTGAAGTGACCATCAGGAATTTCTACAGTCAGATTTTCCGCAACGGTATATTTGCCATAT
CCGAGGGTTAACTGTTCGCCACGCAAACGGGCTACTGATTCGGTCATTTTTTGCGAGACT
CCTGAATTAACAAGACGATAAGGTAAATACCGCCGAGGCTGACGGTAACGACGCCAACCG
GAAGTTGATACGGCATAAACAGTTGTTGGGCGCAGAGATCGGCCGCCAGCAGTAACAGCG
CCCCGCACAGCGCCGCCTGGGTCAGCCCCCAGCGAGCGGTGCCGCTAATGCGTCGGGCAA
TGTGCGGCGCGACTAAAGCAATAAAGGAAATCGGCCCGGCAAGCGCCGTTGCCGCAGCGG
TGAGCACCACTGCCACCAGCATCATTAACAGCCGCGAACGTTCGACGCTGACGCCCAACG
CACACGCGGTATCATCGCCCATTTCCAGCAAGCGCATCCGGCGTACCAGTAAGGCGGCGG
CAATGAGCATCAATATAATGATGGGTGCGGAAGGCGAGGTTTTTGCCCACGTCAGGCCGT
TGAGCGATCCGGCATTCCACAAACCTGCTGTTAGCGCCGTTTCTAAAGACGCTTTCAGCA
ACAGCCAGGTATTAAAGGCCACCAGCATGGCGCGAACGCCGATGCCGATAATAATCAACC
GAAAGGTGTCGATGCCGTTACGCCAGGCGAGCAGCCAGACCAGCAGCGAGGTGACAATGC
CGCCCACCATTGCTGCCAGGGCGATAGCCGTCAGGTCCTGACCAAACAGCACCATCGCCA
CCAGCACGCCGCTCCACGCCCCGGTGTTAAAGCCCATTACGTCAGGGCTGCCGAGCGGGT
TACGCATCAGCGACTGAAAAATCGCGCCGCTGACGCCCAGAGCCGCGCCAATTAACAGCG
CCATCAGCACGCGTGGTAAACGCCATTCGGTGACCACCATCGTCATACTGCGCGGCGCAT
CGCCCATCAGCGCGGCGAATACCTGCGAGGTTTCCAGCGTGACGGTACCGCTGCGTAATC
CCCAGATACCTGCAACCACACAGGCGGTAATTAGCAGCAAACAGGTGATGATTAATCGGC
GAGAGACGTAAATCATGCGCCACCTCGCGTTTTACGTCGCACGAGGAAGATCAGCACCGG
TGCGCCAATAAAGGCACTGACCACAGAAACGCGCAACTCGCCGGGCACAATCACCCGCCC
GATGATATCGGCAAACAGCAGCAGGGCAGGGGTGGCAAGTAGCGTGACGGGCAGCGACCA
GCGATGATCGGCACCCACCAACCAACGTGCCATATGCGGCATCATCAGGCCAATAAAGGC
AATCGGGCCAACTACCGCCGTCGCACTACCACAAAGCACGGTAATCGCCAGCAGACCAAT
CAACTGTGTGCGCGCCACGCGACTACCCAGCGCCGTCGCGGTGTCACTGCCGAGGCTTAA
ACTGTTCAGCGCGCGGCTCAGTAATAGCGCGGTTGCTCCGGCGATCAGCACCGGGATCAG
CACCACTTTTAAGGTATGTAGATTGCGAATATCCAGCGAACCGGCTTGCCAGAAACGCAA
CTGATCGTAGACGTCAGGATTAAGCAGGGCGATGCCGCTGGTCAGCCCTTCCAGCACCGC
CGCCAGTGCCACGCCCGCCAGGGTTAAACGCACCGGACTTAACTGCCCGCCGCCCTGGCT
GCCGGTAAAGGCAACAATCAATGAGGCCACCAGCGCCCCGGCGAAGGCCATCGCCAGTTG
TTCCTGTGCGGAAGAGTAACCAAACAGCGCCGCACCCAGCACAATGGCAAAGCTGGCTCC
GGCGTTCACGCCAAGCAAGCCGGGGTCGGCAAGTGGGTTTCGGGTGAGGGTTTGCATCAG
CGCCCCTGCAAGCCCAAGCGCACCGCCGGCCAGTAAACCGGCAAGGGTGCGCGGCAGTCG
CGCGTCGAGCACGATGGTGCAGTCGGCGCTCTGGCAGGTGCCGGAGATGGCCTCCAGCAC
TACGGAAGCGGGGAGTGATTTTGCCCCAATGAGCAGGCTTAATGCCGTCGCGATAATCAG
TAAGAACAGCAATCCGGGCACGGCAATGGCGCGTGTCACGGCAACAGAACCAGACATACG
AACTTCCATGATAATGAAATTAATTATCGTTATCGATCTTATTTGGATATGTTAGCATGT
GCAGCCTAAGAATAGGTATTTAAAATATTTGATGGCAAGGCATTGTAATGAATAAACAAT
CCTGGCTGCTTAACCTCAGCCTGTTGAAAACGCACCCGGCGTTTCGCGCAGTATTCCTCG
CTCGTTTTATCTCAATTGTGTCTCTGGGTTTGCTCGGCGTCGCGGTGCCGGTGCAGATCC
AGATGATGACGCATTCTACCTGGCAGGTGGGGCTTTCGGTGACGCTGACCGGCGGCGCGA
TGTTTGTTGGCCTGATGGTCGGCGGTGTGCTGGCGGATCGCTATGAACGCAAAAAAGTGA
TTTTGCTGGCGCGCGGCACCTGTGGCATTGGCTTCATTGGACTGTGCCTTAATGCACTGC
TGCCGGAGCCGTCATTGTTGGCAATCTATTTACTTGGTTTATGGGATGGTTTTTTCGCAT
CACTTGGCGTTACGGCGCTACTGGCGGCGACACCTGCACTGGTAGGGCGTGAAAACTTAA
TGCAGGCCGGGGCGATCACCATGTTGACCGTGCGCCTGGGGTCGGTGATTTCGCCCATGA
TTGGCGGTTTATTGCTGGCGACCGGCGGCGTAGCCTGGAACTACGGGCTGGCGGCGGCGG
GCACGTTTATTACCTTGCTGCCGTTATTAAGCCTTCCGGCGTTGCCACCGCCACCTCAGC
CGCGTGAGCATCCGTTGAAATCATTACTGGCAGGATTTCGTTTTCTGCTCGCCAGCCCGC
TGGTGGGAGGGATTGCGCTGCTGGGTGGTTTATTGACGATGGCGAGCGCGGTGCGGGTAC
TGTATCCGGCGCTGGCTGACAACTGGCAGATGTCGGCGGCACAGATTGGTTTTCTCTATG
CGGCGATCCCGCTCGGCGCGGCTATTGGCGCGTTAACCAGCGGGAAGCTGGCACATAGCG
CGCGACCAGGGTTATTGATGCTGCTCTCCACGCTGGGATCGTTCCTCGCCATTGGGCTGT
TTGGCCTGATGCCGATGTGGATTTTAGGCGTGATTTGTCTGGCGCTATTCGGCTGGCTGA
GCGCGGTCAGCTCGTTGCTGCAATACACAATGCTGCAAACGCAAACCCCGGAAGCGATGT
TAGGGCGGATTAACGGTTTGTGGACGGCGCAAAACGTGACGGGCGATGCCATAGGTGCGG
CGCTGTTAGGCGGTCTGGGAGCGATGATGACACCGGTTGCTTCCGCAAGCGCGAGCGGTT
TTGGTTTGTTGATTATCGGTGTGTTGTTATTGCTGGTGCTGGTGGAGTTGCGACGTTTTC
GCCAGACGCCGCCGCAGGTGACAGCGTCCGACAGTTAATGCTTAAAACAGCGCCTTAAGT
CGTTCCAGCACTTGCATGGCGCTGTAGTAATCCAGTCGGAACGTCTCGGTTCCCAGCGCA
TAAACCTGCTTGTTTTGTACTGCAGGCAGGTGCGCGAGCAGCGGATTAGCATAAATAGCA
TCGGCATCTTTCTGATCACCGGCGAACAGGAATAGTGACTCGCCATTTAACCCTGCAGCC
AGATTTTCCCCACCAAGCTGAACGATATCATGACGTTTGCCCTGGCTTTGGCTGGCGTTT
AACCCTGCGGGCAATTTCGCCAACGTAAAGCCGAGTTGTTCCAGCATCTGCCCTTGTGCT
GATTCCGGCGTCCAGAGATTGGCACTGTGTGCAGCGGCGGTATAGACAATGGCAGTGACC
GGCTGCGGCGGTAATTTGATTTGCTCTTTCGCCGCCGCCAGTTGCTTATCAAACTGTGCA
ATCCGCTCTGCCGCTTGTTTCTCATGCCCGGTAATTTCGCCAAGTTGCGTTAACAGCGCC
TGCCAGCTTTTGTCGTCGTAATTGATGATTAATGTTGGGGCGATGGTAGAAAGCTGATCG
TACAGCGCCAGCGCCGAATCCCCGCCAGTTGCGCTAATTAAAATCAGATCCGGCATTTGC
GCGGCAACGGCTTCGGCGCTCGGTTCGCCGATATAGAGCCGTTGCAGTTTGCGTTCTTTC
GCCACCTTGCTCCACTGGCGTAAAAAGCCCTGGTCATCCGCGACGCGGTTATTCGGCGTG
GTCGCGCCGCTGGCAATCACCGGAGCATCAATCGCCAGCAGTGAGCCGGTCAGGGTGACG
CTGGTGGAAACAATACGCTGCGGCTGGCTTTCCAGGGTATGAGTGCCCCGGCTGTCAGTA
ATCTGACGCGGCCAGTCGGCGGCCTGAACTGCGACTATTCCTGAAAGCAAAAGTCCTGTT
AATAGAAGGGCGTTGCGGTAGAGCGGGGCGAGTCTCACAAGTCAGCTTCCTGTTATTAAT
GAAGTTAATGCTTCTCATTTTCATTGTAACCACAACCAGATGCAACCCCGAGTTGCAGAT
TGCGTTACCTCAAGAGTTGACATAGTGCGCGTTTGCTTTTAGGTTAGCGACCGAAAATAT
AAATGATAATCATTATTAAAGCCTTTATCATTTTGTGGAGGATGATATGGATACGTCACT
GGCTGAGGAAGTACAGCAGACCATGGCAACACTTGCGCCCAATCGCTTTTTCTTTATGTC
GCCGTACCGCAGTTTTACGACGTCAGGATGTTTCGCCCGCTTCGATGAACCGGCTGTGAA
CGGGGATTCGCCCGACAGTCCCTTCCAGCAAAAACTCGCCGCGCTGTTTGCCGATGCCAA
AGCGAAGGGCATCAAAAATCCGGTGATGGTCGGGGCGATTCCCTTCGATCCACGTCAGCC
TTCATCGCTGTATATTCCTGAATCCTGGCAGTCGTTCTCCCGCCAGGAAAAACAAGCTTC
CGCACGCCGTTTCACCCGCAGCCAGTCGCTGAACGTGGTGGAACGTCAGGCAATTCCGGA
TCAAACCACGTTTGAACAGATGGTTGCTCGCGCCGCCGCACTTACCGCCACGCCGCAGGT
CGACAAAGTGGTGTTGTCACGGTTGATTGATATCACCACTGACGCCGCCATTGATAGTGG
CGTATTGCTGGAACGGTTGATTGCGCAAAACCCGGTTAGTTACAACTTCCATGTCCCGCT
GGCTGATGGTGGCGTTCTGCTGGGGGCCAGCCCGGAACTGCTGCTACATAAAGACGGCGA
GCGTTTTAGCTCCATTCCGTTAGCCGGTTCCGCGCGTCGTCAGCCGGATGAAGTGCTCGA
TCGCGAAGCGGGTAATCGTCTGCTGGCGTCAGAAAAAGATCGCCATGAACATGAACTGGT
GACTCAGGCGATGAAAGAGGTACTGCGCGAACGAAGTAGTGAGTTACACGTCCCTTCTTC
TCCACAACTGATCACCACGCCGACGCTGTGGCATCTCGCAACTCCCTTTGAAGGTAAAGC
GAATTCGCATGAGAACGCACTGACGCTGGCCTGTCTGCTGCATCCGACCCCCGCGCTGAG
CGGTTTCCCGCATCAGGCCGCGACCCAGGTTATTGCTGAACTGGAGCCGTTCGACCGCGA
ACTGTTTGGCGGCATTGTGGGTTGGTGTGACAGCGAAGGTAACGGCGAGTGGGTGGTGAC
CATCCGCTGCGCGAAGCTGCGGGAAAATCAGGTGCGTCTGTTTGCCGGAGCGGGGATTGT
GCCTGCGTCGTCACCGTTGGGTGAGTGGCGCGAAACGGGCGTCAAACTTTCTACCATGTT
GAACGTTTTTGGATTGCATTAAGGAGTGAGGATGAGCATTCCATTCACCCGCTGGCCGGA
AGAGTTTGCCCGTCGCTATCGGGAAAAAGGCTACTGGCAGGATTTGCCGCTGACCGACAT
TCTGACCCGTCATGCCGCAAGCGACAGCATCGCGGTCATCGACGGCGAGCGGCAGTTGAG
TTACCGGGAGCTGAATCGGGCGGCAGATAACCTCGCCTGTAGTTTGCGCCGCCAGGGCAT
TAAACCTGGTGAAACCGCGCTGGTACAGCTGGGTAACGTCGCTGAATTGTATATTACCTT
TTTCGCGCTGCTGAAGCTGGGCGTTGCGCCGGTGCTGGCGCTGTTCAGCCATCAGCGTAG
TGAACTGAACGCCTATGCCAGCCAGATTGAACCGGCGTTACTGATTGCCGATCGCCAGCA
TGCGCTGTTTAGCGGGGATGATTTCCTCAATACATTTGTTGCAGAGCATTCCTCCATTCG
CGTGGTGCAACTGCACAACGACAGCGGTGAGCATAATTTGCAGGATGCGATTAACCATCC
GGCTGAGGATTTTACTGCCACGCCGTCACCTGCTGATGAAGTGGCCTATTTCCAGCTTTC
CGGCGGCACCACCGGCACACCGAAACTGATCCCGCGCACTCATAACGACTACTACTACAG
CGTGCGTCGTAGCGTCGAGATTTGTCAGTTCACACAACAGACACGCTACCTGTGCGCGAT
CCCGGCGGCTCATAACTACGCCATGAGTTCGCCGGGATCGCTGGGCGTCTTTCTTGCCGG
AGGAACGGTCGTTCTGGCGGCCGATCCCAGCGCCACGCTCTGTTTCCCATTGATTGAAAA
ACATCAGGTGAACGTCACCGCGCTGGTGCCACCCGCAGTCAGCCTGTGGTTACAGGCGCT
GACCGAAGGCGAAAGCCGGGCGCAGCTTGCCTCGCTGAAACTGTTACAGGTCGGCGGCGC
ACGTCTTTCTGCCACGCTTGCGGCGCGTATTCCCGCTGAGATTGGCTGCCAGTTGCAGCA
GGTGTTTGGCATGGCGGAAGGGCTGGTGAACTACACCCGTCTTGATGATAGCGCGGAGAA
AATTATCCATACCCAGGGTTACCCAATGTGCCCGGACGATGAAGTGTGGGTTGCCGATGC
CGAAGGAAATCCACTGCCGCAAGGGGAAGTTGGACGCCTGATGACGCGCGGGCCGTACAC
CTTCCGCGGTTATTACAAAAGCCCGCAGCACAATGCCAGTGCCTTTGATGCCAACGGTTT
TTACTGTTCCGGCGATCTGATCTCTATTGATCCAGAGGGTTACATCACCGTGCAGGGGCG
CGAGAAAGATCAGATCAACCGTGGCGGCGAGAAGATCGCTGCCGAAGAGATCGAAAACCT
GCTGCTGCGCCATCCGGCGGTGATCTATGCCGCACTGGTGAGCATGGAAGATGAGCTGAT
GGGCGAAAAAAGCTGTGCTTATCTGGTGGTAAAAGAGCCTCTACGCGCGGTGCAGGTGCG
TCGTTTCCTGCGTGAACAGGGTATTGCCGAATTTAAATTACCGGATCGCGTGGAGTGTGT
GGATTCACTTCCGCTGACGGCGGTCGGGAAAGTCGATAAAAAACAATTACGTCAGTGGCT
GGCGTCACGCGCATCAGCCTGAAGGAGAGAACACGATGGCTATTCCAAAATTACAGGCTT
ACGCACTGCCGGAGTCTCACGATATTCCGCAGAATAAAGTTGACTGGGCCTTTGAACCGC
AACGTGCCGCGTTGTTAATCCATGATATGCAGGACTATTTTGTCAGCTTCTGGGGCGAGA
ACTGCCCGATGATGGAGCAGGTGATCGCGAATATTGCGGCACTACGCGACTACTGCAAAC
AGCACAATATCCCGGTTTATTACACCGCCCAGCCGAAAGAGCAGAGCGATGAAGATCGGG
CGCTGTTGAATGATATGTGGGGGCCTGGCCTGACCCGTTCGCCGGAACAGCAAAAGGTGG
TGGATCGCCTGACGCCAGATGCCGACGACACGGTGCTGGTGAAGTGGCGCTACAGCGCGT
TTCATCGTTCCCCGCTGGAGCAAATGCTCAAAGAGAGTGGACGTAACCAGCTGATTATTA
CCGGGGTATATGCCCACATTGGCTGTATGACCACCGCAACCGACGCATTTATGCGCGATA
TTAAACCGTTTATGGTGGCGGATGCGCTGGCTGATTTCAGCCGTGACGAGCATTTGATGT
CGCTGAAATATGTGGCCGGACGTTCTGGCCGGGTGGTGATGACCGAAGAATTACTGCCAG
CACCTATCCCCGCCAGCAAAGCGGCGCTGCGTGAGGTGATCCTGCCGTTGCTGGACGAGT
CCGATGAACCGTTCGATGACGACAACCTGATCGACTACGGTCTGGATTCGGTGCGCATGA
TGGCGCTGGCGGCGCGCTGGCGCAAAGTGCATGGCGATATCGACTTTGTCATGCTGGCGA
AAAACCCGACCATCGACGCCTGGTGGAAGCTACTCTCCCGCGAGGTGAAATAATGGATTT
CAGCGGTAAAAATGTCTGGGTAACTGGCGCGGGGAAAGGTATCGGCTATGCTACGGCGCT
GGCATTTGTTGAGGCGGGGGCGAAAGTTACAGGTTTTGATCAAGCGTTTACTCAGGAGCA
ATATCCTTTTGCGACCGAAGTAATGGATGTTGCCGATGCTGCGCAGGTGGCGCAGGTATG
TCAGCGACTGTTAGCTGAAACGGAGCGACTGGACGTGCTGGTCAATGCGGCGGGAATTTT
GCGCATGGGCGCGACCGATCAGCTCAGTAAGGAGGACTGGCAGCAGACTTTTGCGGTCAA
TGTCGGCGGTGCGTTTAACCTGTTCCAGCAGACCATGAACCAGTTTCGCCGTCAGCGGGG
CGGGGCGATTGTTACTGTTGCGTCCGACGCCGCACACACGCCGCGCATTGGTATGAGTGC
TTATGGCGCGTCGAAAGCGGCGCTGAAAAGCCTGGCGTTGAGCGTTGGGCTGGAACTGGC
GGGTAGCGGCGTGCGCTGTAATGTGGTTTCGCCAGGCTCCACCGACACCGATATGCAACG
CACGCTGTGGGTGAGCGATGACGCCGAAGAGCAGCGTATTCGCGGCTTTGGCGAGCAGTT
TAAACTCGGCATTCCGCTGGGGAAAATCGCCCGTCCACAAGAGATCGCCAACACGATTTT
GTTCCTCGCCTCTGACCTCGCCAGCCATATCACGCTACAGGATATTGTGGTAGATGGCGG
CTCGACGCTGGGGGCATAAGCATGATCTGGAAACGCCATTTAACGCTCGACGAGCTGAAC
GCCACCAGCGATAACACAATGGTGGCGCATCTGGGAATTGTGTATACCCGTCTGGGCGAT
GATGTACTCGAAGCCGAAATGCCGGTCGATACCCGTACTCATCAGCCGTTCGGTTTACTA
CATGGCGGCGCGTCGGCGGCGCTGGCGGAAACGCTGGGATCGATGGCCGGATTTATGATG
ACCCTCGACGGACAGTGTGTGGTGGGCACGGAACTTAACGCCACACATCATCGCCCGGTG
TCTGAAGGCAAGGTACGCGGCATCTGCCAGCCGCTGCATCTTGGGCGGCAAAATCAGAGC
TGGGAAATCGTTGTTTTCGATGAACAGGGGCGGCGTTGCTGCACCTGTCGGCTGGGTACG
GCAGTTTTGGGATGAGCCCGACAGAATTAAATGAGATTGCAGGAAAACTCGGTTAACGGA
GTGATCGAGTTAACATTGTTAAGTTAAATATTGGTTTCAACTCCGATTTACATGGTTGCT
GTGTTGTTAAATTGTACAAAGATGTTATAGAAACAAAATGTAACATCTCTATGGACACGC
ACACGGATAACAACTATGAACAAATCAGGGAAATACCTCGTCTGGACAGTGCTCTCTGTA
ATGGGAGCATTTGCTCTGGGATACATTGCTTTAAATCGTGGGGAACAGATCAACGCGCTG
TGGATTGTGGTGGCGTCGGTCTGTATCTATCTGATCGCTTACCGTTTTTATGGCCTGTAT
ATCGCCAAAAATGTGCTGGCGGTTGACCCGACGCGTATGACGCCAGCTGTGCGCCATAAC
GACGGGCTGGACTATGTGCCGACGGACAAGAAAGTGCTGTTCGGTCACCATTTTGCGGCC
ATTGCCGGAGCAGGTCCGCTGGTTGGGCCGGTGCTGGCGGCGCAAATGGGCTACCTGCCG
GGGATGATCTGGCTGCTCGCCGGGGTGGTTCTCGCCGGTGCGGTGCAGGATTTCATGGTG
CTGTTTGTTTCTACGCGCCGTGACGGTCGCTCGCTGGGTGAGCTGGTCAAAGAAGAGATG
GGGCCAACCGCCGGGGTGATTGCGCTGGTGGCCTGCTTTATGATCATGGTCATTATCCTT
GCAGTACTGGCGATGATCGTGGTGAAAGCCCTGACTCATAGCCCGTGGGGAACGTATACC
GTTGCGTTCACCATTCCGCTGGCGCTGTTTATGGGGATCTACCTGCGCTATTTGCGTCCG
GGGCGTATTGGCGAAGTGTCGGTGATTGGTCTGGTGTTCCTGATTTTCGCCATTATCTCT
GGCGGCTGGGTGGCAGAAAGCCCGACCTGGGCACCGTACTTTGACTTTACCGGCGTGCAG
CTGACCTGGATGCTGGTGGGTTACGGTTTTGTGGCGGCGGTGCTGCCGGTGTGGCTGCTG
CTGGCTCCGCGTGACTACCTCTCAACCTTCCTGAAAATCGGGACTATCGTCGGTCTGGCG
GTAGGCATTTTGATTATGCGCCCGACGCTGACCATGCCTGCGCTGACCAAATTTGTTGAT
GGTACTGGCCCGGTATGGACCGGTAACCTGTTCCCGTTCCTGTTTATCACCATCGCCTGT
GGCGCGGTGTCTGGCTTCCATGCGCTGATCTCTTCCGGCACCACGCCGAAGATGCTGGCG
AACGAAGGGCAGGCGTGTTTTATCGGCTACGGCGGGATGTTAATGGAATCCTTCGTAGCG
ATTATGGCGCTGGTTTCCGCCTGTATCATCGATCCGGGTGTGTACTTCGCCATGAACAGC
CCGATGGCGGTGCTGGCTCCGGCAGGGACGGCGGATGTGGTTGCTTCTGCCGCGCAGGTG
GTGAGTAGCTGGGGCTTTGCGATTACCCCGGATACGCTAAACCAGATTGCCAGCGAAGTG
GGTGAACAGTCGATCATTTCCCGTGCGGGCGGTGCGCCGACCCTGGCGGTGGGGATGGCC
TACATTCTGCACGGTGCGCTGGGCGGCATGATGGATGTGGCGTTCTGGTATCACTTCGCC
ATTCTGTTTGAAGCACTGTTTATTCTGACGGCGGTGGATGCAGGTACGCGTGCTGCGCGC
TTTATGTTGCAGGATCTGCTGGGCGTGGTGTCTCCGGGCCTGAAACGGACCGATTCACTG
CCTGCTAACCTGCTGGCAACGGCGCTGTGCGTGCTGGCGTGGGGCTACTTCCTGCATCAG
GGCGTGGTCGATCCGCTGGGCGGTATTAACACCTTGTGGCCGCTGTTTGGTATTGCCAAC
CAGATGCTGGCAGGGATGGCGCTGATGCTCTGTGCTGTGGTGCTGTTCAAAATGAAACGT
CAACGTTACGCCTGGGTGGCGCTGGTACCAACGGCCTGGCTGCTGATTTGTACCCTGACC
GCAGGCTGGCAGAAAGCGTTTAGCCCGGATGCGAAAGTCGGCTTCCTGGCGATTGCTAAT
AAGTTCCAGGCAATGATCGACAGCGGCAATATTCCGTCGCAGTATACTGAGTCACAACTG
GCGCAACTGGTGTTCAACAACCGTCTTGATGCCGGGTTAACCATCTTCTTTATGGTGGTC
GTGGTGGTTCTGGCACTGTTCTCGATTAAGACGGCACTGGCGGCATTGAAAGAGCCGAAG
CCAACGGCGAAAGAAACGCCGTATGAGCCAATGCCGGAAAATGTCGAGGAGATCGTGGCG
CAGGCAAAAGGCGCGCACTAAAGTCAGAGTGAGGGGGGAATGTTGGCATAGTGCCGAGGG
TTCCCCTTACTCTCAGCAATTCCAGGCCGGATAAGGTGTTCGCGCCGTATCCGGCAATAT
[truncated: 6,695,555 more chars]
