# Supplementary material for: Antibiotic-resistant indicator bacteria in irrigation water: High prevalence of extended-spectrum beta-lactamase (ESBL)-producing Escherichia coli
Source: PLoS One. 2018 Nov 26;13(11):e0207857. doi: 10.1371/journal.pone.0207857 (PMC6258136; doi:10.1371/journal.pone.0207857)
Supplement: S2 File — Fasta files containing scaffolds generated from ESBL-producing E. coli sequencing data using SGA scaffolder. (ZIP) [file pone.0207857.s003.zip]

Archive with 11 entries (11 files):
- BWA-SGA results/H2-5m_sga.polished.scaffolds.fa
- BWA-SGA results/H6-5m_sga.polished.scaffolds.fa
- BWA-SGA results/H10-5m_sga.polished.scaffolds.fa
- BWA-SGA results/H30-5m_sga.polished.scaffolds.fa
- BWA-SGA results/H17-5m_sga.polished.scaffolds.fa
- BWA-SGA results/H22-5m_sga.polished.scaffolds.fa
- BWA-SGA results/H25-5m_sga.polished.scaffolds.fa
- BWA-SGA results/H44-5m_sga.polished.scaffolds.fa
- BWA-SGA results/H45-5m_sga.polished.scaffolds.fa
- BWA-SGA results/H38-5m_sga.polished.scaffolds.fa
- BWA-SGA results/H40-5m_sga.polished.scaffolds.fa
