# Supplementary material for: Antibiotic-resistant indicator bacteria in irrigation water: High prevalence of extended-spectrum beta-lactamase (ESBL)-producing Escherichia coli
Source: PLoS One. 2018 Nov 26;13(11):e0207857. doi: 10.1371/journal.pone.0207857 (PMC6258136; doi:10.1371/journal.pone.0207857)
Supplement: S2 File — Fasta files containing scaffolds generated from ESBL-producing E. coli sequencing data using SGA scaffolder. (ZIP) [file pone.0207857.s003.zip › BWA-SGA results/H6-5m_sga.polished.scaffolds.fa]

>scaffold-0 17245
AGGGGCAATGGAGTTCGCTTTTTATATCTGTGGCCTGATAGCCATACTTGCGACCTTGCGAGTGATCACCCATACCAATC
CGGTACACGCGCTGCTGTACCTGATTATTTCGCTGCTGGCGATCTCTGGGGTGTTCTTCTCACTGGGCGCTTACTTCGCC
GGTGCGCTGGAAATTATCGTCTATGCGGGTGCCATTATGGTGCTGTTCGTGTTCGTGGTGATGATGCTCAACCTGGGCGG
TTCAGAAATCGAACAGGAACGCCAGTGGCTGAAACCGCAGGTGTGGATTGGTCCGGCAATTTTGTCAGCCATCATGCTGG
TGGTGATTGTTTACGCCATTCTCGGTGTTAACGATCAGGGTATCGACGGTACGCCAATCAGTGCTAAAGCAGTGGGTATT
ACGCTGTTCGGGCCTTACGTACTGGCGGTGGAACTGGCTTCTATGCTGCTGCTCGCGGGTCTGGTTGTGGCCTTCCACGT
TGGTCGTGAAGAGCGTGCGGGTGAAGTGCTGAGCAATCGTAAAGACGACAGCGCGAAAAGAAAAACGGAGGAGCACGCAT
GATCCCCTTACAACATGGACTGATCCTCGCGGCAATCTTATTCGTTCTTGGCTTAACCGGTCTGGTTATCCGTCGCAATC
TGCTGTTTATGCTGATTGGTCTGGAAATCATGATTAACGCCTCCGCGCTGGCCTTTGTGGTCGCCGGAAGCTACTGGGGC
CAGACCGACGGTCAGGTGATGTACATTCTCGCCATCAGCCTCGCGGCGGCAGAAGCGAGTATCGGCCTTGCGCTGCTGCT
GCAACTTCACCGTCGTCGCCAGAACCTGAACATTGATTCAGTAAGTGAGATGCGCGGATGAACATGCTTGCCTTAACCAT
TATTTTGCCATTGATTGGCTTCGTCCTGCTGGCGTTCTCCCGTGGGCGCTGGTCTGAAAACGTCTCGGCGATCGTCGGCG
TTGGCTCTGTGGGCCTGGCGGCGCTGGTAACTGCCTTTATCGGCGTTGACTTCTTCGCTAACGGTGAGCAGGCATACAGC
CAGCCGCTGTGGACGTGGATGTCGGTAGGCGACTTTAACATCGGTTTTAACCTGGTGCTGGACGGCCTGTCGCTGACCAT
GCTCTCGGTGGTCACTGGTGTGGGTTTCCTTATTCACATGTACGCCTCCTGGTATATGCGCGGTGAAGAGGGCTACTCTC
GCTTCTTCGCTTACACCAACCTGTTCATCGCCAGCATGGTAGTTCTGGTGCTTGCCGACAACCTGCTGCTGATGTACCTC
GGCTGGGAAGGCGTGGGCCTGTGCTCCTATCTGCTGATCGGTTTCTATTACACCGATCCGAAGAATGGCGCAGCGGCAAT
GAAAGCGTTCGTCGTGACCCGTGTGGGTGACGTCTTCCTCGCTTTCGCGCTGTTCATTCTTTACAACGAACTGGGCACCC
TGAACTTCCGCGAAATGGTGGAACTGGCACCAGCGCACTTTGCTGACGGCAATAACATGCTGATGTGGGCGACGCTGATG
CTGCTGGGCGGTGCGGTCGGTAAATCTGCGCAGTTGCCGTTGCAGACATGGCTTGCCGACGCGATGGCGGGCCCGACGCC
TGTCTCCGCGCTGATCCACGCCGCAACGATGGTAACCGCGGGTGTCTACCTGATCGCCCGTACCCACGGTCTGTTCCTGA
TGACGCCGGAAGTTCTGCATCTGGTGGGCATTGTTGGGGCGGTTACGCTGCTGCTGGCCGGTTTTGCGGCGCTGGTACAG
ACCGACATCAAACGTGTTCTCGCTTACTCTACCATGAGCCAGATTGGCTACATGTTCCTCGCGCTTGGCGTGCAGGCATG
GGATGCGGCGATTTTCCACTTGATGACCCACGCGTTCTTTAAAGCGCTGCTGTTCCTGGCATCCGGTTCCGTCATTCTGG
CCTGCCATCACGAACAGAACATCTTTAAGATGGGTGGTCTGCGTAAATCTATTCCGCTGGTTTATCTCTGCTTCCTGGTG
GGCGGCGCAGCACTGTCGGCACTGCCGCTGGTCACTGCGGGCTTCTTCAGTAAGGATGAGATCCTCGCGGGTGCGATGGC
GAATGGACATATCAATCTGATGGTGGCAGGTCTGGTCGGTGCGTTTATGACCTCGCTTTACACCTTCCGTATGATTTTCA
TCGTCTTCCACGGAAAAGAACAAATTCACGCTCACGCCGTGAAAGGGGTAACTCACAGCCTGCCGCTGATTGTGCTGCTG
ATCCTTTCCACCTTCGTTGGCGCACTGATTGTACCGCCGCTGCAGGGCGTGCTTCCGCAAACGACGGAACTGGCGCACGG
CAGCATGTTGACCCTGGAAATTACCTCTGGCGTGGTCGCGGTGGTCGGCATTCTGCTGGCTGCCTGGCTGTGGCTGGGTA
AACGTACTCTGGTGACCTCCATCGCCAACAGTGCGCCGGGCCGTCTGCTGGGTACCTGGTGGTACAACGCCTGGGGCTTT
GACTGGCTGTACGACAAAGTGTTCGTCAAGCCGTTCCTGGGTATTGCCTGGTTGCTGAAACGCGATCCGCTGAACTCAAT
GATGAACATCCCGGCTGTCCTTTCCCGCTTTGCAGGTAAAGGTCTGCTGTTAAGCGAGAACGGTTATCTGCGCTGGTATG
TGGCATCCATGAGCATCGGTGCGGTCGTGGTGCTGGCACTGTTGATGGTACTGCGTTGAGTTAAGGATTGTGGGATTGCC
CCTGGGCATATAAGAACGTAGGTCGGATAAGCCGTCTTCGCGGCGCATCCGACACTACCCCCAGTCCGAAGAGAATTTTC
TGTCGTGAGAATTCGTTGAAAATCCGGTCCTGACGGGACTTTTACAAGGAATAAAGATCGCCATGTTACTACCCTGGCTA
ATATTAATTCCCTTTATCGGCGGCTTCCTGTGCTGGCAGACCGAACGCTTTGGCGTCAAGGTGCCGCGCTGGATCGCGCT
GGTAACCATGGGATTGACGCTGGCGCTGTCGCTGCAACTGTGGTTGCAGGGCGGTTATTCACTGACGCAATCCGCCGGAA
TTCCGCAGTGGCAGTCTGAATTCGACATGCCGTGGATCCCGCGTTTTGGTATCTCTATTCATCTCGCCATTGACGGTCTG
TCGTTGCTGATGGTCGTGCTGACCGGTCTGCTCGGTGTGCTGGCGGTACTCTGTTCGTGGAAAGAGATCGAAAAATATCA
GGGCTTCTTCCACCTCAACCTGATGTGGATCCTGGGCGGCGTTATCGGCGTGTTCCTTGCCATCGACATGTTCCTGTTCT
TCTTCTTCTGGGAAATGATGCTGGTGCCGATGTACTTCCTGATCGCACTGTGGGGGCATAAAGCCTCTGACGGTAAAACG
CGTATCACGGCGGCAACCAAGTTCTTCATTTACACCCAGGCGAGTGGTCTGGTGATGTTGATCGCCATCCTGGCGCTGGT
TTTCGTTCACTACAATGCGACCGGCGTCTGGACCTTCAACTATGAAGAGCTGCTGAATACGCCGATGTCTAACGGCGTGG
AATACCTGTTGATGCTGGGCTTCTTCATCGCCTTCGCAGTGAAAATGCCGGTGGTTCCGCTGCATGGCTGGTTACCGGAT
GCGCACTCCCAGGCACCGACCGCCGGTTCCGTTGACCTCGCGGGGATCTTGCTGAAAACCGCCGCTTACGGTCTGCTGCG
TTTCTCCCTACCGCTGTTCCCGAACGCGTCGGCAGAGTTCGCGCCAATCGCTATGTGGCTGGGTGTTATCGGCATCTTCT
ATGGTGCGTGGATGGCCTTCGCCCAGACCGATATCAAACGTCTGATCGCCTACACCTCGGTTTCCCACATGGGCTTCGTG
CTGATTGCTATCTACACCGGCAGCCAGTTGGCCTACCAGGGCGCGGTAATCCAGATGATTGCGCACGGCTTGTCGGCGGC
GGGTCTGTTTATTCTTTGTGGTCAGCTTTATGAACGTATCCATACCCGCGACATGCGCATGATGGGCGGTCTGTGGAGCA
AAATGAAATGGCTGCCAGCACTGTCGCTGTTCTTTGCGGTGGCAACGCTTGGGATGCCTGGCACCGGTAACTTCGTCGGC
GAATTTATGATTCTGTTCGGCAGCTTCCAGGTTGTCCCGGTGATTACCGTTATCTCTACCTTTGGGCTGGTCTTTGCTTC
TGTTTATTCGCTGGCGATGCTGCATCGCGCTTACTTCGGTAAAGCGAAAAGCCAGATTGCCAGCCAGGAACTGCCAGGGA
TGTCGCTGCGTGAGCTGTTTATGATCCTGTTGCTGGTGGTGCTGCTGGTACTGCTGGGCTTCTATCCGCAGCCGATTCTG
GATACCTCGCACTCCGCGATTGGCAATATCCAGCAGTGGTTTGTTAATTCCGTTACTACTACAAGGCCGTAAATCGCCAT
GACAATAACTCCACAAAACCTGATCGCACTGCTACCGTTGCTGATCGTCGGCTTGACGGTGGTGGTTGTGATGCTCTCCA
TTGCGTGGCGACGCAATCATTTCCTCAACGCTACGCTCTCGGTTATTGGGCTTAACGCGGCGCTGGTATCGCTCTGGTTT
GTCGGCCAGGCGGGCGCTATGGACGTTACGCCGCTGATGCGCGTTGATGGTTTCGCCATGCTTTACACCGGGCTGGTATT
GTTGGCGAGCCTCGCCACCTGTACTTTCGCCTACCCGTGGCTTGAAGGCTATAACGACAACAAGGACGAGTTCTACCTGT
TGGTGTTAATTGCCGCGCTGGGCGGGATCCTGCTGGCGAATGCCAACCATCTGGCGTCTCTGTTCCTCGGTATCGAACTG
ATCTCTTTGCCGCTGTTTGGCCTGGTCGGTTACGCTTTCCGCCAGAAACGTTCGCTGGAAGCCAGTATCAAATACACCAT
CCTTTCTGCCGCAGCGTCTTCTTTCCTGCTGTTCGGTATGGCGCTGGTGTATGCGCAGTCTGGCGACCTGTCGTTTGTCG
CACTGGGTAAAAACCTCGGCGACGGTATGCTCAACGAGCCGCTGTTGCTGGCAGGTTTTGGCCTGATGATTGTTGGCCTC
GGTTTCAAACTCTCTCTGGTGCCGTTCCACCTGTGGACGCCAGACGTATACCAGGGCGCGCCTGCGCCGGTTTCCACTTT
CCTGGCGACGGCGAGCAAAATCGCTATCTTCGGCGTGGTGATGCGTTTGTTCCTTTACGCACCGGTGGGTGACAGTGAAG
CGATTCGCGTAGTGCTGGCGATTATCGCCTTTGCCTCTATCATCTTCGGTAACCTGATGGCGCTGAGCCAGACCAATATC
AAACGTCTGCTCGGTTACTCATCTATCTCTCACCTCGGCTATCTGCTGGTGGCGCTGATTGCGCTGCAAACCGGCGAGAT
GTCGATGGAAGCGGTAGGGGTTTACCTGGTCGGTTATCTGTTCAGCAGCCTCGGCGCGTTCGGCGTGGTCAGCCTGATGT
CCAGCCCGTATCGTGGCCCGGATGCTGATTCCCTGTTCTCTTACCGCGGTCTGTTCTGGCATCGTCCGATCCTCGCGGCA
GTGATGACGGTGATGATGCTTTCACTGGCTGGTATCCCAATGACGCTGGGCTTTATCGGTAAGTTCTACGTGCTGGCGGT
CGGTGTCCAGGCACACTTGTGGTGGCTGGTGGGTGCCGTGGTTGTTGGTTCGGCAATCGGCCTTTACTACTACCTGCGCG
TGGCGGTGAGCTTATACCTGCACGCTCCGGAACAACCGGGTCGCGATGCACCATCAAACTGGCAGTACAGCGCAAGCGGT
ATCGTGGTGCTGATCTCTGCACTGTTGGTACTGGTGCTGGGTGTATGGCCACAACCGCTGATTAGCATTGTGCGGTTAGC
AATGCCGCTGATGTAAACAGTCAGTTTGTAAGTCAGAAAGCCGCCGACATGTTCGGCGGTTTTTTTTGGTGCCCTGACAC
CATCACCCAACAATAACCGTCAGCGCATGATTCCCTTGTCGCAGCATACGTCGATACGCGCTAATCAGCTTTTCCATATC
AAGCATGATCGAAGCAAAGAGTTGCCCCTCTAACTCTTCTGAAAAGGTTACTCCCGGATAAATCTCCATTTCATTGAGTC
GCTTAATGGAAAACTGTTTACGCAGCTCACTTCGATCCAGTGATTCCAGTCGGTCGATTGTCGCGGCTAACTCCTGATTC
CAGGTCAATCCCAGGAAGCCATCTATGCCATCTTCTAGGCTGTGTTCACCAAGCACGGCGCGACTCAGCGGGTCATTCTT
CGCGGGATCAAAAGCAGAGGTGCCTGTCAGCCCAAAGTGTAAAAAATCCCAGCGTTTATCAATATCCAGTCGGCGTAATC
CTGAAAGCGTGTCATGTATATTATCCATCAAAGGTTTTTTAGTAGACTCAAGCAGTTGGTTAATCTTTTCTGAGTCAATT
TCTGCAAAATAGCCAATCATTCCCATTTATTTTTCCTCCGTTGAATTTCATGTTTCGCATCTTAAAACAGACGAAAGAAA
ATAAAATGCGCATGTTGCTTTTTCTGGATCCGCCTCGAGAAATTTTTATTATTTACTGTTGTATAACAAGGTTGTAACTC
CATCCACTACCTGAGCCATTTTCTGATAATTTAATCTGTCTGCGATATCACCGGGCAAGTGGTATTGTTTATTACGATAA
AAAGCGGTGTCAGTAATCATTACGGCGGGAATATCGTGTTGCCAATAATTAAGGTGATCAGAGAAATCAACACCGGGAAT
AAAACCTGGGGCATTCATAGAATAAACAGATAAATCCCGGGATGATAACAATGCCGCTTTTACCTGACGAACGGCGTTGA
TATCCTGCATTCTGCCGACCACGGCAATAAAGTCTCCCCGATCGGGATAAAGCCAGGACATTGCCGGGGATGGGTAATCC
TGGCTACCAGGCGTTGAGTCGTAATAACCAATCATCTCCAGCGCTATCATTAATTTCACTGGACGCTCAAGCGAAGCTGC
ATGTACCGCGCTCCCCATTTCATCGCTACGAAAGAAGGGCGGTTCTTCCGACGCATAGGCGACCAGTTGGACGCCAATCC
CTGGAGTCTGCTGCTGTAACAAACGTGCCAGTTCGAGTAATCCTGCCACGCCGCTGGCGTTATCATCCGCGCCCGGCGTA
TAGGTCAATTGATCGTTTTCATAACTACTGACAGAGTCATAGTGCGCACCAATAATAATCAGCGGTCCATCGGCAGGACC
ATAATTAGCAACAATGTTTTTGTAGGGGCCACCCGTAATGGGGACATCCTGCGCGGTAACTCTGGCACCGCTACTGATAA
AGACCTCTTTTATATACTCTGCGGACCTATTCAGATTATCAATATTGTCGGCGCTACGTGGATGCACAGTTTGTGTAAGA
TAACGAACTGTTTTTTCTAATTGCTCAGGACTAGCGTGTCGGGGCGTTGGTGGTAATGCCCTGACCCAGGGTTGGTAAAA
AATAATAAAAGTAAGCGATAGTAGTAATGGTATAAAACAAAGAGATGTCATTTTTTTCATATGTAAATTATCAATAAAAA
GCGTTATTTCATCATTATTTGTAATGAGTTATGAGTGTTTTTTTAAAGACAGCAGTAATTCCTCGGTCACAGTAAATTTT
TCTGCAAATGTCTGACAGAGTTGGGTTTGAGATAATTGACAATAATTGCTGATAACTGTAACCATCATAGGCTCCTTTTA
GTTGCAAAGGTGGTGCTGAATCAAGATAAAAAGAGGCAACTTATAGCTCTGAATATAGTGCATGAGGAGATGAATAAATA
TAAAAAATCGCTCAATATACCCGTGTGGGTGGATATATGTAGCGCGGGTTGCGATAACAGGGCAAGTTTCGCCCTGTTTT
TAATAATAAGCAGAGTTAAACGTTAAACACCGCGAAATCATTCGCCAGTTCAGTCGCCGGGAAAATTGACCGACATTCAC
GTAACAGGTGCTGACAACCTTTGTCATCATAGCGCGAGCTGACGTGGGTAATGATTAGCTTACCGACTCCAGCCTCACGG
GCTAGTGCCGCCGCCTGGCGTGTAGAACTATGGCCGCGACTGTTGGCTTTGGCCTCCATCGCCATATCCAGAGTCGCTTC
GTGAACCATTACGTCGACGCCTTTAGCCAGCTCCAGCGCGGCATCGCAGGGGCCCGTATCGCCGAAAATAGCGAGCGCTT
TACCCGGCACTGGAGCGGCTAAGTAATCTGCGCCATTAATCTGCCTTCCATCATCCAGCATGATTGTTTTGCCCGCTTTT
AATTCCTGAAACAGCGGGCCTGGCGGCACGCCAGCAGCTTTTAATGCCTGGGCATTTAATGCACCTGGTTTATCATGTTC
TTCAATACGATAACCATAACATTCCAGTGGGTGTTCCATCGGATAAGCGGTCACTTTGCGCAGGCCATCATCGAAAATTT
CGCCAGCGCCAATTTCGACAATTTCCAGCGGATAATCGGTCCATGAGCCGCTAATCCGCAGCGCGGTCTCCACAAATTCA
CGGATACCGTGCGGACCATAAATCGTTAAGGGTTGGATAATGCCTGACATAGAACGACTGCACAGTAAGCCGGGTAAACC
AAAGAGATGATCGCCATGAAGGTGACTGATAAAAATCTTGTCCAGTTTTCCAGGGTTAAAGGCGGTATGCAGTAGCTGAT
GCTGGGTGCCTTCACCGCAGTCAAATAACCAAAGTCCGCTCTGGGTCGGATGTTGCAGGTTAAGCAATATTGCCGTGACA
TTACGCGTACGGGTTGGCACACCGGCTGAAGTACCTAAAAAAATTAATTCCATGAGTTCATCGCGCTGCTGAAAATATTC
CGGCTAGTATAAAGCAAACAGCACAAAGGAGCCTTCCATGATCGACTGGCAAGATCTGCATCATTCTGATTTATCCGTTT
CTCAGCTTTATGCCTTATTACAACTGCGTTGTGCGGTATTTGTAGTGGAACAAAACTGTCCTTACCAGGATATCGATGGT
GACGATCTGGAGGGAGAAAATCGCCACATTCTCGGTTGGCATAACGGGACACTGGTGGCGTATGCGAGGATTCTGAAAAG
TGACGACGAACTGCAACCCGTTGTGATTGGTCGGGTGATTGTCAGCGAAGCCTTACGCGGTGAAAAAATCGGTCAGCAAT
TGATGAGTAAGGCGCTGGAATCGTGTACTCGCCGCTGGCCGGAGAAGCCGATTTATCTGGGGGCGCAGGCGCATTTACAA
AACTTTTATGGGCAATTTGGTTTCATCCCTGTGACCGATATTTATGAAGAAGATGGTATCCCACACATTGGGATGGCACG
CGAGGTAATTCAGGCGTAATCAATAACCCTTGTCTATAGTTAGTGACAGGTTTTACACAAATGGAGAACGAGAATGTCTA
ATCAGTTTGGTGATACACGTATTGATGATGACCTGACGCTGCTTAGTGAAACACTGGAAGAGGTGCTCCGCTCCTCTGGC
GATCCCGCCGATCAGAAATATGTTGAGCTGAAAGCGCGTGCAGAAAAAGCGCTGGATGATGTGAAAAAACGGGTTAGCCA
GGCTTCAGACAGTTATTACTATCGGGCGAAGCAGGCTGTTTATCGTGCTGATGACTACGTCCACGAAAAACCCTGGCAAG
GAATTGGTGTGGGTGCGGCCGTTGGGCTGGTTCTGGGACTGTTGCTGGCACGCCGTTAAAACCTCCCTACACCGGGGTAC
TGCATTTTTTTTGTCGTACCCCGTATAATGTGAGGCTTTTAACAGGGAGAGGTCCGCGTGCAATCACTTACTACGGCGCT
GGAAAATCTACTGCGCCATTTGTCGCAAGAGATTCCGGCGACACCCGGCATTCGGGTTATCGATATTCCTTTCCCTCTCA
AAGACGCTTTTGATGCCTTGAGCTGGCTGACCAGTCAGCAGGTGTATCCGCAATTCTACTGGCAACAACGTAATGGTGAT
GAAGAAGCTGCCGTCCTGGGTGCGATTACCCGTTTTACGTCGTTGGACCAGGCACAACGTTTTCTTCGCCAGCACCCGGA
ACACGCCGACTTACGCATCTGGGGGTTGAATGCGTTTGACCCGTCGCAGGGCAATTTACTTTTACCACGCCTGGAATGGC
GACGTTGTGGCGGTAAAGCCACGCTGCGGCTGACGCTATTCAGCGAAAGCTCCCTTCAGCACGATGCAATCAAGGCAAAA
GAATTTATCGCCACACTGGTGAGTATCAAGCCCCTGCCTGGATTACATTTAACCACCACGCGAGAACAACACTGGCCGGA
CAAAACGGGCTGGACGCAATTAATCGAACTGGCAACGAAAACCATCGCCGAAGGCGAGCTCGACAAAGTTGTGCTTGCTC
GGGCAACCGACCTGCATTTCGCAAGTCCGGTCAATGCGGCAGCGATGATGGCTGCCAGTCGTCGGCTCAATCTGAATTGC
TACCATTTTTACATGGCCTTTGATGGCGAAAATGCTTTTCTTGGTTCTTCACCGGAACGGTTATGGCGGCGGCGTGACAA
AGCGCTGCGTACCGAAGCGCTGGCGGGAACGGTAGCAAATCATCCTGATGATAAGCAGGCGCAGCAGTTAGGTGAGTGGC
TGATGGCGGATGATAAAAACCAGCGCGAGAACATGTTGGTGGTGGAAGATATCTGCCAACGATTGCAGGCCGATACCCAA
ACGCTGGATGTTTTACCGCCGCAGGTACTGCGTCTACGTAAAGTACAGCATCTTCGCCGCTGTATCTGGACTTCACTCAA
CAAAGCGGATGATGTGATCTGTTTACATCAGTTGCAGCCAACGGCAGCAGTTGCTGGCTTACCGCGCGATCTGGCGCGAC
AGTTTATCGCCCGTCACGAACCGTTCACTCGAGAATGGTACGCCGGTTCTGCGGGCTATCTCTCATTACAGCAAAGTGAA
TTCTGCGTTTCCCTGCGCTCAGCAAAAATCAGCGGCAATATCGTGCGGCTATATGCTGGCGCAGGCATTGTCCGTGGTTC
CGACCCCGAGCAAGAGTGGCAGGAAATCGACAACAAAGCGGCAGGGCTGCGTACTTTATTACAAATGGAATAGTAATGAG
TCGCATCATTACCGATTCATATCAATAATCTATTTTTGTAGCTCCTTATACTTAGCCGCAATATTGATACCGGACAAACT
CATGTCAGTAAGCGCATTTAACCGACGCTGGGCGGCGGTCATTCTGGAAGCATTAACGCGTCACGGCGTCAGACACATCT
GTATCGCCCCTGGCTCGCGTTCTACACCGTTAACTTTAGCGGCGGCGGAGAATTCCGCATTTATTCATCATACCCATTTC
GATGAGCGTGGACTGGGGCATCTGGCACTGGGGCTGGCGAAAGTCAGCAAGCAGCCGGTGGCGGTGATTGTGACCTCCGG
CACGGCGGTAGCAAATCTCTATCCGGCACTGATTGAAGCTGGGTTAACCGGAGAAAAACTGATCCTGTTAACCGCCGATC
GCCCGCCGGAGCTGATTGACTGCGGCGCGAATCAGGCGATTCGTCAGCCGGGAATGTTCGCCTCTCACCCCACGCACAGT
ATTTCACTGCCGCGCCCGACCCAGGATATCCCCGCACGTTGGCTGGTTTCTACCATCGACCACGCTCTCGGTACGCTTCA
TGCTGGTGGAGTCCATATCAACTGCCCGTTTGCTGAACCGCTGTATGGCGAAATGGACGACACCGGGATTAGCTGGCAAC
AGCGGCTGGGCGACTGGTGGCAGGACGACAAACCGTGGCTGCGTGAAGCGCCTCGTCGGGAAAGTGAAAAACAGCGTGAC
TGGTTCTTCTGGCGACAAAAGCGCGGCGTGGTGGTTGCCGGGCGCATGAGTGCGGAAGAGGGCAAAAAAGTTGCACTGTG
GGCGCAAACTCTTGGCTGGCCGCTGATTGGCGACGTGCTGTCGCAAACCGGACAGCCGCTGCCGTGTGCCGATCTCTGGT
TAGGCAATGCCAAAGCGACCAGCGAACTGCAACAGGCACAAATAGTGGTGCAACTGGGAAGCAGCCTGACGGGGAAACGA
CTCCTCCAATGGCAGGCAAGCTGTGAACCAGAAGAGTACTGGATTGTTGATGACATTGAAGGGCGACTTGATCCGGCACA
CCATCGCGGACGTCGCTTAATTGCCAATATTGCCGACTGGCTGGAGCTGCATCCGGCAGAAAAACGCCAGCCCTGGTGCG
TTGAAATCCCGCGCCTGGCGGAACAGGCAATGCAGGCGGTTATTGCCCGTCGCGATGCGTTTGGCGAAGCGCAACTGGCG
CATCGCATCAGCGACTACTTGCCTGAACAGGGGCAATTGTTTGTCGGTAACAGCCTGGTGGTGCGTCTGATTGATGCGCT
TTCGCAACTTCCGGCAGGTTACCCGGTGTACAGCAACCGTGGTGCCAGCGGTATCGACGGGCTGCTCTCGACTGCCGCCG
GCGTTCAGCGGGCAAGCGGCAAACCGACGCTGGCGATTGTGGGCGATCTCTCCGCACTTTACGATCTCAACGCGCTGGCG
TTATTGCGCCAGGTTTCCGCACCGCTGGTATTAATTGTGGTGAACAACAACGGCGGGCAAATTTTTTCGCTGTTGCCAAC
GCCGAAAAGCGAGCGCGAGCGTTTCTATCTGATGCCGCAAAACGTCCATTTTGAGCACGCCGCTGCGATGTTCGAGCTGA
AATATCATCGTCCGCAAAACTGGCAGGAACTTGAAACGACACTAGTCGATGCCTGGCGTACGCCGACCACCACGGTGATT
GAAATGGTGGTTAACGACACCGATGGTGCGCAAACGCTCCAGCAACTTCTGGCGCAGGTAAGCCATTTATGATCCTGCAC
GCGCAGGCAAAACACGGCAAACCAGGTTTACCCTGGTTGGTGTTTTTGCACGGTTTTTCTGGCGATTGCCATGAATGGCA
AGAAGTGGGCGAGGCGTTTGCCGACTACTCGCGGTTGTATGTTGATCTCCCAGGTCACGGTGGTTCAGCGACGATCAGCG
TCGATGGATTTGATGATGTCACCGGCTTATTGTGTAAAACGCTGGTTAGTTACAACATACTTAACTTCTGGCTGGTGGGG
TACTCGCTTGGCGGACGGGTGGCGATGATGGCGGCTTGCCAGGAGCCGGCGGGGCTTTGTGGAGTTGTTGTCGAAGGCGG
GCATCCGGGGCTGCAAAATGCTGAACAACGTGCGGAACGTCAGCGTTCCGATCGCCAATGGGTGCAGCGTTTTCTCACAG
AACCGTTAACGGCGGTATTTGCCGACTGGTATCAACAGCCTGTTTTTGCCTCACTCAATGACGATCAACGCCGGGAGCTG
GTGGCGCTGCGCAGCAACAATAATGGCGCAACGCTTGCCGCCATGCTGGAGGCGACTTCTCTCGCCGTCCAGCCTGATTT
ACGTGCTAACCTTAGCGCCCGCACATTTGCGTTTTATTATTTATGTGGTGAACGTGACAGCAAATTCCGCGCCCTGGCGG
CGGAACTGGCTGCCGACTGCCATGTCATTCCTCGCGCCGGACATAACGCGCATCGGGAAAATCCCGCTGGCGTAATCGCA
AGTCTGGCGCAGATCTTGCGTTTCTGACTAAAGGACACAATATGATTTATCCTGATGAAGCAATGCTTTACGCACCGGTT
GAATGGCACGACTGCTCCGAAGGTTTCGAGGACATTCGTTATGAAAAATCCACCGACGGTATCGCAAAAATCACCATTAA
TCGTCCGCAGGTGCGCAATGCCTTCCGTCCTCTGACGGTAAAAGAGATGATCCAGGCGCTGGCAGATGCGCGTTATGACG
ACAACATCGGCGTGATCATTCTGACTGGTGCAGGCGATAAAGCGTTCTGCTCCGGTGGTGACCAGAAAGTGCGTGGTGAT
TACGGCGGCTATAAAGATGATTCCGGCGTACATCACCTGAATGTGCTGGACTTCCAGCGTCAGATCCGTACCTGTCCGAA
ACCGGTTGTCGCGATGGTGGCTGGCTACTCCATCGGCGGCGGTCACGTTCTGCACATGATGTGCGACCTGACTATCGCGG
CAGATAATGCCATCTTCGGTCAGACTGGCCCGAAAGTCGGTTCCTTCGACGGCGGCTGGGGCGCTTCCTACATGGCTCGC
ATCGTCGGGCAGAAAAAAGCGCGTGAAATCTGGTTCCTGTGCCGTCAGTACGACGCAAAACAGGCGCTGGATATGGGCCT
TGTGAACACCGTGGTACCGCTGGCGGATCTGGAAAAAGAAACCGTCCGTTGGTGCCGCGAAATGCTGCAAAACAGCCCGA
TGGCGCTGCGCTGCCTGAAAGCTGCGCTGAATGCCGACTGTGACGGTCAGGCAGGTCTGCAGGAGCTGGCAGGTAACGCC
ACCATGCTGTTCTATATGACGGAAGAAGGTCAGGAAGGTCGCAACGCTTTCAACCAGAAACGTCAGCCTGATTTCAGCAA
ATTTAAACGGAATCCGTAATGCGTAGCGCGCAGGTATACCGCTGGCAGATCCCCATGGACGCGGGGGTGGTTCTGCGCGA
CAGGCGGTTAAAAACCCGCGACGGGCTGTATGTTTGCCTGCGTGAGGGCGAGCGCGAAGGGTGGGGGGAGATCTCCCCAC
TGCCGGGCTTCAGTCAGGAAACCTGGGAAGATGCGCAAAGTGTGCTGCTTGCCTGGGTAAATAACTGGCTGGCAGGCGAT
TGCGAGATACCGCAGATGCCTTCCGTTGCCTTTGGCGTAAGTTGTGCATTGGCGGAGCTGGCAGAGACGCTCCCGCAGGC
GGCCAATTACCGTGCGGCGCCGCTGTGTAATGGCGATCCTGACGATCTGATCCTCAAACTTGCCGATATGCCTGGCGAGA
AAGTGGCGAAGGTCAAAGTGGGATTGTACGAAGCCGTGCGCGACGGCATGGTGGTGAATCTGTTGCTGGAGGCAATTCCG
GATCTGCATTTGCGTCTTGACGCGAACCGCGCCTGGACACCGCTGAAAGGCCAGCAGTTTGCCAAATACGTTAACCCGGA
TTATCGCCACCGCATCGCGTTTCTCGAAGAGCCGTGCAAAACCCGCGATGATTCGCGTGCGTTTGCCCGTGAAACCGGCA
TTGCCATTGCCTGGGATGAAAGCTTGCGCGAGCCGGATTTTGCCTTTGTAGCTGAAGAGGGCGTGCGCGCGGTAGTTATC
AAACCCACGCTCACGGGCAGCCTGGATAAAGTACGCGAGCAAGTGCAGGCGGCGCATGCGCTGGGGCTGACGGCGGTGAT
CAGCTCTTCCATTGAGTCGAGCTTAGGTCTAACGCAACTGGCGCGGATTGCTGCCTGGTTAACGCCAGACACCATTCCGG
GACTGGACACGCTGGATCTGATGCAGGCGCAGCAGGTTCGTCGCTGGCCGGGGAGCCCACTGCCGTTAGTGGACGTTGAT
GCACTGGAGCGGCTGTTATGATCTTCTCTGACTGGCCGTGGCGTCACTGGCGGCAAGTGCGGGGAGAAGCCATCGCCTTA
CGTCTCAATGACGAGCAACTCAACTGGCGCGAACTTTGTGCTCGCGTCGATGAATTAGCCTCCAGCTTTGCGGTGCAGGG
TGTGGTTGAGGGCAGCAGCGTGATGTTGCGGGCGTGGAATACGCCGCAAACGCTGCTGGCCTGGCTGGCGTTACTGCAAT
GCGGGGCGCGGGTGTTGCCCGTGAACCCTCAGCTGCCGCAACCGCTGCTTGAGGAATTGCTGCCCAATCTTACGCTGCAA
TTTGCGCTGGTGCCGGAAGGGGAAAACACGTTTCCGGCGTTAGCGTCGCTGCACATTCAGCTGGTTGAAGGCGCACATGC
CGCGGCGTGGCAGCCGACGCGTCTGTGCTCAATGACGTTAACCTCTGGTTCCACTGGCTTGCCGAAAGCCGCTGTTCATA
CTTATCAGGCTCATCTTGCCAGCGCCGAAGGGGTGTTATCGCTGATTCCTTTTGGTGATCACGATGACTGGTTGCTCTCT
TTACCGCTGTTTCACGTCTCCGGTCAGGGAATTATGTGGCGCTGGTTATACGCTGGTGCGCGGATGACGGTGCGTGATAA
ACAGCCATTGGAGCAGATGCTGGCAGGCTGTACTCACGCTTCACTGGTGCCAACACAACTCTGGCGTTTGCTGGTTAACC
GTAGTTCCGTTTCCCTGAAAGCGGTTTTACTTGGCGGCGCGGCTATCCCGGTCGAGTTGACGGAACAGGCGCGCGAGCAG
GGGATTCGGTGCTTTTGCGGCTATGGTCTGACCGAGTTTGCCTCCACAGTGTGTGCGAAAGAAGCCGACGGTCTGGCAGA
CGTTGGTTCGCCGCTGCCGGGTCGGGAAGTGAAAATCGTTAATGATGAAGTGTGGCTGCGGGCTGCCAGTATGGCAGAAG
GTTACTGGCGTAACGGGCAACGGGTTCCACTGGTTAATGACGAAGGCTGGTACGCCACGCGCGATCGCGGTGAGATGCAT
AATGGCAAGTTGACCATTGTCGGACGTTTAGACAATCTATTCTTCAGTGGCGGTGAGGGTATTCAGCCGGAAGAAGTCGA
GCGCGTTATTGCTGCACATCCTGCGGTTTTGCAGGTGTTTATCGTTCCCGTTGCCGACAAGGAGTTTGGTCATCGGCCGG
TAGCGGTGGTGGAGTATGACCAGCAAAGCGTTGATCTTGACGAATGGGTGAAAGATAAGCTGGCTCGTTTTCAACAACCG
GTGCGCTGGCTGACTCTGCCGCCGGAGCTGAAAAACGGCGGTATTAAAATTTCACGTCAGGCGCTAAAAGAGTGGGTGAA
ACGCCAGCAATAATTAACCCACCGTTTCACTTCTCATTTCTGCCATTCCATTGCCGTTGATAAAGAGTTTATCTGTTAAT
CTGTAAATTGATGTGAAAACTCTTAGCAAACAGGATAATGCAATGGAATGGCTGGTCAAAAAATCGTGCTGCAATAAACA
AGATAACAGACATGTAATTATGCTCTGCGATGCTGGCGGCGCGATAAAAATGATCGCCGAAGTGAAGAGTGACTTCGCCG
TGAAAGTGGGGGATTTACTCTCGCCTTTGCAGAATGCGCTTTACTGTATTAATCGTGAAAAGCTGCACACGGTGAAAGTC
CTTTCTGCAAGCTGTTATAGCCCCGATGAGTGGGAACGGCAGTGTAAAGCGGCAGGGAAAACTCAGTAACGTTGTTTTGT
TGTGGGCAGGAAAATCAGCATCAACCCGCTCATAATACAGGCTACTCCCAGTAGTGCTTTCAGCGAAAAAGTCCCTTCCC
AGCCGGGAAGTACCATTGAAGCAATCCATACCAGCACATAACTCA
>scaffold-1 9571
TTTTTCCGCTCGCATCGCCGGGTCGATCCCCATTCCCGTTAACACCTCGACGCTAAACAGGTTGCCGAGGCTGTTACGAA
TGGTTTTACGACGCTGGTTAAAGGCTTCGGTGGTGATGCGGCTCAACACGCGAACATCTTTAACCGGGTGAGGCATCGTT
GCTGAGGAACCAGGCGCACGACGGCGGAATCCACTTTGGGTGGTGGTGTAAAGGCTGACGGCGGTACTTCCAGCACCGGG
ATCACGTTGCAATAGTATTGCGCCATGACGCTTAATCGACCATACGCCTTGCTGTTCGGTCCTGCAACCAGACGATTCAC
CACTTCTTTTTGCAACATAAAGTGCATGTCGGCAATGGCATCAGTATAGCTAAACAGATGGAACATCAACGGCGTGGAGA
TGTTATAAGGCAGGTTGCCGAAAACACGCAGCGGCTGGCCCATTTTCGCGGCCAGTTCGCCAAAGTTAAAGGTCATCGCA
TCCTGCTGATAAATCGTCAGTTTCGGGCCTAAGAATGGATGCGTTTGCAGACGTGCCGCCAGATCGCGGTCAAGTTCGAT
GACCGTCAGCTGGTCCAGACGTTCGCCGACCGGTTCGGTCAATGCCGCCAGACCGGGACCGATTTCGACCATCGCCTGGC
CCTTCTGCGGGTTAATGGCAGAAACAATGCTGTCGATCACGAACTGATCGTTGAGAAAGTTTTGCCCGAAGCGTTTACGG
GCTAAGTGGCCCTGGTGGACTCGATTATTCATTGGGTGTTAACAATCATTTTGATGGCGAGATTAAGCGCCGTAATAAAA
CTGCCGACATCGGCTTTACCACGTCCCGCCAGTTCAAGCGCGGTACCGTGGTCCACTGATGTGCGAATAAAGGGCAGGCC
CAGCGTAATGTTCACACCGCGCCCGAAGCCCTGGTATTTTAGCACGGGAAGACCCTGATCGTGGTACATCGCCAGCACCG
CGTCGGCGTTATCAAGATATTTCGGCTGAAACAGGGTATCGGCAGGCAGCGGCCCGTTGAGTTTCATCCCCTGCGCCCGC
AGCTTGTCGAGCACCGGAATAATGGTGTCTATCTCTTCCGTACCCATATGACCGCCTTCGCCCGCGTGTGGATTCAGCCC
GCAGACCAGAATGCGCGGTTCGGCAATACCAAATTTGGTGCGCAAATCGTGATGCAAAATAGCAATCACTTCGTGCAAAA
GCGCAGGGGTGATAGCATCTGCGATATCGCGCAGCGGTAAATGCGTCGTTGCCAGCGCCACGCGAAGTTCTTCGGTTGCC
AGCATCATCACCACTTTTTTCGCCTGCGAACGCTCTTCGAAAAACTCGGTATGACCGGTAAACGGAATGCCTGCGTCGTT
AATGACGCCTTTATGCACGGGGCCTGTGATCAGCGCAGCAAATTCACCGTTCAGACAGCCATCACACGCTCGCGCCAGCG
TTTCCACCACATAATGCCCATTTTCAACCGCTAACTGCCCCGCAGTGACAGATTCACGTAGCGCGACAGGAAGTAGCGTT
AATGTGCCCGCAGTTTGCGGTTGTGCAGGGGAGTTGGGGGAATAAGGACGGAGGGTGAGCGGCAAACCGAGCATCGCTGC
CCGGTCGGTAAGGAGAGTGGCATCGGCACAAACAACCAGTTCGACTGGCCACTCACGCTGTGCAAGCTGGACAATTAAGT
CCGGGCCAATCCCGGCGGGCTCGCCGGGAGTGATCACAACACGTTGGGTTTTAACCATTAGTTGCTCAGGATTTTAACGT
AGGCGCTGGCACGTTGTTCCTGCATCCAGCTTGCTGCTTCTTCCGAGAACTTACGGTTCATCAGCATGCGGTATGCACGA
TCTTTCTGTGCCGCGTCGGTTTTATCGACATTACGGGTATCCAGCAGTTCGATTAAATGCCAGCCGAATGAAGAGTGAAC
CGGTGCACTCATTTGACCTTTGTTCAGGCGGGTCAGGGCGTCACGGAAGGCCGGATCGAAAATATCTGGTGTAGCCCAGC
CGAGATCACCGCCCTGGTTAGCAGAGCCTGGATCCTGAGAGAACTCTTTCGCTGCGGCAGCAAAAGTCGTTTTACCACTC
TTGATATCGGCAGCAATCTGTTCCAGTTTCACGCGGGCCTGTTCGTCAGTCATGATCGGCGACGGTTTCAGCAGAATATG
GCGAGCATGAACTTCGGTCACCGAGATATTTTTGCTTTCGCCGCGCAGGTCGTTAACTTTCAGAATATGGAAGCCAACGC
CGGAACGAATCGGGCCAACAATGTCGCCTTTCTTCGCGGTGCTTAATGCCTGGGCGAAGATCCCCGGCAACTCCTGAATA
CGGCCCCAGCCCATCTGTCCGCCGTTCAGCGCCTGCTGGTCGGCAGAATGAGCAATCGCCAGCTTACCGAAATCAGCGCC
GTTACGCGCCTGATCGACAATCGCGCGCGCCTGGCTTTCCGCTTCGTTCACCTGATCAGAGGTCGGGTTTTCCGGCAGTG
GGATCAGGATGTGGCTCAGGTTCAGCTCAGTGCTGGCGTCGTTTTGGTTACCCACTTGCTGCGCCAGGGATTCGACTTCC
TGCGGCAGGATGGTGATGCGACGACGCACCTCGTTGTTACGCACTTCAGAGATAATCATCTCTTTGCGGATCTGGTTACG
ATAGGTGTTGTAGTTCAGACCATCGTAAGCCAGACGGCTGCGCATCTGATCCAGCGTCATGTTGTTCTGTTTCGCGATGT
TAGCAATCGCCTGATCCAGCTGCTCATCGGAGATTTTCACTCCCATTTTCTGCCCCATCTGCAGGATGATTTGATCCATG
ATCAAACGTTCCATGATTTGGTGGCGCAGCGTCGCGTCATCAGGAAGTTGCTGCCTTGCCTGAGCAGCGTTCAGTTTTAC
CGACTGCATTAATCCATCAACGTCGCTTTCCAGCACGACGCCGTTATTGACGACGGCTGCGACTTTATCGACTACCTGGG
GGGCAGCGAAACTGGTATTCGCGATCATGGCGATACCGAGAAGCAGCGTTTTCCAGTTCTTCATACTTTTTCCATTTCAA
TTAACCGCACTGCGGATTACGTGGTAAATCAACAAATCACAAAGTGTTTTGATACGGCAGAATGTTCGAACGCAGCATCT
CTTGCGTACCCAGACCGTAGTTGGAGCTCAGGCCGCGAAGTTCGATGTTAAAGCCGATTGCGTTGTCATATACCGCATGT
TGTTTATCGTTATCCCAACCGTTCAGCTTCCGCTCGTAACCGACGCGAATCGCATAGCAGCAGGAGCTGTATTGCACACC
TAACATAGAGTCGGCTTGCTTGTTCGCATTGGTGTCGTAGTAGTAGGCCCCAACAATGGACCAACGATCGGCAATTGGCC
AGCTGGCGACGGCACCTACCTGCGAAATACCATTCTTATATTGCTCAGCAGTGGAATAGTACTTAGGCAGCGTTGCCTGA
ATATATTCCGGGCTGGCGTAACGGTAATTCAGCTGTACCAGACGGTCTTCATCCCGACGGTATTCAATGCTGGAGTTACT
GGCCGCTACGTTATCCAGACGTGTATCGTACTGAATCCCGCCACGCAATCCCCAACGATCAGAGATGCGCCAGTAAGTAT
CGCCTGCCCATACCAGTGAGCCCGTTTTGTCGTCATTCTCCCATGTTATGTTGTCATCGCCAGTGCGAGACTCCGTGAAA
TAGTAGATTTGACCAACGGAAATATTAAAACGTTCAACGGCAGCATCATCATATATGCGAGATGTGACACCGGTCGTCAC
CTGGTTAGCGGAGGCAATACGGTCAAGACCGCCGTAAGTCCGGTCCCGGAACAGGCCGGAGTAGTCAGATTGCAGCAGCG
ACGAGTCGTAGTTATAGATTTTGCTCTGATCGCGATATGGCACATACAGATACTGCGCGCGTGGTTCCAGTGTCTGGGTA
TAGCCCGGCGCCAGCATTTCCATATCACGCTCGAAGACCATTCTACCGTCTACCTTGAACTGCGGCATTACACGGTTAGC
GGACTCTGCCAGCCTGGTCGTGTTTCTGGAGTTATACCAGTCAAGATTGGTTTGCTGATAATGGGTTGCCAGCAACTTCG
CTTCAGTATTGATGCTGCCCCAGTTATTAGAGAGCGGCAGATTGATGGTCGGTTCCAGGTGAACACGAGTCGCCTCTGGC
ATGTCATCTCTGGTGTTAACAAAGTGCACCGCCTGGCCGTAAATTCGCGTATCGAAAGGACCGACATCGTTTTGATAGTA
GTTAACGTCTAACTGCGGTTCTGCCGAGTAGCTACTGGTGTTCTGCTCGCTGAAGACCTGGAACTGCTTGGTTGAAACGG
TGGCATTGAAGTTTTGCACCGCATAGCCAACGCTGAATTTTTGCGTTGCGTAGCCGTCGGTACTGGAACCGTACTTGTTA
TCGAAATCATTGAAGTAGCTAGGATCGCTGACCTTGGTGTAGTCGACGTTGAAACGCCACACCTGATCCATGACCCCGGA
GTGGTTCCAGTAGAATAACCAACGACGTGAACTGTCATCGTTCGGGTGTTCATCTTTATAGACTTTATCTGAAGGCAGAT
AGTCCAGTTCCATCAAGCCAGCGCCCGCCTGGGAGAGGTAGCGGAATTCGTTCTCCCACATGATATTGCCACGACGATGC
ATATAATGCGGCGTGATGGTGGCATCCATATTTGGCGCGATGTTCCAGTAATATGGCAGGTAGAACTCAAAGTAGTTGGT
GGTGGTGTACTTGGCGTTCGGGATCAAGAAACCAGAGCGACGTTTGTCACCCACCGGCAACTGCAAATAGGGGCTATAAA
AGATCGGTACCGGACCCACCTTAAAGCGGGCGTTCCAGATCTCCGCAACTTGTTCTTCGCGGTCATGAATAATTTCGCTA
CCTACCACGCTCCAGGTGTCAGAACCCGGCAGACAGGAGGTAAAGCTACCGTTATCCAGAATGGTATAGCGGTTTTCGCC
ACGTTGTTTCATCAGGTCCGCTTTACCGCGGCCCTGGCGACCCACCATCTGGTAATCACCCTCCCAGACGTTGGTATCTT
TGGTGTTCAGATTCGCCCAGCCTTTCGGCCCTTTGAGGATCACCTGGTTATCGTCGTAATGGACATTACCGAGCGCATCA
ACGGTACGTACCGGCTCCGGTTGTCCTGGTGCCTCTTTTTGATGGAGCTGCACTTCGTCGGCCTGCAGACGGCTGTTACC
CTGCATGATATCCACGCTGCCAGTAAACACGGCGTCATCCGGGTAGTCCCCTTTCGCGTGGTCAGCATTGATAGTCACGG
GTAAGTCATTGGTATCGCCCTGTACCAGAGGACGGTCATAGCTTGGCACGCCCAACATGCACTGTGAGGCGAGGTCGGCT
GCCAGTCCCTGTTGACTATAAAGGGCGGTGGCAATCATGGTGGCCAGGAGAGTGGGGATACGTTTTTTCATACGTTGATT
TTATTGTTCCATCATCGGTAACGTTGCGCGTGACAAACGGTCAGAGACTAACGTACTCGTCATCTCTACGCTAGTGTTAA
TCCTGTCCGAATAGCGTCTGTGGTGTTAGGCACGGCATTGAATGACAGGTATGATAATGCAAATTATAGGCGATGTCTCA
CAATAGACCGCAGCCAGAAATGGGTAAAAGCGCCTTTATATTGTGGGAGATAGCCCTGATATCCGTGTGTCGATTTGGGG
AATATATGCAGTATTGGGGAAAAATCATTGGCGTGACCGTGGCCTTAATAATGGGCGGCGGCTTTTGGGGCGTAGTATTG
GGCCTGTTAATTGGCCATATGTTTGATAAAGCCCGTAGCCGTAAAATGGCGTGGTTCGCCAACCAGCGTGAGCGTCAGGC
GCTGTTTTTTGCCACCACTTTTGAAGTGATGGGGCATTTAACCAAATCCAAAGGTCGCGTCACGGAAGCTGATATTCATA
TCGCCAGCCAGTTGATGGACCGAATGAACCTTCATGGCGCTTCCCGTACTGCGGCGCAAAATGCGTTCCGGGTGGGAAAA
TCAGACAATTACCCGCTGCGCGAAAAGATGCGCCAGTTTCGCAGTGTCTGCTTTGGTCGTTTTGACTTAATTCGTATGTT
TCTGGAGATCCAGATTCAGGCGGCGTTTGCTGATGGTTCACTGCACCCGAATGAACGGGCGGTGCTGTATGTCATTGCTG
AAGAATTAGGGATCTCCCGCGCTCAGTTTGACCAGTTTTTGCGCATGATGCAGGGCGGTGCACAGTTTGGCGGCGGTTAT
CAGCAGCAATCTGGCGGTGGTAACTGGCAGCAAGCGCAGCGTGGCCCGACGCTGGAAGATGCCTGTAATGTGCTGGGCGT
GAAGCCGACGGATGATGCGACCACCATCAAACGTGCCTACCGTAAGCTGATGAGTGAACACCATCCCGATAAGTTGGTGG
CGAAAGGTTTGCCGCCAGAGATGATGGAGATGGCGAAGCAGAAAGCGCAGGAAATTCAGCAGGCCTATGAGCTGATAAAG
CAGCAGAAAGGGTTTAAATAAGTTTCAACGTGTAGGCCTGATAAGACGCGGCCCGCGTCGCATCAGGCAATCGGCGCAAA
ATTGCCGGATGCGGCGTGAACGCCTTCTCCGGCCTACCGAACTTCGCCAGCGTGACTATTAAAAATCCGCTGGTGCTTTA
AATGTCATACTATTACCATACGCCGGATGGGTAATCGTCAGCATCTCTGCATGTAGCAACAAACGCGGTGCCATTGCTCT
CGCTTCTGGTGATGCATAAAAACGATCGCCGAGAATCGGATGACCCAGCGCCAGCATATGCACACGCAGCTGATGCGAAC
GCCCGGTAATCGGTTTTAACACCACTCTTGCCGTGTTATCCGCCGCATATTCCACCACTTCATACTCCGTCTGCGCAGGT
TTACCTGTTTCGTAACAGACTTTCTGTTTCGGGCGGTTTGGCCAGTCGCAAATCAGCGGCAGATCCACCAGACCTTCCGC
AGGGGATGGATGCCCCCAGACGCGGGCCACATACTGTTTTTTCGGCTCGCGCTCGCGGAACTGGCGTTTTAACTCCCGCT
CCGCGGCTTTGGTCAGCGCCACTACAATCACGCCGCTGGTAGCCATATCCAGACGATGCACCGATTCTGCCTGCGGATAA
TCACGCTGAATGCGCGTCATCACGCTGTCTTTGTGCTCTTCCAGACGACCCGGCACAGACAACAAACCGCTCGGCTTGTT
GACCACCATAATATGGTCATCCTGATACAGGATAACCAACCAGGGTTCCTGCGGTGGATTGTAGTTTTCCATCCCCATTT
TCGGCTCCGTTACTGATGCGTTACAACGATCAAACGCAGGGCATCCAGACGCCAGCCTGCCTGATCCAGGCTTTCCATTA
CCTGCTGACGGTTGCTCTCAATGGCGGTCAGTTCGTCGTCACGAATGTTCGGGTTAACTGCACGCAGCGCTTCCAGACGA
GACAGCTCGGCAGACAGTTTTTCGTCGGCTTCGTTACGCGCTGCATCAATCAGTGCACGGGCAGATTTCTCGATCTGCGC
TTCCCCCAGCTGAAGGATAGCGTGAACATCCTGCTGCACCGCGTTAACCAGCTTGCTGCCGGTGTGACGGTTAACCGCGT
TAAGCTGGCGGTTAAAGGTTTCAAACTCTACCTGCGCCGCCAGGTTGTTGCCGTTTTTATCCAGCAGCATACGTACCGGC
GTCGGTGGCAGGAAGCGGTTGAGCTGCAACTGCTTCGGAGCCTGGGCTTCAACCACATAAATCAGTTCCACCAACAGCGT
ACCTACCGGCAACGCTTTGTTTTTCAACAGTGAAATCGTGCTGCTACCGGTATCGCCAGAAAGGATCAGATCCAGACCGT
TGCGGATCAGCGGATGCTCCCAGGTAATAAACTGTGCATCTTCACGCGCCAGCGCCACTTCACGGTCGAAGGTGATGGTG
ATGCCATCTTCCGACAGGCCAGGGAAGTCCGGCACCAGCATATGATCGGACGGCGTCAGCACGATCATGTTGTCGCCGCG
ATCGTCCTGATTGATACCGATAATATCGAACAGGTTCATGGCGAAGGCGATCAGGTTGGTATCGTCATCCTGCTCTTCAA
TGCTTTCTGCCAGTGCCTGGGCTTTTTCGCCACCGTTGGAATGGATTTCCAGCAGGCGGTCACGACCTTGTTCCAGCTGT
GCTTTCAGCGCTTCATGTTGCTCGCGGCAGTTTTTGATCAGATCGTCAAAGCCTTCGGTCTCATCCGGCGAGGCCAGATA
GTTAATCAAATCGTTGTACACGCTATCGTAGATAGTGCGTCCGGTCGGGCAGGTGTGCTCGAATGCATCCAGACCTTCGT
GATACCAGCGCACCAGCACCGACTGAGCCGTTTTTTTCCAGATAAGGCACATGGATATGAATATCGTGCGCCTGACCGAT
ACGATCCAGACGCCCAATACGCTGCTCCAGCAGATCCGGGTTGAATGGCAGGTCAAACATCACCATGTGGCTGGCGAACT
GGAAGTTACGTCCTTCAGAACCGATTTCCGAGCACAGCAGTACCTGCGCACCGGTGTCTTCTTCAGCAAACCAGGCGGCA
GCGCGGTCACGTTCGATTATCGACATGCCTTCGTGGAACACCGGGGCGCGAATACCTTCACGTTCGCGCAGTACTTGCTC
CAGTTGCAGCGCAGTGGCAGCTTTGGCGCAGATCACCAGCACTTTCTGAGAGCGATGGCTGGTCAGGTAGCCCATCAGCC
ACTCAACGCGCGGATCGAAGTTCCACCAGGTGGCGTTATCGCCTTCAAATTCCTGATAAATACGCTCCGGATAGAGCATA
TCGCGAGCGCGATCTTCCGCACTTTTACGTGCGCCCATAATGCCGGAGACTTTAATAGCGGTCTGATACTGCGTCGGCAG
TGGCAGCTTAATAGTGTGCAGCTCGCGTTTCGGGAAGCCTTTCACACCGTTACGGGTGTTACGGAACAGCACGCGGCTGG
TACCGTGGCGATCCATCAGCATCGAAACCAGTTCCTGACGGGCGCTCTGGGCATCTTCGCTGTCGCTGTTTGCTGCTTGC
AACAGCGGCTCGATATCCTGCTCGCCGATCATCTCACCGAGCATGTTCAGTTCGTCATTGCTCAGTTTGTTACCTGCCAG
CAGCATGGCAACGGCGTCCGCAACCGGACGATAATTTTTCTGCTCTTCAACGAATTGCGCAAAGTCGTGGAAACGGTTCG
GGTCCAGCAGACGCAGACGGGCGAAGTGGCTTTCCATCCCCAGCTGTTCCGGGGTTGCGGTCAGCAGCAGAACGCCCGGC
ACGTGCTCTGCCAGTTGTTCAATGGCCTGATATTCACGGCTCGGCGCATCTTCGCTCCACACCAGGTGATGCGCTTCATC
GACCACCAGTAGATCCCACTCGGCTTCACAGAGATGTTCCAGACGCTGTTTGCTACGACGGGCAAAATCCAGCGAGCAAA
TCACCAGCTGCTCGGTATCGAACGGGTTGTAAGCATCGTGCTGAGCTTCGGCATAACGCTCATCATCAAACAGAGCAAAG
CGCAGGTTGAAACGGCGCAGCATTTCTACCAGCCACTGATGCTGTAAGGTT
>scaffold-2 18967
ATTCGCACACTCCTCCGGTATCCACCAGGATGGTGTACTGAAAAACCGCGAAAACTACGAAATCATGACACCAGAATCTA
TTGGTCTGAACCAAATCCAGCTGAATCTGACCTCTCGTTCGGGGCGTGCGGCGGTGAAACATCGCATGGATGAGATGGGA
TATAAAGAAAGTGAATATAATTTAGACAACCTGTACGACGCTTTCCTGAAGCTGGCGGACAAAAAAGGCCAGGTGTTTGA
TTACGATCTGGAGGCGCTGGCCTTCATCGGTAAGCAGCAAGAAGAGCCGGAGCATTTCCGTCTGGATTACTTCAGCGTGC
AGTCAGGTTCTAACGATATTGCCACTGCCGCCGTCAAACTGGCCTGTGGCGAAGAAGTCAAAGCAGAAGCCGCCAACGGT
AACGGTCCGGTCGATGCCGTCTACCAGGCGATAAACCGCATCACTGACTATAACGTCGAACTGGTGAAATACAGCCTGAC
CGCCAAAGGCCACGGTAAAGATGCGCTGGGTCAGGTGGATATTGTCGCCAACTACAACGGTCGCCGCTTCCACGGCGTCG
GCCTGGCCACCGATATTGTCGAGTCCTCCGCCAAAGCCATGGTGCACGTACTGAACAATATCTGGCGTGCCGCAGAAGTC
GAAAAAGAGTTGCAACGCAAAGCTCAACACAACGAAAACAACAAGGAAACCGTGTGATGTCGAAGAATTACCATATTGCC
GTATTGCCGGGGGACGGTATTGGTCCGGAAGTGATGACCCAGGCGCTGAAAGTGCTGGATGCCGTGCGCAACCGATTTGC
GATGCGTATCACCACCAGCCATTACGATGTAGGCGGCGCCGCCATTGATAACCACGGGCAGCCACTGCCGCCTGCGACAG
TTGAAGGTTGCGAGCAAGCCGATGCCGTGTTGTTTGGCTCGGTAGGTGGTCCGAAGTGGGAACATTTGCCGCCAGACCAG
CAACCAGAACGCGGCGCACTGCTGCCTTTGCGTAAGCACTTCAAATTATTCAGCAATCTGCGTCCGGCAAAACTGTATCA
GGGGCTGGAAGCATTCTGTCCGCTGCGTGCTGACATTGCCGCAAACGGCTTTGACATCCTGTGTGTGCGCGAACTGACCG
GCGGCATCTATTTCGGTCAGCCAAAAGGCCGCGAAGGTAGCGGACAATATGAAAAAGCGTTTGATACCGAGGTGTACCAC
CGTTTTGAGATCGAGCGTATTGCCCGCATCGCATTTGAATCTGCCCGCAAGCGTCGCCACAAAGTCACCTCAATCGACAA
AGCCAACGTGCTGCAATCCTCTATTTTATGGCGGGAGATCGTTAACGAGATCGCCACGGAATACCCGGACGTCGAACTGG
CGCATATGTACATCGACAACGCAACCATGCAGCTGATTAAAGATCCATCACAGTTTGACGTCTTGCTGTGCTCCAACCTG
TTTGGCGACATTCTGTCTGATGAGTGCGCAATGATCACTGGCTCAATGGGGATGTTGCCTTCCGCCAGCCTGAACGAGCA
AGGTTTTGGTCTGTATGAACCGGCGGGCGGCTCGGCACCCGATATCGCAGGTAAAAATATCGCCAACCCGATTGCACAAA
TTCTGTCGCTGGCGCTGCTGCTGCGTTACAGCCTGGATGCCGATGATGCGGCTTCCGCCATTGAACGCGCCATTAACCGC
GCATTAGAAGAAGGCATTCGCACCGGGGATTTAGCCCGTGGCGCTGCCGCCGTTAGTACCGATGAAATGGGCGATATCAT
TGCCCGCTATGTGGCAGAAGGGGTGTAATCATGGCTAAGACGTTATACGAAAAATTATTCGACGCTCACGTAGTGTACGA
AGCCGAAAACGAAACCCCGCTGTTATATATCGACCGCCACCTGGTGCATGAAGTGACCTCACCGCAGGCGTTCGATGGTC
TGCGCGCCCACGGTCGCTCGGTACGTCAGCCGGGCAAAACCTTCGCCACCATGGATCACAACGTCTCTACCCAGACGAAA
GACATTAATGCCTGCGGTGAAATGGCGCGCATCCAGATGCAGGAGCTGATCAAAAACTGCAAAGAATTTGGCGTCGAGCT
GTATGACCTGAATCACCCGTATCAGGGGATCGTCCACGTAATGGGGCCGGAACAGGGCGTGACCTTGCCGGGGATGACCA
TTGTCTGCGGCGACTCACATACCGCCACCCACGGCGCGTTTGGCGCACTGGCCTTTGGTATCGGCACTTCCGAAGTTGAA
CACGTACTGGCAACGCAAACCCTGAAACAGGGCCGGGCGAAGACCATGAAAATTGAAGTCCAGGGCAAAGCCGCGCCGGG
CATTACCGCAAAAGATATCGTGCTGGCAATTATTGGTAAAACCGGCAGCGCAGGCGGTACCGGGCATGTGGTGGAATTTT
GCGGCGAAGCAATCCGTGATTTAAGCATGGAAGGTCGTATGACCCTGTGCAATATGGCAATCGAAATGGGCGCAAAAGCC
GGTCTGGTTGCACCGGACGAAACCACCTTTAACTATGTTAAAGGCCGTCTGCATGCGCCGAAAGGCAAAGATTTCGACGA
CGCCGTTGCCTACTGGAAAACCCTGCAAACCGACGAAGGAGCAACTTTCGATACCGTTGTCACTCTGCAAGCAGAAGAGA
TTTCGCCGCAGGTCACCTGGGGCACCAATCCGGGCCAGGTGATTTCTGTGAACGACAATATTCCCGATCCGGCTTCGTTT
GCCGATCCGGTTGAACGCGCGTCGGCAGAAAAAGCGCTGGCCTATATGGGGCTGAAACCGGGTATTCCGCTGACAGAAGT
GGCTATCGACAAAGTGTTTATTGGTTCCTGTACTAACTCGCGTATTGAAGATTTACGTGCAGCAGCGGAAATCGCCAAAG
GCCGGAAAGTCGCGCCAGGCGTACAAGCGCTGGTGGTTCCCGGTTCCGGTCCGGTTAAAGCCCAGGCGGAAGCGGAAGGT
CTGGACAAAATTTTTATCGAAGCTGGTTTTGAATGGCGCTTGCCAGGTTGTTCAATGTGTCTGGCGATGAACAACGACCG
CCTGAATCCGGGCGAACGTTGCGCCTCCACCAGCAACCGTAACTTTGAAGGCCGCCAGGGACGCGGCGGGCGCACGCATC
TGGTCAGCCCGGCAATGGCTGCCGCCGCGGCTGTGACCGGTCATTTTGCCGACATTCGCAACATTAAATAAGGAGCACAC
CATGGCAGAGAAATTTATCAAACACACAGGCCTGGTGGTTCCGTTGGATGCCGCCAATGTCGATACCGATGCAATCATCC
CGAAACAGTTTTTGCAGAAAGTGACCCGTACGGGTTTTGGCGCGCATCTGTTTAACGACTGGCGTTTTCTGGATGAAAAA
GGCCAACAGCCAAACCCGGACTTCGTGCTGAACTTCCCGCAGTATCAGGGCGCTTCCATTTTGCTGGCACGAGAAAACTT
CGGCTGCGGTTCCTCGCGTGAGCACGCGCCGTGGGCATTGACCGATTACGGTTTTAAGGTGGTGATTGCGCCGAGTTTTG
CTGACATCTTCTACGGCAATAGCTTTAACAACCAGCTGCTGCCGGTGAAATTAAGCGATGCAGAAGTGGATGAGCTGTTT
GCGCTGGTGAAAGCCAATCCGGGGATTCATTTTGATGTAGACCTGGAAGCGCAAGAGGTGAAAGCGGGAGAGAAAACTTA
TCGCTTTACCATCGATGCCTTCCGCCGCCACTGCATGATGAACGGTCTGGACAGCATCGGCCTGACTCTGCAGCACGACG
ACGCAATTGCGTCTTATGAAGAGAAGCAACCGGCGTTTATGCGTTAGTTTGTACACCGTCCGGCACTCAATCGCCAAAAA
GAAAAAAGCCAGCAGATAATCACTGCTGGCGTGGCGATTAACACCAATACTCAGTCACACATGATGTCCGCAAATCAGTA
GTCAGAATGACTCCCCTCCCATTGCATCAGTTCTTCAAGCATGGTTAATCGTTGTGGGACGCTTAACCAACGCAACCAGC
ACAACTTCGCTGTCGCGGTAAAATAGTGCTGATAAAACTGACGCATGGGGCACCTCCTTGCTTCATCGTTAGGAATTATT
GACTTAATATAGGGAAAATAAAATTGCTGTCTTTTGCGCAGGAGTTCCCCTTTTATGCCATCTGCTCGTCTGCAACAACA
GTTCATCCGCCTGTGGCAATGCTGCGAGGGTAAATCTCAGGAGACCACGCTCAACGAACTGGCAGCGTTACTGAGTTGCT
CGCGTCGTCATATGCGCACCCTGCTCAGCACCATGCAGGATCGCGGCTGGCTGACGTGGGAAGCGGAAGTCGGGCGCGGT
AAACGCTCGCGTCTGACATTCCTCTATACCGGGCTGGCGCTTCAGCAACAGCGGGCGGAAGACCTGCTGGAGCAGGATCG
TATCGACCAACTAGTGCAGTTGGTTGGCGACAAAGCGACTGTGCGGCAAATGCTGGTTTCTCATCTGGGCCGCAGCTTCC
GCCAGGGGCGGCACATCCTGCGCGTGCTCTACTATCGTCCGTTGCGTAATCTGCTACCTGGCAGCGCATTGCGCCGTTCT
GAAACCCATATCGCCCGGCAAATCTTCAGTTCGCTAACGCGCATAAATGAGGAAAATGGGGAACTGGAAGCAGACATCGC
CCACCACTGGCAGCAAATATCACCGCTTCACTGGCGTTTCTTTTTGCGTCCAGGAGTCCATTTTCACCATGGTCGTGAAC
TGGAAATGGACGATGTGATCGCCTCTTTAAAACGAATCAATACGCTTCCGCTCTATTCGCATATTGCTGACATTGTGTCG
CCGACGCCCTGGACACTGGATATCCATCTCACGCAACCGGACCGCTGGTTGCCGTTACTGCTGGGGCAAGTTCCGGCAAT
GATCCTGCCGCGCGAATGGGAAACCCTCAGTAACTTTGCCAGCCATCCCATCGGCACCGGTCCGTATGCGGTGATCCGCA
ACAGCACCAATCAACTGAAAATTCAGGCATTCGATGACTTCTTCGGTTACCGGGCATTAATCGACGAAGTTAACGTCTGG
GTTCTGCCGGAAATTGCCGACGAGCCAGCCGGAGGGCTGATGCTAAAAGGTCCACAGGGCGAGGAAAAAGAGATTGAAAG
CCGCCTGGAGGAAGGTTGCTACTATTTACTGTTCGACAGCCGCACCCATCGAGGGGCGAATCAGCAAGTCAGAGACTGGG
TAAGCTATGTGCTTTCTCCGACGAATCTGGTCTATTTCGCCGAGGAACAATACCAGCAACTGTGGTTCCCGGCTTATGGA
CTGCTCCCCCGTTGGCACCATGCCCGCACCATAAAGAGCGAAAAACCGGCTGGTCTGGAAAGCCTCACCCTGACCTTTTA
TCAGGATCACAGCGAGCATCGGGTGATTGCCGGGATCATGCAGCAGATTCTGGCAAGTCACCAGGTCACGATGAAAATCA
AAGAGATCAGCTACGATCAGTGGCATGAAGGAGAGATCGAGAGCGATATCTGGCTTAACAGCGCCAACTTTACGCTGCCG
CTGGATTTTTCGCTGTTCGCGCACTTGTGCGAGGTGCCGCTGCTCCAACACTGTATTCCGATCGACTGGCAAGCCGACGC
CGCCCGCTGGCGCAATGGCGAAATGAACCTGGCGAACTGGTGCCAGCAACTGGTCGCCAGCAAAGCAATGGTGCCGCTTA
TCCACCACTGGCTGATCATTCAGGGGCAACGTAGTATGCGCGGCCTGCGCATGAACACCCTCGGCTGGTTCGATTTTAAA
TCAGCGTGGTTTGCACCACCGGATCCATGATTGCTGGTTGATAACAAAATCACTACACTAACGCCGTTCTCAACGGGGTG
CCACGCAGCCGCGTGCGCTGAGAAAATACCCGTCGAACCTGATCCGGATAACGCCGGCGAAGGGATTTGAGGCTCCTTCT
CAAGTCCTTTGCCACTCTTTTGTGAGGTGCAAAGTGTTAAAAAAATGTCTTCCCCTGCTGTTGCTGTGCACAGCGCCTGT
TTTCGCTAAACCTGTTCTGACTGTTTATACCTACGATTCCTTTGCCGCTGACTGGGGACCTGGTCCGGTAGTCAAAAAAG
CCTTTGAAGCAGACTGTAATTGCGAACTGAAACTGGTGGCGCTGGAAGATGGCGTTTCGCTGCTCAACCGTCTACGGATG
GAAGGCAAAAACAGCAAAGCCGATGTGGTGCTGGGGCTGGATAACAATCTGTTAGACGCCGCCAGCAAAACCGGGCTGTT
TGCTAAAAGCGGTGTGGCAGCGGAAGCCGTTAACGTTCCTGGCGGCTGGAATAATGACACTTTCGTACCGTTTGATTACG
GCTATTTCGCCTTCGTCTATGACAAGAACAAACTGAAAAATCCGCCGCAAAGCCTGAAAGAATTGGTTGAGAGCGTTCAA
AACTGGCGGGTGATTTATGAAGATCCACGTACCAGTACACCGGGGCTGGGTCTGTTGCTATGGATGCAAAAAGTCTATGG
CGATAACGCCCCGCAAGCCTGGCAGAAACTGGCGAAGAAAACGGTCACGGTCACCAAAGGCTGGAGCGAAGCCTACGGCC
TGTTTTTAAAAGGTGAAAGCGATCTGGTCCTGAGTTACACCACCTCTCCGGCTTATCACATTCTCGAAGAGAAGAAAGAT
AACTACGCCACCGCGAACTTCAGCGAAGGTCACTATTTGCAAGTGGAAGTCGCCGCCCGCACCGCTGCCAGCAAGCAGCC
AGAGCTGGCGCAAAAATTCCTCCAGTTTATGGTTTCTCCGGCTTTTCAGAATGCGATCCCAACCGGCAACTGGATGTATC
CGGTAGCAAACGTCACTCTGCCTGCAGGATTTGAACAATTGACCAAACCAGCCACCACGCTAGAGTTCACACCCGCCGAA
GTGGCGGCACAACGTCAGGCATGGATTAGCGAATGGCAACGCGCCGTCAGCCGTTAATTCCCGGCTGGTTAATTCCAGGC
GTAAGCGCCGCCACGCTGGTGGTGGCGGTTGCACTGGCGGCGTTTCTCGCCCTGTGGTGGAACGCGCCGCAGGGTGACTG
GGTGGCAGTCTGGCAGGACAGCTACCTGTGGCATGTGGTGCGCTTCTCCTTCTGGCAGGCGTTTCTCTCGGCGCTGCTCT
CTGTCGTACCCGCAATATTCCTCGCCCGCGCCCTCTATCGCAGGCGCTTTCCTGGGCGACAGATGCTGTTGCGTCTGTGC
GCAATGACCTTGATCCTCCCGGTGCTGGTTGCTGTTTTTGGCATTCTTAGCGTCTATGGTCGCCAGGGCTGGCTGGCCTC
GCTCTGGCAATCACTTGGTCTGGAGTGGACCTTTTCGCCCTACGGCCTGCAAGGCATTTTGCTGGCCCATGTGTTTTTTA
ATCTGCCGATGGCTAGCCGTTTATTACTCCAGGCACTGGAAAACATTCCCGGCGAACAACGTCAGCTTGCCGCCCAACTT
GGGATGCGCGGCTGGCATTTTTTCCGTTTCGTCGAATGGCCGTGGTTACGGCGACAAATCCCGCCGGTTGCCGCACTAAT
CTTTATGCTCTGTTTCGCCAGCTTCGCCACCGTGCTATCGCTGGGCGGCGGTCCGCAGGCGACCACTATCGAGCTGGCAA
TCTATCAGGCACTGAGTTACGACTACGATCCTGCCCGCGCGGCAATGCTGGCGCTGATCCAGATGGTGTGCTGCCTCGGG
CTGGTGCTGTTGAGTCAGCGATTGAGTAAGGCCATTGCGCCTGGTACCACACTGCTGCAAGGCTGGCGCGACCCGGACGA
TCGTCTGCATAGTCGCATTTGCGACACGGCGTTAATTGTGCTGGCGCTGCTGCTGTTGCTGCCACCGTTACTGGCGGTGA
TCGTCGATGGGGTAAATCGCCAGTTGCCGGAAGTGCTGGCACAACCGGTGCTGTGGCAGGCGCTGTGGACCTCGTTGCGT
ATTGCGCTGGCGGCAGGCGTATTGTGCGTAGTGCTGACCATGATGCTGCTATGGAGCAGTCGCGAACTTCGGGCGCGGCA
GAAAATGCTGGCGGGTCAGGCGCTGGAGATGAGCGGCATGTTGATCCTCGCCATGCCGGGGATTGTGCTGGCTACGGGCT
TCTTTTTACTGCTCAACAACACTATCGGCCTGCCACAATCTGCTGACGGCATTGTGATTTTCACCAATGCGTTAATGGCA
ATCCCTTATGCGCTGAAAGTACTGGAAAACCCGATGCGCGATATCACCGCCCGCTACAGCATGTTGTGTCAGTCGCTGGG
CATTGAAGGCTGGTCACGCTTAAAAGTGGTGGAGCTGCGCGCCCTGAAACGTCCACTGGCGCAGGCGCTGGCCTTTGCTT
GTGTGCTGTCGATTGGTGATTTTGGCGTGGTGGCATTGTTTGGTAACGATGATTTCCGTACCCTGCCGTTTTATCTCTAC
CAGCAAATTGGCTCCTATCGCAGCCAGGACGGCGCGGTCACCGCGTTAATTCTGCTGCTGCTCTGTTTTCTGCTGTTTAC
CGTGATTGAAAATATACCGGGGCGAAATGTTAAAACTGACTGATATCACCTGGCTTTACCACCATTTGCCGATGCGTTTT
AGCTTAACGGTGGAACGCGGCGAGCAGGTGGCGATCCTCGGGCCAAGCGGCGCAGGTAAAAGTACCCTGCTTAATTTGAT
CGCCGGTTTTCTGACGCCAGCCAGCGGTTTGCTGACTATCGACGGCGTTGATCACACCACGACGCCGCCGTCACGCCGTC
CGGTGTCGATGCTGTTTCAGGAGAACAACCTGTTCAGCCACCTGACGGTCGCGCAGAACATCGGGCTGGGGCTAAATCCG
GGGTTGAAACTAAATGCGGCGCAGCAGAAGAAAATGCACGCGATTGCCCACCAGATGGGGATTGATAATTTAATGGCGCG
GTTACCTGGCGAGCTTTCCGGCGGTCAACGACAGCGCGTGGCGTTAGCGCGTTGTCTGGTACGCGAACAGCCCATTTTAT
TGCTCGATGAACCGTTTTCCGCGCTCGATCCGGCGCTACGTCAGGAGATGCTGACGCTGGTGAGCACGAGCTGCCAACAG
CAAAAAATGACGCTCTTGATGGTGTCGCACAGTGTGGAAGATGCGGCGCGGATCGCCACGCGCTCGGTGGTGGTCGCCGA
CGGGCGTATCGCCTGGCAGGGTAAGACCGATGAGTTGTTGAGCGGTAAGGCGAGTGCTTCGGCGCTGTTGGGAATTAAAG
GTTAATATGCACTGTCGGATGCGGCGTGAACGCCTTATCCGACCTACGGGTAGTGCGTTTTGCAGGCCTGATAAGACGCG
GCAAGCGTCGCATCAGGCAACCCGCACAAGGCTATCCCCTAAACCCCAACCACTTTACGCAAAATATCGATATACACCGG
CATCAACGGGTGGCGAATTAACACCACCAGCGCCACCACGCCGATGGCAGAAATCAACGGCGTCAGCCACAACAAACGAC
CGCGGGACAAATAATGACTCAAACGGTCAGTCGCTTTACCGCTGCGCCATAACCGCCAGCACAGCCAGCCTCCAACCCAC
AAAAACACCGCTGTTGCCAGCAGCAACCATTTAAACTCACCGCTCTGCATCCCGGCAGGAATATCGATCGCCGCACCCGC
CAGAATCCCCGGCAGGAAGTAAAACGGTGGCCACAGCAAGCAGCCGATAATATTCGGCGTAATAAATTTTGCCACCGGGA
GATCCAGCATTCCCGCCACCATTGGCACCAGCGGACGCGTCGGGCCGACAAAACGACCGACCAGAATGGTGAACATGCTG
TGCTGATGCAGCGCATGTTCGGTTTTATCGAGTAATGCTTTGTTCTTCTTCAGAAATGACCAGCGATGCAACGGCTTTTT
AAAACGCCAGCCCAGCCAGAAGGAGATCCAGTCGCCCAGCAGGCAGCCAATAATCCCCGCCAGCCAGGCATACCAGAAAC
TTAACTCACCGCTACCAATCAGCGCTCCCAGCCCCGCCATCAGCACCGTACCGGGTAGAATCAAACCGACCAGCGCCAGC
GACTCCAGAAAGGCCACCAATAACACCGCCATCAATGAATACACGGTAGATTGGGTAATAAAGTGTTCCAGCAATGCTTG
CATAATGTGCCTGTCAAATGGACGAAGCAGGGATTCTGCAAACCCTATGCTACTCCGTCAAGCCGTCAATTATCTGATTC
GTTACCAATTATGACAACTTGACGGCTACATCATTCACTTTTTCTTCACAACCGGCACAAAAGACACCCTCTGCCTATCA
TTCGATAGTCTCAAAATATTCCACCTGCAGAGAATCACGGTGCTCAATGATGCAATAACGCTGGAAATTATTTGCATAAT
CACTTTTATCATGAAAAAACCATATACAATCGTTTTGTAGACTCGGTCCCATTCTTTTCAAAAAATCTATTAGCTTTGCT
TTCTGAAGAAAAATGTTATCTATATTTCGCCATGTAACAATCACTCTTGTTTGCATATCATCAACATTATAGTAATAGCT
ATACTCGGCTACGTTTGATATGTTTGGCAAATTTCGCAAACTCTCTGGCGTATAAAGGAAAAATGGGGAAAGTTCATGCT
GTGTATAGTGATGTTCCTTTGACATCAATGAGATATAAGCATAGAAAAATATAAAGAATAAAACTAAAAATGATAATAAA
ATATAAATATATTTTGACATCTCTACTCACGACCTGTGCGGATAATGAGGGTTTAAGAAAAGAAAAAGCGGTCTTTCAAA
GGGAGATTCTGAAAACTTTATAGCTCCCGAACTTGATAATGAACTATACAACTCATGATTTATTCTGTTTTTATCTTTAT
AATAATTAGTAACAGGTCTATTATTATATTGATTATATAACAATGTTGAAAAAGACTCATCTAATGGCTTTATATAATTT
AACCATTCTGGAAGCTTCTTTTTTATTAGTTGATTTTTTTTAAAAGGAGGATGGGTTGTAAATAAGAATGGCGTAAACTC
AGTATTTTTAAAATTCCCTGGCGCTCCATATGTATCCCATATTTGTAAGGCTTTTGTGTAAGATAAAGGTTTTGCCAATA
AAAGTGGATCGGGGCCTGTTCCAAATACACGATAAAAACCAATCAAGTCTGAGACTAAATCTTCTGCACTAAATCCGCTA
TCAGTATACCAGTTAAAAATAAATGAGTTTTGCCATGCTTCAAACCTCTTCGCAGTTCCATACATTAACGTTAAGGCAAC
TCTTGCTTTAAGAGTGGGTGAAAGACATGAACGAACCATAACCTTCGTATAAACACCGGTATGAAATGTAAGATCTACTC
CTAATATTTTTTTCCGAATTCCCATTTCCTGATGATAATCAACAGGAAAATACCAATCATGAAATTCATCGTAATATGTT
GAAAAATGTTCTTGCTCCAATTTTCTTTTTAATATTCTGGCATCTTGTCCCTGAGCATGCCCCAAATCGATCCAACCTAA
CTCTTCGGTATAAACTAATCCATACTTTTTCGTTGTTGCAAATATTCCATCAGTAATATCGTTACGTTTGCTCATCACAA
TCTCCCCTCAAAAAAAACGTATAGCAAATAATATCAATAAGGAAAAATATTATTTTTCAATATTTTTTTGTATACAATTC
ATTTTATGAATGAATTTACAAAGATAGCTGCGCCTGATGCCGCTACACTTTTGCCAGACCATGTTCTCCTCTGAAGGAGT
AACTGGCGTTTTTCATAGAATGCCGTACTTTTTTCAACAACTGCCACATCGAACGGCATTTATGGTGGCGTGAAGTGCCT
GCCATAACCGCTCAATGTGGTGTTCCTACGATGAACAAACCGCTTGATATATTCTCCTGATGCAACCGGACAATATGTTC
ATGATGGGTATCCCGATACATAAGCCTTCGTTTTATTTTTACAAAAAGAAATCGTTGTCGATATTTTATCAAGAAAAAAA
TAATTCAGGTAAAACGATTCAACTAAAAATAACTAAAATTAATCCCCCGTGAAATATATAAATAACGTCAGATGAAGAAA
GCAAGGGGGTTCCCCCCCTTCTTTCTTATTATTCACAACCTGCCCTAAACTCGCTCGGACTCGCCCCGGTGCATTTTTTA
AATACTCGCGAGAAATAGAGTTGATCATCAAAACCGACATTGCGACCGACGGTGGCGATAGGCATCCGGGTGGTGCTCAA
AAGCAGCTTCGCCTGACTGATGCGCTGGTCCTCGCGCCAGCTTAATACGCTAATCCCTAACTGCTGGCGGAACAAATGCG
ACAGACGCGACGGCGACAGGCAGACATGCTGTGCGACGCTGGCGATATCAAAATTACTGTCTGCCAGGTGATCGCTGATG
TACTGACAAGCCTCGCGTACCCGATTATCCATCGGCGGATGAAGCGACTCGTTAATCGCTTCCATGCGCCGCAGTAACAA
TTGCTCAAGCAGATTTATCGCCAGCAATTCCGAATAGCGCCCTTCCCCTTGTCCGGCATTAATGATTTGCCCAAACAGGT
CGCTGAAATGCGGCTGGTGCGCTTCATCCGGGCGAAAGAAACCGGTATTGGCAAATATCGACGGCCAGTTAAGCCATTCA
TGCCAGTAGGCGCGCGGACGAAAGTAAACCCACTGGTGATACCATTCGTGAGCCTCCGAATGACGACCGTAGTGATGAAT
CTCTCCAGGCGGGAACAGCAAAATATCACCCGGTCGGCAGACAAATTCTCGTCCCTGATTTTTCACCACCCCCTGACCGC
GAATGGTGAGATTGAGAATATAACCTTTCATTCCCAGCGGTCGGTCGATAAAAAAATCGAGATAACCGTTGGCCTCAATC
GGCGTTAAACCCGCCACCAGATGGGCGTTAAACGAGTATCCCGGCAGCAGGGGATCATTTTGCGCTTCAGCCATACTTTT
CATACTCCCGCCATTCAGAGAAGAAACCAATTGTCCATATTGCATCAGACATTGCCGTCACTGCGTCTTTTACTGGCTCT
TCTCGCTAACCCAACCGGTAACCCCGCTTATTAAAAGCATTCTGTAACAAAGCGGGACCAAAGCCATGACAAAAACGCGT
AACAAAAGTGTCTATAATCACGGCAGAAAAGTCCACATTGATTATTTGCACGGCGTCACACTTTGCTATGCCATAGCATT
TTTATCCATAAGATTAGCGGATCCAGCCTGACGCTTTTTTTCGCAACTCTCTACTGTTTCTCCATACCCGTTTTTTTGGA
TGGAGTGAAACGATGGCGATTGCAATTGGCCTCGATTTTGGCAGTGATTCTGTGCGAGCTTTGGCGGTGGACTGCGCCAC
CGGTGAAGAGATCGCCACCAGCGTAGAGTGGTATCCCCGTTGGCAGAACGGGCAATTTTGTGATGCCCCGAATAACCAGT
TCCGTCATCATCCGCGTGACTACATTGAGTCAATGGAAGCGGCGCTGAAAACTGTGCTTGCAGAGCTTAGCGTCGAACAG
CACGCAGCTGTGGTCGGGATTGGCGTTGACACAACCGGCTCGACGCCCGCACCGATTGACGCCGACGGTAACGTGCTGGC
GCTGCGCCCGGAGTTTGCCGAAAACCCGAACGCGATGTTCGTATTGTGGAAAGACCACACCGCGGTTGAAGAAGCGGAAG
AGATAACCCGCTTATGTCACACGCCGGGCAACGTTGACTACTCCCGCTATATTGGCGGTATTTATTCCAGCGAATGGTTC
TGGGCAAAAATCCTGCATGTGACTCGCCAGGACAGCGCCGTGGCGCAATCTGCCGCATCGTGGATTGAGCTGTGCGACTG
GGTACCAGCTCTGCTTTCCGGTACCACCCGCCCGCAGGATATTCGTCGCGGACGTTGCAGCGCCGGACATAAGTCGCTAT
GGCATGAAAGCTGGGGCGGCCTGCCGCCAGCCAGTTTCTTTGACGAACTGGACCCGATCCTCAATCGCCATTTGCCTTCC
CCGCTGTTCACTGATACCTGGACTGCCGATATTCCGGTGGGCACGTTATGTCCGGAATGGGCGCAGCGTCTCGGCCTGCC
TGAAAGCGTGGTGATTTCCGGCGGCGCGTTTGACTGCCATATGGGCGCAGTTGGTGCAGGCGCACAGCCTAACGCACTGG
TAAAAGTTATCGGTACTTCGACCTGCGACATTCTGATTGCCGACAAACAGAGCGTTGGCGAGCGGGCAGTGAAAGGTATT
TGCGGTCAGGTTGATGGCAGCGTGGTGCCTGGATTTATCGGTCTGGAAGCAGGCCAATCGGCGTTTGGCGATATCTACGC
CTGGTTCGGTCGCGTACTCGGCTGGCCGCTGGAACAGCTTGCCGCCCAGCATCCGGAACTGAAAGATCAAATCAACGCCA
GCCAGAAACAACTGCTTCCGGCGCTGACCGAAGCATGGGCTAAAAACCCGTCTCTGGATCACCTGCCGGTAGTACTCGAC
TGGTTTAACGGTCGTCGCACGCCAAACGCTAACCAACGCCTGAAAGGGGTGATTACCGATCTGAACCTCGCTACCGACGC
TCCGCTACTGTTCGGCGGTTTAATTGCCGCCACCGCCTTTGGCGCACGCGCAATTATGGAGTGCTTCACCGATCAGGGGA
TCGCCGTCAATAACGTGATGGCACTGGGCGGCATCGCGCGGAAAAACCAGGTCATTATGCAGGCCTGCTGCGACGTGCTG
AATCGCCCGCTGCAAATTGTTGCCTCTGACCAGTGCTGTGCGCTCGGTGCGGCGATTTTCGCTGCCGTCGCCGCGAAAGT
GCACGCAGACATCCCATCAGCCCAGCAAAAAATGGCCAGTGCGGTAGAGAAAACCCTGCAACCGTGCAGCGAACAGGCAC
AACGCTTTGAACAGCTTTATCGCCGCTATCAGCAATGGGCGATGAGCGCCGAAAAACACTATCTTCCAACTTCCGCCCCG
GCACAGGCTGCCCAGGCCGTTCCGACTCTATAAGGACACGACAATGACGATTTTTGATAATTATGAAGTGTGGTTTGTAA
TTGGCAGCCAACATCTGTATGGCCCGGAAACCCTGCGTCAGGTCACCCAACATGCCGAGCACGTCGTTAATGCGCTGAAT
ACGGAAGCGAAACTGCCCTGCAAACTGGTGCTGAAACCGCTGGGCACCACGCCGGATGAAATCACCGCTATTTGCCGTGA
CGCGAATTACGACGATCGTTGCGCTGGCCTGGTAGTGTGGCTGCACACTTTCTCCCCGGCCAAAATGTGGATCAACGGCC
TGACTATGCTCAACAAACCGTTGCTGCAATTCCACACCCAGTTTAACGCGGCGCTGCCGTGGGACAGTATCGATATGGAC
TTTATGAACCTGAACCAGACTGCACATGGCGGTCGTGAGTTCGGCTTCATCGGCGCGCGTATGCGTCAGCAACATGCCGT
GGTTACCGGTCACTGGCAGGATAAACAAGCACATGAGCGTATTGGCTCCTGGATGCGTCAGGCGGTCTCTAAACAGGATA
CCCGTCATCTGAAAGTCTGCCGTTTTGGCGATAACATGCGTGAAGTGGCGGTCACCGATGGTGATAAAGTTGCCGCACAG
ATCAAGTTCGGTTTCTCCGTCAATACCTGGGCGGTTGGCGATCTGGTGCAGGTGGTGAACTCCATCAGCGACGGCGATGT
TAACGCGCTGGTCGATGAGTACGAAAGCTGCTACACCATGACGCCTGCCACACAAATCCACGGCGAAAAACGCCAGAACG
TGCTGGAAGCGGCGCGTATTGAGCTGGGGATGAAGCGCTTCCTGGAACAAGGTGGCTTCCACGCGTTCACCACCACCTTT
GAAGATTTGCACGGTCTGAAACAGCTTCCTGGTCTGGCCGTACAGCGTCTGATGCAGCAGGGTTACGGCTTTGCGGGCGA
AGGCGACTGGAAAACTGCCGCCCTGCTTCGCATCATGAAGGTGATGTCAACCGGTCTGCAGGGCGGCACCTCCTTTATGG
AGGACTACACCTATCACTTCGAGAAAGGCAATGACCTGGTGCTCGGCTCCCATATGCTGGAAGTCTGCCCGTCGATCGCC
GCAGAAGAGAAACCGATCCTCGACGTTCAGCATCTCGGTATTGGTGGTAAGGACGATCCTGCCCGCCTGATTTTCAATAC
CCAAACCGGCCCAGCGATTGTCGCCAGCTTGATTGATCTCGGCGATCGTTACCGTCTACTGGTTAACTGCATCGACACGG
TGAAAACACCGCACTCCCTGCCGAAACTGCCGGTGGCGAATGCGCTGTGGAAAGCGCAACCGGATCTGCCAACTGCTTCC
GAAGCGTGGATCCTCGCTGGTGGCGCGCACCATACCGTTTTCAGCCATGCGCTGAACCTCAACGATATGCGCCAGTTCGC
CGAGATGCACGACATTGAAATCACGGTGATTGATAACGACACCCGCCTGCCAGCGTTTAAAGACGCGCTGCGCTGGAACG
AAGTGTATTACGGATTTCGTCGCTAAGTAGCCGAATCAGGTATGTAACGCCTGATGCGACGCTGACGCGTCTTATCAGGC
CTACACGCTGCGATTTTGTAGGCCGGATAAGCAAAGCGCATCCGGCATTCACCGCCTGATGCGGCGCTGGCGCGTCTTAT
CAGGCCTACGCGTTCCGGATTTGTAGGCCGGATAAGCAAAGCGCATCCGGCATTCACCGCCTGATGCGACGCCGACGCGT
CTTATCAGGCCTACACGCTGCGATTTTGTAGGCCGGATAAGCAAAGCGCATCCGGCACGAAGGAGTCAACATGTTAGAAG
ATCTCAAACGCCAGGTATTAGAAGCCAACCTGGCGCTGCCAAAACACAACCTGGTCACGCTCACCTGGGGCAATGTCAGC
GCCGTTGATCGCGGGCGCGGCGTCCTGGTGATCAAACCTTCCGGCGTCGACTACAGCATCATGACCGCCGACGATATGGT
CGTGGTTAGCATCGAAACCGGTGAAGTGGTTGAAGGAACGAAAAAGCCCTCCTCCGACACGCCAACTCACCGGCTGCTCT
ATCAGGCATTCCCGTCCATTGGCGGCATTGTGCACACACACTCGCGCCACGCCACCATCTGGGCGCAGGCGGGTCAGTCG
ATTCCAGCAACCGGTACCACCCACGCCGACTATTTCTACGGCACCATTCCCTGCACCCGCAAAATGACCGACGCAGAAAT
CAACGGTGAATATGAGTGGGAAACCGGTAACGTCATCGTAGAAACCTTCGAAAAACAGGGTATCGATGCGGCGCAAATGC
CCGGCGTCCTGGTCCATTCTCACGGCCCATTTGCATGGGGCAAAAATGCCGAAGATGCAGTGCATAACGCCATCGTGCTG
GAAGAGGTCGCTTATATGGGGATATTCTGCCGTCAGTTAGCGCCGCAGTTACCGGATATGCAGCAAACGCTGCTGGATAA
ACACTATCTGCGTAAGCATGGTGCGAAGGCATATTACGGGCAGTAATGACTGTATAAAACCACAGCCAATCAAACGAAAC
CAGGCTATAATCAAGCCTGGTTTTTTATTGGATTTTCAGCGTGGCGCAGGCAGGTTTTATCTTAACCCGACACTGGCGGG
ACACCCCACAAGGTACAGAAGTCTCCTTCTGGCTGGCGACGGACAGCGGGCCGTTGCAGGTTACGCTTGCACCGCAAGAG
TCCGTGGCGTTTATTCCCGCCGATCAGGTTCCCCGCGCCCAGCATATTTTGCAGGGTGAGCAAGGCTTTTGCCTGACGCC
GCTGGCGTTAAAGGATTTTCATCGCCAGCCGGTGTATGGCCTTTACTGTCGCGCCCATCGCCAGTTGATGAATTACGAAA
AGCGCCTGCGTGAAGGTGGCGTTACCGTCTACGAGGCCGATGTGCGCCCGCCAGAACGCTATCTGATGGAGCGGTTTATC
ACCTCGCCAGTGTGGGTCGAGGGTGATATGCGCAACGGCGCTATCGTTAATGCCCGTCTGAAACCGCATCCCGACTATCG
TCCGCCGCTCAAGTGGGTTTCTATTGATATTGAAACCACCCGCCACGGTGAGCTGTACTGCATCGGCCTGGAAGGTTGCG
GGCAGCGTATCGTTTATATGCTGGGGCCAGAGAATGGCGACGCCTCCGCGCTCGATTTTGAACTGGAATACGTCGCCAGC
CGCCCGCTGCTACTGGAAAAACTTAACGCCTGGTTTGCGACTCATGATCCTGATGTGATCATCGGTTGGAACGTGGTGCA
GTTCGATCTGCGAATGCTGCAAAAACATGCCGAGCGTTACCGTATTCCGCTGCGTCTGGGGCGTGATAACAGCGAGCTGG
AGTGGCGCGAGCACGGCTTGAAAAACGGCGTCTTTTTTGCTCAGGCCAAAGGGCGACTGATTATCGACGGTATCGAGGCG
CTGAAATCCGCGTTCTGGAATTTCTCTTCATTCTCGCTGGAAACCGTCGCTCAGGAGTTATTAGGCGAAGGAAAATCTAT
CGATAACCCGTGGGATCGAATGGACGAAATTGACCGCCGTTTCGCCGAAGATAAGCCTGCGCTGGCAACTTATAACCTGA
AAGATTGCGAGCTGGTGACGCAGATCTTCCACAAAACTGAAATCATGCCGTTTTTGCTCGAACGGGCGACGGTGAACGGC
CTGCCGGTAGATCGACACGGCGGTTCGGTGGCAGCGTTTGGTCATCTCTATTTTCCCCGTATGCATCGCGCTGGTTATGT
CGCGCCTAATCTCGGCGAAGTGCCGCCGCACGCCAGCCCTGGCGGCTACGTGATGGATTCGCGACCTGGGCTTTATGATT
CGGTGCTGGTGCTGGACTACAAAAGCCTGTACCCGTCGATCATCCGCACCTTTCTGATTGATCCCGTCGGGCTGGTGGAA
GGCATGGCGCAGCCTGATCCAGAGCACAGTACCGAAGGTTTTCTCGATGCCTGGTTCTCACGGGAGAAACATTGCCTGCC
GGAGATTGTGACTAACATCTGGCACGGACGCGATGAAGCCAAACGTCAGGGTAATAAGCCGCTTTCGCAGGCGCTGAAGA
TCATTAT
>scaffold-3 13413
TACACCGGGGTTAAACAGGTGGTCACTGCTTCACTGAAGCTGCGTGATTATGATGGTCAGGTAGCAGAAGCTATGCCCAT
GATACCAAAATGACGAAAGCCGAAATGTCTGAAAGCGTGTGTATTACCTGAAAATATGACCGGCTCCGGGGTACGTAACC
GATTCAACAAAGCCAATCGATATTACAAAACGAGAGGGACTATATATTTCGTTTTCAGATAAGACTCCTTGAGAGATTAT
CTTTTATGTAAAATCTCAAATATCACCTGATGTAATGTCAATGATAATATTAAGTGCGCTCTGAACAACATCTTTCTTGG
TGTGATTAACATCTGACAAAAAGAACATCAGCTTCTTTATTATGTTCTTGTTGTTTATTATTTCACGCTCACAGAATAAA
GCGTTGACTGCCTCTTCTATGACATTTCTCTCGTAAAAAAATTGAGAGTTAGCTTCATATAAAATATTGGCCAATTTTTC
ACCAAAAACCATATTATAATAATCACTGTGCATCTTTCTCCCCCAGGGTTCAGTCAATAATTTTACCATGCCTAATTATG
ACAGGTGTAACAAGCATATTTTGCTATATAAATAAAATACATAATACTGATTATTGTAAGAACAGGAAGCAGACTAATGG
TTTTTTTTGTGAGCACATTCCTTCTTATGTAGGAAGAGGCTGTATTATATTCAGTCAACTCTTTTTTACTAAAAACATTA
TCTATGCCATCAAAGTTGCCTGCTAGCTAATTTTTAGGATATCGCCTTGTCGTGGATTATGCACTCTAAACATGTAGAAG
GTATTCATTATAAATACACAGACGGCCATCTTTTGTAAAATGGATGCCGTTTTAAGTGAGATTCTGATTTTCAAATTGTT
CCGGACTGAGACCGCCACACCAACTGTACCATCGCCAGCGATTGTAATCGCACTCGATATAATTAAGTAAGTTTGCTGAT
TTTGCTGTTTACTGCGACAGATGTAAAGCTGTGGTGATTAATGCAGACTAAGTTCACGGACTCCGGCAGTAACACCGATG
CATTCTGCAAGCTTCAGATCTTAACTACGAAATTCATGCGAATGGTGTTTACGTTTTTTTACTGGTTGAAACTGTTTTGT
CTTGTGAGTCACCTCTGACTGAGAGTTTACTCACTTAGCCGCGTGTCCACTATTGCTGGGTAAGATCACAACACTTTAAA
ATGCCCTATATAGGGTTAACCAGTAATTATCTGTATGATAGCTTTGAGTTCGGGAGGAGGTAATGACTCCAACTTACTGA
TAGTGTTTTATGTTCAGATAATGCCCGATGACCTTGTCATGCAACTCCACCGATTTTGAGAACGACAGTAACTTCCGTCC
CAGCCTTGCCAGATGTTGTCTCAGATTCAGATTATGTCGCTCAATGCGCTGAGTGTAACGCTTGCTGATAACGTGCAGCT
TTCCCTTCAGGCGTGATTCATACAGCGGCCAGCCATCCGTCATCTATACCACGACCTCAAAGGCCGACAGCAGGCTCAGA
AGACGCTCCAGTGTGGCCAGAGTGCGTTCACCGAAGACGTGCGCCACAACCGTCCTCCGTATCCTGTCATACGCGTAAAA
CAGCCAGCGCTGACGTGATTTAGCACCGACGTAGCCCCACTGTTCGTCCATTTCAGCGCAGACAATCACATCACTGCCCG
GTTGTATGCGCGAGGTTACCGACTACGGCCTGAGTTTTTTAAGTGACGTAAAACCGTGTTGAGGCCAACGCCCATAATGC
GTGCACTGGCGCGACATCCGACGCCATTCATGGCCATATCAATGATTTTCTGGTGCGTACCGGGCTGAGAGGCGGTGTAA
GTGAACTGTAGTTGCCATGTTTTACGGCAATGAGAGCAGAGATAGCGCTGATGTCCGGCAGTGCTTTTGCCGTTACGCAC
CACGCCTTCAGTAGCGGAGCAGGAAGGACATCTGATGGAAATGGAAGCCACGCAAGCACCTTAAAATCACCATCATACAC
TAAATCAGTAAGTTGGCAGCATTACCGAAATCCCCATCCTTTAGGGCAGTGAGGATGTCAATAATAGCAGACCACATCAT
GAGTCATTCTGACCGACACATGCCAGAAGCAGAGGCTCCATCCCATTTTATACCTACCTTATAACACTTAGAAAAACAAC
ATGTTAAAAATGTCTATTGGAAACAATTTTATTTCCAATTGTAATGATAACCATTCTCATATTAATATGACTACGTGATA
ATTAACTTTTGATGCACTCCGCATGTCTGACCGCGCCACTACCACAGCTTCCTTAACGTTCGAGTCGCTTTATGGCACAC
ATCACGGCTGGTTGAAAAGCTGGCTGACGCGCAAACTCCAGTCTGCTTTTGATGCAGATGACATTGCCCAGGACACTTTT
TTGCGGGTAATGGTCAGCGAAACGCTCTCGACGATCCGCGATCCTCGCTCCTTCCTCTGCACTATCGCCAAACGCGTGAT
GGTGGACCTGTTTCGCCGAAACGCGCTGGAAAAAGCGTATCTGGAGATGCTGGCGCTTATGCCGGAGGGGGGAGCGCCTT
CACCTGAGGAACGCGAAAGCCAACTCGAGACCCTACAACTCCTCGACAGCATGCTGGACGGGCTAAACGGCAAAACACGT
GAAGCGTTTCTGCTTTCGCAACTGGATGGTCTGACATACAGCGAGATTGCGCACAAACTCGGTGTTTCCATCAGCTCCGT
GAAAAAATACGTGGCGAAAGCCGTCGAGCACTGCCTGCTGTTCCGTCTGGAGTATGGGTTATGAATCCTTTGTTAACCGA
TTCCCGCCGTCAGGCGCTGCGTTCAGCTTCCCACTGGTATGCCGTGCTAAGCGGCGAGCGCGTCAGCCCACAACAGGAAG
CGCGCTGGCAACAGTGGTATGAACAGGATCAGGATAACCAGTGGGCCTGGCAGCAGGTTGAAAACCTGCGCAACCAGCTT
GGCGGTGTGCCTGGCGACGTTGCCAGCCGGGCGTTGCACGATACCCGCCTCACCCGCCGTCACGTGATGAAAGGATTACT
GCTGTTGCTCGGCGCTGGCGGAGGCTGGCAGCTCTGGCAGTCGGAAACCGGCGAAGGTCTGCGGGCAGATTACCGCACCG
CCAAAGGCACAGTCAGCCGTCAGCAACTGGAAGATGGCTCCCTGCTCACGCTGAATACCCAAAGCGCGGCGGATGTGCGT
TTTGATGCGCATCAGCGCACCGTCCGGCTCTGGTACGGTGAAATCGCCATTACTACCGCGAAAGATGCCCTGCAACGCCC
CTTCCGTGTCCTGACCCGTCAGGGCCAGCTCACTGCTTTAGGGACAGAATTTACCGTCCGCCAGCAGGATAATTTCACGC
AGCTTGACGTTCAGCAGCACGCTGTGGAAGTGCTTCTCGCCAGTGCCCCCGCGCAAAAACGCATCGTGAACGCTGGTGAA
AGCCTGCAGTTCAGCGCCTCTGAGTTTGGCGCAGTGAAACCGCTGGATGACGAGAGTACAAGCTGGACGAAGGACATCCT
GAGCTTCAGCGATAAACCACTGGGTGAGGTGATAGCCACGCTAACCCGTTACCGCAACGGCGTGCTGCGCTGCGATCCCG
CCGTTGCCGGGCTGCGCCTGAGCGGGACGTTCCCGCTGAAAAATACCGATGCGATCCTGAACGTTATCGCGCAAACGCTT
CCCGTTAAAATTCAGTCTATTACGCGGTACTGGATAAACATTTCACCACTGTAAGGAAAATAATTCTTATTTCGATTGTC
CTTTTTACCCTTCTCGTTCGACTCATAGCTGAACACAACAAAAATGATGATGGGGAAGGTATGACGCCGTTACGCGTTTT
TCGTAAAACAACACCTTTGGTTAACGCCATTCGCCTGAGCCTGCTGCCGCTGGCCGGTCTCTCGTTTTCCGCTTTTGCTG
CACAGGTTAATATCGCACCGGGATCGCTCGATAAAGCGCTCAATCAGTATGCCGCACACAGCGGATTTACCCTCTCGGTT
GACGCCAGCCTGACGCGCGGCAAGCAGAGCAACGGCCTGCACGGCGATTACGACGTCGAGAGCGGCCTGCAACAACTGCT
GGACGGCAGCGGACTGCAGGTAAAACCGCTGGGAAATAATAGCTGGACGCTGGAGCCCGCGCCCGCACCAAAAGAAGATG
CCCTGACCGTGGTCGGCGACTGGCTGGGTGATGCGCGTGAAAACGACGTATTTGAACATGCTGGCGCGCGTGACGTGATC
CGCCGTGAGGATTTCGCCAAAACCGGCGCAACCACCATGCGTGAGGTACTTAACCGCATCCCTGGCGTCAGCGCGCCGGA
AAACAACGGCACCGGCAGCCACGACCTGGCGATGAACTTTGGCATCCGGGGCCTGAACCCGCGCCTCACCAGCCGCTCGA
CCGTCCTGATGGACGGCATCCCCGTCCCCTTCGCCCCTTACGGTCAGCCGCAGCTTTCACTGGCTCCCGTTTCGCTCGGC
AACATGGATGCCATTGACGTGGTACGCGGTGGTGGTGCGGTGCGTTACGGACCGCAGAGCGTGGGCGGCGTGGTGAACTT
TGTTACCCGTGCCATTCCGCAGGACTTTGGTATCGAGGCGGGCGTGGAAGGTCAGCTCAGCCCAACCTCTTCACAAAACA
ACCCGAAAGAGACGCACAACCTGATGGTGGGCGGCACAGCGGACAACGGTTTTGGCACCGCGCTGCTCTACTCCGGCACG
CGCGGCAGTGACTGGCGCGAGCACAGCGCCACCCGCATCGACGACCTGATGCTGAAAAGCAAATATGCGCCGGATGAGGT
GCACACCTTCAACAGCCTGCTGCAATATTACGACGGTGAAGCCGACATGCCCGGTGGCCTGTCTCGCGCGGATTACGACG
CCGATCGCTGGCAATCCACCCGCCCGTATGACCGCTTCTGGGGTCGTCGCAAGCTGGCGAGCCTGGGCTACCAGTTCCAG
CCAGACAGCCAGCATAAATTCAACATTCAGGGGTTCTACACCCAAACCCTGCGCAGCGGCTACCTGGAGCAAGGCAAACG
CATCACCCTCTCGCCGCGTAACTACTGGGTGCGCGGTATTGAGCCACGCTACAGCCAGATCTTTATGATCGGCCCTTCCG
CGCACGAAGTGGGCGTGGGCTATCGCTATGTGAATGAATCAACGCATGAAATGCGTTACTACACCGCCACCAGCAGCGGG
CAGTTGCCGTCCGGCTCAAGCCCTTACGACCGCGATACGCGTTCCGGCACCGAGGCGCACGCCTGGTATCTGGATGACAA
AATCGACATCGGCAACTGGACCATCACGCCGGGTATGCGTTTCGAACATATCGAGTCATACCAGAACAACGCCATCACAG
GCACGCACGAAGAAGTGAGCTATAACGCACCGCTTCCGGCGTTGAACGTGCTCTATCACCTGACTGACAGCTGGAATCTT
TATGCAAACACTGAAGGCTCGTTCGGCACCGTACAGTACAGCCAGATTGGCAAGGCTGTGCAAAGCGGCAATGTGGAACC
GGAAAAAGCGCGAACCTGGGAACTCGGTACCCGCTACGACGACGGCGCGCTGACGGCGGAAATGGGGCTGTTCCTGATTA
ACTTTAACAATCAGTACGACTCCAACCAGACCAACGACACCGTCACTGCACGTGGCAAAACGCGCCATACCGGGCTGGAA
ACGCAGGCACGTTACGATCTGGGTACGCTAACGCCAACGCTTGATAACGTTTCCATCTACGCCAGCTATGCGTATGTGAA
CGCGGAAATCCGCGAGAAAGGCGACACCTACGGCAATCTGGTACCATTCTCCCCGAAACATAAAGGCACGCTGGGCGTGG
ACTACAAGCCAGGAAACTGGACGTTCAATCTGAACAGCGATTTCCAGTCCAGCCAGTTTGCGGATAACGCCAATACGGTG
AAAGAGAGCGCCGACGGCAGTACCGGCCGCATTCCCGGCTTCATGCTCTGGGGCGCACGCGTGGCGTATGACTTTGGCCC
GCAGATGGCAGATCTGAACCTGGCATTCGGTGTGAAAAACATCTTCGACCAGGACTACTTCATCCGCTCTTATGACGACA
ACAACAAAGGCATCTATGCAGGCCAGCCGCGCACGCTGTATATGCAGGGGTCGTTGAAGTTCTGATGTGTTAACGCCCGG
CTTGCCGGGCTTTTAGCTGGAATGTGATTATGTTGGCATTTATCCGTTTTGTTTTTGCAGGCCTGCTGCTGGTGATCAGC
CACGCCTTTGCCGCCACGGTTCAGGACGAACACGGCACGTTTACACTCGAAAAAACGCCACAACGGATTGTGGTGCTGGA
ACTCTCGTTCGCCGATGCGCTGGCCGCCGTGGACGTCAGCCCGATCGGTATTGCCGACGATAACGATGCAAAACGCATCC
TGCCCGAAGTGCGTGCGCACCTGAAACCGTGGCAGTCCGTCGGAACGCGCGCGCAGCCGAGCCTGGAAGCCATTGCCGCT
CTGAAACCAGACCTGATCATTGCCGACAGCAGTCGCCATGCGGGGGTTTACATCGCCTTGCAGCAAATCGCGCCGGTACT
GCTGCTTAAGTCCCGCAACGAAACCTACGCTGAAAATTTGCAATCTGCGGCTATCATCGGCGAAATGGTGGGTAAAAAGC
GAGAGATGCAGGCACGCCTGGAACAACATAAAGAGAGGATGGCGCAGTGGGCCAGCCAGCTTCCCAAAGGGACACGCGTG
GCCTTTGGCACATCACGCGAACAGCAATTCAACCTGCATACTCAGGAGACCTGGACCGGCAGCGTGCTGGCCTCTCTGGG
GCTGAACGTTCCCGCTGCGATGGCGGGTGCGTCCATGCCGTCCATCGGCCTGGAGCAACTGCTGGCGGTCAATCCTGCCT
GGCTGCTGGTTGCCCACTATCGCGAAGAGAGCATTGTTAAACGCTGGCAACAAGATCCGCTCTGGCAGATGTTAACCGCC
GCGCAGAAGCAGCAGGTTGCTTCGGTCGACAGTAACACCTGGGCGCGGATGCGCGGTATTTTTGCTGCAGAGCGTATTGC
CGCTGACACGGTAAAAATCTTCCACCATCAGCCGCTTACCGTTGTGAAATGACCGCGATAAAACACCCGGTGCTGCTGTG
GGGGCTTCCCGTTGCAGCACTTATTATTATTTTCTGGCTGAGTCTGTTTTGCTACTCGGCCATTCCTGTTTCCGGAGCAG
ATGCAACCCGCGCCCTGCTGCCTGGACACACGCCAACGCTACCAGAAGCGCTGGTGCAAAACCTTCGTTTGCCACGAAGC
CTGGTCGCCGTTCTGATCGGCGCAAGCCTGGCGCTCGCGGGCACGCTGCTGCAAACCCTGACCCACAACCCAATGGCCTC
TCCTTCACTGCTCGGCATTAACAGCGGCGCGGCGCTGGCTATGGCGCTTACCAGCGCGCTGAGTCCGACGCCGATTGCAG
GCTATTCTCTGTCGTTCATCGCGGCATGCGGGGGCGGCGTGAGCTGGCTGCTGGTCATGACCGCAGGAGGCGGATTTCGT
CATACCCATGACAGAAACAAACTGATCCTCGCGGGTATCGCGCTGTCGGCCTTTTGTATGGGCCTTACCCGCATCACCCT
GCTGCTGGCCGAAGATCATGCTTACGGCATCTTTTACTGGCTGGCAGGCGGAGTGTCCCACGCCCGCTGGCAGGATGTCT
GGCAGCTCTTGCCGGTGGTGGTCACTGCAGTCCCTGTCGTGTTGCTGCTGGCGAATCAACTGAACCTGCTCAACCTCAGC
GACAGCACCGCCCATACGCTGGGAGTGAACCTGACGAGGCTACGTTTGGTCATCAATATGTTAGTGCTGCTTCTGGTTGG
TGCGTGCGTCAGCGTGGCAGGTCCGGTGGCGTTTATCGGTCTGCTGGTGCCACATCTGGCGCGCTTCTGGGCAGGCTTCG
ATCAGCGCAACGTACTGCCAGTGAGCATGCTGCTGGGGGCCACGCTGATGCTGCTGGCAGATGTACTCGCACGCGCACTG
GCCTTCCCCGGAGATCTGCCCGCAGGCGCAGTGCTGGCGCTGATTGGCAGCCCTTGCTTTGTCTGGCTTGTGAGGAGGCG
AGGATGAAAATTGCGCTGGTTATTTTCATCACCCTTGCCCTGGCGGGCTGTGCGCTGTTATCACTCCATATGGGAGTGAT
CCCCGTGCCGTGGCGCGCGCTGCTGACCGACTGGCAGGCCGGACGCGAGCATTATTATGTATTGATGGAGTACCGACTGC
CGCGCTTGCTGCTGGCACTGTTTGTCGGTGCAGCCCTCGCCGTGGCGGGCGTGCTGATACAGGGGATTGTGCGCAACCCT
CTGGCATCACCGGAAATTCTCGGTGTTAACCATGCCGCCAGCCTGGCCTCTGTGGGGGCTCTACTTCTTATGCCGTCACT
GCCCGTGATGGTGCTGCCGCTGCTGGCCTTTGCGGGCGGCATGGCGGGGTTGATATTGCTGAAGATGCTGGCAAAGACCC
ACCAGCCGATGAAGCTGGCGCTCACCGGCGTGGCGCTTTCTGCATGCTGGGCCAGCCTGACGGATTATCTGATGCTCTCG
CGCCCGCAGGATGTGAACAACGCCCTGCTGTGGCTGACCGGCAGCTTATGGGGCCGTGACTGGAGCTTTGTGAAGATTGC
CATCCCGCTGATGATTTTATTTCTGCCGCTGAGCCTGAGTTTTTGCCGCGATCTCGACCTCCTTGCACTCGGCGATGCGC
GCGCCACCACGCTCGGTGTGTCGGTGCCCCATACCCGATTCTGGGCTTTGTTACTAGCTGTCGCCATGACATCTACCGGC
GTGGCCGCCTGCGGCCCGATTAGCTTTATTGGTCTCGTGGTGCCGCATATGATGCGTAGCATCACCGGTGGACGTCACCG
CAGACTGCTGCCTGTTTCGGCCCTGACAGGTGCGTTGCTGTTGGTGGTTGCCGATCTGCTGGCGAGAATTATTCATCCCC
CACTGGAGCTCCCGGTTGGCGTGCTGACCGCCATTATCGGTGCGCCGTGGTTTGTCTGGTTGCTTGTGAGAATGCGATAA
ATGACTTTACGAACTGAAAATCTGACGGTCAGTTACGGGACAGACAAGGTACTTAACGACGTTTCACTCTCACTGCCAAC
GGGGAAGATCACCGCCCTGATCGGTCCTAACGGTTGCGGGAAATCGACGCTGTTAAACTGTTTTTCGCGGCTTTTAATGC
CGCAGTCTGGCACCGTATTTCTCGGCGATAATCCCATAAATATGCTCTCATCGCGCCAGTTGGCCCGCAGGCTTTCGCTG
CTGCCTCAGCACCATTTAACGCCAGAGGGGATCACAGTCCAGGAGCTGGTTTCGTATGGTCGTAATCCCTGGCTGTCACT
CTGGGGGCGTCTCTCCGCTGAAGACAATGCACGAGTTAATGTCGCCATGAACCAGACCCGGATCAATCATCTTGCCGTTC
GTCGGTTAACCGAGCTTTCCGGCGGTCAGCGCCAGCGCGCATTTCTGGCAATGGTCCTGGCCCAGAATACGCCCGTTGTA
TTACTTGATGAGCCAACCACCTATCTTGATATCAATCACCAGGTGGACCTGATGCGGTTGATGGGCGAACTCCGGACTCA
GGGGAAAACGGTGGTCGCTGTGCTGCACGACCTTAATCAGGCTAGCCGGTACTGCGATCAACTGGTGGTAATGGCAAACG
GACATGTTATGGCGCAAGGCACACCAGAAGAGGTGATGACCCCAGGATTGCTGAGAACAGTATTCAGCGTGGAAGCGGAA
ATACACCCCGAGCCGGTATCTGGCAGGCCGATGTGCCTAATGAGGTAGATTGCACAGGCCGTAAGAACCAAACCACGACT
GAATGAAACTGGACTGGCGCCAGCAAGCCTGTTCAGACTGGGGCTGAACTTTTCCGGACTCTGAAAGATTACCAATACTC
ATCGTCCATCCGCTTGCTTTAGGCTGACAGGTTCATAATCAACGCAAACCAGAGCTGTACAGGCTTGGGCGCGGCTTTCA
AACCAGTCGTGATCACGGCAATCAATTTTGAACTCTGCTTAACGGACATTTCTGTATAACCCTTACGGCAACGAAAAACG
CGAAGTTAAAATTTTAGAAACCCAAAAACGTGACATGACTAAGTTTAGATTTCAGGGGGGAGATCAAAAAATTTCGCTCT
GTGCCAGAGCGGACATTCACGGAGCTGGTTCATTACCAATGAGGTTGGGCTTTTGAGGATAAATCAATGATCAGACGCCA
ACGTAAATCAAAAGCAACCCTGGAACGGAATTGCTAATCCAGTTTCTGACCATCGATTTTTCTAAAAAGTGTGCGTTTGC
TACTACTTAGGTAGGTGCAGCTTTCTTAATCACCGGCAGCCACGTTATACAGGCCAGTTGATGGATCGATTGTTATCAAT
GATATCTTCATGAGTCGGTGTCTCACCCAGCTTACCGAAGCTGGCATAAAGTGAAGGCAGACGGGCCCGTCCTTCTCCCT
TTTTCGCCAGAGGGAAAGCGCGAAGCATGGTGGCAGCCTCCCAGTCACAACAATAGGATGGTGTGCACGGCTGCTGACGC
CATGATTCAGCGATAGAGCCGGAAAATACGGGGTCAAAGCCGGTATCATTAACCAGAGTCATCGTGACCTGTACTGCGGC
TGGATGATCTCCTGCTACTGCAACTGCCAGGCGACCGCGGCTCCCTTCAGGTAGTCTGTTGTGGTCAACTAAAACTGGCC
TCCGCGTTAGAGTTTTTCCAGTATCGGTTTTCTGATTCGTTTGGTGGTAACCCACCATTATATTCGTGCGGTCTTAGTGC
GCTGTAATATCCAACGATATAGTCCGTTATTGCGTGAGCTGCATCGCTGAAGCTTACATAGCCCGTCGCTGGCACCCATT
CGTTCTTCAGACTCCTGAAGAAGCGCTCCATTGGGCTGTTATCCCAGCAGTTTCCACGCCGACTCATACTCTGCCTGATC
CGGTATCGCCACAGTAACTGCCGGAACTGCCTGCTCGTATAATGACTGCCTTGATCGCTTGGAACATCACCCCGACGGGC
TTACCACGGGTTTCCCATGCCATTTCCAGTGCTTTCATGGTAAGCCTGCTGTCCGGCGAGAACGACATGGCCCAGCCCAC
TGGTTTTCTTGCGAACAGGTCGAGAACAACGGCGAGGTACGCCCAGCGCTTACCCGTCCAGATATAGGTCACATCACCGC
ACCACACCTGATTTGGCTCGGTCACGGCGAACTGCCTTTCAAGGTAGTTAGGGATAGCAACATGTTCATGACCACCACGT
TTATACCGGTGAGTCGGCTGCTGACAGCTGACCAGCCCCAGCTCTTTCATGAGCCTGCCAGCAAGCCAGCGTCCCATCTG
GTAGCCTCTCCGGGTTGCCATTGTGGCGATGCTTCTTGCTCCGGCCGAACCGTGGCTGATGCCATGTAGCTCAAGTACCT
GACTGCGTAATACAGCCCGTCTGCCGTCTGGTTTTTCAGGACGGTTTTTCCTGAGGTAGCCTGAGTTAACGGACACTCCT
TCCTGAAATAGAATGGCATCAGAAGGAGCTAATAATGAGCAGAAAAACCCAACGTTACTCTAAAAAAGTTCAAAGCCGAA
GCTGTCAGAACGGTTCTTGAAAATCAACTTTCGATCAGTGAAGGCGCTTCCCGATTATCTCTTCCTGAAGGCACTTTAGG
ACAATGGGTTACCGCCGCCAGAAAAGGGCTCGGTACTCCTGGTTCCCGCACGGTGGCTGAACTGGAATCTGAAATTCTGC
AACTGCGTAAGGCGTTAAATGAAGCTCGCCTTGAGCGAGATATATTAAAAAAAGCAACTGTAGATTTTGCACAGGAGTCG
CTGAAAAATACGCGTTAATCGAACAATGGCGACAACAATTTCCCATTGAAGCGATGTGTCAGGTATTTGGTGTATCCAGG
AGCGGTTATTACAACTGGGTACAGCATGAACCCTCAGACAGAAAACAAAGTGATGAGCGGCTAAAACTGGAGATTAAGGT
GGCACATATCCGCACTCGCGAAACATATGGAACCCGGCGGCTCCAGACGGAGCTGGCAGAGAATGGCATCATCGTTGGTC
GTGACCGACTGGCACGTCTTCGTAAGGAGCTAAGGCTACGCTGTAAGCAGAAACGCAAGTTCAGAGCGACTACGAACTCG
AACCACAATCTGCCAGTTGCGCCAAATCTGCTGAACCAGACGTTCGCTCCTACAGCACCAAATCAGGTCTGGGTGGCGGA
CCTGACGTATGTTGCCACACAGGAGGGATGGTTGTACCTCGCTGGCATCAAAGATGTTTATACGTGCGAAATTGTCGGCT
ACGCCATGGGAGAGCGCATGACAAAAGAGCTGACAGGTAAAGCCCTGTTTATGGCGCTCAGGAGCCAGCGCCCACCTGCC
GGGCTAATCCACCACTCTGATCGAGGTTCACAGTACTGCGCATACGATTACCGGGTCATACAGGAGCAGTTTGGTCTGAA
AACATCAATGTCGCGTAAAGGTAACTGTTACGACAACGCTCCGATGGAAAGCTTCTGGGGAACGCTGAAAAATGAGAGCC
TGAGCCACTATCGTTTTAATAACCGGGATGAAGCCATCTCAGTAATACGGGAATACATTGAGATTTTCTACAATCGTCAG
CGTCGTCACTCTCGTCTGGGGAATATCTCCCCGGCAGCCTTCAGGGAAAAATATCATCAGATGGCTGCTTAAAAAAAGAA
CAAATGGTAGTGTCCGCTATTGCCAGTACACCTCAACATTCCACCATGCATTCCGATTAACGCCGCATAGCCAGTTGAAC
TTTGCTACTTTGTGAGAGGTAGTACCTTCTATCCAGTGCGAATTTAATTAATGGAATAAATGATTATGAGTGAAAATGAT
ACAATCCCAAAGAAGTCTACAAGTCAGATTAACAAAGCGGTATTCTTTACATCTGCTTTGCTAATTTTCCTTCTTGTCGC
CTTTGCCGCCGTATTCCCGGATGTCGCCGACAAAAATTTTAAACTACTTCAGCAACAAATCTTCACGAATGCCAGCTGGT
TCTACATCCTTGCTGTGGCCCTGATTTTACTGAGTGTCACGTTCCTTGGACTCTCACGCTACGGTGATATCAAGCTGGGC
CCGGACCATGCGCAGCCTGATTTCAGCTACCACTCCTGGTTTGCGATGCTTTTTTCGGCAGGGATGGGGATCGGCCTGAT
GTTCTTTGGCGTTGCCGAACCTGTAATGCATTATCTTTCGCCACCCGTTGGCACTCCAGAAACCGTTGCGGCAGCCAAGG
AAGCAATGCGTCTGACCTTTTTCCACTGGGGACTGCACGCATGGGCAATTTATGCCATTGTGGCGCTGATTCTGGCGTTC
TTCAGTTACCGTCACGGTCTGCCTTTAACTCTGCGCTCCGCACTCTATCCCAA
>scaffold-4 32880
ATCACATCGTGGCTGATGCGCTGGTCGTAGAACTCAAACAACGTTTCGTCATCCACCAGAATATCGCGGCGACGAGTTTT
GTGTTCCAGTTCTTCCACTTCGGCCCGTAGTTTCAGGTTTTCACGGAAGAATGCGTGACGCGTCTGCCAGTCACCTTCCA
CCAGCGCGTGGCGAATAAAGAGTTCACGACATAACGCCGGATCGATCTGGCTGTAGTTGACCTTACGCGCAGCAACAATC
GGCAACCCGTAAACGGTGACTTTTTCCGTTGCCATCACCGCGCCCTGCGCCCGTTCCCAGTGCGGTTCGCTGTAGGTGCG
TTTGATTAAATGCTGAGCGACAGGTTCCACCCATTCTGGATCGATGCGTGCCGCAATGCGCCCCCACAGGCGGCTGGTTT
CTACCAGTTCCGCCACCATTACCCATTTCGGCGGCTTTTTGAATAAACCAGAACCGGGGAAGATGGAGAAACGCGCGTTA
CGTGCGCCGGTATATTCTTGTTTATCGGCATCTTTCATGCCGATATGCGAAAGCAAACCGGTCAGCAACGCAATGTGAAT
TTCGCGATAATCCGCCGGTTCGCTGTTAACCGGAATGCCAAGTTCTTTCACCACCTGGCGCAACTGGGTGTAGATATCCT
GCCATTCGCGCACGCGCAGATAGTTGAGATAATCAGTACGACACAGGCGACGGAAGGCGTTAGAAGAAAGCGCCTTTTGC
TGCTCGCCAAGATAATTCCACAGATTTACAAACGCGAGGAAGTCAGACTCTTTGTCGTGGAAGCGACGATGTTTTTCGTC
CGATGCCTGCTGCTTGTCCATTGGCCGCTCACGCGGGTCCTGAATAGAGAGCGCGGACGTGATAATCATCGCCTCACGCA
CGCAGCCATGTTTTTGCGCTTCCAGCACCATACGCGCCAGACGTGGGTCGACAGGCAACTGCGAGAGCTGGCGACCGAGC
GGCGTCAGTTTATAGGCGCTGGCCTGTTCATCAGTGGTGATCGCGCCCAGCTCTTCGAGCAGACGCACGCCATCCTGGAT
ATTGCGTTTATCCGGTGCTTCGACAAACGGGAATGCGGCGATATCGCCCAAGCCCAGTGCGGTCATCTGCAAAATAACCG
AGGCCAGGTTAGTACGCAGAATTTCTGGGTCGGTAAACTCCGGGCGCGAGAGGAAATCGTCTTCGGAATAGAGACGAATA
CAGATCCCTTCTGACACACGGCCGCAGCGGCCTTTACGCTGATTAGCTGAAGCCTGCGAAATTGGCTCAATCGGCAAACG
CTGCACTTTGGTGCGATAGCTGTAGCGGCTGATACGCGCCGTACCTGGGTCGATAACGTATTTAATACCCGGTACGGTCA
GCGAGGTTTCCGCGACGTTGGTCGCCAGTACAATGCGTCGCCCGCTGTGCGACTGGAACACGCGGTTCTGTTCGCTGTTG
GAAAGCCGTGCATAAAGCGGCAAGATTTCGGTATGGCGTAAGTTCAGCTTGTTCAGCGCATCGGCGGTATCGCGAATTTC
TCGCTCGCCGCTCATAAAGATCAGAATGTCGCCAGGGCTTTCCTGGCTCAGTTCATCTACGGCGTCAAAAATCGCCTGCA
ACTGGTCGCGCTCGGTGTCATCGGCTTCTTCAACAATCGGGCGATAGCGCACTTCCACCGGATAGGTCCGACCGGAGACT
TCGATAATCGGCGCATTATTAAAGTGGCGCGAAAAGCGTTCCGGGTCGATAGTCGCGGAAGTGATAATAATTTTTAGGTC
AGGACGCCGCGGCAGCAACTCTTTCAAATAGCCGAGAAGAAAATCGATATTCAGGCTGCGTTCGTGCGCTTCGTCAATAA
TGATGGTGTCGTACTGCATCAGCAGGCGGTCTTGCTGGATCTCTGCCAGCAGGATGCCGTCGGTCATCAGCTTGACCATC
GTGTTATCACTAACGTGATCGCTGAAACGCACTTTGTAACCGATGCAACCGCCCGGCTCCGTTTTTAGCTCTTCCGCAAT
ACGGTTCGCCACCGTTCGCGCCGCCAGCCGACGCGGCTGGGTATGGCCGATCAGCCCTTTAATCCCGCGACCCAGCTCCA
TACAGATTTTCGGTAGCTGAGTCGTTTTACCGGAACCCGTTTCCCCGGCGACGATCACCACCTGGTGGTCACGAATCGCT
TCGAGAATGTCCTGCTTTTTCTGACTAACCGGCAAATTGTCCGGGTAAGTAATCTCCGGTCGTGCCGCTTCACGCAGCAG
GACTTTCCCTGCCGCATGGTCAATCTCTTTCGCCATCTCCTGGAAAATGGCCTGTTGTGCATCAGGATTTTTAACCTTCT
TCACGCCGTGCAGACGGCGAGAAAAACGCAGTCTGTCACGCAGCATCATCGAATCCAGCCGCTGCTGCAAGGCAGTAAAG
GTCAATTTTTGTTGTTCTGTCATAACGTTAGTGGGCAGTAGTCTGCCTGATTAATTTTCTTTTAAATGATAGATATAGAG
TACCACATCGCGGCTTTCTATGCGTTGTTCAATAAATTCGAACATAGGCTTCGATTTATTGCGCTATCTCTGTGGCAGAA
TTGTGAATAAAGTGTCAACAAGCAACGGGGCATTGCCCATTCAAATATCTATAAGGAAACACCATGAGCAAGGTATTAGT
TCTTAAATCCAGCATCCTGGCAGGGTACTCTCAGTCTAATCAGTTGTCCGATTATTTTGTTGAACAATGGCGCGAAAAGC
ACTCCGCTGATGAAATCACCGTGCGTGACCTGGCTGCAAATCCGATTCCGGTCCTGGATGGCGAACTGGTTGGTGCACTG
CGTCCGAGCGATGCGCCGCTGACTCCGCGTCAGCAGGAAGCTCTGGCGCTTTCCGATGAGCTGATTGCCGAGCTGAAAGC
CCACGACGTTATCGTTATTGCGGCACCGATGTATAACTTCAATATCTCGACCCAGTTGAAAAACTATTTTGACCTGGTTG
CACGTGCAGGCGTTACTTTCCGCTATACCGAGAAGGGTCCGGAAGGCCTGGTCACCGGTAAAAAAGCCATCGTTATCACC
AGCCGCGGTGGGATCCATAAAGATGGCCCAACGGATCTGGTGACGCCGTATCTGTCCACATTCCTGGGCTTTATCGGCAT
TACCGATGTGAAATTTGTCTTCGCCGAAGGGATCGCGTACGGCCCGGAAATGGCAGCGAAAGCACAGTCTGACGCGAAAG
CAGCCATCGACAGTATTGTTGCTGAATAACCGGACACGATCTTGATGTGGACTGTAGATATTCAGTCCACATCTCAATCC
GCTTACCTGTTTTCCCATAATTTCAGCATCGCTTTGTGCTCTTCCTTAAGCACAATCCGCGAGCGTCTGGCTCGAATATA
ACTAATCGCTTCATCAACGGTTTTACAATGTCCGTAACATAACAGCCATGCCGCCACCACCAGCGCACTGCGCGATAATC
CCAACGCGCAATGGACCAGAACGCTGCCTTGCTCTTCGCGTAATGTTTCCAGCATCGCCACGGCCTGTCGGAGCTCCCCC
TCTTCCGGAACCACCAGATCCAACATCGGTACACAAAAATAGAGTCGATCTTTTGTCGCTCGTCCGCGAGGGAATTCAAA
GGTGACGTCCAGAACCGCATTCTGTGCCGGAATATGTCGTGGAAACGCCCCTAAATAAACACCAGCAGTAATTTTGCTCA
CCGGCTCCAGGCGAAGACAAAACCAACGCATAGACAGCCACATCCCGATACGCCAGGGCAATGTCAGCCAGTAAACGGCG
GGCGGGAGTTTCCCCTGACTATCTTTCCCTGTTGTTATCGCGCCAAGCCCACCGTACCCACGGCCAATGATGAATAGCGA
TAATACTGGCCAACATAACCAGACTGACCACCATAACTGAAGCATTATCATTAGCTCCATCAACACAATGCACGAGCACG
CGCCTACGACATATGGCAGTGCTATTTTGATTCGACGTTGATCAGGTTTCTGATAATTCCAACGACGGTCGACGGGCACT
ATCCAGTCAATTAACATACCTACCGCCAGCCCCGTGATGACATCAATAAAATGATGCTGCCAGGTCGTCAGCGTCGAAAT
GGCGATGAGTAAAAACCATCCGCCGCAGACTTTACGCCACCTCACAGCCAGATGCTGACGAAAGTGACGCCAAAGTAGCC
AGCAGAGAATAATATGCAGCGAAGGAGACTGGTTATAAGGCAGATCAAACAGTTCAAGTTGCGAAAATAGCCATCCTGTC
ACCCCACTCACTTCAGGACGGATAAAACTAAACTTCAGCGGATAGAGAAAAAAACCGCAGCAGGCCATTACCGTTGCCAG
AATAAGCCGGTGAACCAGTCGGCGCTGTTCGAATGTCGAGCTACAAATGAACAGCGAAAATCCATATAAAAGATCCAGAC
TCCAGTAAGGAACAATAGTCCAGGGAAGAAAAGGGATCGCCGTTTCCCAACCGAATACCTGACTGGGGATATCATGGTTG
TTAAGATCCTGAGTCGCGGTGAACTGATTAAGAAATCCATATGTAAAGAAGAAAAACGGGGCCAGCAACAATAACCAGCC
AGCTCCTTGTAGCAATACGTTCCGGCGTTCAGTTATCACGACGCACCGCCATCGAAACCGTAAAAATGCCCCACTCATCA
ATCCGTTGTGTGCATTTATCAAATCCGGTATCATGCACGAGCGAATCCATCTCCCCTTGAGAACGCACGCGCATTACCCA
CGGTTTACCATCTTTATGACTGGTTAACACCCCGGCAATCAGCTCCAGTTGTGGGTGCCACGGCTGCCCGGTGTAGATGA
GAATGCCACCCGGATCGATGGCATTGGCAAGACCTGCGAGTGAGTTTTTTACCTGCTCATTTTCGGGAAAAAGCTCATAC
AGGCCAGAGACAATCGCCAGCGTAGGCCGCGGAGTTAACGTGCTGAGTTCTGCCGGATTAAACGCATCGCCCTGTTCAAA
ACGCGCCCGCCCAGACATTCCCCGTTGGGCAATCATCTCTTGCCCTTGTGCAACATTTACCTCACTGTAATCACGTAACA
AAATTTCGCTTATGGCGGGCTCGTTTGCCAGCGCATCCAGTACATAGCGCCCATGCCCTGCGGCAATGTCAACCACGCGG
ACGGCTAAACCTTTGGCGTGGAGATGGGCAACGGCTTGTTTAATCAGCATTTGTAAATGGGTTTTGCGCTGGCGAATACC
GCGCCAGCCAACACTGTTCAGGTAGATTTTGTCGATAAAGCGCCCGAATGCGTTACTGCCTTGCGGTTGATTTTGATAGA
CATAATCCAGCGAACTGCCTGAATCAAAGCCGGTACTCATTCCGAGATGCAGGCCCGCAGAGTGCGCCCCGAACAGTTTC
ATCGCCTTTCGCATAAAGCGATACGCCAAATCAACCGGCGATAACGGCACGGGTCCACCAGAAAGGAGCCGCCATCGATC
CGCTGATGGTCCAGTGCGGTCTTCATGCTGATAATCAAATTTTTGTGACTTGTTAGCATATAAACGGCTGATAAAGCTTT
GCATTTTTTCAAATGCCTGCTCCCTGTTCTCTTCACCCAACGTGTCGTGATAAAAGCCTGGCAGCAGATGCAGCTCTTTC
AGAGGACTACGTAAACGCTGATAAAAATCAATCTGCGGTTGGCGATGCACCACATAGTCATCGCCTGATATCAGAAGTTG
CGTGGGGAGCGTAATCGCCGCCGCATCGCTAACAATACGTTCAGACGTTTTATAGAGATCGAGCAAGATATTGACGGCAA
TCGCCCGTGTGATCAGCGGATCATTATTGAAACTCGCCACCCGTTGCCGATCGTGGGTCAGATAACGCCCTTTCACATAG
GAATTAATAAAAAACAGACCACGCAGACGATGCCATAACGCCAGCCCAGGACGTGCCAGCGGCACATACAATTTAACCTT
AAAGGCCGGAGATACCAGCACTAGTCCGCGAATAGCAGGCGCATAATCATGAACCCATGTGGCAACCATCACTGCGCCGA
CGCTTTGCGCGATCACAACCACCTCTTCCAGTCCGACCTGGCTGTCGCTGGCAGCAAAACGGACAAATTCATCAACATCC
TGCACTGAACGCGCAAGAGACGGACTATAACCACGCGGCCCCGAAGTTTGTCCATGCCCTCGGGCATCCCATGCATAAAA
AGCAGTATCTGGCATCGCCAGTTCATCAACGATATGTTGTAGACGACCAGAATGTTCATGACCGCGATGAAATAAGACGA
TGACCTTTTTCGCCCCTGGCAGTAAAGTGGGCCAGTGCCGATAAAACAACGCTGTATTATCACTGGTGGTAAAAAAATGC
TCCCCAGGGATGCGTGAATTTTCCATTTTCTCTATTTTCCTTCAGTAACAGCAGTAGCGAATAAAATAAAAAAATACCGG
AGCGGTGAAAATTAATGAGTCAATCCTGTCAAGGAGTCCGCCATGTCCTGGTAATAGTTTTCCACTATCTTTAACACCAA
TATCTCGTTTGATGGCTGACATCACTACATCGCCGCAAAAACCACTAATACCGATTAACAAACCCGCTAATAATGCCTGT
AATGTATCTAGCGGTGTAAGCAACGGTCCAATAATCAGTGACGCAATCATGGTGGTGATTACGCCGCCCATCAGACCTTC
CAATGTTTTTCCCGGGCTGACTTTAGGGACCACTTTTCTTCTGCCGCAGGATTTTCCCCATAAATACTGTGCAATATCGT
TTGACTCGGTTAATGCCAAAAGAAATAACACCAGTAACGCCCCGCCCTGGATATTTGTGGTTGGCAACATTAATAACCAG
GCGGCATGACTCAAGGCGAAAACGGTCATTATCCAGCCACAAAAAATGGCGCTCACGGTATGCAGAAAACCGGAGGGGTC
ACCCACTAAAACTCGCCAGGTGGCTAATATCAGAAACCCAGCCAAAGGTATAAATAACAGAAACAGCTCAAAGCAATTAA
AACCGATAAGCAAATAGTTAAGAGGAATACCCCAATATAACCAACGCGGAAAATGTACAGATATAAGCGTACAATATTCT
TTCAATGCCAGAAAACTTATCAGCGCAAAAAACGTCAACGTCATCCAGCGTGGACCTGAAATCACCAGTGAAAAACAAAT
GACGATGCCCCACCAGGTACGAATACGTAATGTAACCTCACCCCCTTTTCTCTCCGGTAACCGCCATACCAGAAAACGGT
TTATCAGCGTTGCTAAAATTAACAACGCGAAAAGTGTTGCCAGAGATTTTTCCAGCATTATCTTTCAGCACTCATAAAAA
GCACACTCCGACAACGATTAATCGCAGTCCAGAGAAGCAGAATTGAAGCAATGCTCCATAAAAGATTATTCCATTGCATC
CACTGTGGATAAATGGCAACGGCCAGCCCCCACAATCCAAATATTAACGCGCGATCGCTTTTGCCAAATGGACCGGCATA
ACTGCGAATACCGTTAATCGTCTGCGCGAGTAAACCGCAAAACTCAGTCAATATGGTGCAAAATAACATGAGTATTACGA
GTGATGCGTTACTTACCGGTAAAAATAAAAACGGTAAATAAAGCGCAATATCGGAAATAACATCGCCAGTTTCATTCAAA
ATCGCCCCAAGACGTGTTTGCTGATTGCACTCACGCGCCATCATGCCATCCAGCGCATTGAGTGCCATACGGACAAAAAG
CACGATGGGCAATAGCAAAAAGAGGATGGGTTGTGCGACCAACATCAACAGCAATCCTGTAATAAGAGAAAGCGCCAGTG
CAGCAAGAGTGATGTGATTCGCTGTAACATGGTGCTTATAAAGCCAAAACATCGTCGGTCTTAACAGCGGCTGAAAGAGC
GGTTTTATCTGGTAGAGCGTCATTTATCATTCCGTGATATTCAGTTTGCTCTATGGTGCATCAATTCCGACGGCGGAGAT
ATCACAACGCGCAGCATCAACGTAAATTCGGAATATATCAAGATGTGGTGGATGAATGCCCTACACATCTGTTTGATTAC
CGTCTGGATATCAGTGAGATACCATCTATCACTGTACGAATCAATGAATCCATCGCCTTTTCCCTGATTATCCAGCCGCA
AATCCTGGCCTTAAACATATGCACTCCATGCCATTAAAAAAGAAACAAAAGGGAAATGCATCTTTCCCTTTTGTATATTC
GTTATTCTCGCGAAATACCATCCAACGTAGACAACACTTTCTCAGAAAGATGCAATTTTTCAGCAGCCATATTCTCCCGT
AAATGCGCAACAGAAGATGTTCCAGGAATCAGCAAAATATTCGGTGAACGCTGTAACAGCCACGCCAGCGCCACCTGCAT
TGGTGTCGCATTAAGGCTCGCAGCAACATCGGAAAGCGTGGAGGATTGCAGCGGCGTAAAGCCCCCGAGCGGGAAGAACG
GCACGTAGGCAATGCCATCACGAGCCAAAGCATCAATCATTGCGTCATCAGCACGGTGGGCAATGTTGTATTCGTTCTGC
ACGCAGACGATTTCGGCAATCTTTCGCGCCTCTGCAACCTGCGTCGGTGTGACGTTACTCAGGCCAATATGTTTTACCAG
GCCTTGTTGTTGCATCTCCGCCAGCACTGTCAGGCTGGCCTCAATCGATCCTTCCGTCGGGCCATGACCATCCCCCATCA
TAACGCGCAGGTTAACCACATCCAGTACGTCCAGGCCGAGATTACGTAGATTATCGTGTACCGCTTTTTGCAGCTCTGCC
GGAGAAAATGCGGGTAACCAGGAAGCGTCCTCTCCACGCCGCGCACCAATTTTAGTGACAATTGTCAGGTCGTCAGAGTA
CGGATAAAGCGCTTCGCGGATAATCTGATTGGTGACGTGCGGACCATAAAAGTCGCTGGTATCAATATGATTGACGCCCA
ATGCCAGCGCCTCGCGCAGCACGGTTATAGCGACGTGGCGATCTCTGGGCGGGCCAAAAACCCCAGGACCAGCCAGTTGC
ATCGCGCCATAACCAAGACGGTTAACGGATTTTGTACCGAGAGTAAATGTGTTGCTGCTCATCGTACCCTGCCCTGTAAT
AAAACGGATTAAGAAAAATCAGTATAGAAATGAATAGAGATAAATAATGCGAAGGCGTAAACAAGATTACTGGATGAGTA
GCTCTAATATCCTGAAAGACACCAAAACAAAACGCGTCAAGCACCGCATCCGGCAATAAAAAAACCGCAACCTGTATCAG
CGTTGCGGTTTATGTATTACATGCTAAAAATTAGAATGTTTTCTTGAAGTTTAGCATCACACCTTTATCACTGATGCCGT
CTTCTTTCCAGTGGAAGGCATCTAACTGCAATGCACTCTCCTGGCTACTGTATTTCACACCCATCGTCGCCAGGCTGTTG
AAACCACCGCCACTCTGACCATCGTCAATGTTGAAACGTTGGCTTCCAGCGCCCGAAATACTCGCAGTACGTTGACTTTT
CACATAGCTCAGATTCGGCCCACCTTCCAGCGTGGCGTTCGCACTCCAGCCTTCTTTCCCTGCATAGTCCAGTTTCAGCC
CAACGATGCTGTCCACCGCCGTTTCGCTGCCGCTGTTCATGCTCAGGTTAAAGTCACCCGCATTGCGTTCCTGATAGCCA
CCTTCCAGCGTATGACGCAGTTTCACACCCGCATAAGGCGTCACATTCAGACCTTCACGCAGTTCAAAGGTTTTTGCCCC
TTCACTACGGAATTCCAGATACTGCTGTTTCACATTAGCATCAGCGGTTTTGTTGACGTCGCCGTAAGCTATCGAGCGAC
TGCTATCGAGATTATGCACATCATAACGCAGGGCGTTATTCCAGCTCATACCGTTGTCAAACGCCATCTGGTGTTTCAGA
CCGAAGAACTGGCTGTAACCGCCAGTCACACCATTATCGCCTACGGTATCTGAACCATTACCCTCCAGACGCGCAATACC
GTATTCCAGACTCAGATTCTGATATTCAGTCAGTGTCATGGATTTACGCAGCGCCATCATGTCGTACTGTGTATTATTTC
CCAGTTCAGCACGCGGGTCGCCTTTCGCTACCACGTTGAAGGCCAGACCGTTTGCAACTTCCGGTGCTGCATCGGACAGC
ATGCTGAAGCGGTTACTTAACACTCGTGCTTCATTAAATACCGTTGTTGCCTGGCTGCCGCTAATTTGTTTCAGCGCACT
GTTCAGTTCAGCAGTCGTTCCTACGTTCAGACTAGTGTACAGGTCGTTATTGGTGTAACCCGAATCCAGTACCTGAGCGA
CATTATTAACTGAAGAATCCGTCACAACATCCGTATAGGCGTTTTTGGTCATCGTGACGTCTACGTTGCCGCTGGCATCA
GTGCTGCCCTGAGCATTCCACATTACCGTGGAAGAAGAAATATTCTCAGCCCCGGAAATATTTTCACCTTTGAAAACATC
ATTAATCACAACAGTCGTATCGGCAGTACCTGCACTGAACCCGGTATTTACCTTGACGTTGTCGCTGATGACAAGGTTAT
TGGCTTTCAACATACCAGAGGTGCCATCGCTATTGGTACCAATAGTGTAGTTAGTCAGTTTTTGCTGTGCACTGGAGTCC
GCAGGTACTGTGGGTACTGACCCCTGCGTAGGTGTGCTCGTTGCTGCAGGAACGATAATATCAGTAGTACTGTTATGATC
GTTCAGCGTACCGGTGGTACCCGGTGCATAGATATCACATCCCGTATCACACAGCAGGTTAATTTCACCATTGTTAATGA
TCGCTTTGGTCTTTCCACCGAAGGCCCAGGAATTATCTGCGTAAACGTTAATTACACCGCTTTGTGCGTTATTAATTGTC
GTATCACTGCCATTCCCCTTGATACCAATTAACCCTGTACCGTTAGTGCCGTCCGCTTGACCTTGCGCCGTACCGACATT
GATGGTCCCACTATTCACCAGTTGAACCGTATAGCTGGTGGTTCCCCCGCTGATAGCGACTGCACCATCACCCTGCACAT
TAATAGTGCCGGCGTTGGCAAAGTTATAGCCGCGACCAAGATCAATTAACGGTGCATTTGGATTCACGCCGCTAATTACA
CCCGTGTCGGTATTCCAGATCCATTTTCCGTTGCTGTTAGAACCCGTACTTGCCGTTTTAATTGCACTGTAGCCGTTGAC
CGCAGTAATGGTGCCACGGTTAACTTGCGCGAGTGAATCGCCGGTGCGGGTTACGTTAACAATGGCATTTTCTCCACCCG
AAACGGCGCTGCTGCTGTTGCTGAGTGTTGCGCCTGCTTCGTTATAAAGCAGGAAGCTGCCACTGATAAGCGACTTACCG
TCAGCCATTACAGCCATCGTTCCCGTGTTAACCACATTTTGCTTATAGCTTGAGCCAGCAACCGAACCGCTGAAGTTGCC
CTCATTGAAAAACGAGTTGCTACCCGTTAGCGATAACTGATCAGTGATAATGCTACCCGATGCTCGGTTATAGACATTCG
CGGCTGCGCTAATGGTGTCAGAATTGAGTAAGCCGCTGTTTTCCAGCCCTTGCCCGATGGATAGCTCTCCGTTAATTGTC
AGGTTGGCCTTATCCTGGTTATAAAGCCACGCTTTGGCAGCCACATTGCTATTCAGCGTTTCATTGCCGTAGTTTGCCAG
CGCTTTGGTCGTCACAAACCCGCCACTTGAAGCAGTTCGCATATCCGTTTCGCCGCTGCCTGTCAGTGCTGTCAGCAGAT
CCAGATTCTCCGGAATAGCCCCCATGTGAGAGTCTGCACTGTCCATTGGCGAGCCGAGAAGGTTTATCTCACCATAGTTC
AGAATTGTCCCTGTACCGTCGTTATAAAACGCCTGCCCCGTATCGACGTTAATATTGATCACGCCTGTTTTATCGTTGAT
AGCGGTGCCTCTGTTATAGACCGCCATTCCCACGAGCATATTCGCGCCCAAGCTGCCATCGTAATTTCCGTTTTTCTCCA
GATTGATAATGCCCTGGTTAATAACCATGTTGCTGGCACCGTAAGCAGCCATAGCAGCACCGGCATTATAAACAGTGATT
ACACCGCCTTGTTGGTTAGTCGCAACACCGTTGCTTCTTGCGCCACCACCACTATTCGTTCCGGTGGCCATACCAACACC
GTAATCTATAGCCGTGCTGGAAGGGAGGTCAGTACGCAGCGTCGTGGTGTCGTTTTGATCGACCCAAAGCGTATCCAGCG
TGATTTTCCCGGCGTTATCCGCTGCGGAGTCATCAACTGCCAACATACCAATGTTGCCGCGCCCGTACATGTCAATAACG
CCGCTTTCGCTGTTAAGAACAGTGCCTTTACCGTAGGCCTCCATTCCCATCATACTCGACACGCTATTATTGAATACCCT
CGGGTCTGCAACACCGGCTGTAGAGCCCAGATTGAGAACACTGTGCTGTTCCATCACTTTTGCAGTGATCGTTCCGTTGT
TCACAGCACTACCGCCACTGGAGCTTAAAAAGGCCATGTGGTCAGGTTCTGAGAACGATGTCTCCGGAGAAGAATAGTCA
TATTGAGAAAGCGTAATATTTCCGTTGTTAATACCGGTAGAGTTTTCGCCCCAAATGCCTGCAAAACTGATATTCCAGAT
ATCCACATCACCATTGTTGACGACCTGTGAACCCGTATCAACCTTGATAATTTGCGGAGTTTGCGCGAAATAGTGCTCGT
AAACACTAATGTCCTGCATACTGAACGTAGCGTCACTACCAATTTCAAGCGCCGCCTTATTGCTTAGCTGAAGAATGTTG
GCATAGCCTAACGGCAAAGAGCCGCTGATAGTAGAATCACCGTTCAGATAAACTTTGGATTGTCCATCGACACTAACAAG
AGGTGTCTTACCAAAGTAGCTGCGCTTATCGGCAATAGTTGAACCGTCTGCCAGCGCGTTTTTCTCGCCCACAAACTGAA
TGCCGCCATTCAAATTGACGGTGTTACCATCGCCAGACACGGTAAGCCCAGAAATATTCTCCTGGCTACCATCAAACTCC
ATGTATTTGCGTGAGGTTAACTCACTATCTGCAATAACGGTTAGCTTACCGTCCAGTGATACCGTGTTACTGTTGCCGCT
GATATTCACACCAACGGATGGGTCGTAGAAATAATCTACCGCGTTATCTGCGGTTTGATCTTTATCCACCAGAATATTAC
CGGTGATATCAACGGTATTACTCTCGCCTGAGATGTTAACGCCTGTCGCTTTCTGCCCGGTGACATTGATATCTTTCGCC
GCCAGCGTCACGCTGTTGTTGTCGCCGCTAAGCGCCATGCCCGTTGAAAAATCGCCCACTTTCATGCTGCCAGCCAGCGA
GATAATCCCCTCATTGGTAACGAGGCTGAATCCGGTAGCCGAATTGCTGACGTCAATATCGCCCGTATTGGTCAACGTCG
CACTGTCGCCATTGATGGACACACCAACCGAGTCAGTACCTGTGATGGTCATTTTGCCTTTAGTGTCGACCTTGGCATTG
TTGCCTGTAATGTCGATACCGCGGCCGCCGCTGCTAACCGTGAGTTCACCTTCCTGAGTAACGGTGGCGTTATTACCTGC
GATCTCGGTGCCGGTGGAATCTTTGCCGTCAACGGTGGTGTTGCCGTTATTGTTCACGGTGGCTTCGTCGCCGTTAACCT
GCGTGCCGGTGCCGCCGTTGCTGATGGCATTGTCACCGTCGTTGTTCACGACCGCCTTGTCGCCGTCTATCTGAATGCCA
ATCGAATCCGCATCCGCAACGGTCATGCCGCCTTTGTTGTCCACCGTTGCGCTGTCACCGGTGATATCAATCCCGTGACC
GCCACCGCTCACATCCAGCTCGCCGTCCTGGTTCACCACCGCGTTATTACCCGCGATTTCAGTTCCGGTCGAACCCTGAC
CGTCTACGGTGGTATTGCCACTGTTGTTGGCCGTCGCATCATCACCCGTAATACGGGTTCCGGTGCCGCCATCAAGGATC
GTGCTGTCACCGTCGTTGTTGACGATAGCTTTGTCACCGTTTATCTCGGTGCCCGTGGAATCCTTGCCGTCAACGGTGGT
GTTGCCGTTATTGTTCACGGTGGCTTCGTCGCCGTTAACCTGCGTGCCGGTGCCGCCGTTGCTGATGGCATTGTCACCGT
CGTTGTTCACGACCGCCTTGTCGCCGTCTATCTGAATGCCAATCGAATCCGCATCCGCGACGGTCATACCGCCTTTGTTA
TCCACCGTTGCGCTGTCGCCGGTGATATCAATACCGTGACCGCCGCCGCTCACATCCAGCTCGCCGTCCTGATTCACCAC
CGAGTTATTACCCGCGATTTCAGTTCCGGTCGAACCCTGACCATCAACGGTGGTATTGCCGCTGTTGTTGGCCGTCGCAT
CATCACCCGTAATGCGGGTTCCGGTGCCGCCATCAAGGATCGTGCTGTCGCCGTCGTTGTTGACGATAGCTTTGTCACCG
TTTATCTCGGTGCCGGTGGAATCCTTGCCGTCAACGGTGGTGTTGCCGTTATTGTTTACGGTGGCTTCATCACCGTTAAC
CTGCGTGCCGGTGCCGCCGTTGCTGATGGCGTTGTCACCGTCGTTATTGACAACCGCCTTGTCGCCGTCGATCTGAATAC
CGATAGAGTCCGCATCCGCAACGGTCATGCCGCCTTTGTTGTCCACCGTTGCGCTGTCGCCGGTGATATCAATTCCGTGA
CCGCCACCGCTCACATCCAGCTCGCCGTCCTGATTCACCACCGCGTTATTACCCGCGATTTCAGTTCCGGTCGAACCCTG
ACCGTCTACGGTGGTATTGCCACTGTTGTTGGCCGTCGCATCATCACCCGTAATGCGGGTTCCGGTGCCGCCATCAAGGA
TCGTGCTGTCACCGTCGTTGTTGACGATAGCTTTGTCACCGTTTATCTCGGTGCCCGTGGAATCCTTACCGTCAACGGTG
GTGTTGCCGTTATTGTTCACGGTGGCTTCGTCGCCATTAACCTGCGTGCCGGTGCCGCCGTTGCTGATGGCACTGTCACC
GTCGTTGTTCACGACCGCCTTGTCGCCGTCTATCTGAATACCGATGGAGTCCGCATCCGCAACGGTCATGCCGCCTTTGT
TGTCCACCGTTGCGCTGTCGCCGGTGATATCAATCCCGTGACCGCCACCGCTCACATCCAGCTCGCCGTCCTGGTTCACC
ACCGCGTTGTTACCCGCGATTTCAGTTCCGGTCGAACCCTGACCGTCTACGGTGGTATTGCCGCTGTTGTTGGCCGTCGC
ATCATCACCCGTAATGCGGGTTCCGGTGCCGCCATCAAGGATCGTGCTGTCGCCGTCGTTGTTGACGATAGCTTTGTCAC
CGTTTATCTCGGTGCCCGTGGAATCCTTGCCGTCAACGGTGGTGTTGCCGTTATTGTTCACGGTGGCTTCGTCGCCGTTA
ACCTGCGTGCCGGTGCCGCCGTTGCTGATGGCATTGTCACCGTCGTTGTTCACGACCGCCTTGTCGCCGTCTATCTGAAT
ACCGATGGAGTCAGGATCGGTGACAGTCATGCCGCCTTTGTTGTCCACCGTTGCGCTGTCGCCGGTGATATCAATACCGT
GACCGCCGCCGCTCACATCCAGCTCGCCGTCCTGATTCACCACCGCGTTGTTACCCGCGATTTCAGTTCCGGTGGTGCCT
TTGCCGTCGACGATGGTTTTTCCAGTGTTGTTTACTGTGGTATTGTCGCCCGTAATAACGAGCTCACCGTTGTGATTATA
TTGCCACTTCGTTGCACCATCTGCGCTCATCCCTTCAAGGGCAACCGTGTTATTCGTTTCATCAATCTGCCAAAGATTAA
TAGTCGCCTTACGCCCATTGCTATCTTGCAGAGAAATAGTCCCGTCAGCATTCTCGGTATAAGTAAAAACTGAATCGCGA
ATAGTTAACGTTTTTTCTGTTTTATCGAGGATAACGTCATTATTAAACGAAATCGGTTTGGGAGGCGTCGGGGTATCATC
CGGACCATCGTCTGGTATTATCTCATCTCCGCCAGGAGTTGGAGGAACTGGAGTGTCGTCTGAATCATCATCAGGTGGAG
TTGGTGGAAGTGGAGAATTATTGCGATGATGATCATCATCGTCGTTTAGTTCCACTATGGCTAAGGTTGTGATTAACGCA
GTAGCAGCACCTGTGACAAGCCATGGCATCAGGTTCTGTTCGACTACAGAGGAGCATTCAGAGGGTAAGCGTTTAAGCTC
TTCTGGACTGAGTTTTCCAGGATCTGCTGGACAAGTCACATTGGTATTTTTCTTTTCACCTGTGGTGGTTTCTATTTCTG
TAATATCTGCCGCCCAACCCTGACCACTCAGAGCTAATGCAATACAGGCCGACAATAGAGTTTTCCTTTGCATAATAAAT
CCTTCTGGCGAATATAAAGAAGGTCGGATACCCTGACCCGACCAATTGATTATTTAAAACATAGAGGACGTCCAATATTG
CCAGTAGATTGTTACCTAATCAAACATATTTTCTGACAATCTGGATTTATAATACAGAGAAATAAATAAACCTGCGAAAC
ATACAAATTATCTATATTATATAAATTATAAATTCAAATGCGTCACATAGATATTTATTTAATAAAAAAACGGTATAAAC
CAATACTCGAATAAATAAAGCAGAGCCGAAACATAACTCAGCCTTATAATTAAAAGAGCAAAATGTTTCCGGAAAATAGA
TTAATCGCCTTCTCCTGTAGCGTTATCCCGATATTGCGGTTTTGCTATTAAAATTTTCGCATCCATTTACCGTTTATCCC
TTGTACATATTCCCCGGGTTTGGCCCGTTCTACGAGCTTTTGCCCGGCGAGTTTCGCGATATCATCCACCGACACATTAT
TCTGCTTTGCCAGTTGTTGATAGCTCGCTTTACGTTCGGCATTGATGTCGGTTACTAATTTCTCAGTTTCAGCATCTGTT
TTCAGCGCAACCAGATAACCATAAAATGTTTCCCCTACCCGCCCCTGAGTTCTGGCTTCATCCAGAGTCAATGCCATTAC
ATTGCTGCTTACCAAGCCAACAAGAAATGCACAAAGAAGTAATGTTCTTTTCATCATCACCTCAAAAAAGATCGCTACGG
GTCTCAAGCAGCTCTTCGACATCTTTGTCTGCCTTGATGATGATCTCATGCTCAATTTTAACGTTCATATTGATAGTGAT
CGGTTCCTTAGGTGCAGCGACTTCAATGCGAGGCGTACAGCCAACCAGCATAAAAGATGACGTCAACGCAGCCAGTAAAA
TTTTCATTGTTTATCCTCACACTCTTTTCCTTGCGGACAGTCATTTCCCGGCAGACGCGCGTTCTGCTCCAGCCATGCCT
GGAGATTATCGCCAAAGCGTAAACTGCGCCACAGCGTAAAAATATTCTCTTCATGATGGTAATTAAGATTTACCGTACCG
CTTTTACCATCAACGCGACTGGTACCTGTAATATTGGCCTGCATGGTTAATAAACCGAGATTATCTAAATTAATTTTTGT
CGATGAACGGCTAATTTCCATATAGCGCAACCAGTTAATTGCTGAACCCGCGGTCATATTGTCTTTCACCACCGCATCTG
CGGTGTCTTTATCCAGCCGCAAGGTCATCGGCCCGCTATTTGCCAGCCAGCCGTCTTTCACTATCCATTTTTCGTTGTTT
AGCCATAACGGCAATGCACCACTAAATGCCCCGGACATGGCGAATTGTTTCGGATTGACGGCGCTAACCAGTTCGCTGGA
GGAAAGATTATTCAGTCGCAACAGTGCCGGATCATGTTGCGGCATACGTAATTGTTTCATCAGCACGTTACCGCCTAACA
CATCGACGCTAACATCAGTCAACAGCAATGGTTCTTCTTCAGTCCACGGATAACGACCTTGCAAATCAGCCGTAATATTT
TTCGCTGTCACCAGATTAATCACTTCGGCAATTCGCAACGTAACGGGACCGCGAGTCCCCAGATGCCAGGCTCCATCGGC
AAAACGGAAAGGCAGGACAAAATCGACACCGTTAACCTGATTATCTGGCATCCAGGCACTACCGCCTTTCAACACGCCGT
GCCCTCCCGCGCGGAATCCTTGTTCAGGCGCAGCTGAAAATGCAACCTGAGCATACAGTTCACCATCGCATAAGTTCATC
TTCCAGTCGGGTGGCACCAGCGGCTGGAATACAGTCAGTGATTGTTTAGGCCACCAGGCGTTACCGCGCAGACGAATACC
GTCCCAGCGACCATTTACCCGAACCGGGCCAATCTCACCAGCATGTAAATCGCCTTTAAAGAGGAAATACGTCGGATCGC
GCCCATCGACGCTAAATTTTAAGGTTGATGGCGGTAACACACTGCCGCCAGTGAACAGCGTTTGCCCGGCGTCCAGTGAC
AGAGCGCCGCTGAAGGAGGGATGCTGTGCGTCACGTACCCAGACGACGGGCTTGTCGAGAATTAATCTCGGCTTTTCTAC
CGTCATCGTACCGTATTGTAACTGGTCGAAACCGGTGGAGAGATCGGTCAGCGTAATCGTGCTGTCATGCCACTCACCTT
TTCCTGCGACATCCCAGGTGGCATTCATCGGTGTAAAACTCCCTTTTCCCCAGTAGCGCCACTGCCAGCGGCCAGCGTCA
GGGAGAAAATCATTCGCCAGCCCATCCATATGCAGCACGAAATCGCCCAGTTCATTTTCATGCGCCTGCAAAATGGCCTG
CAAACGTCCGTCAACACCACGTTGGGTGACTTTTACACCCGCTAAAGGCCAGCGGATTTCATCGATGTCCAGCGAATCAA
TGACTCTTCCCTTTGAACGAAGTAACGCGCCTGGCTCAAAGGTCAGCGTTGGGTCAGACAGACTTCCACTTAGCTGCGCA
GGTAAACGGGCATATAAAATGAGGTCCGCCTGTTTCGCTTCACCGGTCAGCTGCAGAGGCAGCTGGCTGTTATCCATGCT
TAATTTTCCTGGGCCAAAATTTAACACCGCGTTGCCTTTACCCGCTTGCCCCTGGGTCAGCACACTCAGTCGCCCGCTGA
CCAGAGCGTTCTCGAGCCCTGCCTGCCAGTTGTCGACTTTGACACCCAGTCGGCCACTTAAAGGAAAACCTGCATACGGC
CAGCTCCAGCGACCATCGCTTACGGTCAATTGTTGACGAGTAATTTGCCACGGCAAATCGAGCAACGGATCGCCGTTATC
CCGTGCCAGCACAATCAATTGCCCGCTATTTTCCTGCCAGTCCAGCTCGGCATCCACCAGTGAAGGCTCCTGCGGTAAGT
TTAACGTCGCAGTAGCATGACCACTTACCGGAAGTCCATCCGGCACGAGCGGCATAGTAAATTCCCCCACCAGTTTTACC
GGCGGCTGATTTTCAAACGCGGCGACATCCAGTTCGCTGACTGTAAGTTGTTGCCCTTTCAGCTGGCCTTGAAATTTAAC
TTTTTCGCCCTGATAACGCAGTTGCTGGATATCGGAGGTTAATGCGAGAGAGAGTTTTCCCTGCCATTCCTGCCAGGGAG
AAAAAATCAGTTTATCGATATTGATCCAGGTGTTAGGCAGCATGGACTGCCACTGCGCGAGGGTTTTTGGAGCGGCTGGC
GATTGCTCCGTCTGCGGCAATTTCGCCAGACAAGCAGAATCAAGTTCTACCGTGCCGACGCTCAATAACCAGCGGCTGGG
ATGTGAAAGGCTGGCGTTGGTGATATGCGCAAGCTGACAATCTCCCACCAGATAACGGAGATCGGGGATGATTAAACCTT
TACGCGTAATGCGTGGGCTTTCATCTAATGCAATACGTGTCCCGAGCGGTAGCCAGATGCCCGCCAGCGTGGGAACCCAC
AGCCCGAGCGTCATCAGCAGCGTCAACGGCACAAGAATAATCAGTAATAACAGCGCGAGAACGGCTTTATATTTACCCAG
CATGGGTAGTTAATATCCTGATTTAGCGAAAAATTAAGCATTCAATACGGGTATTGTGGCATGTTTAACCGTTCAGTTGA
AGGTTGCGCCTACACTAAGCATAGTTGTTGATGAATTTTTCAATATCGCCATATCTTTCAATTATATTTGAAATTTTGTA
AAATATTTTTAGTAGCTTAAATGTGATTCAACATCACTGGAGAAAGTCTTATGAAACTCGCCGTTTATAGCACAAAACAG
TACGACAAGAAGTACCTGCAACAGGTGAACGAGTCCTTTGGCTTTGAGCTGGAATTTTTTGACTTTCTGCTGACGGAAAA
AACCGCTAAAACTGCCAATGGCTGCGAAGCGGTATGTATTTTCGTAAACGATGACGGCAGCCGCCCGGTGCTGGAAGAGC
TGAAAAAGCACGGCGTTAAATATATCGCCTTGCGCTGTGCTGGTTTCAATAACGTCGACCTTGACGCGGCAAAAGAACTG
GGGCTCAAAGTAGTCCGTGTTCCAGCCTATGATCCAGAGGCCGTTGCTGAACACGCCATCGGTATGATGATGACGCTGAA
CCGCCGTATTCACCGCGCATATCAGCGTACCCGTGACGCTAACTTCTCTCTGGAAGGTCTGACCGGCTTTACTATGTATG
GCAAAACGGCAGGCGTTATCGGTACCGGTAAAATCGGTGTGGCGATGCTGCGCATTCTGAAAGGTTTTGGTATGCGTCTG
CTGGCGTTCGATCCGTATCCAAGTGCGGCGGCGCTGGAACTCGGTGTGGAGTATGTCGATCTGCCAACCCTGTTCTCTGA
ATCAGACGTTATCTCTCTGCACTGCCCGCTGACACCGGAAAACTACCATCTGTTGAACGAAGCCGCCTTCGATCAGATGA
AAAATGGCGTGATGATCGTCAATACCAGTCGCGGTGCATTGATTGATTCTCAGGCGGCAATTGAAGCGCTGAAAAATCAG
AAAATTGGTTCGTTGGGTATGGACGTGTATGAGAACGAACGCGATCTGTTCTTTGAAGATAAATCCAACGACGTGATCCA
GGATGACGTATTCCGTCGCTTGTCTGCCTGCCACAACGTGCTGTTTACCGGGCACCAGGCATTCCTGACAGCAGAAGCTC
TGACCAGTATTTCTCAGACTACGCTGCAAAACTTAAGCAATCTGGAAAAAGGCGAAACCTGCCCGAACGAACTGGTTTAA
TCTTCCCGCTCCCCTGCATTCCTGGGGAGCTTATTCAGATAATCCCCAAAGACCTTTCATCCTCTATTCTTAAAATAGTC
CTGAATCAGAAACAGTAATTGAGAACCACAATGAAGAAAGTAGCCGCGCTTGTTGCGCTAAGCCTGCTGATGGCGGGATG
TGTAAGTAGTGACAAAATTGCTGTAACGCCAGAACAGCTACAGCATCATCGCTTTGTGCTGGAAAGCGTAAACGGTAAGC
CCGTGACCAGCGATAAAAATCCGCCAGAAATCAGCTTTGGTGAAAAGATGATGATTTCCGGCAGCATGTGTAACCGCTTT
AACGGTGAAGGCAAACTGTCTAATGGTGAACTGACCGCCAAAGGGCTGGCAATGACCCGTATGATGTGCGCTAACCCGCA
GCTTAATGAACTCGATAACACCATTAGCGAAATGCTGAAAGAAGGTGCACAAGTGGATCTGACCGCGAACCAGTTAACGC
TGGCGACCGCGAAACAGACATTAACTTATAAGCTGGCGGATTTAATGAATTAATAGCTGCCACAGCTCCCGGCGGCAAGT
GACTGTTCGCTACAGCGTTTGCCGTTGGGTAATGCACACATCCCAATCGCCGTACCATCCAGTTGGCGGGCAACAGAAAG
CGAACCGCCGATCATTGCACAATTTGCTTCTCCACTACTGGACATCGACGCTTTTAAACCTGGCGCTACGTGCGCCGCAG
TCGCCTGCTGAACAGGTTCACTACTACACGCCGACAACAATAAAGCGGCACACCCTACCCAAAACGCTGCTCGCATCTTT
TCTTCCTCTGATCTTCAAGCCAAACAACACCGCCATAAATAATAGGCAGCACAGAGGGCGGCGTCGAGAGCTGTCCTGCG
CGTTGCCCCGCATTTTTACTTTTTTATGGCTATTTTTTTGCCCTCTGTTTGATCAAAACATTCATTACGCTGATGTGGGG
GACACAAAAGCGAAAATGCAGAAGAAAGCCATTTGCTAAAATTGAACGATTACTACTGGGCGCGCAGCAATTTCGTGCGC
CCCTCATTTGCGCAATGTAAGGGTGTCATATGATTACTATTGACGGTAATGGCGCGGTTGCTTCGGTGGCGTTTCGCACC
AGTGAAGTTATCGCCATCTACCCTATTACCCCCAGTTCCACGATGGCAGAACAGGCTGATGCATGGGCCGGAAACGGCTT
GAAAAACGTTTGGGGAGACACACCACGCGTGGTTGAAATGCAGTCGGAAGCGGGTGCTATCGCTACCGTGCATGGTGCTT
TGCAAACTGGTGCCCTCTCAACATCGTTTACGTCATCGCAGGGTTTGCTGCTGATGATCCCAACGCTGTACAAACTGGCA
GGCGAACTCACACCGTTTGTCCTGCATGTTGCGGCACGTACCGTTGCCACACATGCACTCTCTATTTTTGGCGATCATTC
CGACGTTATGGCGGTGCGCCAGACGGGTTGCGCGATGTTGTGTGCAGCAAACGTCCAGGAGGCGCAAGACTTTGCACTCA
TTTCGCACATCGCGACGCTGAAAAGCCGCGTGCCATTTATTCATTTCTTTGATGGTTTCCGCACATCCCACGAAATCAAT
AAAATTGTCCCGCTGGCCGATGACACGATTCTTGAACTGATGCCGCAGGCAGAAATTGATGCTCATCGCGCCCGGGCACT
CAACCCGGAACATCCGGTGATCCGCGGTACGTCCGCCAATCCTGACACTTATTTCCAGTCTCGCGAAGCCACCAACCCAT
GGTACAACGCGGTCTATGACCATGTTGAACAGGCGATGAATGATTTCGCTGCCGCGACAGGTCGTCAGTATCAGCCGTTT
GAGTATTACGGGCATCCGCAAGCGGAACGGGTGATTATCCTGATGGGCTCTGCCATTGGCACCAGTGAAGAAGTGGTTGA
TGAATTGCTGACCCGTGGCGAAAAAGTCGGCGTGCTGAAAGTTCGCCTGTACCGCCCCTTCTCCGCCAAACACTTGCTGC
AAGCTCTGCCGGGATCCGTGCGCAACGTGGCGGTACTGGACAGAACCAAAGAGCCAGGTGCGCAAGCGGAACCCCTGTAC
CTGGATGTGATGACCGCACTGGCAGAAGCCTTTAATAATGGCGAGCGCGAAACCCTGCCCCGTGTCATTGGTGGGCGCTA
TGGTCTTTCATCCAAAGAATTTGGCCCGGACTGTGTACTGGCGGTATTTGCCGAGCTCAACGCGGCTAAACCGAAAGCGC
GCTTTACGGTTGGTATTTACGATGATGTAACCAATCTGTCACTGCCGTTGCCGGAAAACACCCTACCAAACTCGGCGAAA
CTGGAAGCCTTGTTTTATGGCCTTGGTAGTGATGGCAGCGTTTCCGCGACCAAAAACAATATCAAGATTATCGGTAATTC
CACGCCGTGGTACGCACAGGGCTATTTTGTTTACGATTCCAAAAAGGCGGGCGGCCTGACGGTTTCTCACCTTCGCGTGA
GCGAACAGCCGATTCGTTCCGCTTATCTCATTTCCCAGGCTGATTTTGTTGGCTGCCACCAGTTGCAGTTTATCGATAAA
TATCAGATGGCTGAGCGTTTAAAACCTGGCGGCATTTTCCTGCTCAACACGCCGTACAGCGCAGCTGAAGTGTGGTCGCG
CTTGCCGCAGGAAGTTCAGGCCGTGCTAAACCAGAAAAAAGCGCGCTTCTATGTGATTAACGCGGCGAAAATCGCCCGCG
AATGTGGCCTGGCGGCCCGTATTAATACCGTCATGCAGATGGCTTTTTTCCATCTGACGCAGATTCTGCCTGGCGATAGT
GCCCTCGCAGAATTGCAGGGTGCGATTGCCAAAAGTTACAGTAGCAAAGGCCAGGATCTGGTGGAACGCAACTGGCAGGC
TCTGGCGCTGGCGCGTGAATCCGTAGAAGAAGTTCCACTGCAGCCAGTTAATCCGCATAGCGCCAATCGACCGCCAGTGG
TTTCCGATGCCGCTCCTGATTTCGTGAAAACCGTAACCGCTGCGATGCTCGCCGGGCTTGGCGACGCCCTCCCCGTTTCG
GCGCTGCCGCCAGACGGCACCTGGCCGATGGGCACCACGCGCTGGGAAAAACGCAATATCGCCGAAGAGATCCCCATCTG
GAAAGAGGAACTCTGTACCCAATGTAACCACTGTGTCGCCGCTTGCCCACACTCAGCTATTCGCGCAAAAGTGGTACCGC
CTGAAGCGATGGAAAACGCCCCTGCCAGCCTGCATTCGCTGGATGTGAAATCGCGTGATATGCGCGGGCAGAAATATGTC
TTGCAGGTGGCTCCGGAAGATTGCACCGGTTGTAACCTGTGCGTCGAAGTTTGCCCGGCGAAAGACCGTCAGAATCCAGA
GATTAAAGCCATCAATATGATGTCGCGCTTGGAACATGTCGAAGAAGAGAAAATCAATTACGATTTCTTCCTCAACCTGC
CAGAAATCGACCGTAGCAAACTGGAACGTATTGATATTCGTACATCGCAGCTGATTACACCGCTGTTTGAATATTCCGGT
GCTTGCTCCGGTTGTGGCGAGACGCCGTATATTAAATTGCTGACTCAGCTCTATGGCGACCGGATGTTGATCGCTAATGC
CACTGGCTGTTCTTCAATATACGGCGGTAACCTGCCTTCAACACCATATACCACCGATGCCAATGGTCGTGGACCGGCAT
GGGCGAACTCGCTGTTTGAAGATAACGCCGAATTTGGCCTTGGTTTCCGCCTGACGGTCGATCAACACCGTGTCCGCGTG
CTGCGTCTGCTCGATCAATTTGCCGATAAAATCCCGGCAGAATTACTGACTGCGTTGAAATCAGACGCCACGCCAGAGGT
TCGTCGTGAACAGGTTGCAGCTTTACGCCAGCAACTCAACGATGTTGCCGAAGCACATGAACTGCTGCGTGACGCAGATG
CACTGGTGGAAAAATCAATCTGGCTGATTGGTGGCGATGGCTGGGCTTACGATATCGGCTTTGGCGGTCTGGATCATGTA
TTGAGTTTGACGGAAAACGTCAACATTCTGGTGCTGGATACGCAATGCTATTCCAACACCGGTGGTCAGGCATCGAAAGC
GACACCGCTGGGTGCAGTAACTAAGTTTGGCGAGCATGGTAAACGTAAAGCGCGTAAAGATCTTGGCGTCAGTATGATGA
TGTACGGTCATGTTTATGTGGCGCAGATTTCTCTCGGCGCGCAGCTGAACCAGACGGTGAAAGCGATTCAGGAAGCGGAA
GCGTATCCGGGGCCATCGCTGATCATCGCTTATAGCCCATGTGAAGAGCATGGTTACGATCTGGCACTCAGCCACGATCA
GATGCGCCAACTCACTGCTACCGGCTTCTGGCCGTTATATCGCTTCGATCCTCGTCGTGCCGATGAAGGCAAACTGCCGC
TGGCGCTGGATTCACGCCCGCCGTCAGAAGCACTGGAAGAAACGTTACTTCACGAGCAGCGTTTCCGTCGTCTGAATTCG
CAGCAGCCAGAAGTGGCAGAACAGTTATGGAAAGATGCTGCAGCTGATTTGCAAAAGCACTATGACTTCCTGGCACAAAT
GGCCGGAAAAGCGGAAAAAAGCAACACCGATTAAATGCTCTGGATAAGGATCATCCAATTCTAAAAAAAAGCCCGGACGA
CTGTTCGGGCTTGTCTTCTTTTGTGTTGGAAAATCAGTAGCAATGCAATGGCCCAACAGAAAATAAAATCTGTGACAATA
AAGGCATATAACCCGCGCAGAATAACGTATAGAAAATTAAAAGTATAATTTTTATTTTGTATGTGTTATCTCCAATACAT
TCACCAGACTTATTATCATTTCAGAAGAATTATTTAATTAAGGTTTTACTTAAGGCGTAACAAATGATATTTATCGGCTA
ACTGAACTTCTCCTTTAGGATGTTTTCACTCCCCAAAATGGGGATGAAAGGCAAATAAAATAACTAAAGGATTTATTCAA
TGAAAAGCAAAGTACTGGCACTCTTAATTCCTGCCCTGCTCGCTACAGGTGCTGCACATGCAGCCGAAGTTTATAATAAA
GACGGCAACAAATTAGATCTGTATGGCAAAGTTGATGGCCTGCATTATTTTTCTGATAATTCAGCGAAAGATGGCGACCA
GAGCTATGCTCGTCTGGGTTTTAAAGGCGAAACCCAAATTAACGATCAACTCACTGGCTACGGTCAATGGGAATACAATA
TTCAGGCAAACAACACCGAATCTTCAACAAACCAGTCATGGACCCGTCTGGCATTTGCCGGACTGAAATTTGCAGATTAC
GGTTCTTTCGATTACGGACGTAATTATGGCGTAATGTACGACATCGAAGGCTGGACTGATATGCTACCTGAATTTGGCGG
TGACTCTTATACCAATGCAGACAACTTTATGACTGGTCGTGCCAATGGCGTCGCGACTTATCGTAATGCTGATTTCTTCG
GTCTGGTAAATGGTCTGAACTTCGCGGTGCAGTATCAAGGTAACAACGAAGGTGCCAGTAATGGTCAGGAAGGCACCAAC
AACGGACGTGATGTTCGCCATGAAAACGGTGACGGCTGGGGTCTTTCCACAACATATGATTTAGGCATGGGCTTTAGCGC
TGGTGCGGCATACACCTCTTCTGACCGCACCAATGACCAGGTTAACCATACTGCGGCAGGTGGTGATAAAGCAGACGCGT
GGACTGCTGGGCTAAAATACGATGCTAACAATATTTACCTGGCAACCATGTATTCAGAAACGCGTAATATGACCCCGTTT
GGCGACAGCGATTATGCTGTTGCAAACAAAACCCAGAACTTTGAAGTCACTGCACAGTACCAGTTTGATTTTGGTCTGCG
TCCGGCAGTCTCTTTCCTGATGTCTAAAGGCCGTGACCTGCACGCTGCCGGTGGTGCAGACACCCCAGCAGGTGTTGATG
ATAAAGATCTGGTTAAATACGCCGATGTTGGCGCGACTTACTATTTCAATAAAAACATGTCCACCTATGTTGACTATAAA
ATCAACCTGTTGGATGAAGATGACAGTTTCTACGCTGCCAACGGCATCTCTACCGATGATATTGTCGCTTTAGGTCTGGT
TTATCAGTTCTAAATCCCCCTGCCCGCTGTTTTGGCGGGCTTTTTCTGCTTATTCTTCCTCCTTTGATCTAAATTAAAAA
TGTGAACTCCGTCATTACACAAAAAGTGTCATCTGGCGTTACACTTTATGCGGATACTAAAACAGGAGGTTTTATGAACA
GAACGATTCTTGTCCCTATCGATATTTCCGATTCAGAATTAACTCAACGCGTGATTAGCCACGTTGAGGCAGAGGCAAAG
ATTGATGATGCAGAGGTTCATTTCCTGACGGTAATACCTTCGCTGCCCTACTATGCCTCTCTGGGTTTAGCCTATTCCGC
AGAATTACCGGCAATGGATGATCTGAAAGCGGAAGCCAAATCGCAACTGGAAGAGATCATTAAAAAATTTAAACTGCCAA
CCGACAGAGTGCATGTCCATGTTGAAGAAGGCTCGCCCAAAGACCGCATTCTGGAATTGGCGAAGAAGATCCCCGCTCAT
ATGATCATCATTGCTTCCCATCGACCGGATATCACCACTTATCTGCTCGGTTCTAACGCCGCAGCTGTAGTGCGTCACGC
AGAGTGCTCCGTGCTGGTTGTGCGCTGACACTAACGCCCGCACATTGCTGCGGGCTTTTTGATTCATTTCGCAAATGTGC
TGACATTTTCCCCTCTAATCATTACAATTTAAATTTATGAATTATGCATTGATAATCGCTATTATAATATCGTTCCCCTG
TGCATTATTATCAGTTTTTCTGGTATTAAAAGACTGGGCGCTAATAGGAGATGCAATGAACCACGCAATGTTTCCTGGCA
TAGTTCTATGCCTGGATTATAGGTATGCCGCTGGGAATTGGTGCATTTATTGTAGGACTGTCTTGTGCAATTGCAACTGG
CTATCTGAAAGATAATAGCATCATAAAGAAAGATACCATTATAGGTATCGTTTTTTCAGGAATTTTTGTCTTGACTATCA
ACAGGCACAATTCAGCGGATTACAGATATCATTATTACATTACGGTTTACTCTGCATGGTATCGCCTACCATTTTTGCCA
CATTAAAAGCAGTCGGAATTATTCTGTCTATATACTATTAATAGCTCCAGGGTCTATTGCTGTCCTCATCACGCATCGCT
TTCATAAGACATTACTTATCGCCGTAACGATATCAATAACAATATCAGGCGTATGGTTATTATATTTTCTCGACAGAGCC
CCAGCGCCGACAATCGTCCTCTTATTTGCTGTAGCATTTCTTTTCGCGCTTATAATAATCAATTTTCGGAAACAATAATC
TCAACAGTAGAATAAAGAGGCAAATCAATCATTACATATATAAGATGGTGCTAATATTGCACCGCCTTTAAATTGAACTT
TATCCTTTCACCCTTACACAATTTAAGGAATGCAGATGACTATTTTATCAGCACCCAGCCTTTTTCCTGGTAATCGAAAA
CTTGAAAATCATTAACTCTAAGAAATTCTGCCAAATCGTTGAAATTACTTTAAATTAGACTCGAACAAATCAATCCCTGA
TGGGACTTTTACTTATCAATTTAATCGTGTAGATATCGACCTCCATCTGCCCGCCTCAGATTCGTACCTGGTGGAGGTCT
TTTTTCGTTACCTCTTTCCCCCTTTAGTTCAGTATAAAATCATCAAACTAATGCTGTTCACACTATTTACCTCCAGCATT
CTATATAAATAATAGAAATAAAAACCCCAATACATAGTGCATTGGCATGACCAAACATCAATGCCATTATACTCGCCTCT
GTTAAATACTCGCTAGTTAATATGATAGGCACGCATGATATAACAATCCATATGCTAATACATAAATACATCAGTATTTT
TCTCATAGTCAGTCCCTGTGATTAACAATCAAGGCATAGTTAAGCATATTTCACATTCAAACGTAAACATTATTAATAAC
ATTATGTCAATCGAACTGACATCACGATTCAAGCCCTCTTCAGACTGAAGGTTAGAGCAGCGTAGAACATTTCAAAACAA
TACACTAAAAAAATACTTGAACAAAAAACTTAATTCTTTTTTATTGTGAACTTTAGTAATTTTGTCATGCAACTCTTTAT
TACATTTAGGCCTATCTTATTTCATGGCAACGCAGATACAGGACCATTTCTTGTGCTATGGATAAGTAATAAGCTAGTTA
CATCTTATTAAGAGAACCATTTTTACATATCAAGATATCATCACCACCCACAATGAATTAAGTATTTTTCTTATTCTTTA
GATTAGATACGTAATGAATCCCTAACTCCATTCGGGTGTCATGGTTCTTTCATTTGAAATACATTCATATCCAATGTAAT
ATTTCCATGCGCAAATATAACCACCAACCATACCCATCATTTATTACAGAGAATTATTTTATTCACCGAAAAGTTTCACA
AAATATCCCCTGATAGAAAACTAAAAAACACTGCATAATATCGCTATTCTGGCACTTGCGAAAAATTATATTCTGCACTT
GTTGTAGCGTTCTATTTCTCCGCCTGGCAACGAATGCACAATGTCCGCCACAGTTTCTGTTCTAATTTCTTCCTGTGTTA
CCGCATCCTGTACGGGTAGCGCAACACCAGCATGCTAAGCAAGGCTTTCCCATCAGATTTCACTACGACTATTTGGGAGC
GAGATGGAATGCAGCAGTAAAACGTGCTGGTATTCGCCGCCGTAATCCGTACCATACGCGACATACTTTTGCCTGCTGGC
TGTTGACGGCAGGAGCGAACCCGGCATTTATAGCCAGCCAGATGGGGCATGAAACTGCGCAGATGGTGTATGAAATTTAC
GGTATGTGGATTGATGACATGAACGACGAACAGGTAGCCATGTTGAATGCGCGGTTATCGTAGTTGCAAAGTTTGCCCTC
AATATGCCACATTTAGTACCAGAGAACTGAAATAATGCAAGAAAATCAACAAATTACAAAGAAAGAACAATACAACCTGA
ACAAATTACAAAAACGTCTGCGTCGTAACGTGGGCGAAGCCATTGCTGACTTCAATATGATTGAAGAAGGCGATCGCATC
ATGGTTTGCCTCTCCGGGGGTAAAGACAGCTATACCATGCTGGAGATTCTGCGCAATTTGCAGCAAAGCGCGCCAATCAA
TTTTTCGCTGGTGGCTGTTAACCTCGATCAAAAGCAACCGGGCTTCCCGGAACACGTTCTGCCCGAGTATCTTGAAACGC
TGGGCGTTGAGTACAAGATTGTTGAAGAGAACACTTACGGTATCGTGAAAGAGAAGATTCCGGAGGGCAAAACCACTTGC
TCACTGTGTTCTCGTCTTCGTCGCGGTATCCTTTATCGCACCGCAACGGAACTGGGGGCGACGAAGATCGCGCTGGGTCA
CCATCGTGACGATATCCTGCAAACGCTGTTCTTAAATATGTTCTACGGTGGCAAGATGAAAGGTATGCCTCCGAAACTGA
TGAGCGATGATGGCAAACATATCGTGATTCGTCCGCTGGCCTACTGCCGCGAGAAAGATATTCAGCGCTTTGCCGATGCA
AAAGCGTTCCCGATTATTCCGTGCAACCTGTGCGGTTCACAGCCTAACCTGCAACGTCAGGTGATTGCTGACATGTTGCG
TGACTGGGATAAACGTTATCCGGGGCGTATCGAGACGATGTTCAGCGCGATGCAGAATGTGGTGCCGTCGCATCTGTGCG
ATACCAACCTGTTCGATTTCAAAGGCATTACCCACGGTTCTGAAGTGGTTAACGGGGGTGATCTGGCGTTTGATCGCGAA
GAGATCCCACTACAACCAGCGGGCTGGCAGCCTGAAGAAGATGAAAATCAGTTGGATGAGTTACGGCTGAATGTGGTTGA
AGTGAAATAACCAGGATAGCGCCCGATGCGCAAGCGTATCGGGCTACTCTTATGGAGGCCGGAGAAGACGCGGCCAGCGT
CACATCCGGCAATCCCGAAGAAGATGTTTACTCTTGCACCCTGCAATTCAACATTTCATTATTTTAATAACCGCACCCGG
CACGTTTTTCCTTTAATCTTCCCGCCCTGTAGCTGTTTCCATGCTTTATGAGCAACAGCCTGACGCACCGCGACATAAAC
ATGCGCCGGATGCACGGCGATTTTGCCAATATCTGCGCCATCAAGCCCGATGTCTCCTGTCAGCGCACCTAATACATCAC
CCGGGCGCATTTTGGCTTTTTTCCCGCCATCGATACACAACGTTGCCATTTCTGCTTCCAGCGGCACAATGGAACTATTC
GCTGGCGGCGTTTGCCAGTTAAGTTTTATCTGCAACATGTCAGAAATGATATTGGCCCGCTGTGCTTCTTCCGGGGCACA
GAAACTGATCGCCAGACCGCTATTTCCTGCACGAGCTGTACGACCGATGCGATGTACATGAACTTCAGGGTCCCACGCCA
GCTCAAAGTTCACCACCAGCTCAAGCGATTTTATATCCAGACCACGCGCAGCAACATCAGTCGCGACCAATACACGGGCG
CTACCGTTAGCAAAACGTACCAGGGTCTGATCGCGATCGCGTTGCTCCAGATCGCCGTGTAACGACAATGCACTTTGCCC
TACTTCATTCAGCGCGTCGCAGACAGACTGGCAATCTTTTTTGGTATTGCAAAACACCACGCAAGAGGATGGCTGATGCA
AGCTTAATAACCGTTGCAACAGAGGAATTTTGCCTTTGCTGGATGTCTCATAAAATTGTTGTTCAATAGGTGGCAGAGCA
TCTGTTGAGTCAATTTCAATCGCTAAAGGATCGCGTTGCACTCTTCCGCTGATTGCGGCAATGGCTTCCGGCCAGGTTGC
CGAAAACAGAAGTGTCTGCCGAGATGCTGGCGCAAAACAGATGACATCATCAATGGCGTCGCTAAATCCCATATCCAGCA
TGCGGTCGGCCTCATCCATCACCAGCGTATTCAACGCATCCAGTGATACAGTGCCTTTTTGCAGGTGATCCAGCAAACGG
CCCGGCGTTGCCACGATAATATGCGGCGCATGTTGCAACGAATCACGCTGCATACCGAACGGTTGACCACCGCACAACGT
CAAAATTTTGGTATTTGGCAGAAAACGCGCCAGCCGACGCAATTCACCTGCCACCTGATCCGCCAGTTCACGCGTAGGAC
ACAGCACTAAAGCCTGGGTTTGAAATAGCGACACATCAATTTGCTGTAACAAGCCGAGGCCAAAAGCCGCCGTTTTGCCG
CTGCCGGTTTTCGCCTGCACGCGAACATCTTTTCCGGCAAGGATCGCCGGAAGCGCGGCGGCCTGCACCGGCGTCATGGT
TAAATAACCCAACTCATTAAGGTTTGTGAGTTGGGCGGGAGGCAAAACATTCAGGGTAGAAAAAGCGGTCACAATCTATT
CTCGTGGTCATCGACGCAAAGTCAGCAGGCGCGTATCCTCGCAGATCTACGCTCACGATGCGACAATTTAATCGGTTCTT
CATCGGGTGGTGGGTCAGGCATGGGTTGCGGGCGAGGGATCGGATCGGGTACTGGAACAGGATCGCCAGGAATCGGTTCA
GGGACAGGAATTTGCAAATAAATAAGTGTCGTCATATTTCCCTCCGGTCATTGGGTGGACTCTTAAAGGGTAGACGCTGA
TAAATAACAGGCAAAAAAAAGCCGACTCATCAAAGTCGGCGTCGTACGAATCAATTGTGCTATGCAGTAATTCAAAAAAG
GAAGTAAGACAATATGGAGCGCAACGCCCATCGCTTGACGTTGCATTCACCTGCAAGAGAGATATTGCCCTGAATGGTAG
>scaffold-5 12622
TGATGGAGCTGAACAACAGCAAGAAAGTTTCAACCAGAACGAACGGCAGTTCGAAAATGTCCTTACCTGTCGGCCCACCT
GCGGTGCCGTTCACCAGAACGGCATAGGTAGCAAACAAGATAGAGAACAGAATGCAGTCGCTCATCAGGTAGATCCAAAA
TCCGAAGATTTTGGTTCCGCCTGCATCGTGGTGCCCGTGTTCGTGCGCGTGGGCAGTCGCGTGCGTCAAAGTATCAGTTG
CCATTTTTCAGCCCTGCCTTAGTAATCTCATCGAAATGCTGGTTTTCCAGTTTTTCGATTTCTGCCACCGGCACGTAGTA
ATCCACGTCCTCGTCGAAGCTTTTCACGATCCAGGTGATGATCATGCCTGCGAAGCCAACAATCGCCAGCCACCAGATAT
GCCAGATCATGGCGAAACCGAAGATGGTGGAGAAAGCCGCAATGACGATACCGGCACCGCTGTTTTTTGGCATATGAATT
TCTTCATAGTGGTCAGGCTTTTTTGGTACGCTTCGCCTTTCTCTTTCATTTCCCAGAATGCATCACGTTCGTGAACGTGC
GGCACAACGGCAAAGTTATAGAACGGAGGCGGGGAAGAGGTTGCCCACTCCAGCGTACGGCCACCCCACGGGTCGCCAGT
CAGGTCACGGTTCTGGTCGCGGTCACGAATAGAAACGTACATCTGAATAACGAGGCAGAGAATACCCAGCGCAATCAGTA
CCGCACCGCTGGCTGCAATCATCAGCATGGTGTGGAACTGCGGGTCAATCTGCTGGCTCAAACGACGGGTCATGCCCATG
AAGCCCAGCGCATACAGTGGCATAAAGGCAACGAAGAAGCCGATGATCCAGAACCAGAACGCGCGTTTACCCCAGGTTTC
GTTCAGTTTGAAACCGAACGCTTTAGGCCACCAGTAGGTCATCCCTGCGAAGCAGCCGAAGACCACGCCGCCGATGATCA
CGTTATGGAAGTGCGCAATCAGGAACAGGCTGTTATGCAGAACGAAGTCCGCGCCCGGTACTGCCAGCAGCACGCCAGTC
ATACCGCCTACCGAGAAGGTGACGATAAAACCGATGGTCCACAGCATCGCAGAATGGAACACGATGCGGCCCTGATACAT
GGTGAACAGCCAGTTGAAGATCTTCACCCCGGTAGGGATGGCGATAATCATCGTGGTGATACCAAAGAAGGCGTTTACGT
TCGCGCCCGCACCCATCGTAAAGGAGTGGTGCAGCCAGACGATGAACGACAGCACGGTGATACAGACGGTTGCCCATACC
AGCGAGGTATAACCAAACAGACGTTTACGCGAGAAGGTTGCCGCAATTTCGGAGAACACACCGAATACAGGCAGGATCAA
GATGTAAACTTCCGGGTGGCCCCAGGCCCAAATCAGGTTGATATACATCATCATGTTGCCACCCATATCGTTGGTAAAGA
AATGGGTGCCCAGATAGCGATCCAGGGTCAACAACGCGACGGTAACCGTCAGAATTGGGAAGGAAGCAATAATCAGTACG
TTTGCGCACAGTGATGCCCAGGTAAATACTGGCATCTTGAACATGGTCATGCCCGGTGCGCGCATCTTTAGAATGGTAAC
GAAGAAGTTGATACCGGTAAGCGTCGTACCTATACCGGATAGCTGGAGACTCCATATCCAGTAATCGACACCGACTCCCG
GACTGTACTCTATTCCCGATAGCGGTGGATAGGCCAGCCAGCCGGTCTGCGCAAATTCGCCCACGCCGAGAGAAACGTTA
ACCAGAATCACACCAACAACGGTAAACCAGAAGCTTAAGTTGTTGAGGAACGGGAACGCAACGTCACGCGCGCCGATCTG
CAGCGGAACCACCAGGTTCATCAGACCGATAACGAAAGGCATCGCCACGAAGAAGATCATAATCACGCCGTGCGCGGTGA
AGATCTGATCGTAGTGGTGAGGTGGCAGGAAGCCCGCTTCGCCCGCCGAGGCAAGAGCCTGCTGGCTACGCATCATAATG
GCGTCAGCAAAACCACGCAGCAACATCACAATCGCCACGATGATATACATGATACCGAGACGTTTATGGTCAACGGAGGT
CAGCCACTCTTTCCACAGGTAGGTCCACTTACCGAAGTAAGTGATCAGGCCAACGAGCGCCAGACCTCCCAAAATAATGC
CAGCGATCGTAACCATGACGATAGGTTCATGGAACGGGACTGCATCAAGTGATAATTTTCCGAACATCTTTATTCTTCCT
CAACCCCTTTAATGGGCGGATTCCGCGTGGCTCATGTCCATGCCTTCCATACCTTCATGTGCGCTGTGCTCACCTTCTGG
CTGGGTCATGTCCATGCTCTTACCGTGAGCCATAAACTTGTTAATCACATCGGCAAACAAGTCTGGTTTCACGTTGGAGA
AATATTCCACCTGGTTGTATTCGCTAGGCGCGGCCAGTTTTTCGAACGCTGCCATGTCAGACATGCTGTTCGGCGACTGT
TTCGCTTTTGCGACCCATTGGTCGAATGCGGCGCGATCCGGTGTTGCAATAGCTTTGAACTTCATGCCTGAGAAGCCCGG
GCCGCTGTAGCTGGCGGAGATACCGTCATAAGTACCGGGTTCGTTGGCGATCAGATGCAGGCGAGTCTGCATACCGGCCA
TGGCATAAATCTGGCTACCCAGACGCGGAATGAAGAAGGAGTTCATCACGGAGTTGGAGGTCACTTTGAAGTACACCGGA
GTGTTCGCCGGGAAAGCGATTTCATTCACGGTTGCAATGCCCTGTTCCGGGTAGATGAAGAACCATTTCCAGTCCATGGA
AACCACTTCGATGGTAATGGGCTTCTCGTCGTGTGCCAGCGGCTTGCTAGGCTCAAGAGCGTGAGTGGTTTTCCAGGTCA
GTACCGCAAGGAAGATGATGATTAAGATAGGTACCGTCCAGACCACAGCTTCCACTTTATTGGAGTGTGACCAGTTCGGG
CTGTACTTAGCATCTTTATTGCTCGCACGGTACTTCCAGGCGAAACCAACAGCCATCAAGATTGCGGGAATAACGACAAT
CAACATCAGGCCAAATGCCGTCAGTATCAGTGAACGTTGCTCCAGACCAATCTGTCCTTTGGGATCTAACAGCGCAGAAT
TACAGCCACTGAGCAATACAGTGCCTGCAAATAATGACAACCATCCCAAACTTTTATTGTATTTCCTGAGTCTCATTTAA
CGACCTCAATTCCACGGGATCTGGTGGCGTTTAAAGTGTGTGGGCATTTTACGGGAAGGTTACATTACTGTAAACATGAT
TAAATTCCTGTTACTTGGATTTGGCTGTCAGGTCACATATGTTGCAAAACATATCAAGTTGATTTTAAGAAGCTGTTGCA
AAAGGGCGTTATAACGAAAGGGGAGTGCAGAAGGAGTTTGGGTGGGCAATTGGTATAATCAATATAAAATAAAACAATTA
TTTAACAAATAATTATCATTGAGGTGACAACTGGGTGGTGAGAAAATAAGGACTCATTAGCTGAATCGTGTAAGAAAAAT
AGAATTCATAAATTGCGTCAATAATTTCCAAACGCTAAGCCGCACAAAAGAACAAATATTAATAAGCGATGCTGATGTTT
ATTTAGCCGTAATAATTACGGCGAGTGATTACTACAGCTAAATAATATTTACAGATTACGTCAGATGTGTTTTTCGTAGC
GCCAGATAATCCAGCAAACCACCAAGCACAACGCCAGAAAGGGCGACTAAAACCCCGACTTCCAGCAGCGCAGGCAGGAA
AGAGAAGTGCGTCAAATCCAGCGCGTCCATTGTCAACAGCAGTAACCACACGGCCAACAGGCTGATACCCGCCGCCAGTG
TCCACATGGCAAAGGCATAACCTGCAGGATATTCGGTACGGGAGATAAAGTTGCCATTTACTCGTGTATATTCAAGCGTC
TGGCGGCAAACCAGCAGCAAAATAAGCCCTGGTACGGCAGCGGCGACGGAGAATAGATAGAATGTCGACCAGCCGTGTGC
TTCAACAAACCAACCCGCCACGGGGCCGACATAAACTCGCCCTACAGCAGAAAGCGCTGAGAGCAGGGCAAATTGAGTAG
CGGAAAATGACTTATTACACAGCGTCATTAACAGCGCGACAAAGGCTGATGTACCCATCCCGCCACAGAGGTTTTCGAAA
AAGACGGCTGCACCCATGCTGTAGAGATGCTTATCAGTAATCGACAGCAGCCAGTAACCGGCGTTAGATGCACCTTGTAA
AATGCCGAAAATCAGCAGTGCACGGAACAGCGACAGGCGCTGCATCAAAATCCCACCGTACAATGCGCCAACAATGGTCG
CCAGTAAGCCAAGCGTTTTGTTAACCACGCCTACTTCACCCGCATCAAACCCGACGCCGCGAATCAAAAACGTGGTTGTC
AGGCTCATAGCGAATGCGTCGCCCAGCTTATACAGCACGATAAGAAGCAAAATAAGCCAGGCATTATTGCGACCAAAGAA
ATCTCGCAGAGGTGCAACAACCGCTTGTTCCAGCGTTTTGGGCACAGGAATGGTGTCGGTGGGTTCTGGTGCAAGCAACG
TCGCGATAATACAGGGGATCAACAGCGCCGCCATCAACCAGTACATGCCCTGCCAGCCCAGCCATTTATCTGCCAGCCAC
AGGGCTAAGCCGCCGGAAACCAGCATCCCTAAACGGTAACCCAGCACGCTGATTGCCGCGCCCGCACCACGTTCTTCTGC
CGGGAGCACATCGGTTTTCCACGCATCGAAGACAATATCCTGGGAGGCAGAGCAAAAAGCGATCACCACCGCCAGTGCCG
CCATCCAGCGGAGCTGGGTGCCTGGTTCGAGAAAACCCATCGCCGCAATGGCGACTAATAACAGAATTTGCGTGGCGAGC
AGCCAACCGCGCCGCCGCCCGAAAAATGGGGGCGTGTAGCGGTCCATCAGTGGTGACCAGAGGAATTTAAAAACGTAAGC
CTGGCCTACCAGAGAGAAGAAACCAATGGTTTTGAGATCGATATTCTCGACCGTCATCCAGGCCTGTAAGGTGCCGGACG
TCAGGGCGAGCGGTAGCCCGGAAGCAAAACCCAGGATCAGCAATATGGCTGAACGCGGCTGTTGAAAAATACGTAAATAT
TGACTGGACATGGGCGTCTACAGGCCCAGCTTGCACCGGGCCAGAGGGCAGAAATTAACGCGCGTTCTGCTTGATGAATT
CGTGGATGCTGGTGTCCTGAGACATATCAGCGATGGTATCGGTCAGCACACTGTTAACCGCATCGGCGATATTTTTGTTG
GAGGCCTGGAATGCACCTTCAACGTTGTAGCTGGCACGATAGTTTTTGGTCATTTTGTTGCCATTCTGCGCGGTAGCGAT
GATGGCGATATCCGCTTTGGTCGCGATGTTGTAGCGCACGTTGCCCTGGGACACGTCAGCATACAGTTGGCTAACGATGA
TTTGCAGATTAACCGGGCCATTCGGACCAACCATGTATCCACGGGCGGTCATCTGTTTTTCCAGCACTTCTTGCAGCAGG
AAACGCAGATCGCGGGAGGCGGTCAGGGTAACGATTTGATTATCGCGGGTGACTTTTGCCAGCGCCTGATCGGTACGCTG
ATCGGCACCATTAATGCTTACGGTGACGCCCATCAGGCTTGGATCCTGCTGTGGCAGTGTAATCGTCGGGGAAACTTCGA
TAGTTGTTGGCGGTTTTGCGCATCCTGCAAGCATAAACAGAGCAACTAACGGGAAGAGGATTTTTTTGAACATGTTCGGG
CTCTCAGAGACTCTTAAGCGTGTTTGGTAAAAATTCCCGCCATCATAACATTGCCAACGGCGAGGGGAAGTGGGTAAGGC
ATGTAAATTCATCATGTTGACGAAATAATCGCCCCTGGTAAAAGAAACGCTGATGCGAGGCCTGTGTTTCAATCTTTAAA
TCAGTAAACTTCATACGCTTGACGGAAAAACCAGGACGAAACCTAAATATTTGTTGTTAAGCTGCAATGGAAACGGTAAA
AGCGGCTAGTATTTAAAGGGATGGATGACATCTCAGCGTTGTCGGAGGAGATATTTCATGATGATACGTGAGCGGATAGA
AGAAAAATTAAGGGCGGCGTTCCAACCCGTATTCCTCGAAGTAGTGGATGAAAGCTATCGTCACAATGTCCCAGCCGGCT
CTGAAAGCCATTTTAAAGTTGTGCTGGTCAGCGATCGTTTTACGGGTGAACGTTTTCTGAATCGTCATCGAATGATTTAC
AGTACTTTAGCGGAGGAACTCTCTACTACCGTTCATGCGCTGGCTCTGCATACTTACACTATTAAGGAGTGGGAAGGGTT
GCAGGACACCGTCTTTGCCTCTCCTCCCTGTCGTGGAGCAGGAAGCATCGCGTAAAAACGCATTTGCAACTGTCGGCGCT
TTTCCAGTATGTTGCTAAAGATTTTATGAAAAACGGCCTGCGGGCCGTTTTGTTTTGTCTGGATTTTGCGCTTTTTGCCC
AGCATTCAGACGAAAATCGCCCGGGAATTGTGAAAAAATACGCGACAGCGCGCAATAACCGTTCTCGACTCATAAAAGTG
ATGCCGCTATAATGCCGCGTCCTATTTGAATGCTTTCGGGATGATTCTGGTAACAGGGAATGTGATTGATTATAAGAACA
TCCCGGTTCCGCGAAGCCAACAACCTGTGCTTGCGGGGTAAGAGTTGACCGAGCACTGTGATTTTTTGAGGTAACAAGAT
GCAAGTTTCAGTTGAAACCACTCAAGGCCTTGGCCGCCGTGTAACGATTACTATCGCTGCTGACAGCATCGAGACCGCTG
TTAAAAGCGAGCTGGTCAACGTTGCGAAAAAAGTACGTATTGACGGCTTCCGCAAAGGCAAAGTGCCAATGAATATCGTT
GCTCAGCGTTATGGCGCGTCTGTACGCCAGGACGTCCTGGGCGACCTGATGAGCCGTAACTTCATTGACGCCATCATTAA
AGAAAAAATCAATCCGGCTGGCGCACCGACCTATGTTCCGGGCGAATACAAGCTGGGTGAAGACTTCACCTACTCTGTAG
AGTTTGAAGTTTATCCGGAAGTTGAACTGCAGGGTCTGGAAGCGATCGAAGTTGAAAAACCGATCGTTGAAGTGACCGAC
GCTGACGTTGACGGCATGCTGGATACTCTGCGTAAACAGCAGGCAACCTGGAAAGAAAAAGACGGCGCTGTTGAAGCAGA
AGACCGTGTGACCATCGACTTCACCGGTTCTGTAGACGGCGAAGAGTTCGAAGGCGGTAAAGCGTCTGATTTCGTACTGG
CGATGGGTCAGGGGCGCATGATCCCGGGCTTTGAAGACGGTATCAAAGGCCACAAAGCTGGCGAAGAGTTCACCATCGAC
GTGACCTTCCCGGAAGAGTACCACGCAGAAAACCTGAAGGGTAAAGCAGCGAAATTCGCTATCAACCTGAAGAAAGTTGA
AGAGCGTGAACTGCCGGAACTGACTGCAGAATTCATCAAACGTTTCGGCGTTGAAGATGGTTCCGTAGAAGGTCTGCGCG
CTGAAGTGCGTAAAAACATGGAGCGCGAGCTGAAGAGCGCCATCCGTAACCGCGTTAAGTCTCAGGCGATCGAAGGTCTG
GTAAAAGCTAACGACATCGACGTACCGGCTGCGCTGATCGACAGCGAAATCGACGTTCTGCGTCGCCAGGCTGTACAGCG
TTTCGGTGGCAACGAAAAACAAGCTCTGGAACTGCCGCGCGAACTGTTCGAAGAACAGGCTAAACGCCGCGTAGTTGTTG
GCCTGCTGCTGGGCGAAGTTATCCGCACCAACGAGCTGAAAGCTGACGAAGAGCGCGTGAAAGGCCTGATCGAAGAGATG
GCTTCTGCGTACGAAGATCCGAAAGAAGTTATCGAGTTCTACAGCAAAAACAAAGAACTGATGGACAACATGCGCAATGT
TGCTCTGGAAGAACAGGCTGTTGAAGCTGTACTGGCGAAAGCGAAAGTGACTGAAAAAGAAACCACTTTCAACGAGCTGA
TGAACCAGCAGGCGTAATTTACGTAGCATAACGCGCTAAATTCGCACAAAGGCCCGTCACCGCCAGGTGGTGGGCTTTTT
TTTGTCATGAATTTTGCATGGAACCGTGCGAAAAGCCTCTTTCGGTGTTAGCGTAACAACAAAAGATTGTTATGCTTGAA
ATATGGTGATGCCGTACCCATAACACAGGGACTAGCTGATAATCCGTCCATAAGGTTACAATCGGTACAGCAGGTTTTTT
CAATTTTATCCAGGAGACGGAAATGTCATACAGCGGCGAACGAGATAACTTTGCACCCCATATGGCGCTGGTGCCGATGG
TCATTGAACAGACCTCACGAGGTGAGCGCTCTTTTGATATCTATTCTCGTCTACTTAAGGAACGCGTCATTTTTCTGACT
GGCCAGGTTGAAGATCACATGGCTAACCTGATTGTGGCGCAGATGCTGTTCCTGGAAGCAGAAAACCCAGAAAAAGATAT
CTATCTGTACATTAACTCTCCAGGCGGGGTGATTACTGCCGGGATGTCTATCTATGACACCATGCAGTTTATCAAGCCTG
ATGTCAGCACCATCTGTATGGGCCAGGCGGCCTCGATGGGTGCTTTCTTGCTGACTGCAGGGGCAAAAGGTAAACGTTTC
TGCCTGCCGAATTCGCGCGTGATGATTCACCAGCCGTTGGGCGGCTACCAGGGCCAAGCGACCGATATCGAAATTCATGC
CCGTGAAATTCTGAAAGTTAAAGGGCGCATGAATGAACTTATGGCGCTTCATACGGGTCAATCATTAGAACAGATTGAAC
GTGATACCGAGCGCGATCGCTTCCTTTCTGCCCCTGAAGCGGTGGAATACGGTCTGGTCGATTCGATTCTGACCCATCGT
AATTGATGCCAGAGGCGCAACTGTGCCGCTATACTTATCCAGGGCGGCACAACGCTGTAAGCGGCTTGCGCCTGAGAATG
GCATTTGCGTCGTCGTGTGCGGCACAAAGAACAAAGAAGAGGTTTTGACCCATGACAGATAAACGCAAAGATGGCTCAGG
CAAATTGCTGTATTGCTCTTTTTGCGGCAAAAGCCAGCATGAAGTGCGCAAGCTGATTGCCGGTCCATCCGTGTATATCT
GCGACGAATGTGTTGATTTATGTAACGACATCATTCGCGAAGAGATTAAAGAAGTTGCACCGCATCGTGAACGCAGTGCG
CTACCGACGCCGCATGAAATTCGCAACCACCTGGACGATTACGTTATCGGTCAGGAACAGGCGAAAAAAGTGCTGGCGGT
CGCGGTATACAACCACTACAAACGTCTGCGCAACGGAGATACCAGCAATGGCGTCGAGTTGGGCAAAAGTAACATTCTGC
TGATCGGTCCGACCGGTTCCGGTAAAACGCTGCTGGCCGAAACGCTGGCGCGCCTGCTGGACGTTCCGTTCACCATGGCT
GACGCAACCACGCTGACCGAAGCCGGTTATGTGGGCGAAGACGTTGAAAACATCATTCAGAAGCTGTTGCAGAAGTGCGA
TTACGACGTACAGAAAGCGCAGCGCGGGATTGTCTACATCGATGAAATTGACAAGATTTCTCGTAAGTCAGACAACCCGT
CCATTACCCGAGACGTTTCCGGTGAAGGCGTACAGCAGGCACTGTTGAAACTGATCGAAGGTACGGTAGCTGCTGTTCCG
CCGCAAGGTGGGCGTAAACATCCGCAACAGGAATTCTTGCAGGTTGATACCTCTAAGATCCTGTTTATCTGTGGCGGTGC
GTTTGCCGGTCTGGATAAAGTGATTTCCCATCGTGTAGAAACCGGTTCCGGCATTGGTTTTGGCGCGACGGTAAAAGCGA
AGTCCGACAAAGCAAGCGAAGGCGAGCTGCTGGCGCAGGTTGAACCGGAAGATCTGATCAAGTTTGGTCTGATCCCTGAG
TTCATTGGTCGTCTGCCGGTTGTCGCAACGTTGAATGAACTGAGCGAAGAAGCTCTGATTCAGATCCTCAAAGAGCCGAA
AAACGCCCTGACCAAGCAGTATCAGGCGCTGTTTAATCTGGAAGGCGTGGATCTGGAATTCCGTGACGAGGCGCTGGATG
CTATCGCTAAGAAAGCGATGGCGCGTAAAACCGGTGCCCGTGGCCTGCGTTCTATCGTAGAAGCCGCACTGCTCGATACC
ATGTACGATCTGCCGTCCATGGAAGATGTCGAAAAAGTGGTTATCGACGAGTCGGTAATTGATGGTCAAAGCAAACCGTT
GCTGATTTATGGTAAGCCGGAAGCGCAACAGGCATCTGGTGAATAATTAACCATTCCCATACAATTAGTTAACCAAAAAG
GGGGGATTTTATCTCCCCTTTAATTTTTCCTCTATTCTCGGCGTTGAATGTGGGGGAAACATCCCCATATACTGACGTAC
ATGTTAATAGATGGCGTGAAGCACAGTCGTGTCATCTGATTACCTGGCGGAAATTAAACTAAGAGAGAGCTCTATGAATC
CTGAGCGTTCTGAACGCATTGAAATCCCCGTATTGCCGCTGCGCGATGTGGTGGTTTATCCGCACATGGTCATCCCCTTA
TTTGTCGGGCGGGAAAAATCCATCCGTTGTCTGGAAGCGGCGATGGACCATGATAAAAAAATTATGCTGGTCGCGCAGAA
AGAAGCTTCAACGGATGAGCCGGGTGTAAACGATCTTTTCACTGTCGGGACCGTGGCCTCTATATTGCAGATGCTGAAAC
TGCCTGACGGCACCGTCAAAGTGCTGGTCGAGGGGTTACAGCGCGCGCGTATTTCTGCGCTCTCTGACAATGGCGAACAC
TTTTCTGCGAAGGCGGAGTATCTGGAGTCGCCGACCATTGATGAGCGGGAACAGGAAGTGCTGGTGCGTACTGCAATCAG
CCAGTTCGAAGGCTACATCAAGCTAAACAAAAAAATCCCACCAGAAGTGCTGACGTCGCTGAATAGCATCGACGATCCGG
CGCGTCTGGCGGATACCATTGCTGCACATATGCCGCTGAAACTGGCTGACAAACAGTCCGTTCTGGAGATGTCCGACGTT
AACGAACGTCTGGAATATCTGATGGCAATGATGGAATCGGAAATCGATCTGCTGCAGGTTGAGAAACGCATTCGCAACCG
CGTTAAAAAGCAGATGGAGAAATCCCAGCGTGAGTACTATCTGAACGAGCAAATGAAAGCTATTCAGAAAGAACTCGGTG
AAATGGACGACGCGCCGGACGAAAACGAAGCCCTGAAGCGCAAAATCGACGCGGCGAAGATGCCGAAAGAGGCAAAAGAG
AAAGCGGAAGCAGAGCTGCAGAAGCTGAAAATGATGTCTCCGATGTCGGCAGAAGCGACCGTAGTGCGTGGATATATCGA
CTGGATGGTACAGGTGCCGTGGAATGCGCGTAGCAAGGTCAAAAAAGACCTGCGTCAGGCGCAGGAAATCCTTGATACCG
ACCATTATGGTCTGGAGCGCGTGAAAGATCGTATCCTTGAGTATCTTGCGGTTCAAAGCCGTGTCAACAAAATCAAGGGA
CCGATCCTCTGCCTGGTAGGGCCGCCGGGGGTAGGTAAAACCTCCCTGGGTCAGTCCATCGCCAAAGCCACCGGGCGTAA
ATATGTCCGTATGGCGCTGGGCGGCGTGCGTGATGAAGCGGAAATCCGTGGTCACCGCCGTACTTACATCGGTTCTATGC
CGGGTAAACTGATCCAGAAAATGGCGAAAGTGGGCGTGAAAAACCCGCTGTTCCTGCTCGATGAGATCGACAAAATGTCT
TCTGACATGCGTGGCGATCCGGCCTCCGCACTGCTTGAAGTGCTGGATCCAGAGCAGAACGTAGCGTTCAGCGACCACTA
CCTGGAAGTGGATTACGATCTCAGCGACGTAATGTTTGTCGCTACGTCGAACTCCATGAACATTCCGGCACCGCTGCTGG
ATCGTATGGAAGTGATTCGCCTCTCCGGTTATACCGAAGATGAAAAACTGAACATCGCCAAACGTCACCTGCTGCCGAAG
CAGATTGAACGTAATGCACTGAAAAAAGGTGAGCTGACCGTCGACGATAGCGCCATTATCGGCATTATTCGTTACTACAC
CCGTGAGGCGGGCGTGCGTGGTCTGGAGCGTGAAATCTCCAAACTGTGTCGCAAAGCGGTTAAGCAGTTACTGCTCGATA
AGTCATTAAAACATATCGAAATTAACGGTGATAACCTGCATGACTACCTCGGTGTTCAGCGTTTCGACTATGGGCGCGCG
GATAACGAAAACCGTGTCGGCCAGGTAACCGGTCTGGCGTGGACGGAAGTGGGCGGTGACTTGCTGACCATTGAAACCGC
GTGCGTTCCGGGGAAAGGTAAACTGACCTATACCGGTTCGCTCGGCGAAGTGATGCAGGAGTCTATTCAGGCGGCGTTAA
CAGTGGTTCGTGCGCGTGCGGAAAAACTGGGGATCAACCCTGATTTTTACGAAAAACGTGATATCCACGTCCACGTACCG
GAAGGTGCGACGCCGAAAGATGGTCCGAGTGCCGGTATTGCCATGTGCACCGCGCTGGTTTCTTGCCTGACCGGTAACCC
GGTTCGTGCCGATGTGGCAATGACCGGTGAGATCACTCTGCGTGGTCAGGTACTGCCGATCG
>scaffold-6 62661
TAGGAAGAACAAGATTTTCTCTCACTCGGCTTAAGCGACATCTCTGCAAAAGTTGATCCTTACCGCCTCATTAAATACCA
TTTTCCTGGGCCGAATTCTACTTATGGTGCTTTTAGTGTTCCAACTTCTGGAACAAAAATATCACAAAGTGAATGTATTG
ATATTTTATTTGCAGAAATGAAAGATCTGGCAAAAATGTTTTCCTTTTTTGGACAATACAAAACACTCATCCAGGATCTG
ATTGATCATTTTAGATATGGAAATGGCAACAGTTTCCATAGCCAGGAATTGAACTTATCTTTTCATGAACGAATAAACAA
ATATGATTATAATAGCCCAATACGTGTAATCAAAGAATGTATCGAAAATGATATTTCTTCAACACCTACGATAGGATACC
GGCCTCTTCTCCTACAAAAGATTAAGACCGAATTACTTTCATCAAGACTAAATAAATTCAATGATTTTAAAGATAATTTT
AATGGCCTGGGAATCAGCACTCATGATATCTCAGCTCAAAAAATATCTCTTTTAAATTTTCAAAAATATCCTATGGGCTG
GAGCGCTACCATTCATTTCATAGCACAAGACCACTTTGACTGATATAAAAAACAAGATTTACAACAAGTATAGATTTTTT
CGCATATGGTTCTTTTTACAACGGCATAAAGACTTTGCTTTCAAACCTTTCTTCACCAATTTTAACACTATCGAAAGAAT
CGAAAATTATCTATGAAAAGAAAACTCCAGAAAATTATATTATATTTATTTCTTCTATGCTGCATCTATAATTTATGGAC
ATTGCGTCCTGTACAGATTTTGTATACATACTCTGATGCTGGCAATTCAGTCTTTCTGGTCGTTGATCATCTGCCATGGA
CTGATAGCGATAAAATAAATTGGTATCTGAAGCATCAGGATGAAATTAAAAGTCAAAATCCCCTACCAGAAGATAGTTGG
CATACCTGGTATGTTATTGATATCGGTAATGGCTTCACTGACTATAAAAAATATATCGAAGGGCCGTATGAAGATCTCTA
CTGTTTCCCGACGATTAAGAGCAATGATAATTGCATCGTAAAAAACTATTTAATGGTTATTAATGAATATCCTTACCGTA
ATACTCATTTTTTTATTGCTGATAACAATGAGTATCAACTAACCCAGGAAAATAAGATAGAGCGAGTGTTCAACCCGCAT
GACTTTGAAAAAGACAATTTTCAGCAATAAGCCGGATAAAGAACAATCTTTACCCGGCATTTATATTACAACCAGTTCTT
CCGCTTAAAGTACAGATACGGTGCCAGGCCCGCGAGGATCATAAAGATAATCGCGCCTGGGTAGCCGAAGCTCCACTTCA
GTTCCGGCATAAACTCAAAGTTCATCCCGTAGCTGGAAGCGACCAGCGTCGGTGGCAGGAACACCACGGATACCACCGAG
AAGATTTTGATGATGCGGTTCTGCTCGATATTGATAAAGCCCATCGCCGCCTGCATCAGGAAGTTCACCTTCTGGAACAG
GGATTCGTTATGCGGCAGCAGGGATTCGATATCTCGCAGGATTTCACGCGCCTGCTCCAGTTGCCCACCCGGTAAGCGTG
CTTTACGTACCAGGAAGTTGAGCGCGCGCTGGGTATCCATCAGACACAGGCGAACTTTCCAGCCGATATCTTCCAGTTCC
GCCAGCGTGGAGAGCGCCTCGTCGTACTCATCGCCCTGATGCCCTTCCATAATTACCCGGCTCAACTGCTCCAGGTCGCT
GTAGATATTTTCAATTTCATCTGCCAACTGTTCGATTTTGGTTTCGAACAGATCCAGCAGCAGCTCGTAGGCGTTACCGT
CCACCATTGACTGGCTACGGGCACGCATACGATACAGACGAAAAGCGGGCAGTTCACGCTCACGCAGAGTAAACAGACGA
CCATCACGGATGGTAAATGCCACAGTGGAGTTACCGGCGTGATCTTCCGCATCTTCAAAGAAGAAGAAGGAGTGAATATG
CAGGCCGTCATCGTCTTCAAAGAAACGTGCCGATGCTTCGATGTCTTCCAGTTCCGGGCGGGTTGCCAGGCTCTGGCCAA
GTTCAGATTGTACGCGCAGTCGCTCGTCGTCGTCCGGTTCGACAAGATCAATCCATACTGCATTTACAAGGGGTTGTGAC
TCTTCGACTTCCAGCCGGGTCAGTCGGTTATTTTCCAGTTGAAATGCGCTCAGCATGACCGGGACTCCCAATGCTTAAAA
TATCGGACAGTTCGGTGGGCACACAGAAACAAATTGGGTTTCAGACCATTAAACAGCCTGACTCAGCGCGACGGGAAAAA
TTGAGGTCGCTGACAACCGCTAAGGCTATCAGCAAAAAGGGATAGCCTTAGGAGTTGATCCTGGATGACAGGATAATGAG
CCAGTATCTACTGGGTGTGTCCAAGGCGAATGTCCTCTTAGAGTGATCGTGCGCGCATGTTACGCCAGCAAAATTTTGCC
GTCAACACGCAACAGAACACCACAGAACAATAGTTGAACTTCGCGCTTTTTGGTACTCGTCAAGGTCGCTAACAGGATAA
AAAAATCCCACATTCAGGGCCTATAATGGCGCATCGGCTATTCATTGGTAAAGGAATGATCACCTTGAATCTCAAACGGA
TTTTTCTCACCCTCACCTTACTTCCCTTGTTTGCTGTTGCCGCTGATGATTGCGCACCCTCAGATCCGACGCTGACCGTA
CAGGCGTATACCGTTAATCCTCAAATAGAGCGGGTGAAAATGTACTGGCAAAAAGCCAATGGCGAAGCGTGGGGAACGTT
ACATGCTCTGCTGGCGGATATTAATAGTCAGGGTCAGGTGCAGATGGCGATGAACGGCGGCATCTATGATGAAAGCTATG
CGCCGCTCGGTTTGTACATCGAAAACGGTCAGCAGAAGGTGGCGTTAAATCTCGCTTCAGGTGAAGGGAATTTCTTTATT
CGTCCTGGCGGAGTGTTTTATGTCGCGGGAGATAAAGTCGGCATCGTTCGTCTGGATGCCTTTAAAACCAGTAAAGAGAT
TCAGTTTGCGGTGCAGTCAGGGCCATTGTTGATGGAAAACGGTGTAATTAATCCGCGTATTCATCCCAACGTCGCCTCAC
GTAAAATTCGTAACGGTGTTGGGATTAATAAACATGGGAACGCCGTGTTTTTGTTGAGCCAGCAGGCGACAAATTTTTAT
GATTTTGCCTGTTATGCCAAAGCGAAACTGAACGTTGAGCAGCTGCTTTATCTTGATGGCACAATTTCACATATGTATAT
GAAAGGCGAGGCAATCCCGTGGCAACGCTATCCTTTTGTCACCATGATTTCCGTCGAGCAGAAAGGTTAAACATTGTACA
CTCGAGGAGGCCAGACAAACTGGGGCTGGCTACACAGCTGGAAAATCATCAGATAAATGAAGGGAAACAAAAATGAAAAA
AACGCTCGCAACATTATTTTTATTAACCTGTCTGGGGTCATCATCCGCTTATGCGGATAACGCTTTGATTTTACAAACGG
ATTTTAGCCTGAAAGATGGCGCCGTCTCGGCGATGAAAGGGGTCGCTTTCGGCGTTGACCATAATCTTAAAATATTTGAT
TTAACACACGAAATTCCACCGTATAACATCTGGGAAGGCGCTTACCGCCTGTATCAGACTGCCAGTTACTGGCCGCAAGG
TTCGGTGTTTGTTAGCGTGGTCGATCCAGGTGTTGGTACAGAGCGTAAATCGGTAGTGCTGAAAACCAAAAACGGTCAGT
ACTTCGTTTCACCAGATAACGGTACGCTTACGTTGGTGGCGGAATCGCTGGGTATTGAGAGCGTCCGGCAAATCGATGAA
AAAACCAACCGTCTGAAAGGTTCCGAAAAGTCATATACCTTCCACGGTCGTGACGTGTATGCCTACACCGGTGCACGTCT
GGCTTCCGGGGCGATCACGTTCGAGCAGGTGGGGCCAGAGCTTCCTGCAAAAGTTGTCGAACTTTCTTATCAGAAAGCCA
AAGCAACAAAAGGTGAAGTGAAGGGCAATATCCCGATTCTCGATATTCAGTACGGCAACGTCTGGAGCAATATCAGCGAC
GAGTTGCTGAATCAGGCAGGAATCAAACTCAACGACACGTTGTGTGTGACCATTTCCGAAGGTTCCCAGCAAAAATACGC
AGGGAAAATGCCGTATGTCGCAAGCTTTGGCGATGTGCCGGAAGGCCAGCCGATGGTGTATCTGAACAGCTTATTGAATG
TTTCCGTGGCGCTGAATATGGATAATTTCGCGCAGAAACATCAGGTTGCGTCTGGTGCTGACTGGAATATTGATGTGAAG
AAGTGCGCTAAGTAAGGTGCTGATGCGGAATGCGGTGTGGCGCACCGCATTCCGCAACGTCACACCGTCTCCAACCGGGC
GTAAGCCGCCACCAGCCATTTAATACCCTGGCCCTGGAATGCCACCTGCAAACGGCTATGTTCACCGCTGCCTTCCATAT
TGACGATGGTGCCTTCACCAAACTTAGCGTGGCGTACGCGCTGGCCGAGCTTGTAGCCGCTGTCGTTCTCGACCATCGGC
GTACCCATCCGTTGATGGCTGACCGGACGGCTTACCGTAGCGCGCAGGCGCACCTCTTCCACACACTCTTCCGGCAGCTC
GCCAATAAAGCGCGACGGGCGATGGTAAACCTCTTTGCCATACAGACGGCGGGTTTCCGCGTAGGTCAGCGTCAGTTTCT
GCATCGCGCGGGTTACGCCAACGTAGGCCAGACGGCGTTCTTCTTCCAGACGCCCGCCTTCATCCAGCGACATCTGGCTT
GGGAACATGCCCTCTTCCATACCAACGATAAACACCTGCGGGAATTCCAGACCTTTCGCCGAGTGTAGCGTCATCAACTG
CACCGCGTCCTGCCAGGTATCCGCCTGCCCCTCGCCCGCTTCCAGCGCCGCATGGGAGAGGAATGCCTGCAGCGGCATTA
AATCTTCGTCTTCTTCGTTGTAGCTGAACTGGCGCGTTGCCGTCACCAGTTCCTCTAAGTTTTCGATACGCGTCTGACCT
TTTTCGCCCTTCTCCTGCTCGTACATGGTGCGCAGGCCGGAGTCTTTAATTACCCGGTCAGTCTGTACATGCAGCGGCAT
ATCGGCAGTTTCCTGCGCTAAGGCGTCGATCAGCTCCATAAACCGCTGTAAGGCGCTGGCAGCACGTCCGGCGAGGGCTT
TTTCCTGCAACAGTTCACGACATGCCTGCCAGAGTGTTAACTGGCGATCTCGCGATGTCTGACGTACCACGTCCAGCGTC
CGGTCACCAATACCCCGCGTTGGCGTATTAACCACACGCTCAAAGGCCGCGTCGTCGTTGCGGTTGGCAATCAGGCGCAG
ATACGAGAGCGCATCTTTGATTTCCTGGCGTTCGAAGAAGCGCATCCCGCCGTAAATACGATACGGCATACTCGCCTGCA
ATAACGCCTCTTCCAGCACACGCGACTGGGCGTTGCTGCGGTAGAGAATGGCGCACTCGGCAAGCGCCCCGCCGTTGTCC
TGCCAGGTTTTGATGCGGTTAACCACAAAACGCGCTTCGTCGAGTTCGTTAAAAGCGCAATAGAGGGAAATAGGCTCACC
GTCCGCGCCATCGGTCCACAGTTTTTTACCCAGACGCCCGTTATTGTTTTCAATCAGGGCGTTAGCGGCGCTCAGAATAT
TGCTGGTAGAGCGGTAGTTCTGCTCCAGACGGATAGTTTCAGCACCGGGGAAATCATTGAGGAAACGCTGAATATTCTCC
ACCTGCGCTCCGCGCCAGCCGTAGATTGACTGGTCGTCATCGCCAACGATCATCACTTTGCCAGTATCGCCTGCCAGCAG
TCGGATCCACGCATACTGAATGTTGTTGGTGTCCTGGAATTCATCCACCAGAATATTGGTGAAACGTTCGCGGTAATGTT
GAAGGATATGCGGTTTGTTGAGCCATAATTCGTGGGCACGAAGCAGCAATTCAGCAAAATCAACCAGGCCCGCGCGGTCA
CACGCTTCCTGATACGCCTGATACACCTTCTGCCAGGTCTGCTCCACCGGATTACCGTAGCTCTGAATATGATGCGGACG
CAGCCCCTCATCTTTCTGGCTGTTGATGTACCACATTGCCTGGCGCGGCGGCCACTGCTTCTCGTCGAGGTTCATCGCCT
TGATTAGGCGTTTGAGCAGGCGTAGCTGGTCCTCGCTGTCGAGGATCTGGAAATCCTGCGGCAGGTTGGCGTCCATATGG
TGCGCACGCAGCAGGCGGTGCGCCAGCCCGTGGAAGGTGCCGACCCACATGCCGCCCTGGCTGGTGCCCATCAGTTGCCC
GATACGATGACGCATCTCCGCCGCCGCTTTGTTGGTAAACGTCACCGCCATAATCGAATACGGCGAGCAGTTTTCCACGC
TCATCAGCCAGGCGATACGATGCACCAGTACGCGCGTCTTACCACTGCCCGCGCCCGCCAGCACCAGAAGGTTGCTGCGT
GGCGCGGCCACCGCTTCGCGCTGTTTATCATTAAGGCTGTCGAGCAGGTAAGAAACGTCCATTGGCACCGCCGCGTAAAA
ATAGGTTGGGCGGAGAAGCGCAACGCCCTCCGCCAAAAAGCTGGGTATATATACAGATTTGCTGATTATATCAGCGAGGT
CAGAGATGCCAACCGGGAAATTTCCAGATGCGGCAGTAAACGGCTGTCCCAGGTTTGCATCAGATCGCCATTTTCCGGTC
TGATCCAACAGGCCTGCATTCCGCTGCGAATTGCCCCACCCACGTCGGTGGAAAGATCGTCACCTACATGTAAGATCTCG
CCGATCGGCACGTTGAGTTTTTCCGCCGCCAGGAAGTACATATCGCTGAACGGTTTCGAACGCCCGTGCGGGCCAGCGCG
CAGCACAAACTCAAAATAATCCCCCAGACCAAACAGCTCCGGCTGGGCGTTACCGTTGGTGATCGCCACCAGCGGCCATT
TCTTCGCCAGCTGTTTTAAGGTGTCGTGAGTTTGCTGCGGGACGTCGATTCGGCTGCGCCATTTGGCAAAGTTAATCATT
GCTGCGTGTGCGCCTGCACTGGCTTCTTCGGCACTCAGCCCGGCGTCGAGCATCGCTTGTTCAATCGAACGAAAACGCCA
ACGCGTCACGTCGTGATAAATCTCGGGTTCCGCTTCCCGTACCGCCTGGCGCAGGCGTTGCAGATCTTCATTCTGGAAGC
TGCGCAGCGCCGGATGATAATTTTGCACAAAGGTAAGCGCCTCTCGCTCGGTGCGCAAAATCACCGGACGGTTATCGTAA
AGGGTATCATCCAGGTCAAAGGTGAGCGCCGAGATGCGCCCCAAAGGCCGGTAAAAACGCATTATTTCCCCCGTTTGGCG
CGTGGATGCGCCGCATCGTACACCGAGGCAAGGTGTTGAAAATCAAGATGAGTATAGATTTGCGTGGTGGAGAGGTTGGC
ATGACCCAGCAGCTCCTGCACACCACGAAGATCGCCGCTCGACTCCAGCATATGCGTAGCGAACGAGTGACGTAATTTAT
GCGGGTGAACGTGATTATTCAGCCCTTGTTTTATGCCCCATTCGGCAAAGCGTTTCTGCACATTACGCGCGGAGATACGT
TTGCCCAGTTTCGACAGAAAAAGCGCGTCGTCTTCACTACCAAACAGGTCGCGCAAATCAAGCCAGTGCTCAATCCACGC
CACGGCGTTGCGACCAATCGGCAGGCGGCGCTCTTTGCTGCCTTTTCCCATCACCCACACTTCGCCAGACTCCAGGTCGA
GGTGTTTGATATCGAGCCCCACCAGCTCGGAAAGACGCAGACCCGCGCCGTACATCACTTCCAGCATTGCCCGATCGCGC
ACGGCGAGGGGATCGTTGATATCAATATCCAGCAGCCGATTCATATCATCGACGTCGATGTTTTTCGGCAGATGACGCGG
CGCTTTCGGTGCCGAAACACCTTTCGCCGGGTTAGCTTTGAGTTCGTTCTGGCTGACCAGCCAGTCAAAAAAGCTACGTA
GCGCAGAAAGCCGTAACGCCAGACTTGCAGCTCCCAGCCCTTTACGGCGACTGCGTACAGCAAAATTACGCACCATCGTC
ACATCACATTGCTGCCAGCTTTGCAGGCCGTTTTCGCTGGCAAAATGGATGATCGCCTCAAGCTGTCGCTGGTAGTTAAG
CAGGGTTATCGGGCTAAGCTGGCGCTCCACGCTCAGATAACGTAGATAGCGTTCTACATCGGTGTGTAAATCGGTCATAC
GCGTTCAATCCAACGCGCCAGAAGCTCCGGCAACATCAGTGCAATTTCATGAAGTAACTGCGTTCCCTGCCCTTGTTGAT
AGTGACTGGCATCGCGACTGGTAAACAGCACAACACCCAAATCAGCATCGCTTCCCAGCATCGACATCGCCACCGATCCC
ACCGCTTTCGCTTCCGGTAGCACCACCAGAAGCTCCGGTCCGTTAAGCGGCCCCAGATAGTGCTGTTCCTGCCCCAGACG
CTGAATACGCAGCGGTTCGAAAGACTGACGGCTTAATGCCAGATGAGTGTGGTTCGACGGCGCACCTAAGCGCCAGCGAT
CCGGAAACAGACGCAGACTCGCACCTGCCAGCCCTAAATCACGCGCCCAGCGATGGAAACGCATCAGCATATCGTCGAGA
CTACTGGCGGCGGTGAGACTGCGCTGCAGGTAGAGTAGACGATAAAACAGGCCTTCGTTGGCGATAGCCTGTTCCATCAA
CAACGCCATGTTCTCTTCCAGAACATGAATATGATTACGTGCGCGGGCCATGTGCCACTCGACCAACGAAACGGTGCCGC
GTACCGGATGCGGCACACGTATCGCTTCTACTGCGCGCGCATTGCGGATAAAAAACTCAGGATTTTTAATCAGATAATCG
ACAACCGCCCGGTCATCAAGCTCCGTGAGTGTTTCCTGCAGTTCTTCCCCTGGTTGCTTCATAGATGAATAAATCCGTCG
TAGACATGTACCGCCGGGCCAGTCATATATAACGGGTGACCCGGACCTTTCCAGGCGATATCAAGACGACCGCCAGGGAG
TTCCACGCGTACTTCTTCGGCCAGCAAACCTTGCTGAATCCCTACCGCCACCGCCGCACACGCGCCGCTGCCGCAGGCCT
GGGTTTCTCCTGCCCCACGCTCATAAACGCGTAAACGAATATGCTCGCGCTTAACCACTTGCATAAAACCGATATTGGCG
CGCTCCGGAAAACGCTCGTGGCTTTCCAGAACAGGACCAAGCGTTTCTACCGCCGCGGTATCGACATCATCGACCTGAAT
CACGCAATGCGGATTTCCCATCGACACCACGCCGCATAAGATTGTCTGCTCGGCGGCGCGCATAATATAGGTCTTTTCCG
CTTTGTTAGCGCGAAACGGCACGGCGGAAGGTTCGAAGTTGGGTTCGCCCATATTTACGCGGACCAGATCATCATCGGTG
ACGGTCAGAACCATCCGCCCGTTGGCGGTGCTGACGCGGATATCGCGCTTATTGGTCAGCCCTTTCAGGCGCACAAAACG
GGCAAAGCAGCGCGCGCCGTTGCCGCACTGCGCCACTTCACTGCCATCAGCATTGAAAATGCGATAGTGAAAATCCAGTT
CAGGATCATACGGCGGCTCAACCACCAGCAATTGGTCAAACCCTACCCCCAGGTGCCGATCCGCCAGGCGACGAATCAGA
TCCGGTGAAAAAAAGACATTCTGCGTTACCGCGTCGACGACCATAAAATCGTTGCCAAGGCCATGCATTTTCGAGAACTG
CATCATTTACTCCAATCACGCGGGTACAGAAACTGACTTTTAGTAATTCACCTGGGATGGACCATCGCCAGTGGCGCGGT
CGTTTTTATCCGGCACCGTGGATTGCGTTTGCGTCTCTACCGGTTTGGTCGGCGGCGGTGCGTTTTTATCTGCAGGCGGG
AAATAGAGCGGACCTTTCAGACCGCAGCCCGTCAGGCTGAAGAGAGTAAGTAATACAGTGAGTGCCTTAAACACGTTTTT
CATTATGGATTGCCTGTAAAGTTCATCGCTTTCTGCTTTCTATCATCGCAGGAGAAGGCGTAAAAGCAAGCGTTTAGCGA
CTCTTTATGAAGTCTGAAAAGTGAGGAATTGCTGCGAGTATAACGCTTACACGTGGCGATTTATGTTTTGCTGGTAGTTT
CGTGATCGGCACCTCGCGCCAGGATGGCTTTATGCACTATCGCAATGTGGTTTGTTTATTGTCTTGTTCGTTGTTCTTAT
CGTCGGCATGGGGATGTCGGCTTGATGAGCCGGAACATAATATTTACCAGAAACAGGGAAAAGGCGTGGTGTACCTGCGC
CCTTATGAAAAGACCAATCTTTCGCTACCGCAGATTAACTACAAGCGTCTGCGTCTGTTACCGAATTTGCTAATTGACCC
AACCAAACTGGAGGATTGGGAAACGGTGCCCCCAGCTACCAATCTCATGACAGACGTTGTCTACAGCGGCGCAAACGCAA
CTCTTCCCCATTACTCTTACTATAGCGATGGTCGCGCTATTCTCTACGCTGGCGAGATTGTGCAAAACCCTCCAGGCACA
CCGCCAGTCGATATCTCGTCATTTCAGGCATGGGGTGATTTTGCCGCAGATAAGTACAGCCTCTATTACGAAGGCAAACG
CACCGATAGCAACCAGCAACTAAACCGCCGAACGTTGCGTCAGGTAGAATTTAACCCGCAATGGAAACCAGACTGGCTAG
GTTTGATTCTCCGTGACAAGCACTATCTTTACGCAAATGGTCAGCGCCTTGATGATCCCGACACCTTTACGGTACTGGCT
CAAAAGTCATGGGATCAGCGCGGTAAATTCTCTACAGCATTTAATCCCTGCCTTCTTGCCCCATTTGGCCCCTGGGATAC
GCTAGCCCGCACACAGACGAAAATCATGATCAACGGAGAACAACTGGATGCCGACCCGGACACCTTTTCCGTCGTGCGCT
GGATGCCCGGCTCACTCTTGACCTGGCGTGATAAAAACGGGTTACAGCGTAAAGTCCTCGACAAGGAAAATCTGGCGTGG
GATGAGGATCTAACAAAGCACTGTCTGGATTTTTCTCTGCTGGAAAAGAAAGTGTTCTGGCGTCAGGGGCCTGACTGTAA
ACAGGAAGAATTACCGGGACTCGATCCGGAACAGTTTCACCCCATCAGTGATGCTGTCGCCCAGTATCAGGACTCGCTTT
ATACCATCATCGAAACAGAGTCAGGTGACCGCAAGTTGGAGATCGTGAAACTTGATGATCCCAATCTTATTATCAACAAA
CGTTTCAACGCCGGGAAACGCCACGGCTATTTACTTACGCGTGCCGAAGGGTGGCCATACCATTCCGGTTTACACGTGTT
TGAATCTGACGGACCGCTGATCTTACTGGATAACCGTTCTCCGGATGAACGCGAAGCCCATCTTAATGACCATCCCTTTT
TGCGCAGATGGTATGCCCGCGATAACCGCTACGTTTACAGCTTTGATGGCGCGCAGCTCTGGCGATACCGCACTGCGGAT
CCGAAACAAGTTCGCTTAATCTGGAAGGAACAACATTCGGGATATGGCTACGGGGTAAATTACAAAACGGGATATCTGGA
CGGAAAAATTACCGATGACGGCGAATTTATTCCTGCCCCGCGCAATGAGGCGACAAAATGAATGGTCAAATAATCACTGT
TGCACTCATCCTGTTGGGGCACATATTTCTGACGCCTGCTGTACAGGCCATAGGGTTCGACTATTACAATGATCACGGTG
TTATGTCTTACGGTAAAGGTTATGGGGAGGATGAGAAAATCATTGCCCAATTTCCGAAGATGAACAGAGCCGATTTGCGC
CTTGTGACAAATATATCCGGGGAGCGGGAGTTGGTGGAAGGCTATATACCCACCGATGAAATAAGCATAAAAAATGAGGA
ATACCATTGGGTGACAGACGGCCGCGTTATTCTCTGGCGTGGCAAAATCGTTAGCAATCCACCGGGAACACCCACTGTCG
ATATTGCCAGCTTTCAGGCTATGGGCCGCTTCGCGGTCGATAAATATAGCCTCTATTTTGACGGACAGCGCACCGAAAGT
AATAGCGGCGCGTCACGTGTTGATCTGGCGACACTAAAAGCTATCGAAGGTAACTCTACCACGCTGGTGGATAGTAAAAA
TCTCTACTTGTCCGGTCGACGTCAGGGGAGCAGCAGTAATGTTACTGTATTAGAAAAAAGATGGTGGGGTATTAATCCAC
GTCTTATGAGTGTAAACAGAAATTTGTATTCCAATGATCTGCTTATCCGCAGTGGGCAGAATATTTATTTAAATGGCGCT
CACCTTACGGCGAATGCAGACTCATTTGAGATAATTCGCTGGATACCTCATTCACTGCTGGTTTTTCGCGACAATAAGGG
TCTGCATCGTTATCCCTTTGGTCAATTATCTGGCAAAGCGATACCCGTAGATGATGACGTCTCTTTTGAAGTAGGGGAAA
GTCGCGTTCGCTGGCGTAAACAGCTCACGCCCGACCGTCAGTGGAGCCAGTGGATAGACCTACAAGGTATTGAACCTGAA
CAATTTCATCTGATTACTGACAATATTGCGCAGTATAAAGATCGGCTGTATGTAACAAAATTATCGACTTTTGGTGAAGA
CCAGCTTGAAATAATCCCGCTGGATTCGCCAGACCTGGTCATTGATCACTCATTTAATCGCGGCAAACAGCATGCTTACT
TTATCCACCAATTACGGTCACGCAAGAGCGTGCAAATTATTCCAACTAACAACGGCCCGCTAACTAAAAACGATCGCTTT
GCTTATGACGATCGCAATGTTTATACATGGACCGATACAGAGGTAAGGATTACGCCCTCCCCCTGCCCGGCGAAAACACG
CGTCAGAGAAGAGAATGTGCATGAACTTCACAACAGAGACATTATTATTCCGTTGACGGATGAATCATGCCAGAACGCAG
CAGACGAGCAAACTTTGAAGCCCTGACCCCATGCCGCTATACTGCCGCCATCACTTAAAAACAGGATACAACAATGAACG
ACAGTGAATTTCATCGCCTGGCTGATCAACTCTGGCTGACCATTGAAGAACGCCTGGACGACTGGGATGGCGACAGCGAT
ATCGACTGTGAAATCAACGGCGGTGTACTAACCATTACCTTTGAGAACGGCAGCAAAATCATTATCAACCGCCAGGAACC
ACTGCACCAGGTGTGGCTGGCAACCAAACAGGGTGGCTACCATTTTGATCTGAAAGGCGACGAGTGGATTTGCGATCGTA
GCGGTGAAACCTTCTGGGATTTGCTGGAACAGGCGGCGACGCAGCAGGCGGGTGAAACAGTTAGTTTCCGCTAAGATTGC
ATGCCGGATAAGCCTCGCTTTCCGGCACGTTCATCACGAAAAATACTGCTGCAACAGCGGCGCGTCATGCTCCTGATTGG
CAGGTGGCATGTTACCGATAGATTTGGTGCGAAACGGAATCACCTGTTCACGACCATCAACCTTCACAATCTGATAGAAC
TGCGGCAGGTTGAAGTTGATGAAGCTTGAGCCGTAGGTGAAACGGTCGTGCGAAGACGAGTAGAAGCGACTGACGTCACG
CACCAGTTCCTCTTTGCTGCCTTCGCAGTGGTGATACACCTCAACCCGGTTGCTTTCGTCGAGAATGTAGATATTAAAGC
CATTCTCGTCTTGCGTTTCTTCGAAGAAAAACTGGATGATCCCTTCGCTGGCAAAGCCGTCCACCACCGCCGGTAATTTG
ACGTGATTGGTTTCAACCTGCACTGACAGGCCGTGCAGTTTGTTATGCGAAATAGCGCCATAAAACTCGATGGCGTTTTC
CAGTTTCTGTACCGAGACATTCAGCCGTTCGAAGAACAAGCCCCAGGTTTGACCGGAGACGCGCAGCGCCTTGAAGCGCC
CGGTTTCCTGGCGGGTGCTGGAAAGACGCAGTTCAATACACTCAGAAACCAGTTGCTGCACGCGAGTACGGATTAAGCCG
CGCAGATGCTGGCTATAACAGAAGACTTCCACGCTATCTGGCGGTGCGGCGTCCTGATGCATTTTGCCGAGAATAGTTTT
CAGGGCTTCGATCATCGATTGCTCGCCGTTGAAGTGCAGCGTACGCACTTCGTTCCACGAGTTGCGATACAGCAGGTCAA
CGCTACCTACCAGGCAATTTTGATTCTCGCCAAAGCTGAAGACATCCAGCTTACGGAAATCAAAATGCACCACCTGATTG
CGGAACGCAGCTGTCGGGTCATATTCCAGGTTAACGATAATCGCCAGATGGCGGATCTCACACGGGCTGTAGAGCGCCTT
CGGTGTCGGTGCAGGTAAGCGCAGCGGGAAATGGTGCGACACGTCGGCGACCATCTCCTGCAACTTAGGCAAATCGACAA
TGCCGTTACCTTTAATATACAAGCGGGTGCGCGAGGTCAGCAGGCCGTTAAACCATGCCCACGCCACCAGTTTATTCAGG
TAACGGTTATATTCCAGCGGCTGATGGCTGATGATCGACTCAATATTTGGCGCGCGGTTATACAGATACCAACCTGAACG
GTTAGCCCGGCCCGGCGGCACATAAATAAAGGTCAGATTCGGTTCCGAGAGATCGGGTGAAATCTGCGGGTTTACCAGCG
TCACTTTACCCGGTAACGCTTCAAACGCGGCGTACAGTTTACGTGTCAGAACACCGATATCCTGCGGGCTGGCGGAAACG
CTAAGGTTATTGCGACGCGCAAAGCGGATCAGATTGCGGTAGCTCTGCATCATCGCGTCGAGCAACTCGTTGTGCGCCTC
ACGCACCTGATCTATCTTCCAGTTAGCGCGGTTATCAAGCATTGCCAGACGAGAATCGTCCCATTCCCACTCTTTCACCA
ACTGGCTTAACACTTCACGACGCCAGCCTACGCAGGCGCGTTCACGGCTGAGTTTTTCGCAAACTTTTAAATAGAAGCAT
CGGCGAACTAAATCCAGACGAGTAAAATCTTCGATCGCCGTCAGATATTCAGTGACGCGCTCCAGCATCATGCAATACGG
GTCGAGACCAAACGACACTATTTCGCCGTCGTGCAAACGCTGTTTGATATCTTTCGCCAGCAGACGTGGGTTCGGGTATT
CCCAGGAATAGGCTTCCAGCAGCAGTGTTTTCAGCACCGCTTTGTATGGGGAATCGATACTCTTGTAGAGCTGCCAAAGG
CTGGCACCAAAGTACTCTTCAGCAGAAAGCGAGCTTAAGCCACCAAGATCCAGCCATTCATTTGGCGTCAACACGCCCTG
CGCGTAAAGCGTCATCACATAGTCGTCGTAATGCTCTTCTTCGTCGCACGGCACCATATTCCACAGAATACGCTTACCGG
CGAGACGCACGGCGGTACGATAAAATTCGTCAAGCAGCAGTATATGCTGGGTGGAGCCACAATCTTCGCCCCCCAGGCTG
CCGCTTTCATTATGACGGAAGCGGTTTTCATCAATCAGGAAGAAGCTGACTTCCACACCCAGCGAGGCGGCCCAGCTTTC
CAGCAGACTACATTTACGTTGTAGCAACTGGCGCTCTTCGCTATCGAGCCAGGATTGATGACAGACCCAGATATCCAGGT
CAGAGGAACAACTTTGCCCTACGGACGAGGTGCTGCCCATGGTGTATACACCAGTAATTGGAAGCTCACCTTTCGGTGGG
TCCTGTACTGACATTCCACGATACAGTTCAAGCTCGTTCAGGTAGTGGCGTTGAGTTTCATCAGGCGTGTAAAGGCAAAT
GCCTTTGGGAACGTTACCATCAAGGTAACCCGGCATTAGCGGATGGTGATAGTGCAACAATGTCGGCAGTAGACTGTAGA
CCTGTTGGAATGCAGGCCCCATAGCAGCAAGCGCGCGATCCACACGCAATTGATTTATGGCATCCAGTCTCTGTTTCAGA
GTCTCAATATAGAGGTACAAGACGTATCGCCTGATTTGCTACCCGTCATGACTGTGATTCCGCCAACATCAACGGTAACA
CGCGGCATTCGGGATATTTCGTATGTCAAAGGTAACCGTTACCACTTTTCGCGCCTGGTTTTTTTAGTTTCACGACGAAA
AAATGGTCTAAAACGTGATCAATTTAACACCTTGCTGATTGACCGTAAAGAAAGATGCGCTACATACAAGTGTAGCACCG
TTTATTCTCTGTAAATTCCTTATTACGAAGGCTCAAAGCGCCTGTCAGGATCCACTGCCAGACCTCATTTTACGGTTTGC
GCAGGCGTCTACGTTTCACCACAACACTGACATCGCTCTGGCAAGGATGTTAGGATGGACCACGGATGATAATGACGGTA
ACAAGCATGTTAGACAATGTTTTAAGAATTGCCACACGCCAAAGCCCACTTGCACTCTGGCAGGCACACTATGTCAAAGA
CAAGTTGATGGCGAGCCATCCGGGCCTGGTCGTTGAACTGGTACCGATGGTGACGCGCGGCGATGTGATTCTTGATACGC
CGCTGGCAAAAGTAGGCGGGAAAGGCTTATTTGTGAAAGAGCTGGAAGTCGCGCTCCTCGAAAATCGCGCCGATATCGCC
GTACATTCAATGAAAGATGTGCCGGTTGAATTCCCGCAAGGTCTGGGGCTGGTCACTATTTGCGAGCGTGAAGATCCTCG
CGATGCATTTGTGTCCAATAACTATGACAGTCTGGATGCGTTACCGGCAGGCAGTATCGTCGGGACGTCCAGTTTACGTC
GCCAGTGCCAACTGGCTGAACGCCGCCCGGATCTGATTATCCGCTCCCTGCGCGGCAACGTCGGCACTCGTCTGAGCAAA
CTGGATAACGGCGAATATGATGCCATCATTCTTGCCGTAGCCGGACTAAAACGTTTAGGTCTGGAGTCCCGCATTCGCGC
CGCGTTGCCACCCGAGATTTCTCTTCCGGCGGTAGGGCAAGGTGCGGTGGGCATTGAATGCCGCCTTGATGATGCACGCA
CTCGCGAGCTGCTCGCCGCGCTGAATCACCACGAAACTGCACTGCGCGTTACCGCCGAACGCGCCATGAATACCCGTCTC
GAAGGCGGATGTCAGGTGCCAATTGGTAGCTACGCCGAGCTTATTGATGGCGAAATCTGGCTGCGTGCGTTGGTTGGCGC
GCCGGACGGTTCGCAGATTATTCGCGGTGAACGCCGCGGTGCGCCGCAAGATGCCGAACAAATGGGGATTTCGCTGGCAG
AAGAGCTACTGAATAACGGCGCGCGCGAGATCCTCGCTGAAGTCTATAACGGAGACGCCCCGGCATGAGTATCCTGGTCA
CCCGCCCGTCTCCCGCAGGAGAAGAGTTAGTGAGCCGTCTGCGCACACTGGGGCAGGTGGCCTGGCATTTTCCGCTGATT
GAGTTTTCTCCGGGTCGACAATTACCGCAACTTGCTGATCAACTGGCAGCGCTGGGAGAGAGCGATCTGTTGTTTGCCCT
CTCGCAACACGCGGTTGCTTTTGCCCAATCACAGCTGCATCAGCAAGATCGTAAATGGCCCCGACTACCTACTTATTTCG
CCATTGGACGCACCACCGCGCTGGCACTACATACCGTAAGCGGACAGAAGATTCTCTACCCGCAGGATCGGGAAATCAGC
GAAGTCTTGCTACAATTACCTGAATTACAAAATATTGCGGGCAAACGTGCGCTGATATTACGTGGCAATGGCGGTCGTGA
GCTAATTAGGGATTCCCTGACGGCGCGCGGTGCTGAGGTCACTTTTTGTGAATGTTATCAACGATGCGCAATCCATTACG
ATGGTGCAGAAGAAGCGATGCGCTGGCAATCCCGCGAGGTGACGACGGTCGTTGTTACCAGCGGTGAAATGTTGCAGCAA
CTCTGGTCGCTGATCCCACAATGGTATCGTGAGCACTGGTTACTACGCTGTCGACTATTAGTCGTCAGTGAGCGTTTGGC
GAAACTCGCCCGGGAACTGGGCTGGCAAGACATTAAGGTCGCCGATAACGCTGATAACGATGCGCTTTTACGGGCATTAC
AATAACTCTCATAACAGGAAGCCATAATGACGGAACAAGAAAAAACCTCCGCCGTGGTTGAAGAGACCAGGGAGGCCGTG
GACACCACGTCACAACCTGTCGCAACAGAAAAAAAGAGTAAGAACAATACCGCATTGATTCTCAGCGCGGTGGCTATCGC
TATTGCTCTGGCGGCGGGCGTCGGTTTGTATGGCTGGGGTAAACAACAGGCCGTCAATCAGACTGCCACCAGCGATGCCC
TGGCTAACCAACTTACGGCACTGCAAAAAGCCCAGGAGAGCCAAAAAGCCGAGCTGGAAGGCATTATCAAGCAACAAGCT
GTACAGCTTGAGCAGGCGAATCGTCAGCAAGAAACGCTGGCAAAACAGCTGGATGAAGTCCAACAAAAGGTCGCCACCAT
TTCCGGCAGCGATGCTAAAACCTGGCTGCTGGCCCAGGCCGATTTTCTGGTGAAACTCGCCGGACGGAAGCTGTGGAGCG
ATCAGGACGTCACGACCGCTGCAGCGTTGCTGAAAAGTGCAGACGCCAGCCTGGCGGATATGAATGACCCGAGTCTGATT
ACCGTTCGCCGGGCAATTACCGATGATATCGCCAGCCTTTCTGCGGTATCGCAGGTGGATTATGACGGTATCATCCTTAA
GCTTAATCAGCTTTCAAATCAGGTAGATAATCTGCGTCTGGCCGATAATGACAGCGATGGTTCGCCGATGGATTCTGACG
GTGAAGAGCTTTCCAGTTCCATCAGCGAATGGCGTATCAATCTGCAAAAAAGCTGGCAGAACTTTATGGACAACTTCATT
ACGATTCGCCGTCGTGATGACACCGCCGTACCGCTGTTAGCGCCAAATCAGGATATCTATCTGCGCGAAAATATTCGCTC
TCGCCTGCTGGTCGCAGCACAAGCTGTACCGCGTCACCAGGAAGAGACTTATCGCCAGGCGCTGGAGAACGTCTCCACCT
GGGTACGTGCTTACTACGATACTGATGATGCCACCACCAAAGCGTTCCTCGACGAGGTGGACCAGTTAAGCCAGCAAAAT
ATCTCGATGGATCTTCCGGAAACCCTGCAAAGCCAGGCGATGCTGGAAAAATTGATGCAGACCCGCGTGCGTAACCTGCT
GGCACAACCGGCAGCAGGGACAACGGAAGCTAAACCTGCACCTGCACCTGCACCTGCACCTGCACCTGCACCTGCACCGC
AAGCTGATGCTCCGGCAGCCGCGCCGCAAGGAGAATAACCATGCTAAAAGTGTTATGCTCTTTGTGTTGCTGATTGCGGG
GATCGTGGTTGGCCCATGATTGCCGGCCATCAGGGTTACGTGCTGAATCCAGACCGACAACTACAAATATTGAAACTAGC
GTCACGGGCCTCGCGATTATTTTGATTCTGGCGATGGTAGTGCTGTTTGCCATTNNNNNNNNNNNNNNNNNNNNNNNNNT
GCTGATTGCGGGGATCGTGGTTGGCCCGATGATTGCCGGCCATCAGGGTTACGTGCTGATCCAGACCGACAACTACAATA
TTGAAACTAGCGTCACGGGCCTCGCGATTATTTTGATTCTGGCGATGGTAGTGCTGTTTGCCATTGAGTGGCTACTGCGG
CGAATCTTCCGCACAGGCGCGCACACCCGTGGGTGGTTTGTCGGACGTAAGCGTCGCCGTGCACGTAAGCAGACCGAACA
GGCGCTGCTGAAACTGGCGGAAGGCGATTATCAGCAAGTTGAAAAGCTGATGGCGAAAAATGCCGATCACGCTGAACAAC
CGGTGGTGAACTATCTACTGGCAGCCGAAGCCGCGCAACAACGTGGTGATGAAGCACGCGCCAACCAACATCTGGAACGC
GCAGCGGAGCTGGCCGGCAATGACACCATTCCGGTAGAAATCACCCGTGTACGTCTGCAACTGGCCCGTAATGAAAACCA
TGCAGCACGTCACGGCGTGGATAAGCTGCTGGAAGTTACGCCACGCCATCCGGAAGTATTACGTCTGGCGGAACAGGCGT
ATATCCGCACTGGTGCATGGAGTTCGCTGCTGGATATCATCCCATCAATGGCGAAAGCCCATGTTGGTGATGAAGAACAT
CGTGCAATGCTGGAACAACAGGCATGGATTGGCCTGATGGATCAGGCGCGTGCCGATAACGGTAGTGAAGGTTTGCGTAA
CTGGTGGAAAAACCAAAGCCGGAAAACGCGTCATCAGGTGGCCTTGCAGGTGGCAATGGCGGAACATCTTATTGAGTGTG
ACGATCATGATACTGCCCAGCAAATTATCATCGACGGCCTGAAACGCCAGTATGACGATCGCCTGCTGCTGCCGATCCCG
CGTCTGAAAACCAATAACCCGGAACAGCTGGAAAAAGTGCTGCGCCAACAGATCAAAAACGTGGGCGATCGCCCGCTGTT
GTGGAGCACACTGGGTCAGTCGCTGATGAAACACGGAGAATGGCAGGAAGCATCGCTCGCCTTCCGCGCAGCGCTGAAAC
AACGTCCGGACGCCTACGATTACGCATGGCTTGCCGACGCGCTGGACAGACTGCACAAGCCGGAAGAAGCCGCAGCGATG
CGTCGCGACGGTTTGATGTTAACGTTGCAGAACAACCCGCCACAGTAGCTCTTTCTCACCCGGAGGCAAGCACCTCCGGG
GCCTTTCTGATATATAAAAAAACGCCTGCTCTTATTACGGAGCAGGCGTTAAAACAGGTCTGTATGACAACAAGTGGGTG
CTTCACTCAACGTTGTGTCCATGGTGTCTGATGAGGCATAAGCGACATCTGTCAGTGGACGATAAGCACCGTAAACGGCT
CTGCGTCATTCCGGAGTTTATGAGGCACTAAGGCGAACATAAGAGATGGAATGAGCATCTACTCTTTTATTATGCCACAG
AGAACCGGGAAATAACATCCCTTAACACTTGTTATGAGATAATTCTGTAATCCTCTTTACTTCCTGAGTAATAACTTCCT
GAGTGAATATTTCTCCTGCGCACAATTCTACACATATATATAATGAATAATAAAAGTCATTCAATTAATAACATATATAT
TAATTGCCGTTAAAACTAAAAACAGCATCAATAATCAACGCGATATAACATCACCGCCTTACATATCACCTGCGCCAGAG
GTAGGATTGAAAATGCTCTCCTGATTTTTCAATTCATTTTCTGGATAAATAAATAATTTATTTTTATCACTATTATTTAT
GCAATCATCCTGTCAGGGAGAGGGATCTCAATTATCAATGCTTAATTACGTCATCATTTTGACGACATGAAACCGGAGCA
TTTTGCATGGAATTTTCGTTTTCACCCAAACTTCTTGTTGTTGCTGTCGCCGCAGCTCTTCCTCTCATAGCCAGCGCAGC
AGATACCCCGTCAACCGCCACCGCACGCAAAGGCTTTGCCGGATACGATCACCCAAACCAGTATCTGGTTAAACCGGCGA
CCACTATTGCCGACAACATGATGCCGGTGATGCAGCATCCTGCACAAGACAAAGAAACCCAGCAGAAACTGGCGGAACTT
GAGAAAAAAACCGGTAAGAAACCGAACGTGGTTGTTTTCTTGCTGGATGATGTGGGCTGGATGGACGTTGGCTTTAACGG
CGGCGGCGTGGCGGTGGGTAACCCTACACCAGATATCGACGCCGTTGCCAGCCAGGGGCTGATTTTAACTTCGGCGTATT
CTCAACCGAGTTCTTCCCCAACCCGCGCCACGATTCTCACCGGACAATACTCCATCCACCACGGCATTCTGATGCCGCCA
ATGTACGGGCAACCGGGCGGTCTGCAAGGGTTAACCACGCTGCCGCAGTTGCTGCACGATCAGGGCTACATCACCCAGGC
TATCGGGAAATGGCATATGGGGGAAAACAAAGAGTCGCAGCCGCAGAACGTTGGCTTTGATGATTTCCGCGGCTTTAACT
CGGTGTCCGATATGTATACCGAATGGCGTGATGTTCATGTCAACCCGGAAGTCGCCCTGAGCCCGGCTCGTTCTGAATAC
ATCCAAAAACTGCCGTTCAGCAAAGATGACGTTCATGCCGTGCGCGGTGGTGAACAGGAAGCCATTGCCGACATTACGCC
GAAATATATGGAAGACCTGGATCAACGCTGGATGGAATATGGCGTTAAGTTCCTCGACAAGATGGCGAAGAGTGATAAGC
CTTTCTTCCTCTATTACGGCACTCGCGGCTGTCACTTCGATAACTACCCGAACGCCAAATATGCGGGTAGCTCTCCGGCG
CGCACCTCTTACGGCGACTGCATGGTGGAGATGAACGATATCTTCGCCAATCTGTATAAAGCACTGGAGAAAAACGGTCA
GCTTGATAACACGCTGATTGTGTTCACCTCTGATAACGGTCCGGAAGCCGAAGTTCCGCCGCACGGTCGCACGCCGTTCC
GCGGTGCGAAAGGTTCTACATGGGAAGGCGGCGTTCGTGTGCCAACCTTCGTTTACTGGAAAGGCATGATCCAACCGCGT
AAATCTGACGGCATTGTCGATCTGGCGGATCTCTTCCCTACGGCGCTGGATCTGGCGGGGCATCCTGGGGCGAAAGTAGC
GAATTTAGTACCGAAAACCACCTTTATCGATGGTGTGGACCAGACATCTTTCTTCCTGGGAACAAATGGTCAGTCTAACC
GTAAGGCCGAGCATTACTTCCTCAACGGTAAACTTTCTGCTGTGCGTATGGATGAGTTCAAGTATCACGTCCTGATTCAG
CAACCTTACGCTTATACCCAGAGCGGATATCAGGGTGGATTCACCGGCACAGTAATGCAAACGGCGGGATCGTCGGTGTT
TAACCTGTACACCGATCCGCAGGAAAGCGACTCTATCGGCGTGCGCCATATCCCAATGGGTGTACCGCTACAGACCGAAA
TGCATGCGTATATGGAGATCCTGAAAAAATATCCACCACGCGCGCAGATTAAATCTGATTAAGCCGGCGCTATCGCTGAG
ATCTACCTTTGCCGGATGCGATGCTGACGCATCCGACAATCAACCGCAGGCGGCCACAAAATGGCTACTTTTTTACTTAT
TCACCACCAGCAAATGCGCCTGCATAATGTCGCTGGCCGGACGACCGTGCGCCAGCAAATCAACCATTGCTTTAAGATAT
GGCGGTAGATGGCGGAAATAACGCTGATACCCGGCACACAAATAATTCAGCCCGGGTTTGCCGCTGGCATCGAGCATAAA
GCGGTGTTTCGGGCAGCCTCCCCAGCACGCTTTTAACACGTTGCAACTGCGACACTGTGCCGGTAACTGCTTGAATTTAT
CTTCACCAAATGCCTGCTGTTGCGGGGAATCAATCATTTCTGCAATCATCTGCTGAAGCATATTCCCTAGTCGATACTGC
GGATAAACATAGTGATCGCAGGCATAAACGTCACCGTTGTGCTCAACAATCACCGAGCGCCCACAGGTTGGCTGATGATG
GCAAACCGCGCCCGGTGCGCCGACAAAATTGGCGAACGCCCATTCGATATTCATTACGAAAATCTTGCCGACGTCGCGCT
TAATCCAGTGGTCGAAAATCGCCACCAGAAACTCACCGAACTCTTGCGGGCACACCGACCATTCCGTCAGTTCGCCCTGA
ATATCGCCGGGAGCATGTAGCTTAAGTCCAGCATGAGCAGCCGTTTCATCAGCCAGGCGCTCGACCACCGGAATAAACTG
GATGAACTCAACACCTGCATCACACAGAAAATCATAGACTTGCAAAGGTTGTAACGCACTGGTGCGATTGACGCAGACCA
GCACGTTATAGTCGACATGATGTTTTTGCAGGAGCGACAGGGCACGCATCACCAGCTTATGCGTTGGTCTGCCACCTTTG
GTCACGCGATATTGATTGTGGATCTCAGCCGGACCATCCAGCGATAACCCTACAAGAAAATGATTTTCTGCCAGAAATGC
ACACCATTCGTCATCGAGCAGCACGCCGTTAGTCTGGAAGCTATTACTTATCTTCCTGCCAGCACCATATTTCGCCTGTA
GCGCCACGGCACGGCGGTAAAAATCCAGCCCGAGTAACGTTGGTTCGCCGCCCTGCCAGGTAAAAGCCACTTCGTTTTGG
GTTTCGCTGGCAGCGATATAGTGACGGACATACGCTTCCAGCGTGTCATCGTCCATATGCGTGACTGGCTTTTCGTGGTA
AAGGGATTGTTTTTCGAGATAAAAACAGTAGTCACAGTTCAGATTACAATCAGAACCGCTCGGTTTCGCCATCACATGAA
AAGCACGCGTTGGAACCTGTTGCTGCATGGTCGCTCCTTGCCTGAAGTCATCCTTCAATAAGTTAAGGGCGAAATCATAC
CGTGGCGCAATGCGTTATTACGGGCGTTTATTGCGAAGGGAAAGTGACGAAATGCACAGAAAACAAAAAAACCCGCCGAA
GCGGGGTTCAAAATTGGTCGGCGAGAGAGGATTCGAACCTCCGACCCACTGGTCCCAAACCAGTTGCGCTACCAAGCTGC
GCTACTCGCCGAAATACTGCTTTTTGAATTTTTAGTTCAATTCTTTAAAGTCGTGGTGCGAGGGGGGGGACTTGAACCCC
CACGTCCGTAAGGACACTAACACCTGAAGCTAGCGCGTCTACCAATTCCGCCACCTTCGCATTGTCACAACTTCTAATAA
TGGGGTGGCTAATGGGATTCGAACCCACGACAACTGGAATCACAATCCAGGGCTCTACCAACTGAGCTATAGCCACCACT
ACAAATCTTGTTACGCGGTATTACTACCACCGCAGCTCAAGCGCCGGGACTAAATGGCGCGCCCGACAGGATTCGAACCT
GAGACCTCTGCCTCCGGAGGGCAGCGCTCTATCCAGCTGAGCTACGGGCGCTTAGCGCCGTTGCGGGGGTGGATAATACG
GACTTCCCACCCCTCTGTCTAGTCCCTTTTTAAATAAATTGCGCGTTTGGTTACGGTTTGTGCGTTTTGCTGCTTATTCC
TCCAGTTTATGCGCTTTACCGTGGCGATTAAGCCCAAAAACTTTATAAATCGCCGTCACCACCAGCATAAAGATGATGCC
GACAAACAGCGACATACGCGTATCTTCATTAAAGTACATGCCGATCAAAACGCAAATCAGGAATGCCATTGTTACGTAGT
TGGCCCAAGGGAACAGGATTGAGCGGAACGGATGGCTGGCAATTGCCGCTTTGTGTGCACGGCGAAAACGCAGCTGGCTT
ATCAAAATCACAAACCATGGCACCATACCCGGAAGCACGCTGGCGCTGTAGACGTAGACAAACACACGCTGTGGATTGGG
AATGATGTAGTTCAGGCATGAACCAATTAGCAGAATAGCAATAGATACTGCCACACCCGCAACCGGTACGCCGTGACGGG
AAACTTTCGCCATTGCCGCCGGTAACTGACGGTTTTTCGCCAGTGCATAGAGCATACGTCCGCAACTGTACATGCCGCTG
TTACAGCCAGAGAGCGCAGCCGTCAGCACCACAAAGTTGATAATGCCCGCCGCTGCGGTAATGCCGATTTTGGCGAAAGT
CAGTACGAACGGGCTACCGTTGCTGCCTATTTCATTCCACGGGAAGATAGTAACGATAACGAAAATCGCGCCAACGTAGA
AAATCAGGATTCGCCACAGCACCTTGCCTACGGCACTGCGCAGCGTCACCTGCGGATTCTTCGCTTCACCGGCAGTAATG
CCAATCAGCTCCACGCCCTGGTAGGACGCCACCACAATACACAATGCGGTCAGGAACCCTTTCCAGCCACCAGCAAAGAA
ACCGCCATGCTCTGTGAGATTGCTAAAACCAATCGACTGCCCGCCATTGCCAAAGCCAAAGAAAATCACGCCCAGGCCAA
TGACAATCATCACGATAATCGTGGTGACTTTGATCATCGCGAACCAGAACTCGATTTCGCCGTACAACCTCACCGCAGCC
AGATTCGCCAACGCCACCAGCGCCACCGCGATCAATGCGGGTATCCACTGCGCCATCTCCGGGAACCAGAACTGGACATA
AACGCCAATGGCGGTGATTTCTGAGATCCCCACCGCCATCCACATAAACCAGTAAGACCAGGCGGTGAGATAACCAAAGA
ACGGGCTCATATAACGATGCGCGTAAACGGCGAACGAACCGGTAACCGGTTCGAGGAACAACATTTCGCCCATTGAACGC
ATGATGAAAAAGACGAACAGCCCGGCGATGATATAGGCCAACAATACGGATGGCCCGGCCCATTTCAGGGTACTGGCGGC
CCCCATAAACAGGCCGACGCCAATGGTGCCCCCCAGGGCGATGAGTTCGATATGTCGAGCTTCCAGCCCACGCTGTAGCT
CTGGTTTGTTATCTGCCATAAATCCTCGTGTTGTGTTTGCATGCTTTCCGGTGTTACCGGTTATCGTTATGGGTACATCG
AGTGTTGCGAATGTTTTCGTAATTCAGGAGAAATGGCAAATAAAGCATTAAAAATTTGAATGCTTTGTGTAATAAAAAAG
CAGACAGGCGACGAAGTGACCACTCCGTCGCTTTACAAAGAGAGGAAAATCAGAGGTTGCCGGTGTAATGCCAGCGTAAA
TAACGCAGCAAACGAAGCTGACGCTTAATGCGGCTCGGCTGCGAAAGCAGGCGGTAGAGCCACTCCAGCCCCAGCGTTTG
CCAGATTTTCGGTGCGCGTTTTACGTGACCGGTGAAAACATCGTAGGTCCCGCCAACGCCCATATACAGCGCATCTGGAT
GCACCAGACGGCAGTCGCGCATGAAGATCTCCTGCTTTGGCGATCCCATCGCAACGGTGACGATTTGCGCTCCGCTGGCA
TGAATGCGTTCAAACAGCGCCTGACGCTGCTCGGGTTTAAAATAACCATCCTGACTGCCAACGATATTCACATTCCACTG
GTTGCGCAGTTTAGCTTCAGTTTGCGCCAGCACTTCAGGTTTACCGCCCACAAGAAATACCGGTGTCCCTTCTTTGCCTG
CGCGCGCCATCAGCTCTTCCCAGAGATCGGCCCCAGCAACGCGGGAAACCTGCGCCTGCGGGTACTTTTTACGTACTGAA
CGTACAACGCTGATGCCATCCGCATATTTAAATTCGGCAGCGTTAATTAACTCCCTGACCTCGGCGTTATCTTCAATGGT
CAGCATTTTTTCGGCATTAATGGCAACCAGCGTTCCCTGCTTAAGCTGCCCGTCAGCGAACAGATAATCGAGGGCATGCT
GCATATCACGCCAACCAATCAACTGTAAGCCACGCAGCGTATAGGTCGGTGCCGTGGTGTTGTTATTCATTGTTATCCTT
CAACCTGCGTCCGGAGCGATGATTTTGTTCGTTTATGAATGAGTCCGGCGCTTTCAAAAAGCCAGTACAACAGTTTTGCG
ATCATCAGACATGCGCCGAAGACCACGATAAAAAAGACCACGCGTGAGACAAACGAATCCAGCCCTTCACGCGCCAGCAC
GATCATATTGAAGATCGCCCCGAAGCAGAAACTGTGCAATATCGCAGCCTTATAGCGATTAGTCTCGCGGTTGCCCAGCT
CATACAGCCAGTCGAACCATTTGATAATCAGTCCAACCACAATCGCCCCGAGCGGGATGAACAACGCGCCGCCCATAACA
ACCAGTGAGCCTATAAGCGTAGGCGAGATCGCCAGTCCGGAGTGGTTATTCAGCACTTCCCAGGTAAAGTAGCGTTGTTG
TTGTTGAGAGAGATGCAGAGNNNNNNNNNNNNNNNNNNNNNNNNNNNNNNNNNNNNNNNNNNNNNNNNNNNNNNNNNNNN
NNNNNNNNNNNNNNNNNNNNNNNNNNNNNNNNNNNNNNNNNNNNNNNNNNNNNNNNNNNNNNNNNNNNNNNNNNNNNNNN
NNNNNNNNNNNNNNNNNNNNNNNNNNNNNNNNNNNNNNNNNNNNNNNNNNNNNNNNNNNNNNNNNNNNNNNNNNNNNNNN
NNNNNNNNNNNNNNNNNGCCAAAGGCAACCGTGCTGACGAGGAAAAACAGCCACGCTTTGCTATCCTGGCGCAGAAAATA
AACCACCAGCATCGCCGGGATGAAAAAGTAAAAGAAGCGTTTTAATGCCACGCCGGAGACTTCGCTGGAAAAGATCTGAC
TGTAAGAATTAAGCCGGAACAGCAAAAAGCCGTTGTGCATGAAGAAGATGCCGACGCTCACCAGAGCGATGCCCATCAGG
ATCACCCACGTGAGATTGGTCTCCACGCGGTTCATGGTAAACAGCGGACGGCGCGGTGCATCAGCAACGCGTTTGCGTAG
ACGGGTTTTGTAGGTGACATAGTAAACCGCGTAGAAGCAGCCTGCAGAAAGCAACGCCTGCAACAAGATTTCTGGCGGCG
CGACACCAACATCAAAGCGAAATACCAGCACGCTGGTCAGCGGAAAGCCGAAGAAAAAGGTGAGCAAAAACAGCAATGAA
AAGAAGACATTGAAGTTAAAGCGCACACGGCGAAACTCAAACCAGGTCAGCGTGGCAATAAACAGCGTGCAGAGCAGCCA
GACAACAAACAGGCCACTGAATTGCAGCAGACTCATGCGACCTCCCCGGCGGCAATCGCCAACGCCCGCTGCCAGCCTTG
TAGATAGTTAGGGCTAAAGAAGGCAATGGTGTTTTTATCCACCGACGCCAACTGGCGCTGCGCTTCACGCACAATATCCT
CGTTGAGATCATCGGTAGTAAACAGTACTGGCAAATGCTGTTCCGTCATATCCTGCCAGAACGGATTTTCCCGGTTAAGC
ACGCAAGGAATGCCCGCCTGAATCAGTAAGCAAAGCGTACCAATGCCCTGCTGGCGGGCAAAAATAAAGTAACCGAGATC
GCACTGGCGAAGTAGCGTCAGATAGGCGTCAAATTCCAGTTTTTCGCTCAGAACTTGTAGGTTTTCTTCGCTGAATAACT
CCAGTCCCGCCTGACGAACTTCCTCGATGTACGCTTCGTTATTAGGCGGATATCCCATCGGCACCACCACTTTTACCGTA
TCGCCAAATTGCTGATGAACGGCGCGCAAGGCAGCAATATGCTCATTGCTGCGGTCACCGGAGTTCCCCACCAGAATGGT
CATTTTTCCTTCACGTTGCCGATCGTTCGCCATCGTATTAAGAGAAGGGTCCATCCGCGTCGGGAAGTACAGCAGTTCTC
CCCGCACCTTTGGATGCGTTTTGGCAAAAAAGCTCAAATCACCGCGGGTGGCAAATACACAGCCGACTCTCTTTTGCGCC
AGGCGACGTAGCGGGTAAAAAAGCTTATATCTCAAGCCACTGGAAAGCTCATACAGGTCTGCTCCCCAGATATGCCAGAA
AAACTGGCTGGGCTTAATGCCACCACTCAGCAGAGCCAGCCACAGTTTGGGATTGAACTGACCGTGGAAAAAAAATCGCT
GCTGACGGTTAGCTTTTGCTTTCGCGATGACCGCTTCCGCCAGCGATTTTTTCCCAGGGAAAAATTGCACAGAAAGCGCC
GGACAGCTATCACTTAAGCCGTCGTCCTTGCCAGCAACCATAAACTCGCGCGCGTGCCCGCTCGTCGCGGCCAGCGCGTC
GTTGAAAAACCGCAGAACGGTTCGGTTATGGTGAGGGATATCCGATCCCAGTACGTGAATCAGTACAGTCATGCCCGCCT
ACGCCAGAGTAAAAACACGCCACAACAAAGAGAAAAATAGACGATATAGGTTGCCATATAGGCCTGTGCTGCGCCCAGTG
CGCCATGCGCAGGGATTAGCCAGTGGGCAAATACCATCAATAAAGTGAACTGGCTGATTTCCGCCAGAATATAAAACCGC
AGTGACGCTTTGGCGATCACCAGATAACCAAAGACATAAGCGCCCACTTTTAACACATCACCCACCAACTGCCAGGCAAA
GAGATCGCGCATAGCGGTAAATTTATTCGACAACAGCAGCCAGATAGCAAAATCACGCAGCAACCAGACGGTAAAACTCG
CCGCCGCCACTGCCGGTAAGACGAATTTCAGCGATTTAACCACTTCCCGGGTGATATCGCGCTTTTCCGTTAGCCGCGAC
AACGTGGGCAGCAAATATACGCTGAACGATGCCGTAATAAATTGCAGGTAGGCATCGGAAATACTGCTCACCCCTTGCCA
GATCCCCACTTCATCCCAGCTATACTGCGCCGCCAGCAGTTTACGCATCATGATGTAAGCAACAGGCAAGGTCACCGACG
TAATCAACGCCATGAGCGTAAATTTGCTCAACTGCCCTGCCAGACCGTTATCCCAGCTGGGTTTCAGATAGCTTAACGGG
ATGACACCACGTTTGATCAACATGATAACAGCAGGAATTACCACCAGCGCGGGAATCAGCGCCAGACCCAGCAACGCCCC
TTCATAACCGCCCAAACGATAACTGACGTAGTACGCGAGAACGCCAATCAAGCTACCGACAATCAGAGATAACGCATTAC
CTGCGGCATCGCGAAAGCCTTTCATCAACGCCAGTAACAGGTTGCCCCAGGCAATCCCCATTTGCACCAGCGCCACTAAA
CGCACCAGCCCCTGATAGTCGGTATTACCAAACAACCCCTGGCTGATTGGCGCAGCTGCCAGCACAAAAACCAGCGCCAT
TAGCGTAGAGAAGCCAAGTACCATCGCTGATGAAGTGCCGACCACACGGCGCAGCTGTTGGGGATTATCATGATACTGGG
CAACGTATTTGGTTACGCCGTTAAAGATGCCTGCCCCGGCAAGCACGCCGAGCACGGTAATCAACTGGCGGAAATTTGCC
GCCAGCCCAAGCCCCGCCGGACCAAATGACACTGCCAGCAACTTACCGACCAGTAACCCGGCACCAATCTTGACCAGTGT
ACTGGCCGCCGTCCACAAGGACGCTTTTGCCAACGACATATCAGGAGAAGTAGTTCAACAAGGTCGCAATTACCGTACGC
TGATTGACGGGCGACAGGTTGTAGAACAACGGCAGGCGCAGCAAGCGCTCGCTCTCTTTGGTGGTGTAGCGATCTTCGCC
GTGGAACTCACCAAAGCGTTCCCCCGCAGGGCTTGCGTGCAGCGGAATGTAATGGAACACCGCCATGATTTCCGCTTCCT
TCAGGAAGCTAATCAACGCGCTCCGGTCATCAATATCCCGCAGCTTGATGTAGAACATATGCGCGTTCTGCACGCAGTCA
TCCGGAATCGACGGCAGCTCGATACGCCCGGCTTCCGCCAGAGGTGCTAACGCATCGTAGTAGTTTTGCCACAGCGCCAG
ACGTTGCTGGTTGATGCGTTCGGCTGCTTCCAGTTGCGCCCACAGGTACGCAGCTTGCAGATCGGACATCAAATAGCTGG
AGCCAATATCGCGCCAGGTATATTTATCGACCTGACCACGGAAGAACTGGCTGCGGTTTGTGCCTTTTTCACGGATGATC
TCGGCTCGTTCGATCAACGCTTTATCGTTAATCAGCGTCGCGCCGCCTTCACCACCCGCCGTGTAGTTTTTGGTTTCATG
GAAGCTAAAGCAGCCAATATGACCAATGGTTCCCAGCGCACGCCCTTTGTAAGTGGACATCACGCCCTGAGCGGCATCTT
CCACCACAAACAGATTATGCTTTTTCGCCAACGCCATAATGGTGTCCATTTCGCAGGCCACACCCGCGTAATGGACCGGC
ACGATAACGCGCGTTTTGTCGGTGATCGCCGCTTCAATCAACGTTTCGTCGATGTTCATGGTGTCCGGGCGAACATCCAC
AAAAACGATTTTTGCGCCACGCAGCACAAAGGCATTGGCGGTGGAGACAAAGGTGTAGCTCGGCATGATCACTTCATCGC
CAGGCTGGATATCGAGCAGCAGCGCCGCCATCTCCAGCGAAGCGGTGCAGGATGGCGTCAGTAACACTTTGGCGCTGCCA
AAACGTTGCTCCAGCCACTGCTGGCAGCGACGGGTAAAACCGCCATCGCCGCACAGTTTGCCGCTACCCATTGCCGACTG
CATATAGTCGAGTTCGGTTCCCACCACCGGCGGTGCGTTAAATGGAATCATGTGATCACCTGTATAACCAGTACGCGGTG
CTTTCTACATTCGCACCACTTTGTATATATCGTTTAAGCGCGGCGGTGTTGCCCATCTGGGTCGCCACCCGCAAAGTTAT
TTTACCGCGAGCATACGCCCAGTTTAGCGCCGTTTGCATAAGCTCAGCACCTGCACCGCGTCCAGCCAGCAGGCCAATTC
GCGCATCTGTCGCATTGAGTTCCCGTAAAGAGACATAACCGCGAATATCGCCGGACGCCGCACGTAAAATCAGACATTGA
TGATCAAAGGTGCCGCGCACGGCATTTTCAATCCACTGTGCATAAAAGCGACCGCTGGCGTCAGGCGCATACCACGGCGC
ACGAAAACGGCTTTGCGCAAATGCGGCGCTGGCTAACTGACGTAATGCGGGAATATCTGTCTCTTGTGCCACTTCTGCGC
CGCTATCACCGACATTGTTCACGGGTAGCGCCAAATCAACTTCACCTTCTACCAGGGAGAATCCCAGCTGTTGCAGGGCA
TCCAGTTCACCCGTATTTGATGCCGCAATTTTGGCCTGCACCCGTGACCACGGCGCTAACGCGTCTGGCGTCAGGAGCGG
TGCTTCAGACGTAATGCGCACGATGGCGCTGTTAACACCAAAGAAGGCGTTTTCCCAGGTTAGTGGCTCAATACTGGCGC
GGACGGGCACGAAGTAACTCCAGCAGATATTGGCCGTAGCCAGTTTTCGCCAGCGAGCTGGCGGCGCGCTTCACGCCTTC
GTCATCAAGCCAGCCGTTACGCCAGGCGATCTCTTCCAGGCAGGCAATCTTAAAGCCCTGGCGTTTTTCTACTGTCTGCA
CAAAAGTGCTGGCCTCAATCAGGCTGTCGTGAGTGCCGGTATCCAGCCAGGCAAATCCGCGCCCGAGCAGTTCAACGGTC
AGGTTGCCCGCCTCGAGGTACATCTGGTTGATGGAGGTAATCTCCAGTTCACCACGCTCCGACGGCTTCACCTGCTTTGC
GTACTCCACGACTTTACTGTCGTAGAAATAAAGCCCGGTCACCGCCCAGTTTGATTTCGGCTGTTTTGGTTTTTCTTCCA
GCGAGATAGCGCGGAAATTGTCGTCAAACTCCACCACGCCAAAGCGTTCCGGGTCCATCACCTGATAGCCAAATACCGTC
GCCCCTTCCGTGCGCGCCGCAACATGACGCAGCTTCGGACTGAAGCCCTGTCCGAAGAAGATGTTATCGCCCAGCACCAG
ACAAGAAGGTTCACCGTTGAGGAAGGTTTCACCGATGATAAAGGCCTGCGCCAGACCGTCCGGACTGGGCTGTTCGGCGT
ATTCCAGCTGGATACCGAACTCACTACCATCGCCCAGCAGGCGCTGGAAATAACCTTTATCTTCCGGCGTAGTGATGATG
AGAATTTCGCGGATACCGGCCAACATCAGCACCGACAGCGGATAGTAAATCATTGGCTTATCGTAAATCGGCAACAGTTG
CTTCGATACGCCGCGCGTAATCGGATGCAATCGGGTGCCGGAACCGCCCGCCAGGATAATACCTTTCATGTTTGCCTCCG
CTGAAAATTAGCCTTTCAGACCTAAACGCTCGCCCTGATAGCTGCCGTCCTGCACCTGCTTACACCAGCTTTCATTAGCC
AGATACCACTGCACCGTTTTACGCATTCCACTTTCAAAGGTTTCCTGCGGCAGCCAGCCAAGTTCACGGGCAATTTTCGA
AGCATCAATGGCATAACGCAGATCATGCCCCGGACGGTCAGCGACAAAGGTGATCAGGTCACGATAGTGCGCCACGCCGT
GCGGCTTATTAGGAGCCAGTTCTTCCAGCAGCTCGCAAATGGTTTCCACAACATCGAGATTCTTACGCTCGTTGTGACCA
CCAATATTATAGGTTTCACCGACTTTCCCTGTGGTCGCCACGCAATACAGCGCGCGGGCGTGATCTTCAACATACAGCCA
GTCACGGATTTGCTGCCCGTTGCCATATACCGGCAGCGGTTTACCCGCCAGCGCGTTGAGGATCATCAGCGGGATCAGTT
TTTCCGGAAAGTGGTAAGGACCGTAGTTATTCGAGCAGTTGGTGATAAGCGTCGGCAAACCATAGGTCCGCAGCCAGGCG
CGCACCAGATGGTCGCTGCTGGCTTTTGACGCGGAATAAGGGCTGCTCGGCGCATACGGCGTGGTTTCGGTGAAGAAATC
ATCCGTCGAGTGCAGGTCACCATATACTTCGTCGGTGGAGATATGATGAAAACGGAACGCTGATTTTTTATCTTCCGTCA
GCGCAGTCCAGTAAGCCCGCGCCGCTTCAAGCAGTGTATAAGTCCCGACAATGTTGGTTTCAATAAACGCTGCCGGGCCG
TCAATAGAACGGTCAACATGGCTTTCGGCTGCCAGATGCATGACACAGTCTGGCTGATACTCAGTGAATACGCGCGCCAG
TTCTGCCCGATCGCAGATATCAACTTTCTCAAAGGCAAAGCGCTCGCTTTGCGCGACCGGTGCCAGAGACATCAGGTTTC
CGGCGTAGGTCAGCTTATCGACCACCACCACCGCGTCGCTCGTTTCGTTGATGATATAACGCACCAGCGCCGAGCCAATA
AACCCGGCACCACCTGTTATCAGAATCTTTCTCATCAGCGCCAGACTCCTTTGGCATCGACGACATACTGCTGATGGACG
TTGTCGCCATTGATAACTTTGAACTGACTATGATCGACCAGCATCACCAGCACATCTGCCGTTGCCAGCGCCTCGTCAAG
CTGCGCCAGAGTACAAAGCCCGGTCAGTTTCTTCGGCAACTGGTGGATGTTAGGCTCAACAACCAGCGTTTCGCCGCTGT
GCCACCGGGCGATCAGTTCAGCGATTTCCATTGCCGGACTTTCGCGCAGGTCATCAATATTCGGTTTAAACGCCAGACCA
AAGCAGGCGATTTTCAGTTCACTGACGCGTTTATCGGTAGCAGCCAGACAATCAGCCACCGCCGCTTTCACCTGATCGAT
AACCCAGAACGGTTTGTGATCGTTCACTTCGCGCGCGGTACGGATAAGCCGCGCCTGCTGGGGGTTCTGTGCCACGATAA
ACCACGGATCAACAGCGATGCAGTGACCGCCCACGCCAGGGCCTGGCTGAAGAATATTGACGCGAGGGTGACGATTCGCC
AGGCGAATCAGTTCCCAGACGTTAATCCCCTGATCGGCACAAATCAGCGACAATTCATTAGCAAAAGCGATATTCACATC
GCGGAAGCTGTTTTCGGTGAGCTTACACATTTCTGCCGTCCGCGAGTTAGTGACGACACACTCACCCTCGAGGAAAATTT
TGTACAGTTCGCTGGCACGGGCCGAACAAACCGGCGTCATACCACCAATCACGCGATCGTTTTTAATCAGCTCGACCATA
ACCTGGCCCGGTAATACGCGTTCCGGGCAGTAAGCAATGTTGACGTCCGCCAACTCGCCCACCTGCTGTGGGAAAGTGAG
ATCTGGACGCATCTCTGCTAACCATTCTGCCATCTTCTCGGTTGACCCCACCGGCGAGGTGGATTCAAGGATCACCAACG
CGCCTTTTTTCAACACTGGCGCGATGGAGCGGGCAGCCGATTCGACGTACGTCATATCTGGCTCATGATCGCCTTTAAAC
GGCGTCGGTACAGCAATCAACCAGGCATCCGCTTCAACTGGCGTCGTGCTCGCTCGTAAAAAACCGCCTTCTACGGCAGT
TTTTACTACGCTCGCCAAATCAGGCTCGACGATATGGATTTCGCCACGATTGATGGTATCAACCGCGTGTTGGTTGATAT
CGACACCAATCACCTGTTTTTGCCTTGAGGCAAACGCAGCTGCTGTAGGCAACCCGATGTAACCCAGTCCGATAACAGAA
ATGGTCGCAAAACTCATAGTGATATCCGATTATTTTTTAACGCTTCCAGAATGCGAGAGCATGCCTGACCATCACCATAC
GGGTTATGGGCGCGGCTCATAGCTTGATATTCGTTTTCGTCTTTTAAAAGACGCGTCACTTCCTCGACAATTCGCTGCTT
ATCCGTGCCGACCAGACGCACCGTACCCGCCGTCACCGCTTCCGGACGCTCAGTGGTATCGCGCATCACCAGCACCGGTT
TCCCCAGCGAAGGCGCTTCTTCCTGAATGCCGCCTGAGTCGGTCAAAATCAGCCAGGCGTGGTTCATCAGCCAGACAAAC
GGTAAATACTCCTGGGGATCGATCAGAATGACATTTTTCACATGCCCCAGAATGCGATTGACCGGCTCTCTGACGTTCGG
GTTGAGATGCACCGGATAGACAATCTGGATGTCCTGGTGCGTGGTGGCGATGTCTGCCAGCGCATGGCAGATTTCTTCAA
AGCCACGACCGAAGCTCTCACGCCTGTGACCGGTCACCAGAATCATCTTTTTATCGGGGTCGATAAACGGGTAATTTGCC
GCCAGTTCTGAACGCAGCGTATCGCTGCTCATCACCTGGTCACGCACCCATAACAGTGCATCAATGACTGTATTACCAGT
AATGAAGATTCGGCTATCCGCAACATTTTCACGCAGCAAGTTTTGCCGGGAAGTTTCGGTTGGAGAGAAGTGATACATCG
CCAGATGCCCGGTCAATGTACGGTTAGCCTCTTCCGGCCACGGCGAATAGAGATCGCCCGTGCGCAGACCAGCCTCAACG
TGACCAACAGGAATACGCTGATAAAACGCCGCCAGGCTGGTTGCCAGCGTCGTCGTAGTATCGCCGTGAACCAGCACGAC
ATCTGGTTTGAACTCGGCAAGAATAGGTTTTAGCCCTTCCAGAATCCGACAGGTTATCTCTGTAAGGCCCTGTCCTGGCT
GCATTATGTTGAGATCGTAGTCAGGTACAATGGAAAAGAGTTTCAGCACCTGATCGAGCATCTCCCGATGCTGCGCAGTG
ACGCAAACTTTAGCCTCAAAAAAAGGATCTTTTGCCAACGCATGCACCAACGGTGCCATCTTGATGGCTTCCGGGCGCGT
ACCAAATACAGTCAGTACTTTCACATCGATTCTCTTCGAATAAGCGGCGAGCGCCTTTGCGCTCACCGCAGCAGTGTTGC
TATTTCGAGCAACGGCGGGTTAATGCGACACCAGCCCCGATCAGTCCCCCGACAATGCCCCACATAATCATCAGGAAGGC
ACGACGTGGGCTATCGCGTTTTACCGGTTCTTCCGGCGTACGCAAATAGCGATAGGTCTGAAAACGCGGATCCAGGGTTG
GACCAACATTCAGGGTGTTTAACATGGCCCGATTCTGATCATAGTCGAGATCAAAGGCCGGACCGACGGCCTGTAAATTT
TCCAGTCGAGCCTGGAGCATTGGACGCCCAAGCAGGAACATTTCTGAATCAGGTAATTCCTCGGCAGGCACATCTGTCGC
ACTGCGCGAAATATTATGCTGCTCAGCAATTTTCAGCGCCTGTTCAATACTGTTCATCCGGCGATCGTAGATGGCTTTCG
CCACCTCTTCCTGACGCTTCACCTGAGCTTTCATCTGGATGGTGCGTGCCGCCCATGCGCCTTTCAGCTCATCATTCAGA
TGGCTGGCTGCACGCTGGCTGGCAAAAGCAACATACTGACGTAACAGGTTATTAGCGTCAGGCGCAGTTTCGGCAATCAG
CTTCACGCTGTCATTGACCGCGCGGGTGAAGTCACCGGGAATAAACACGATGTTGTTGATCATTTCATCCAGCAACGCCG
CATCTGCTTTGCTGTTGCCCACCATCCGCTGCTTGTAATAGTCGGTTTGCAGCCAGAACTCTCTGCGGGTATCCCACGAG
GCCAGTTGCATAACAAACTCTTTATAGGCTTCGTCCATGACCGATGGTTGGTCGGCAGAAGCCATGTTTGAACGGACATC
CAGGTTACGCAAAAATTGCTGCTGTGAGTAATATCCCCCCAGCATATTCACCGTTGGACGATCGGTAATCGCCGTCGAGC
TCCACTCCTGACGAGCAAAAAAAGTATACGCCAGCGCGATTAACGCAAACGCCAGCCCCATGCCAATAATCCACAGCTTC
CCAGCCCACAAGGTACGAAACAACCCACGAATATCCAGTTCATTTTCAGCGTCTTCGGCCGGTTTCCCAGGCATTGGTTG
TGTCATCACATCCTCATTTATTTGGTTAAATTGGGGCTGCCACCACGATTTCTACGCAGTCTGCGTTTTACGCGCTTAAT
AAAGCGAGCAACTTTCCAGGCACGCTTAATGCAATATCCATAGAGGAAGAATGCTAGCAAAAAGAGCACCAGCATGACCC
ACTCCGGGACAAAATGAGAATATTCTGCCAGCACGCCAATGGAAGCGAGCAGTGCTGCGGCAAGGGTAATCAGCACAAAC
GCCTGGCGGGAAGTAAACCCGGCACGCATGATCAAATGGTGAATATGCTGACGGTCAGGAGAGAATGGGCTCATGCCTTT
ACGCAGGCGACGGTACATAATCGCCACCATATCCATTAGCGGAATGGCGATAATCCACAAAGCGGTAACCGGGCTGATGG
GATGAGTTTTGCCCTGGGTCGTTTCGAGCAGGATCCAGATCACGGTAAAACCAATCAGCGTACTGCCCGCATCCCCCATA
AAGACTTTGTAGCGGCGACCCAGTATACCAAGGTTAAGCATGATGTATGGCAGGATGGCGGCGATCATCGCAAAGCACCA
GATTGCGAGACTGGTTTGCCCGTCGAACAACAAAATCATACCGATTGCTGCAAACGAGACGCAGGACAACCCGCCCAGCA
AGCCATCAATGCCATCAACCATGTTGAACGCATTAATGGCCGCCCAGACGGCAAATAGCGTCAGGAAGTAACCAAACGGT
CCGAGCACCATCTCCCAGGAGCCAAAGATATAACCCAGGCTACTGAGATAAAGTTTGCCGAACACCATCATAACAATGCC
AACAGCGGCCTGTATGGTGGCACGGATTTTTACGCTGATATCAAAACGGTCATCCACCGCGCCAATGAAAACAAGCACAC
CAGCACAAGCGAGATAGAGAGATGCATGCGGAATATAGTAATCAACAATTCCGAACGTGAAGCAAATCCCTGCGTAAACC
GAAATCCCCCCAACGAGAGGTATCAATCCCTGGTGACGTTTGCGGAAGTTTGGTTTATCCACTAAACCGACTTTTTTTGC
CACCTTACGGGCAAAAAACAGAAACAGTGTCGTGAATAAAAAAATACTGATGAGATCAGTACTCACTGTCAGTAAATTCA
CAATGCATGCTCTCAGAGAAAATTATTAGCAGAAGTATAACCACGAAGACCTTTATTCAGAAGGGAAAGTCCGTTCCGAA
CCCACCAGTCCTGTGCAAAAATTAACCACTTGATATGCAAATTGCATAACACACCAGCAAATTCCAGGAATTTTCCTAGC
ATCGCCAGCGCGGCATTAAGATTACAGATATAAAAGCAAAACGCCACGTAAACACGTGGCGTTTTTGGCATAAGACAAAT
TTATGAGCGTTTCATCATTTCGAAGAAATCGTCATTGGTCTTGGTCATTGCCAGTTTATTAATGAGGAATTCCATTGCAT
CGATTTCGCCCATCGGGTGAATGATTTTGCGCAGGATCCACATTTTCTGCAGTTCTTCCTGAGTCGTGAGCAGCTCTTCT
TTACGGGTACCGGAACGGTTGTAGTCGATAGCCGGGAAGACGCGTTTTTCAGCGATCTTACGAGAGAGGTGCAGTTCCAT
ATTGCCTGTACCTTTAAACTCTTCGTAGATAACTTCGTCCATTTTAGAACCGGTATCGATAAGCGCCGTCGCGATAATGG
TCAGGCTGCCGCCCTCTTCCACGTTACGCGCCGCACCGAAGAAGCGTTTCGGACGATGCAGGGCGTTGGCGTCCACACCA
CCGGTCAACACTTTACCTGACGCCGGAACAACGGTGTTGTAAGCGCGCGCCAGACGAGTGATGGAGTCGAGCAGAATGAT
AACGTCTTTCTTGTGCTCAACCAGGCGTTTCGCCTTCTCGATCACCATTTCCGCAACCTGAACGTGGCGAGATGCGGGTT
CGTCAAAGGTAGAAGCAACAACTTCACCTTTTACCAGACGCTGCATCTCGGTTACTTCTTCCGGACGTTCGTCGATCAGC
AGAACCATCAGCACACAATCCGGGTGGTTGTAAGCAATGCTCTGAGCAATGTTCTGCAGCAGCATGGTTTTACCGGCTTT
CGGCGGTGCCACAATCAGACCACGCTGACCACGACCGATAGGTGATGCCAGATCCAGTACGCGAGCGGTTAAATCTTCCG
TAGAACCGTTACCACGTTCCATACGCAGACGAGAGTTTGCGTGCAGCGGGGTTAAGTTCTCAAAGAGGATTTTGTTGCGG
GCGTTTTCAGGTTTGTCGAAGTTAACTTCGTTAACTTTCAGCAGCGCAAAATAGCGTTCACCTTCTTTCGGCGGGCGAAT
CTTACCAGAGATGGTATCACCAGTGCGGAGGTTGAAACGGCGGATTTGGCTAGGGGAAACGTAGATGTCATCAGGACCGG
CGAGGTAGGAGCTGTCTGCGGAACGGAGGAAACCAAATCCATCCTGCAATATCTCCAGTACGCCATCACCAAAGATATCT
TCGCCACTCTTTGCGTGCTGCTTCAGGATGGCAAAAATAATGTCCTGCTTACGCATACGAGCCAGGTTTTCCAGCCCCAT
ATTTTCGCCGAGAGTGATCAGCTCAGAAACCGGCGTATTCTTTAATTCGGTAAGATTCATAGTGGTGTGAGTTCTTAAAC
TTGGGGTAAATCTCGAACTTAATGTTGTGAATGGTATGGCAGGATCATCCATGCCTGTTTACGGTCATCGACTCATGTCT
TTTCGCTGCCTGGTCACAGGAGAGTACGCAGAACTGAAACGACAAAACGGATTGAGTGACGAGCCAGAAATCTGTTCACT
TCGCATTTAAGATAAAACGGGAAGCGTTGGAAATTACAAGATTCAAACTTAATAAGGTATGTTTAATACGAAGTCAACAC
TAAGTTAGCATGACTCACGCCGGGCGTCCAGTTTTTAGCGACGGGGCACCCGAACATGAAATTCCCTTACGCCAGGTTAG
CGTCGAGGAACTCTTTCAACTGACCTTTAGACAGTGCGCCCACTTTGGTTGCCGCCACTTCACCGTTTTTGAACAGCAGC
AGAGTCGGGATACCACGGATGCCATATTTCGGCGCAGTGCCAGGGTTTTGATCGATGTTCAGTTTTGCAACGGTCAGTTT
GCCCTGATATTCGTCAGCGATTTCATCCAGAATCGGGGCGATCATTTTGCACGGACCGCACCACTCTGCCCAGAAATCAA
CGAGGATCGCCCCGTCCGCTTTGAGTACATCCGTGTCAAAACTGTCGTCAGTCAGGTGAATAATTTTATCGCTCATATAT
AACTCCACAGGAATAAGCCTGGCGTGTTGGTTTCGTTGTTGGTGTAACATTAACCAACTAAAGGTTGACTTTATTTCACC
GGATACGCTTTCGTAAAGCAATAGTAAGCTGATATTCTACCACACTATGAGCAAAACACATTTAACAGAACAGAAGTTTT
CCGACTTCGCCCTGCATCCGAAGGTTGTAGAAGCCCTTGAAAAAAAAGGGTTTCATAACTGTACGCCCATTCAGGCACTG
GCCCTTCCGCTGACGCTGGCGGGTCGTGACGTAGCCGGGCAGGCGCAAACCGGTACCGGGAAAACGATGGCGTTTCTTAC
GTCAACGTTTCATTATCTTCTCTCTCATCCCGCGATTGCCGATCGCAAAGTGAATCAACCGCGTGCCTTAATTATGGCAC
CGACGCGTGAACTTGCCGTGCAGATCCACGCCGACGCGGAACCGCTGGCGGAAGCTACTGGCCTGAAGCTGGGTCTGGCT
TACGGTGGTGATGGCTACGACAAACAGCTGAAAGTGCTGGAAAGCGGCGTTGACATTCTGATTGGCACCACGGGTCGTTT
AATTGACTACGCCAAGCAGAACCACATTAACCTCGGTGCCATTCAGGTGGTGGTACTGGACGAAGCCGATCGCATGTACG
ATCTGGGCTTTATTAAAGATATCCGCTGGCTGTTCCGCCGTATGCCGCCTGCAAACCAGCGCCTCAACATGCTGTTCTCC
GCCACGCTTTCGTACCGGGTACGTGAACTGGCGTTCGAGCAGATGAACAATGCCGAATATATTGAAGTGGAACCGGAACA
GAAAACGGGCCACCGTATTAAAGAAGAGCTTTTCTACCCTTCTAACGAAGAAAAAATGCGTTTGCTGCAAACGCTGATCG
AAGAAGAGTGGCCAGACAGAGCGATTATTTTCGCCAACACCAAACACCGTTGTGAAGAGATCTGGGGCCACCTGGCGGCA
GATGGTCATCGTGTCGGTTTATTGACAGGCGATGTCGCGCAGAAAAAACGTCTGCGTATTCTTGATGAATTTACCCGTGG
GGATCTGGATATTCTGGTTGCCACCGACGTTGCCGCGCGTGGTTTGCACATCCCTGCTGTGACACACGTCTTTAACTACG
ATTTACCCGATGACTGTGAAGATTACGTTCACCGTATTGGTCGAACAGGTCGCGCTGGCGCAAGTGGTCATTCCATCAGC
CTGGCATGTGAAGAGTATGCATTGAATTTGCCTGCTATTGAGACCTATATTGGTCACTCAATTCCGGTAAGTAAATACAA
TCCGGACGCATTGATGACCGATCTGCCAAAACCGCTGCGCCTCACGCGCCCGCGCACAGGTAATGGTCCGCGTCGTACTG
GCGCTCCGCGTAATCGTCGTCGTTCAGGTTAAATAAAAAATGTCATACTCCAAATCATTCAAGCTGTATCAAGATGGCAA
GAGAATGAATCCCGATGAGTTTACTGTCGTAAGTGATTCAGGTGAAAGAATGCAGCCAACACAGAGACAGATTGAAGGAT
GAAGAGTATGGGTTCCACCTCGTCGCTGTATGCAGCCATTGATCTCGGTTCGAATAGTTTTCATATGCTGGTTGTGCGCG
AGGTGGCTGGAAGCATCCAGACGCTGACGCGAATAAAACGCAAAGTGCGTCTGGCTGCCGGCCTGAATAGCGAAAATGCC
CTGTCTAATGAAGCAATGGAGCGCGGTTGGCAATGTCTGCGCCTGTTTGCTGAACGTCTGCAAGATATCCCTCCCTCGCA
AATTCGCGTTGTCGCTACGGCGACATTACGCCTTGCCGTCAATGCGGGTGATTTTATTGCCAAAGCGCAGGAAATCCTCG
GTTGTCCGGTACAGGTGATCAGCGGTGAAGAGGAAGCGCGTCTGATTTATCAGGGCGTTGCTCACACCACTGGCGGTGCC
GATCAGCGCCTGGTGGTGGATATCGGCGGAGCCAGTACTGAACTGGTAACCGGCACGGGTGCACAAACCACCTCTTTGTT
CAGCCTGTCGATGGGCTGCGTTACCTGGCTGGAACGCTATTTTGCCGATCGTAATCTGGGGCAGGAAAATTTTGATGCTG
CAGAAAAAGCGGCACGCGAAGTGTTACGTCCGGTTGCCGATGAATTACGGTATCACGGCTGGAAAGTGTGCGTTGGCGCT
TCCGGCACCGTGCAGGCGTTACAGGAAATCATGATGGCACAGGGGATGGATGAACGCATTACCCTGGAAAAGTTGCAGCA
ACTGAAACAACGCGCCATTCATTGCGGTCGGCTGGAAGAGCTAGAGATTGACGGGCTGACGCTGGAACGTGCGTTAGTGT
TCCCGAGTGGTCTGGCGATCCTGATAGCCATTTTTACCGAACTGAATATTCAGTGTATGACCCTGGCGGGCGGTGCGCTG
CGTGAAGGCCTGGTCTACGGTATGTTGCATCTTACCGTCGAGCAGGATATTCGCAGCCGTACGCTGCGTAATATTCAGCG
CCGCTTTATGATCGATATTGATCAGGCACAGCGCGTAGCCAAAGTTGCGGCTAACTTCTTCGATCAGGTGGAAAATGAAT
GGCATCTTGAAGCAATAAGCCGCGATTTGCTCATCAGCGCCTGTCAGCTTCATGAAATCGGCCTGAGCGTTGACTTCAAA
CAAGCGCCGCAACACGCTGCTTATCTGGTACGTAATCTGGATCTTCCCGGTTTTACCCCCGCACAGAAAAAACTGCTGGC
GACGCTACTGCTCAACCAGACTAATCCGGTCGATCTCTCATCGCTGCATCAGCAAAATGCCGTACCACCGCGCGTCGCAG
AACAACTCTGCCGTTTACTCCGCCTGGCTATCATTTTTGCCAGCCGTCGCCGTGACGATCTCGTGCCAGAGATGACATTA
CAGGCTAACCATGAACTGTTGACCTTGACGCTTCCGCAAGGTTGGCTAACCCAACATCCGCTGGGTAAAGAGATTATTGA
TCAGGAAAGCCAGTGGCAGAGCTATGTCCACTGGCCGCTGGAAGTGCATTAATGAGTAAGTGCCGGATGCGATGCTGACA
CATCTTTTCCGGCCTTGATTATTTCCCTCGTTTTGCTGCCATCATCGCTTTCAGATTTGCCAAATGACTTTGCCCTTTCA
GCATCCGTTCTTCGGCGCTGACCACTTTGCGCTCCTGTTCCCAAATCAAATCATCCTGCGGCAGCTCCAGCAGGAAGCGG
CTCGGCTCCGGGCGCACCAGTTCGCCGTACTGACGGCGTTCTTTACACAGCGTAAAGGTCAATTCCTTCTGGGCGCGGGT
AATGCCGACATAGGCCAGCCGCCGCTCCTCATCGATATTATCTTCATCGATACTGCTCTGGTGCGGCAGAAATCCTTCTT
CCATACCGACCATGTAAACATAAGGAAACTCCAGTCCTTTTGACGCGTGCAGGGTCATCAGTTGCACCTGATCCAGCTCT
TCCTCGCTCTCGCCGCGCTCCATCATGTCGCGCAGAGTAAAGCGCGTCACCACCTGGGTGAGCGTCATCGGCTCATCCAG
TTCGCTGCCTTCCAGCATCTCCGTCATCCAGCTAAACAGTTGGTTGACGTTCTTCATGCGCATTTCGGCAGCTTTCGGGC
TGGGCGATGTTTCGTACAGCCAGGATTCATAATCCATGCCGTGGATCAGATCGCGCACCGCGGCAATCGGCTCCCGCTCC
GCCAGACGCTGGATTTCTGCCAGCCAGTGAGTGAAGCGGGTCAATGCTTCATAACCACGTCCGCTAAGCGTCTGACTCAG
GCCCATATCAAAGCTGGCGGTAAACATGCTTTTATTGCGCGTCATCGCCCATTCACCTAGCTTTTTCAGCGTCGCCGGGC
CAATCTCTCGCTTCGGCGTGTTAACGATACGCAGAAATGCGCTGTCATCGTCCGGGTTAGTCAGCACGCGCAGATAAGCC
AGCAAGTCCTTGATTTCAGGACGAGAGAAAAACGACGTACCGCCAGATATTTTGTACGGGATGCGGTTTTGCATCAGGAA
TTTTTCAAATACCCGCGACTGATGGTTGCCGCGATAAAGAATGGCGTAATCTTTGTACTGCGTTTTATTGACGAAGTGAT
GGGCGATCAGCTCGCCGGTGACGCGCTCGGCTTCATGTTCCTCGTTATTCGCGCTTAAAACTTTTAGCTCTGTGCCGTAA
CCCAGTTCGGAGAACAGACGCTTTTCAAAGACGTGCGGGTTATTGGCGATCAGGATGTTCGCCGCTTTCAAAATACGTCC
GGAAGAGCGGTAGTTCTGCTCAAGCTTAATCACCTTCAGCGCCGGAAAATCCTGGCTCAGCAGCACCAGATTCTGCGGAC
GTGCGCCGCGCCAGGAGTAGATCGACTGGTCGTCATCGCCCACCACGGTAAAGCGCGCGCGGCTGCCCACCAGCAGTTTC
ACCAGTTCATACTGGCTGGTGTTGGTGTCCTGATACTCATCCACCAGCAGGTAGCGAATTTTGTTCTGCCAGCGCTCGCG
GACTTCTTCATTGCGTTGCAGCAGCAACGTTGGCAATAAAATCAGATCATCGAAGTCGAGAACGTTACAGGCTTTCAGGT
GTGCATCATACAGCCCATAACAATGGGCAAAAATACGGTCCCGCTCGCCCTTTGCCTCTGCCGCCGCCTGCGCCGGTGTT
TTGAGATCGTTCTTCCAGTTGGAGATGGTCGAAATTAGCTGTTGCAGGAGAACTTTGTCATCTTCAATCAGCCCCTCGGT
CAACTCTTTAAGCAAAGCAAGCTGATCGGTATCGTCAAACAGCGAAAAGTTAGCCTTCATCCCCAGCGCCGCATACTCGC
GTTTGATGATATCCAGCCCCAGCGTGTGGAAGGTGGAAATCATCAGCCCACGCGCCTCTTTGCGCCCCAGCGTCTGCCCG
ACACGCTCTTTCATCTCGCGTGCCGCCTTATTGGTAAAGGTCACCGCCGCGATATGTCGCGCCTGATAACCGCAACCGCG
GATCAGATGGGCGATTTTATTGGTGATAACACGAGTTTTACCGGAACCCGCGCCCGCCAGCACCAGGCAGGGGCCGGTAA
CGAATTCGACAGCTTGTTGTTGGCCGGGGTTTAGACGCATAGGAAAATCGCTCAATGAAAGTCGGGAGGGGAAAATAACA
GCGTGGTAGTATAGCCAGCCTCATCCTTACCACTCAAGGCACGATCATGGCAAAAACAGCAGCAGCACTGCATATCCTTG
TAAAAGAAGAGAAACTGGCTCTGGATCTTCTCGAGCAGATCAAGAACGGTGCCGATTTCGGCAAGCTGGCGAAGAAACAC
TCCATTTGCCCGTCAGGCAAACGCGGCGGTGATTTGGGTGAATTCCGCCAGGGTCAAATGGTTCCGGCGTTCGATAAAGT
GGTTTTCTCTTGTCCGGTACTGGAGCCAACCGGCCCGCTGCATACCCAGTTCGGTTACCACATCATTAAGGTGCTGTACC
GTAACTAACAGCAAGGCCTTCTCCGGGAGAAGGCCTTGAACTCTGAATCGCTATTAACCCGCAACAGCAATACGTTTCAT
ATCCGTCATATAGCCGCGCAGTTTCTTACCTACCTGCTCAATCGCATGGCTGCGAATCGCTTCATTTACATCACGCAGCT
GCGCGTTATCTACCGCACCTTCCGGAATAGCTTTACCCAGGTCGCCCGGTTGCAGCTCTGCCATAAACGGTTTCAGCAGT
GGCACACAAGCGTAAGAGAACAGATAGTTACCGTACTCGGCAGTATCGGAGATAACCACGTTCATTTCGTACAGACGCTT
ACGGGCGATGGTGTTGGCAATCAGCGGCAGTTCGTGCAGTGATTCATAGTAAGCAGATTCTTCGATGATGCCGGAATCAA
CCATGGTTTCAAACGCCAACTCAACTCCTGCTTTTACCATCGCGATCATCAGTACGCCTTTATCGAAGTACTCCTGTTCG
CCGATTTTGCCTTCATACTGCGGCGCGGTTTCGAATGCGGTTTTGCCAGTCTCTTCACGCCAGGTCAGCAGTTTCTTATC
GTCGTTGGCCCAGTCAGCCATCATGCCGGAGGAGAATTTGCCGGAGATGATGTCGTCCATATGTTTCTGGAACAGCGGCG
CCATGATCTCTTTCAATTGCTCAGAGAGCGCGTAAGCACGCAGTTTCGCCGGGTTAGAAAGACGGTCCATCATCAGGGTG
ATGCCGCCCTGTTTCAGCGCTTCGGTGATGGTTTCCCAACCGAACTGAATCAGTTTTTCTGCGTATGCCGGATCGGTGCC
TTCTTCCACCAGCTTGTCGAAGCACAGCAGAGAACCAGCTTGCAACATACCGCACAGGATGGTTTGCTCGCCCATCAGGT
CAGATTTCACTTCCGCAACGAAAGAGGATTCCAGAACGCCCGCACGGTGACCGCCGGTTGCAGCCGCCCATGCTTTAGCG
ATCGCCATGCCTTCGCCTTTCGGATCGTTTTCCGGGTGAACGGCAATCAGCGTCGGTACGCCGAATCCACGTTTGTACTC
TTCACGTACTTCGGTGCCAGGGCATTTCGGCGCAACCATTACGACGGTGATGTCTTTACGGATCTGCTCACCCACTTCTA
CGATATTGAAACCATGAGAGTAGCCCAGCGCCGCGCCGTCTTTCATCAGCGGCTGAACGGAACGCACTACGTCAGAGTGC
TGCTTGTCTGGCGTCAAGTTAACCACCAGATCCGCCTGCGGGATCAGTTCTTCGTAAGTGCCAACTTTGAAGCCGTTTTC
GGTCGCTTTACGCCAGGATGCGCGCTTCTCGGCAATCGCTTCTTTACGCAGAGCGTAGGAGATATCGAGACCAGAATCAC
GCATGTTCAGGCCCTGGTTCAGACCCTGTGCACCACAGCCGACGATGACTACTTTTTTACCCTGAAGGTAGCTCGCGCCA
TCGGCGAATTCATCGCGCCCCATAAAGCGACATTTGCCCAGCTGTGCCAACTGCTGGCGCAGATTCAGTGTATTGAAGTA
GTTAGCCATGGTGATTCCTCGTGATGTTGTGCTTCTTATTGTTCGGTTCGCGTTTGCGAGATTGAATTCACTATATGACA
GGAAATTTATTGCGGAAATTGATATATTCACAACGTCACATTGCAATTTCTGCAACGTCAACATTAAGGGCTGCGCCATT
GGATTTACGCGATCTGAAAACCTTCCTGCATCTGGCGGAAAGCCGCCATTTTGGCCGCAGCGCGCGGGCAATGCACGTTA
GCCCGTCCACGCTCTCTCGGCAGATTCAGCGCCTGGAAGACGATCTCGGTCAGCCGCTGTTTGTGCGCGATAACCGCACG
GTAACGCTAACCGAAGCAGGCGAAGAACTGCGCGTTTTCGCCCAGCAAACGCTGTTGCAGTATCAACAGCTGCGCCACAC
CATCGATCAGCAAGGACCGTCGCTCTCTGGCGAATTACATATCTTCTGCTCGGTGACCGCTGCCTACAGCCATCTGCCGC
CGATTCTCGATCGCTTCCGCGCGGAACACCCGTCGGTGGAGATTAAACTCACGACTGGTGATGCGGCAGATGCGATGGAA
AAGGTCGTCACTGGCGAAGCGGATCTGGCGATTGCCGGGAAACCGGAGACTCTGCCCGGCGCAGTGGCATTTTCGATGCT
GGAGAATCTGGCAGTAGTGCTGATTGCCCCTGCGCTACCCTGCCCGGTGCGTAACCAAGTTTCGGCAGATAAGCCGGACT
GGTCTACAGTGCCGTTTATCATGGCCGATCAGGGACCGGTGCGCCGGCGCATTGAACTGTGGTTTCGACGCAACAAAATC
AGCAACCCGATGATTTACGCTACGGTCGGCGGGCATGAAGCGATGGTGTCGATGGTAGCGCTCGGCTGTGGCGTAGCCTT
GTTGCCGGAAGTGGTGCTGGAAAACAGCCCGGAACCGGTGCGTAACCGCGTGATGATTTTAGAGCGCAGTGATGAAAAAA
CGCCGTTTGAACTGGGCGTGTGTGTGCAGAAAAAGCGGCTACATGAGCCGCTGATTGAGGCGTTCTGGAAGATTTTGCCG
AACCACTAACCCGCCAAAAAGAACCTGAACGCCGGGTTATTGGTTTCGTCGTGGCAATCGTAGCCCAGTTCATTCAGCCG
GGTTTCAAAATCCGGTTCATGATCGCCAAGCTCGAACGCCGCCAGTACGCGCCCGTAGTCGGTGCCATGGCTGCGATAGT
GGAACAAAGAAATGTTCCAGTGCGTACCCAGCGTGTTGAGGAAGCGCAACAGCGCGCCCGGCGATTCCGGGAATTCGAAG
CTGTAGAGGCGTTCCTGCAACGGATGCGACGGACGCCCGCCGACCATATAGCGCACATGCAGCTTCGCCATTTCGTCGTC
GGAGAGATCCACTACGCTGTAGCCGCCATCGTTGAGCATCTGCAAAATTTCTTTGCGCTCTTCGAGACCACGGCTCAGGC
GCACACCAACAAAAATGCAGGCGTTTTTGGCATCGGCAAAACGGTAGTTGAACTCGGTGACCGAGCGCCCGCCAAGCAGC
TGGCAGAACTTCAGGAAGCTGCCCTTCTCTTCCGGGATGGTTACCGCCAGCAACGCTTCACGCTGTTCGCCCAGTTCGCA
ACGTTCCGAGACGTAGCGCAGGCCGTGAAAGTTCACGTTAGCACCAGAAAGAATATGCGCCAGCCGCTCACCGCGAATGT
TGTGCTGGGCGATATATTTTTTCATTCCCGCCAGTGCCAGCGCGCCAGAGGGTTCCGCCACCGCGCGCACATCTTCGAAC
AGGTCTTTCATCGCCGCACATATGGCATCGCTATCGACGGTGATGATGTCGTCGAGATACTCCTGGCATAAACGGAAGGT
TTCGTCGCCGATGCGTTTCACCGCAACACCTTCGGCAAACAGCCCCACGCGTGGCAGATCAACCGGATGACCTGCATCCA
GCGCCGCTTTCAGGCAGGCGGAGTCTTCCGCTTCCACGGCAATCACTTTGATTTGCGGCATCAGTTGTTTGATCAGTACC
GCCACGCCCGCCGCCAGACCGCCGCCGCCGACTGGCACAAATACGCGGTCGAGATGGGCGTCCTGCTGGAGCAGTTCCAG
CGCCAGCGTGCCTTGCCCGGCGATCACCATCGGATGGTCGAACGGCGGCACCCAGGTGAAGCCCTGCAGCTGTGATAGTT
CGATCGCTTTCGCTTTTGCTTCATCAAAGTTCGCGCCGTGAAGAAGCACTTCGCCGCCGAAGCCGCGCACCGCGTCGACT
TTGATATCGGCGGTGGCGGTTGGCATGACGATCAGTGCCTTCACGCCTAACCGTGCGGAAGAAAACGCGACGCCCTGCGC
GTGGTTACCCGCAGAAGCGGTGATCACGCCGTGCGCTTTCTGTTCTTCCGTCAGGCCCGCCATCATGGCATATGCGCCGC
GCAGCTTAAAGCTATGAACTGGCTGACGGTCTTCGCGTTTCACCAGAATCACGTTATCGAGACGCGACGAGAGTTTTTCC
ATTTTTTGTAGCGGCGTAACCTGCGCCGCTTCGTAGACCGGCGCGCGCAGCACCGATCTTAAATATTCGGCGCCTTCCGG
GGCGCCGGAGAGAGGTTGTGAGTCTGCCATCATTAACCCCCCAGTTTCGATTTATCACGCACCGCGCCTTTGTCGGCGCT
GGTTGCCAGGCTGGCGTAGGCACGCAGCGCAAAGGAAACCTGACGTTCACGATTTTTCGGTGTCCAGGCTTTGTTGCCAC
GAGCTTCCTGCGCTTCACGACGCGCCGCCAGTTCGGCATCGCTTACCTGTAACTGAATGCCACGGTTCGGAATGTCGATA
GCGATCAGGTCACCATCTTCAATCAGGCCAATGCTGCCGCCACTTGCCGCTTCCGGTGAGACGTGGCCGATGGAAAGACC
AGAGGTGCCGCCAGAGAAACGACCGTCGGTGATCAGCGCACAGGCTTTACCGAGACCCATTGATTTCAGGAAACTGGTTG
GGTAGAGCATTTCCTGCATCCCCGGACCGCCTTTCGGGCCTTCATAGCGAATTACTACCACATCTCCGGCGACAACTTTA
CCGCCGAGAATCGCTTCTACCGCGTCGTCCTGGCTTTCGTAGACTTTCGCCGGGCCAGTGAATTTGAGGATGCTGTCATC
GACGCCTGCGGTTTTAACGATGCAGCCGTTTTCTGCGAAATTACCGTAGAGCACCGCCAGGCCGCCGTCTTTGCTGTAGG
CGTGTTCCAGCGAGCGGATACAGCCATTGGAGCGATCGTCGTCCAGCGTATCCCAGCGGCAATCCTGCGAGAATGCCTGT
GTAGTACGAATGCCCGCCGGGCCAGCGCGGAACATATTTTTTACCGCATCATCCTGGGTCACGATGATGTCGTATTGTTC
CAGCGTTTGCGGCAACGTCAGGCCAAGTACATTTTTCACATCACGGTTCAGTAACCCCGCACGATCCAGCTCGCCGAGAA
TACCGATAACACCACCAGCACGGTGAACATCTTCCATATGGTATTTTTGGGTGCTCGGCGCAACTTTACACAGCTGCGGT
ACTTTGCGGGAGAGCTTATCGATATCACTCATGGTGAAGTCGATTTCCGCTTCCTGCGCCGCCGCCAGTAGGTGAAGAAC
GGTGTTGGTAGAGCCGCCCATCGCGATATCCAGCGTCATGGCGTTTTCAAACGCCGCCTTACTGGCGATGTTACGCGGCA
GTGCGCTTTCATCATCCTGTTCGTAGTAACGTTTGGTCAATTCAACAATGCGTTTACCAGCATTGAGGAACAGTTGCTTG
CGATCAGCGTGGGTTGCCAGCAGCGAGCCGTTGCCCGGCTGCGACAGGCCCAGCGCTTCGGTCAGGCAGTTCATTGAGTT
AGCAGTAAACATCCCGGAGCAGGAACCGCAGGTTGGGCAGGCGGATCGTTCAACCTGAGCGCTCTGGGAGTCAGAAACTT
TCGGGTCTGCGCCCTGGATCATCGCATCAACCAGATCGAGCTTAATGATCTGATCGGACAGTTTGGTTTTCCCGGCCTCC
ATCGGGCCGCCGGAAACAAAGATCACCGGAATATTCAGGCGCAGGGAAGCCATCAGCATCCCCGGGGTGATTTTGTCGCA
GTTAGAGATGCAGACCATGGCGTCGGCGCAGTGGGCGTTGACCATATATTCAACGGAATCAGCGATCAGTTCGCGAGATG
GCAGTGAATAAAGCATGCCCCCGTGGCCCATAGCGATCCCATCATCCACCGCAATGGTGTTGAACTCTTTGGCAACGCCG
CCAGCCGCTTCAATTTGTTCGGCAACCAGTTTACCGAGATCGCGTAGATGGACGTGACCCGGTACAAATTGGGTGAACGA
GTTCACAACCGCGATAATCGGCTTACCGAAATCGGCGTCGGTCATTCCGGTGGCGCGCCACAGCGCACGAGCACCCGCCA
TATTACGACCATGAGTGGTGGTGGCGGAACGGTACTTAGGCATACTTTATTTACTCCCAGTGTCTGTCTCGTAAATGGGA
CGGTGCGTGCCGTCCCATTTTTTGTATTTATTGATTAACTTGATCTAACCAGCCCCATTTATCTTCGGTTTCGCCAGTGA
AGAGGCCGAAGAAGGCTTGCTGAATGCGTTTGGTAACCGGGCCGCAACGGCCTTCACCAACCTGAATACCATCTACACTG
CGCACTGGCGTGATTTCTGCCGCCGTACCGGACATAAAGACTTCATCCGCCAGGTACAGGGATTCGCGCGACAGCACCTG
TTCACGCACTTCAATTCCCAGCTCTTTCGCCAGTTTGATGATGGCATCACGGGTAATACCCGGCAGCGCGGAGGAGGTGA
ACGGTGGAGTGAACAGCACACCGTCTTTCACTTCAAACAGGTTTTCTCCTGCGCCTTCAGAGATATAACCATTCACATCC
AGCGCGATACCTTCCTGATAACCGTGGCGGCGCGCTTCGCTACCCACCAACAGGGAAGAGAGGTAGTTACCTCCAGCTTT
CGCTGCGGTTGGGATGGTGTTTGGTGCAGCACGGTTCCAGGAGGAAACCATCGCATCGATCCCCTGCTCCAGCGCTTCTG
CGCCCAGATACGCCCCCCACGGGAAAGCGGCGATAATCACATCGGTTGAGTATCCCGCTGGCGGGTTTACGCCCATGCCA
ACATCACCGACGAAAATCAGCGGACGGATATAGGCGCTGGTGAGATTGTTTTTGCGGATCACGTCGCGACAAGCTTCCAT
CAGCTCATCAATGCTCTGCGAAACCGGGAAACGATAGATTTTGGCGGAGTCATGCAGACGCTGCATATGCTCACGATGGC
GGAATACAACCGGTCCTTTGTGCGAGTCGTAGCAACGGATGCCTTCAAAAACCGAGGTGCCATAGTGCAGCGCGTGCGAC
ATCACATGCACCTTCGCGTCTTCCCAGCGAACCATCTCCCCATTGAACCAAATGTAATCAGCTTTCTTCGTGGTCATTTT
TATATTCCTTTTGCGCTCAGGCGCGGATTTGTTGTGATGTGGTTGTGCTCTGGCAGATGGCAACGTGTGCGACGTCCACC
AGTTTATTTAACTGACTAAACAGTAAGTCGACCGACCGTGGGCTGGCAACGGTCAATTCGATATTTATATTTTGTGCATC
GCTGGCGGCGGCCATATTCATTGAGCAGACGTGGAAACCACGATGACGCACCACGCGTAAAACACGTTCTAAGGTTTCCG
GATTGAAGCGAGCCGATACATTGACCTGATGTTGCATCATGATAATTTCTCCAACATTTCTGAATTACTGGCACCTGGCG
GCACCAGCGGCCAGACGTTCTCAAGTTCGTCGATTGAGACATGAAGCAGGTATGGCCCATCACTGTTCAGCATGGTGTCG
AGTGCCGCTTCAACCTGGTCTTTATGGGTGATGTGTTGGCCAGGGATGCCGAAGGCGCTGGCTAACATGAGGAAATCGGG
GTTATCGGTAAGGGTTGTTTCGCTGTATCGTTCCTGGAAAAACAGTTGCTGCCATTGTCGAACCATCCCTAACCGTTGGT
TATCGAGTAAGACGATTTTCAACGGTAACTGCTTGCGTTTTACGGTGCCCAGCTCTTGCACATTCATCATGAAAGAGCCG
TCACCGGAGATACAGACGACGGTATCGTTCGGTCGCGCGACTTGTGCGCCAACCGCCGCCGGTAAACCAAAACCCATGGT
GCCTAAGCCGCTGGAGGTGATGAAATTTTCCGGGCGAGTGTGGGCGATGTGCTGCGCAGCCCACATCTGGTGCTGCCCCA
CATCTGTGGTCACGACGCAATCCGCAGGTTTTCGATCCGACAGTTGTTTTAACAACAACGGCGCGTAGATAGCGTCACCG
GGATGGTCGTAACGCCAGGTATGTTCATCACGCAGCTGCGCGCAGTATTGCTGCCAGTCATTGATATTTAACGGCTGCTG
TAATGCTGGTAACAGAGCATTTAAATCACCCTGTAATGCCACATGTGCCTGACGCAGCTTGTTCATTTCTGCCGGGTCGA
TATCCATATGGATAACGCTGGCGTGTGGTGCGAAGGTGTTCAGTTTGCCAGTCACCCGGTCATCAAAACGTGCACCCACG
GCGATCAGTAGATCGCACTCCTGCACTGCGAAGTTCGCCGCTTTGGTGCCGTGCATCCCCAGCATGCCCAGATAGTACGG
ATAATCTGCTTCTACTGCGCCCAGCCCTTTCAACGTACAGGTGGCAGGCATTTTTGTGGCAGCGAGAAATTCACGCAAAG
CCGAAACTGCCTGCGCCATGCCCACGCCACCGCCAACGTACAGCATCGGTTTTTGCGCTTTTGCCAGCATCTGACGCGCT
TGCTCGACTTCGGCATGTGGGAAAGTCACTTCGTTTTCAACAGTGGTGAACCACGGTTCCAGATCGCCGCTGGCTAACTG
GATATCTTTTGGAATATCGACCAAAACCGGACCAGGACGACCAGAGCTGGCGACGTCAAACGCTTCGGCCATGATACGCG
GTAACTCTTCCAGTGATTGCACCAGGAAACTGTGCTTGGTGCAGGCTAACGACAACCCCAGAATATCCACCTCCTGAAAT
GCGTCAGTGCCGATAAACGGTGCGGATACCTGACCGGTGATAGCAACAACGGGGATGGAATCTAACAGCGCGTCCGCAAG
CCCGGTTATCAGGTTGGTTGCACCTGGACCAGACGTGGCGATGCAAACGCCAGTTTTGCCGGTAGCACGGGCATAACCGA
TAGCCGCCATTGCTGCACCTTGCTCGTGTCGGCACAGCAAGTGTTCCACGCCACCGTCATACAATGCATCGTAAACCGGC
ATAATTGCGCCACCCGGATAACCGAAAACGGTGTTCACACCCTGTGCCCGCAACGCATGTACCACCCACTGTGCGCCATT
CATAGTTAGTTCCCCGTCCTGAATCTTGAGAAACAGAATTTTGTGCTGTTATTCATTGTCTGCTCCTCAGTTATGTTTTT
AAGGTCAAAAAAAACCCCCGGACCTTTCGGTGCGGGGGTCTTAGTTCGTTAAGGCTTGATCTCTAAGCCTTTCCTCGTCC
AAGTGCAGCCCCGCACGGTGGGATAATAATCACCACCATGCTAATCACGACCAGGCTAATCACTCGTAGAAGGGCTGTCA
TTTTGTCTTTTCTTGCATCTTGTTCGAAGGAATGCCTAAAGAGTTACCATAGATTTTGCGAATAGCACAAGATATTTTTT
GGCCGATTTTTATGATGTCTTTAATAATCTCAAGAGAAATTGTTGTTTTTTAAAAAGAAAATAGTGAGTGAAAAAAATTC
AATTTCAGTATGAATGTTGTTCCCTTCCTCGTAGTTCATCCTTTGCCCGCTGCATTTTTGCGAGCATCATTCCACCGCCA
GAACAACTCAACTTCACTTGCACAAATAAACAGGAATCAGCCACTAAAATTCACGAATTAGCGGGCTACAGCAGCGATAT
CTTATGCACATAATGGTGACTCAAGGAGGGCTTATGTCACTGTCAATTGTTCATACCCGCGCAGCCCTGGGAGTAAATGC
GCCCCCAATCACTGTTGAGGTACATATCAGTAAAGGTCTACCAGGCTTAACGATGGTGGGCTTACCAGAAACAACGGTAA
AAGAAGCTCGCGATCGCGTGCGCAGCGCCATTATCAATAGCGGATATGAATATCCGGCGAAAAAAATCACCATCAACCTT
GCTCCAGCCGATCTGCCAAAAGAAGGGGGACGATATGATTTGCCTATCGCTATTGCGTTACTGGCGGCCTCAGAACAGCT
TACAGCCAATAAGTTAGATGAATATGAATTAGTCGGAGAACTGGCGCTTACAGGCGCTCTGCGTGGCGTTCCCGGCGCAA
TCTCCAGTGCAACTGAAGCTATTAAGTCGGGCAGAAAAATTATCGTCGCGAAAGATAACGAAGATGAAGTGGGGCTAATT
AACGGTGAAGGATGCCTGATAGCCGATCATCTGCAGGCTGTCTGCGCGTTTCTGGAAGGTAAGCACGCTCTCGAACACCC
GAAACCAACTAATGCAGTATCCCGGGCGCTACAACATGATCTCAGTGATGTTGTCGGTCAGGAGCAAGGAAAGCGAGGAC
TGGAAATTACCGCCGCTGGCGGGCACAACCTTTTACTGATTGGACCGCCGGGAACAGGTAAAACAATGCTCGCCAGCCGT
ATTAATGGCCTTTTGCCAGATTTAAGCAATGAAGAGGCACTGGAGAGCGCTGCGATATTAAGTCTGGTAAATGCTGAATC
AGTACAAAAACAATGGCGGCATCGCCCGTTCCGCTCACCTCATCACAGTGCGTCGTTAACTGCGATGGTGGGCGGTGGTG
CAATTCCAGGGCCAGGTGAAATTTCGCTGGCGCATAACGGCGTGCTTTTTCTTGATGAGCTACCTGAATTTGAACGGCGT
ACACTGGATGCCTTGCGAGAGCCGATTGAATCCGGGCAGATCCATCTTTCACGCACACGAGCAAAAATAACCTATCCAGC
CCGTTTCCAGCTTGTCGCGGCAATGAATCCCAGCCCTACCGGACATTATCAGGGAAACCATAACCGCTGCACACCAGAAC
AGACATTACGTTATCTCAACCGGCTCTCGGGGCCCTTTCTCGACCGCTTCGATCTCTCACTGGAGATCCCATTACCGCCC
CCCGGCATTTTGAGTAAAACGGTAGTGCCGGGAGAAAACAGCACCACCGTTAAACAACGTGTAATGGCCGCCAGAGAGCG
CCAATTTAAGCGGCAGAATAAACTGAACGCCTGGCTGGATAATCCGGAAATACGCCAATTCTGCAAGCTTGAAAGCGAAG
ATGCGCAGTGGCTGGAAGAAACGCTGATCCATCTGGGGTTATCGATTCGTGCCTGGCAGCGGTTATTGAAAGTTGCACGA
ACCATTGCTGATATTGATCAGTCTGACATTATCACACGTCAGCATTTGCAGGAGGCAGTTAGCTATCGTGCGATTGACCG
TTTGCTCATCCATCTGCAAAAACTACTGACATAAAAAAAGGGCATTTCGCCCTTTTTATTAATCGTCAGAATCGGTGTAG
TCTTCAGCACCTTCAACCTGCGGTTTACCGCCGGAAAGGGTGTGAAAACGTTTTGGACGCTTGATACGCGTCATATACTT
GGACCACACGCGTTCTGCTTCTGTCACTGGTTCACGTTCGCCACGGCATACTGCTACGAAGAGTTTCTCTTCCTCGGTAA
CCGGCTCGCGTTTGCCAAGATCCAACTCATTGAAGGCATAACCATGACGCTCAAGCAGTTGTGCCTCTTTGATGGTGAAG
TCACCATGACGAGAGAATCCACGTGGATAATGTTTATTGTCGAAATATCGATTAGTCGTCGTAAAGCTTTCCGCCATCCT
GCACGCTCCTAATTCTTTGACCGAGCTAGTTATGGCGCGGAGTATTAGTTACGCTTGACAGAGTGTAAAACAAAACATTT
AAATCATAACGACAAATAATTTTGCGGAGAGCACTGTGGATACGGAATTGTTAAAAACTTTCCTGGAAGTTAGCCGAACG
CGTCACTTTGGTCGAGCGGCTGAATCGCTCTATCTGACCCAATCAGCCGTGAGCTTTCGAATCAGACAACTGGAAAATCA
ACTGGGTGTGAATCTTTTCACCCGCCACAGAAACAATATCCGTTTAACCGCTGCCGGAGAAAAGCTTCTTCCTTATGCAG
AAACGCTCATGAGCACCTGGCAGGCCGCCCGCAAGGAGGTGGCGCATACCTCACGACATAATGAGTTTTCTATCGGTGCC
AGCGCCTCGCTGTGGGAGTGTATGCTTAATCAGTGGCTGGGACGTTTGTATCAAAATCAGGATGTCCATACAGGCTTACA
GTTCGAAGCGCGAATTGCCCAACGGCAGTCTCTGGTAAAACAGTTACATGAACGCCAGCTTGATCTTCTTATTACAACTG
AAGCCCCCAAAATGGACGAATTTTGTAGTCAGTTGCTGGGGTATTTCACTTTAGCGCTTTATACCAGTGCCCCTTCTAAA
CTAAAGGGAGATCTTAACTATCTGCGACTAGAGTGGGGGCCAGATTTTCAACAGCATGAGGCAGGTTTGATCGGTGCTGA
CGAAGTTCCCATTCTGACAACCAGTTCTGCTGAACTGGCACAGCAACAGATTGCGATGCTTAATGGTTGCACCTGGCTAC
CCGTCAGTTGGGCACGTAAAAAAGGCGGCCTGCATACCGTTGTCGATAGCACAACACTTTCGCGGCCGCTTTATGCCATA
TGGCTACAAAATAGCGATAAAAATGCGTTGATTCGCGATCTATTGAAAATTAACGTGCTGGATGAAGTGTATTAATCTGA
ATGGCTGGCAAGGATGCCGGTAGAAGGATTTACTTCGGAGAGGGTTATTTCAGATAAAAAAAATCCTTAGCTTTCGCTAA
GGATGATTTCTGGCAGGGGCGGAGAGACTCGAACTCCCAACACCCGGTTTTGGAGACCGGTGCTCTACCAATTGAACTAC
GCCCCTAATTAGGGTGGCGGAACGGACGGGACTCGAACCCGCGACCCCCTGCGTGACAGGCAGGTATTCTAACCGACTGA
ACTACCGCTCCACCGAATTCTTTTACAACCACCGGTTTATAACCGGCTTACTGCTAAATTTGATGCCTGGCAGTTCCCTA
CTCTCGCATGGGGAGACCCCACACTACCATCGGCGCTACGGCGTTTCACTTCTGAGTTCGGCATGGGGTCAGGTGGGACC
ACCGCGCTAAGGCCGCCAGGCAAATTCTGTTTCATTAACCCGCTTGTCGCCGGTTAATCTAATCTGTATCAGGCTGAAAA
TCTTCTCTCATCCGCCAAAACATCTTCGGCGTTGTAAGGTTAAGCCTCACGGTTCATTAGTACCGGTTAGCTCAACGCAT
CGCTGCGCTTACACACCCGGCCTATCAACGTCGTCGTCTTCAACGTTCCTTCAGGAGACTCTAAGTCTCAGGGAGAACTC
ATCTCGGGGCAAGTTTCGTGCTTAGATGCTTTCAGCACTTATCTCTTCCGCATTTAGCTACCGGGCAGTGCCATTGGCAT
GACAACCCGAACACCAGTGATGCGTCCACTCCGGTCCTCTCGTACTAGGAGCAGCCCCCTCAGTTCTCCAGCGCCCACGG
CAGATAGGGACCGAACTGTCTCACGACGTTCTAAACCCAGCTCGCGTACCACTTTAAATGGCGAACAGCCATACCCTTGG
GACCTACTTCAGCCCCAGGATGTGATGAGCCGACATCGAGGTGCCAAACACCGCCGTCGATATGAACTCTTGGGCGGTAT
CAGCCTGTTATCCCCGGAGTACCTTTTATCCGTTGAGCGATGGCCCTTCCATTCAGAACCACCGGATCACTATGACCTGC
TTTCGCACCTGCTCGCGCCGTCACGCTCGCAGTCAAGCTGGCTTATGCCATTGCACTAACCTCCTGATGTCCGACCAGGA
TTAGCCAACCTTCGTGCTCCTCCGTTACTCTTTAGGAGGAGACCGCCCCAGTCAAACTACCCACCAGACACTGTCCGCAA
CCCGGATTACGGGCCAACGTTAGAACATCAAACATTAAAGGGTGGTATTTCAAGGTCGGCTCCATGCAGACTGGCGTCCA
CACTTCAAAGCCTCCCACCTATCCTACACATCAAGGCTCAATGTTCAGTGTCAAGCTATAGTAAAGGTTCACGGGGTCTT
TCCGTCTTGCCGCGGGTACACTGCATCTTCACAGCGAGTTCAATTTCACTGAGTCTCGGGTGGAGACAGCCTGGCCATCA
TTACGCCATTCGTGCAGGTCGGAACTTACCCGACAAGGAATTTCGCTACCTTAGGACCGTTATAGTTACGGCCGCCGTTT
ACCGGGGCTTCGATCAAGAGCTTCGCGTTGCCGCTAACCCCATCAATTAACCTTCCGGCACCGGGCAGGCGTCACACCGT
ATACGTCCACTTTCGTGTTTGCACAGTGCTGTGTTTTTAATAAACAGTTGCAGCCAGCTGGTATCTTCGACTGATTTCAG
CTCCACGAGCTAGTCGCTTCACCTACATATCAGCGTGCCTTCTCCCGAAGTTACGGCACCATTTTGCCTAGTTCCTTCAC
CCGAGTTCTCTCAAGCGCCTTGGTATTCTCTACCTGACCACCTGTGTCGGTTTGGGGTACGATTTGATGTTACCTGATGC
TTAGAGGCTTTTCCTGGAAGCAGGGCATTTGTTGCTTCAGCACCGTAGTGCCTCGTCATCACGCCTCAGCCTTGGTTTTC
CGGATTTGCCTGGAAAACCAGCCTACACGCTTAAACCGGGACAACCGTCGCCCGGCCAACATAGCCTTCTCCGTCCCCCC
TTCGCAGTAACACCAAGTACAGGAATATTAACCTGTTTCCCATCGACTACGCCTTTCGGCCTCGCCTTAGGGGTCGACTC
ACCCTGCCCCGATTAACGTTGGACAGGAACCCTTGGTCTTCCGGCGAGCGGGCTTTTCACCCGCTTTATCGTTACTTATG
TCAGCATTCGCACTTCTGATACCTCCAGCATGCCTCACAGCACACCTTCACAGGCTTACAGAACGCTCCCCTACCCAACA
ACGCATAAGCGTCGCTGCCGCAGCTTCGGTGCATGGTTTAGCCCCGTTACATCTTCCGCGCAGGCCGACTCGACCAGTGA
GCTATTACGCTTTCTTTAAATGATGGCTGCTTCTAAGCCAACATCCTGGCTGTCTGGGCCTTCCCACATCGTTTCCCACT
TAACCATGACTTTGGGACCTTAGCTGGCGGTCTGGGTTGTTTCCCTCTTCACGACGGACGTTAGCACCCGCCGTGTGTCT
CCCGTGATAACATTCTCCGGTATTCGCAGTTTGCATCGGGTTGGTAAGTCGGGATGACCCCCTTGCCGAAACAGTGCTCT
ACCCCCGGAGATGAATTCACGAGGCGCTACCTAAATAGCTTTCGGGGAGAACCAGCTATCTCCCGGTTTGATTGGCCTTT
CACCCCCAGCCACAAGTCATCCGCTAATTTTTCAACATTAGTCGGTTCGGTCCTCCAGTTAGTGTTACCCAACCTTCAAC
CTGCCCATGGCTAGATCACCGGGTTTCGGGTCTATACCCTGCAACTTAACGCCCAGTTAAGACTCGGTTTCCCTTCGGCT
CCCCTATTCGGTTAACCTTGCTACAGAATATAAGTCGCTGACCCATTATACAAAAGGTACGCAGTCACCCCATTAAGAGG
CTCCCACTGCTTGTACGTACACGGTTTCAGGTTCTTTTTCACTCCCCTCGCCGGGGTTCTTTTCGCCTTTCCCTCACGGT
ACTGGTTCACTATCGGTCAGTCAGGAGTATTTAGCCTTGGAGGATGGTCCCCCCATATTCAGACAGGATACCACGTGTCC
CGCCCTACTCATCGAGCTCACAATATGTGCATTTTTGTGTACGGGGCTGTCACCCTGTATCGCGCGCCTTTCCAGACGCT
TCCACTAACACACACACTGATTCAGGCTCTGGGCTCCTCCCCGTTCGCTCGCCGCTACTGGGGGAATCTCGGTTGATTTC
TTTTCCTCGGGGTACTTAGATGTTTCAGTTCCCCGGTTCGCCTCATTAACCTATGGATTCAGTTAATGATAGTGTGTCGA
AACACACTGGGTTTCCCCATTCGGAAATCGCCGGTTATAACGGTTCATATCACCTCACCGACGCTTATCGCAGATTAGCA
CGTCCTTCATCGCCTCTGACTGCCAGGGCATCCACCGTGTACGCTTAGTCGCTTAACCTCACAACCCGAAGATGTTTCTT
GCGATCCATCATCGTGTTGCGAAAATTTGAGAGACTCACGAACAACTCTCGTTGTTCAGTGTTTCAATTTTCAGCTTGAT
CCAGATTTTTAAAGAGCAAAT
>scaffold-7 11317
GAAAAAAGTACCCTCGCGCGGCTGCTGGTAGGGTTAGAGTCGCCCTCACAGGGAAATATTAGCTGGCGCGGCGAACCGTT
GGCGAAGCTCAATCGCGCGCAACGTAAAGCGTTCCGCCGTGATATTCAAATGGTGTTTCAGGACTCCATCAGCGCCGTGA
ATCCGCGCAAAACCGTGCGCGAGATCCTGCGTGAACCGATGCGCCACCTGCTATCGCTGAAAAAAGCCGAACAACTGGCG
CGCGCCAGTGAAATGCTGAAGGCGGTCGATCTCGACGACAGCGTGCTCGACAAACGCCCACCGCAGTTAAGCGGCGGCCA
GCTCCAGCGCGTCTGCCTGGCTCGCGCGCTGGCGGTCGAACCGAAACTGCTGATTCTGGATGAAGCGGTTTCGAACCTTG
ATCTCGTGTTACAGGCGGGCGTCATTCGCCTGCTGAAAAAGCTGCAACAACAGTTTGGCACCGCCTGCCTGTTCATCACC
CACGACTTACGCCTGGTGGAACGCTTCTGTCAGCGGGTGATGGTGATGGACAACGGACAAATCGTCGAAACCCAGGTGGT
GGGAGATAAATTAACCTTTTCCTCTGACGCCGGACGTGTGCTACAAAACGCGGTATTACCCGCATTCCCCGTGCGCCGTC
GCACCACAGAAAAGGTTTAACGCAAATGCAACGAGTCACCATCACGCTTGATGACGATTTACTGGAGACGCTGGACAGCC
TGAGCCAGCGTCGTGGTTATAACAACCGTTCCGAGGCGATCCGCGATATTCTGCGTAGCGCCCTGGCGCAGGAAGCCACT
CAACAACACGGCACACAAGGTTTCGCGGTGCTGTCGTATGTGTATGAACACGAAAAACGCGACTTAGCCAGCCGTATTGT
CTCCACCCAGCATCATCACCACGATCTCTCGGTTGCTACTCTGCATGTGCACATTAATCACGACGACTGTCTGGAAATCG
CCGTGTTGAAAGGTGACATGGGCGACGTGCAGCATTTTGCCGATGACGTCATCGCCCAGCGCGGCGTGCGGCACGGGCAT
TTGCAGTGCCTGCCGAAGGAAGATTAACCCCGTAATCACGCCATTGTCCCAATCGTCTTCCTGAATCGCAGCAGTGCGAT
GGTGAAAAACGCGCCGCCAATTGCCATCAGTGTCAGGAACTGCGGCCAGACGATTTCGAATCCGGCACCACGGTAGAGGA
TGGCCTGCGCGAGGCTAACAAAGTGTGTCGTCGGCATGGTCAGCATAATGTCCTGCACCATCTGCGGCATACTTTCGCGC
GGCGTGGAACCACCGGAAAGCATTTGCAGCGGCAGCAGCACCAGAATCACCAGCAGCCCCAGTTGCGGCATTGAACGCGC
TATCGTCCCCATAAAAATACCGATTGACGTGGTGGCAAACAGACTGAGCGCCACGCCCAGCATAAACAGCGGGATCGAGC
CTTCTATCGGTACGCCCAGCACGCCTTTCACCATCAGCACCAGCGATAATCCCGACACCACCAGCACCACCAGCCCCATC
GACCAGACCTTTGCCATCATGATCTCAAACGGCGTTATCGGCATCACCAGTAAGTGTTCCACCGTGCCGTGTTCACGCTC
GCGGATCAGCGCCGATCCGGTCAATACAATCGCCAGCATGGTAATGTTGTTGATGATCGCCATCACCCCACCGAACCACG
CGGGATCAAGGTTCGGGTTAAAGCGCATCCGTGTTTCCAGCGATACCAACGGTTCGCTGTTATCACGGTAGCGCGCGACA
AAGCTGTTCACTTCACCGTTGATAATATTCTGGATATACCCATTGCCGGTAAATGCCTGGCTCATGCGCGTGGCATCAAC
GTTCACCTGAATATCCGGCTGGCGTCCGGCGAGGACATCACGCTGAAAATTAGGCGGAATATTTATCGCGAAGGTATAAC
GTCCGGCGTCCAGCCCGGCATCCATCTCATCGGCGGTGATCATCTCCGGTGGCAAAAACCACGGGCGATAGAAGCTGTTA
ACGATCCGGTTCGATAACTGCGATTGATCCATATCGGCAATGGCGATCGGCGCGAGGTTCAACGATCCTGGCGTAACGGT
CGCTGACGAATACACCGACACCGTAAACGAGAAGACAATCAGCGTCAGCATCGCTTTATCACCGAGCAGACTGCGCAACT
CTTTGATACCCAGATTAAAAATATTGCGTAAATGGCGCATCATCCCTCCTGTTTTTTCAGCAGCAGGATGCTTAAGCCCA
TCACCAGCGGTATGGCTATCAGCAACGGGATAAAAAGTTGCCACAAATCAGTCAGATCCAGCGCTTTCGAGAACGTCCCG
CGGGCGATAGTCAGAAAATGACTGGTCGGGTAAACCTCGCCGATCCAACGTCCTGGACCTTCCAGCGAAGCTACCGGATC
GATCATCCCGGAAAACTGTGTCGCCGGGATCAACGTGATAATCGCCGTACCGAAAATGGCGGCAATCTGGCTTTTCATAA
AGGTGGAGATCAGCAGCCCCATTCCGGTGGCGATGATGATATACAGCAGCGCCGCCAGGGTGAGAGTCAGGAAACTGCCT
TTATGCGGTACGCCAAACACAAACACCGACAGGGCGCAGAGAAGGAAAAAGTTCAGCATCCCCAGCGCAATGTATGGCAG
CTGTTTGCCAAGTAAAAATTCGCTACGGGTGGTGGGAGTCACGTAAAGGTTGATAATCGACCCTAGCTCTTTTTCCCGCA
CCACGCTAAGGGCGCTTAGCATTGACGGGATCATCATCAGCAGAAGCGGGATCACCGCCGGAACAATCGCCGGCAGGCTT
TTTACGTCCGGGTTATAGCGATAGCGCGTCTCAATATTCATCAGCCCGCTTTGGCTGGCGGGTGTGGACTGTCGGCTCGC
CACATCCTGTAGCCAGCTCTGGTGCATGGCCTGCACGTAGCCTTTTACCGTTTCGGCGCGGCTCGGCATCGCACCGTCGA
TCCAGACACCGAGTTCCACGGGCGTACCACGCGCGATATCGCGCCCGAAATTGGGAGGGATCTCAATTGCCACCGTAATA
TCGCCCGCACGCATCCGACGATCAAGCTCGTCATAACTGGTGAGCGGTGGCTGTTCGATAAAGTAACGGGAACCGGAGAG
ATTGAGCGTCCACGCCTGGCTACTGACGGTTTGATCGCGGTCAAGCACCGCAAAGCGCAGGTTTTCCACATCCATACTGA
TGCCGTAACCCATTATCAGCATCAGGATCACCGTTCCCATCAGCGCCAGCGTCGAACGTACCGGATCGCGTCGCAGTTCC
AGCGCTTCGCGGCGGCTGTAGCTAAACAGACGGCGCAGGCTGAATCCCTGACGTGGCGCGTGGGTGGTGTCGTGTACCAC
CGGCGGCGCTTCAGCTTCGTTGCTCTGCCCTGCCGCTTCCTGCAAATAAGCGATAAATGCCTCTTCCAGACTGGCGGCTC
CGCGTTTCTCAACCAGTTCCGGCGGTGTACCGCTGGCGAGCACTTTTCCGGCGTGCATCAGTGAGATACGGTCACAACGT
TCCGCTTCGTTCATAAAGTGGGTGGAGATGAAGATAGTCACTTTGTCCTGGCGCGAGAGATCCACCATCAACTGCCAGAA
CATATCCCTCGCCACCGGATCGACGCCAGAAGTCGGTTCATCAAGGATTAACATCTCCGGGCGATGAATCACCGCCACCG
CCAGCGATAGCCGCTGGCGAATGCCGAGCGGCAATGACTCCGGCAATACATCTTCGACGTCGTTGAGCTTAAAACGCTCG
CTCATTTCAGCCACTCGCGCGGGAATTTCCGCTTCCGGGATATGAAACAGACGAGCATGTAACTCCAGGTTTTGCCGCAC
GGTGAGTTCGTTATAGAGCGAAAACGCCTGCGACATATAGCCCACCCGGCGACGAGTATCGATATCTTTTGGATCAACCG
GTTGCCCGAACAGCCACGCCTCACCTTCGCTGGCGGGCAGCAGTCCGGTGAGCATTTTCATGGTGGTGGATTTACCGCAG
CCGTTCGAACCGAGGAAACCAAAAATCTCCCCGCGTGGAATGCGAAAATTGACGTGATCAACGGCGACAAAGGAACCAAA
ACGCATGGTCAGATCGCGCGCTTCGATGGCAATCTCTGCGTTTTCCGGTTGATACGGTGGGATCACTACCGCCTGATGCG
CCTGCCGTTGTGCTTGCGGTAACAGATTTATAAATGCTTCTTCCAGCGTGGCGCTTTGCGTTTGCTGCCGCAGTTCTTCG
GCGCTACCGGTTGCCAGCACTTCTCCGGCATTCATCGCTACCAGCCAGTCGAAGCGTTCCGCCTCTTCCATATAGGCGGT
AGCAACCAGCACGCTCATATTGCTCTGCCGCTGGCGAATGCTGTCGATCAGATCCCAGAACTGGGCGCGGGAAAGCGGGT
CAACCCCCGTTGTTGGTTCATCAAGAATCAACAATTCCGGGTCGTGGATTAACGCACAGCACAGCCCAAGTTTTTGCTTC
ATCCCGCCGGAGAGTTTCCCTGCCGGACGATCGCGAAACGGTGCTAATCCGGTGCTGGTCAGCAGCTCATTAATACGCAC
TTCCCGCTCCGCTTTGTCGTGACCGAACAGGCGGGCGAAAAAATCGACGTTTTCATACACCGACAAGGTGTGGTAGAGAT
TTTTGCCCAGCCCCTGCGGCATCCAGGCAATGCGCGGGCAGACGTCGCGGCGATGCTTCGGGTCGCGCATATCGCCGCCC
AGCACCATCACGCCGCCCTGCTCAATGACGCGGGCACCGGAAATCAACGACAACAAGCTCGATTTACCGACACCATCCGG
TCCAATCAGCCCGACCATGCAACGGGCCGGAATATCGAGTGTGATATTGTTCAGCGCAACGGTTTTTCCATAATGCTGGC
TCACGCCCGCCAGTTGCGCGACAGGCGGGACGGGAACCAGTTCCAGATGCGTCATTGCGGCAACCTCACCACCAGGTCGT
CAGGCCACGGAAGTTCTTCATTCACCCGCACCCACGCTACGCCCGGCAATCCGGTTTTGACATATTCCAGATGCTGCTGG
AGTAATTCCGGTGGGATACGCGCTTTGACACGGAACATCAATTTCAGCCGCTCATCGCTGGTTTCGACAGTTTTTGGCGT
GAACTGGGCGACGCTGGCGACAAAACTGATGGTCGCGGGAATACGCAGATCTGGTGCAGCATCAAGAATCAAACGTGCTT
CACCGCCCAGTTTCAGCGTGCCCGCCTGTTCGGTTGGCAGAAAGAAGGTCATATAGACGTCGCTGAGATCGACCATATTC
AGCACCCGACCGCCTGCCGCCAGCACTTCGCCTGGCTCGGCAACCCGATACTGCACGCGTCCGTCACGCGGGGCTTTCAG
TTCGCTGTCATCGATATCTGCGGCAATGCGCCGTTCAGTGGCTTGTGCCGCTTCGACGCGAGTTTGCGCCTGAATGATAT
TGGTGCGTGCCGCCTCTATAGCGGCTTTAGAAGCAGAAACCTGAGCTTTTGCCGATTCCAGCGCAGCTCGGGCGCTCTCA
GCGGCGGCGCGGTCGTCATCCAACTGTTGCGCAGAAATTGCCCCCCGTTGTGCCAGTGAGCGGGAACGCGTATGACGTTT
TGCTACGGAGTCCAGTTCTGCCTGGCGTTGATTAACCAGCGACTGTGCGGCACGAGTTTCGCTTTGGCGTTGCTCCAGCA
AAGCCTGCGCGGCGGCAACGGCACTTTGTGCTTCTTTGATTTGCGCGATGGCTTCCAGTCGCTGTTCCTGCAACACGCGA
GTATCCATCTTCGCCAGCACTTCACCTTCTCGAACAAACTGGCCTTCTTTCACCAGAATGGTGTCGATACGCCCGGCAAT
TTTGCTGGCGATATCCACTTCCGTCGCTTCAATGCGCCCATTGCTGACAGCAAAGCCTTCCGGCACACCCGCCGGGCGCA
ACAGCAACCACGCCACGACGGCAGCCACCGCCAGTGCCCCGACACCCCACCACGCCAGATGGCGCTTACTCTTATCCATA
ATCGATCCGCCATAATCCCTGTAAGCAATCGACGCGTGTTACAACTGCCACCGAACGATGTTCAGCGGATTCTTCCATCC
GGGATAAGAAGGAAATGGCAAATACGACCAGCGCACAGAGCATTGAGCGCCAATGGGGAAGGCTTAGTGAAAACGGGTAG
TAATGTTGTCATCATCAGCATTCCTGGCCGTAAATGAAACACGCATACTCATAAGTGAAATCAATTAAATACTAACAGTT
ATATTCATGTTGTCTATTTGATTGCCATCAACTTGTGATACATCGCGATGTTCTTCCGTTCGCTGGTGTTTTTTCCAAAA
ATATTCTGTACAGGTTCACAGATTCTGTTGCACAGGTTTCCGTAACAGGGAAACCTGATGACTATCACATAGCGTTATTA
TCGCCTGATGTGCGAATAAATACCGAATATAAAATAATTTATTCTGAAAAGATGATAGATGATAAAGGCTCGTGGGTTTA
ATAAAATATTCCCTAAAAGACTCATTTAAAACAACAAAATAAGATAAAGATATTAATTCAGAGTTTATCTTAGGATAAAT
ATTTATTTAATAGCATTAACTCACCGCTAAAAGTTGATCCCCATAACGCTAAATCCGATTATAGTGAAGTTACTTTTTTT
AATTGATGGCATCTTATAGACATATTTAACTAACTGAAAAGACGAATCATATGTTTTTCGAAGTGTAGCAGAAAATATAT
ATGGGGTTTAAAATGAATATATATATCGGATGGTTGTTTAAATTAATTCCTTTACTGATGGGTATAATATGCATCGCATT
AGGTGAGTTTGTATTAACCGGTTCAGGGCAAAGTGAATATTTCGTTGCAGGGCATGTTCTGATTTCTCTTTCTGCGATAT
GTCTGGCATTGTTCACTACCGCATTTATTATTATATCTCAGTTAACTCACGGCATGAATAAATTCTACAACAGGTTATTT
CCCGTTATTGGTTATGCCGGTTCTGCTACAACTATGATTTGGGGATGGTCACTGTTGGCAAGCAATAATGTGATGGCAGA
TGAATTTGTCGCCGGTCATGTTATTTTCGGCGTTGGCATGATTGCCGCTTGTGTATCAACCGTAGCGGCATCTTCCGGAC
ATTTTCTGTTGATCCCCAAAAACGCCTCGGGCAGTAAGAGTGACGGTACGCCATTGCAGGCCTATTCTTCAACAATCGGT
AATTGCTTAATTGCCGTTCCCGTTCTGCTTACTCTCTTTGGTTTCATTTGGTCAGTCATACTGTTACGTAGTGCAGATAT
CACACCACATTATGTTGCAGGTCACGTACTAATGGGGTTAACGGCAATTTGCGCTTGTCTTATTGGCCTTGTCGCCACTA
TTGTCCATCAAACGCGGAATACGTTCTCAGTGAAAGAACATTGGCTGTGGTGCTATTGGGTTATTTTGCTTGGCTCACTT
ACCATTATTTTTGGTATCTACGTATTAATCAGTTCAGATGCAAGCGCCCGCCTGGCCCCCGGCATTATTCTCATTTGCCT
GGGGATGATCTGCTACAGTATTTTCTCCAAAGTGTGGTTGTTAGCGCTGGTATGGCGACGCACCTGTTCGTTAGCCAACA
GAATACCCATGATTCCGGTATTTACCTGTCTGTTTTGTCTGTTCCTTGCTGCGTTCCTGGCTGAAATTGCGCAAACCGAT
ATGGCTTACTTTATTCCTTCGCGAGTTCTGGTTGGCTTAGGTGCAGTTTGTTTTACACTGTTTTCCATCGTTTCTATATT
AGAAGCGGGTTCAGCGAAAAAATAATAAAAAAGGCTTCAGATAAGGCGTTGGACGCCTTATCTGGTTTTATTCAGGTTAA
TCCCTCTGGTATCGAGAGCACATTTTGCTTCTTATTCTGCCACCAAATCCTGCGCACAAGCCCATGCACTCGACCACGCC
CACTGGAAGTTATAGCCCCCCAGCCAGCCGGTGACGTCCATCACTTCGCCGATGAAGTACAGCCCAGGCACTTTGCGCGC
TTCCATCGTCCGTGAAGAGAGTTCGTTGGTGTCCACGCCGCCGAGCGTCACTTCGGCAGTGCGATAGCCTTCAGTGCCGT
TGGGTTGTACGCGCCAGTCAGTCAATGTGCTAATCAGTGTCTGTTGGTCACGCACGTTGAGCTGTTTTAGCGAGAGATCC
GGGATTTGCCCGAGTTGTTGTAACCGTTCAACCAACCGCTTCGGCAGATGAACCGCCAGCGTGTTTTTCAGGCTTTGATT
CGGATGTGCATTACGCTGCTCATTCAGGAAGGTTTCGAGGTCCACATCCGGTAGCAGATTGATGCTGACAAATTCACCCG
GTTGCCAGTAGCTGGAAATCTGCAACACCGCCGGTCCAGATAAGCCGCGGTGGGTGAAGAGTAAGTTCTCACGGAAAACG
GTACCGTTTTCAGCGGTAATCACGGAAGGCACCGCCACGCCCGCCAGCACCTGTAACTCTTCAAGCAACGGTTTATGCAG
AGTGAATGGCACCAGACCCGCACGGGTCGGCAGCACGTTGAGGCCGAATTGTTCGGCAATCTTATAACCAAACGGCGATG
CGCCCAGCCCCGGCATTGACAGTCCACCGGTCGCAATGACCAGCTTTTCGCAACCGACAGTCATGCCGTTCAGTTCAAGC
GTGAAGCCTGTATCATCCTTCGCCACGCTCAGCACTTCGCTACGCAATCTGAAGGCCACATTGCCCTTCTCGCACTCATC
CACCAGCATGTCGACAATCTGCTGCGCGGAGTCATCGCAGAAGAGCTGCCCTAACGTTTTCTCGTGCCAGGCGATGCCGT
GTTTATTGACCAGATCAATGAAATCCCACTGGGTAAAACGCGCGAGTGCAGACTTACAAAAATGCGGATTCTGGCTCAGA
TAAGCGCCCGGTTCGACATAAAGGTTGGTAAAGTTGCAGCGCCCACCGCCAGACATGAGGATTTTGCGCCCTGGTTTTTT
ACCATTATCGATCAGCAGAACCCGGCGTCCTGCCTGACCTGCCAGCGCAGAACAGAACATACCTGCCGCACCAGCGCCTA
TAATAATGGCATCAAACCTTTCCACGTTGCGCTCCTCTAAGAAAAAACGGGCGTGAATTGTAAAGATTCCTCAGTGGTCG
CACCAGCATCAATATTACTAAAAGGAAGTATTTGCCTGAATTATATAAGATAATTATTTTTTGAGTGGAATCCATACAGG
AGGCAAATCAAAAAAAGTCTATATTTCACTTTGCCCGCGCCGCGAAAGTCACTGATAATGCGCCGCGTTCATGTCCTCAA
AATGGCGTAACGTCCTATGCTACATTTGTTTGCTGGCCTGGATTTGCATACCGGGCTGTTATTATTGCTTGCACTGGCTT
TTGTGCTGTTCTACGAAGCCATCAATGGTTTCCATGACACAGCCAACGCCGTGGCAACCGTTATCTATACCCGCGCGATG
CGTTCTCAGCTCGCCGTGGTTATGGCGGCGGTGTTCAACTTTTTGGGTGTTTTGCTGGGTGGTCTGAGTGTTGCCTATGC
CATTGTGCATATGCTGCCGACGGATCTGCTGCTTAATATGGGATCGTCTCATGGCCTTGCCATGGTGTTCTCTATGTTGC
TGGCGGCGATTATCTGGAACCTGGGTACCTGGTACTTTGGTTTACCTGCATCCAGCTCTCATACGCTGATTGGCGCGATC
ATCGGGATTGGTTTAACCAATGCGTTGATGACCGGGACGTCAGTGGTGGATGCACTCAATATCCCGAAAGTATTAAGTAT
TTTCGGTTCTCTGATCGTTTCCCCTATTGTCGGCCTGGTGTTTGCTGGCGGTCTGATTTTCTTGCTGCGTCGCTACTGGA
GCGGCACCAAGAAACGCGCCCGTATCCACCTGACCCCAGCGGAGCGTGAAAAGAAAGACGGCAAGAAAAAGCCGCCGTTC
TGGACGCGTATTGCGCTGATCCTTTCCGCTATCGGCGTGGCGTTTTCGCACGGCGCGAACGATGGTCAGAAAGGCATTGG
TCTGGTTATGTTGGTATTGATTGGTGTCGCACCAGCAGGCTTCGTGGTGAACATGAATGCCACTGGCTACGAAATCACCC
GTACCCGTGATGCCATCAACAACGTCGAAGCTTACTTTGAGCAGCATCCTGCGCTGCTGAAACAAGCGACCGGTGCTGAT
CAGTTAGTACCGGCTCCGGAAGCTGGCGCAACGCAACCCGCGGAGTTCCATTGCCATCCGTCGAATACCATTAACGCGCT
CAACCGCCTGAAAGGCATGTTGACTACCGATGTGGAAAGCTACGACAAGCTGTCGCTTGATCAACGTAGCCAGATGCGCC
GCATTATGCTGTGCGTTTCTGACACTATCGATAAAGTGGTGAAGATGCCTGGCGTGAGTGCTGACGATCAGCGCCTGTTG
AAGAAACTGAAGTCCGACATGCTTAGCACCATCGAGTATGCGCCGGTGTGGATCATCATGGCGGTCGCGCTGGCGTTAGG
TATCGGTACGATGATTGGCTGGCGTCGTGTGGCAACGACTATCGGTGAGAAAATCGGTAAGAAAGGCATGACCTACGCTC
AGGGGATGTCTGCCCAGATGACGGCGGCAGTGTCTATCGGCCTGGCAAGTTATACCGGGATGCCGGTTTCCACTACTCAC
GTACTCTCCTCTTCTGTCGCGGGGACGATGGTGGTAGATGGCGGCGGCTTACAGCGTAAAACCGTAACCAGTATTCTGAT
GGCCTGGGTATTTACCCTTCCGGCTGCGGTACTGCTTTCCGGCGGGCTGTACTGGCTCTCCTTGCAGTTCCTGTAATCGT
ACGCACCAAAACGAGCGGGTCAGTTTACTGGCCCGCTTTTTTTATGCGTCATTATTGCTGAAGTGCTTAATGCCAAATCA
TCAATGCAATCAGGCTGACCACCACCAGACCACACAATGCGCTGGTCAGAATAAACTGCCGACGCACCCGCTCACAGCGG
CGAATAAACTCATCATCGTGATGATCGCGATAACGTTGGGCATAGATATACCAAACGAGACGCACCTGTTTGTTGGGTTG
GCCATGTGAGGTAAAAAAGCCCCCTCCATCAACATATTGATAGAGCAATGGATCGCAGTTACGCAGTACCACTAACAACG
CGCGTAGTGATGAGAAATAGCGCGCCATGTTAACAATGCAAACGACACATAAAGCCCAAAATAATGCGACGGTGCTTATC
ATACCTCCTCCCCGGCGACCTGCCCGCGGAGTTCCACCCCGGGGCTACCGCTCCCGATACGCTGCCAATCAGTTAACACC
AGGTCCTGGAGAAACCGCTTTTGTGGTGACCAACATC
>scaffold-8 18661
TTATCCTTATCGCCCCTTCAAGAGCTAAGCTACTGTGAGTGCCGGAGATAAGCGCCGGATGGGGTAGAAACCCTTAAGCC
TGTGTCGCACAGACTTAAGGGTTTTCTTATTTCTGAACGCTGCACTTTTTTACCTATCTCTTAAATAGTCATTTTCAATA
CAACTTTTTCTTTTTCATCACAGCCTTAATGCTCCTTAGATAATAATCATTATCTAACAATGAGATACCTAATTCTTAGC
GTGCCTGTTAACCCACACATCAGGGTCTATGCTTATTAAAAGCAGGAAAAAAGCATGTTTTACGCTAAAGCCCCTGCGTT
TGCTGGGTTGAACTGATAATCATTATCACTAACATGCTGTTATACGCTGAAAGCGATGAAGTGAGGTAAATCGATGGACA
TGCATTCAGGAACCTTTAATCCACAGGATTTCGCCTGGCAGGGCTTAACGCTGACACCCGCAGCCGCTGTCCACATCCGC
GAGCTGGTGGCAAAGCAGCCGGGTATGATCGGCGTGCGCTTAGGCGTGAAGCAAACAGGCTGCGCGGGCTTTGGCTATGT
GCTCGATAGTGTTAGCGAGCCGGACAAAGACGATCTGCTGTTTGAACACGACGGCGCGAAGCTGTTTGTCCCGCTGCAAG
CGATGCCTTTTATTGATGGCACGGAAGTCGATTTCGTTCGCGAAGGACTTAATCAGATATTCAAATTTCACAACCCTAAA
GCCCAGAATGAATGTGGCTGTGGCGAAAGCTTTGGGGTATAGGCGGTACTATGTCTCGTAATACTGAAGCAACTGACGAT
GTCAAAACCTGGACCGGCGGCCCGCTGAATTATAAAGAAGGATTCTTCACCCAGTTAGCCACCGATGAGCTGGCAAAGGG
GATAAACGAAGAGGTGGTGCGCGCAATTTCGGCGAAGCGTAATGAGCCGGAGTGGATGCTGGAGTTTCGTCTCAACGCCT
ATCACGCATGGCTGGAGATGGAAGAACCGCACTGGTTGAAAGCGCACTACGACAAGCTGAATTATCAGGATTACAGCTAC
TACTCGGCACCATCGTGCGGTAATTGTGACGACAACTGCGCGTCTGAACCCGGCGCGGTGCAGCAAACTGGCGCGAACGC
CTTTTTAAGTAAAGAGGTGGAGGCGGCGTTTGAGCAGTTGGGCGTTCCCGTGCGGGAAGGCAAAGAGGTGGCAGTGGATG
CCATTTTCGACTCTGTTTCGGTTGCCACTACTTATCGCGAAAAACTGGCGGAGCAGGGAATTATTTTTTGTTCCTTTGGC
GAGGCGATCCACGATCACCCGGAACTGGTGCGTAAATATCTCGGCACCGTGGTGCCGGGGAATGACAACTTCTTTGCCGC
ACTTAATGCGGCGGTAGCCTCTGACGGTACGTTTATTTATGTGCCTAAAGGCGTGCGTTGCCCGATGGAACTTTCCACCT
ATTTTCGCATTAACGCGGAAAAAACCGGGCAGTTTGAGCGCACCATTCTGGTGGCCGACGAAGACAGCTACGTTAGCTAC
ATTGAAGGCTGTTCCGCTCCGGTGCGTGACAGCTATCAGTTACACGCGGCGGTGGTGGAAGTCATCATCCATAAAAACGC
CGAGGTGAAATATTCCACGGTACAAAACTGGTTCCCTGGCGATAACAACACCGGCGGTATTCTCAACTTCGTCACCAAGC
GTGCTTTGTGCGAAGGCGAAAACAGCAAAATGTCATGGACGCAATCAGAAACCGGGTCAGCGATTACGTGGAAATATCCC
AGCTGCATTTTGCGCGGCGATAACTCCATTGGTGAGTTTTACTCAGTGGCGCTGACCAGCGGTCATCAGCAAGCGGATAC
CGGCACCAAGATGATCCACATCGGTAAAAACACCAAATCGACCATTATATCGAAAGGGATCTCTGCCGGACATAGTCAGA
ACAGTTATCGCGGCTTAGTGAAAATCATGCCGACGGCAACCAATGCGCGCAATTTCACTCAGTGCGACTCAATGCTGATT
GGCGCTAATTGTGGGGCGCATACCTTCCCGTATGTCGAATGTCGCAATAACAGCGCACAACTGGAGCACGAGGCAACGAC
ATCACGTATTGGTGAAGATCAACTGTTTTACTGCCTGCAACGCGGGATCAGCGAAGAAGACGCCATCTCGATGATTGTTA
ACGGTTTCTGCAAAGACGTGTTCTCAGAACTGCCGCTGGAATTTGCCGTTGAAGCACAAAAACTCCTCGCCATCAGTCTT
GAACACAGCGTCGGATAAGGAATAAACATGTTAAGTATTAAAGATTTACACGTCAGCGTGGAAGATAAAGCTATCCTGCG
TGGATTAAGCCTCGACGTTCGTCCCGGCGAAGTTCACGCCATTATGGGGCCAAACGGTTCGGGCAAAAGTACCTTATCGG
CAACGCTTGCCGGGCGAGAAGATTATGAAGTGACGAGCGGCACGGTTGAGTTTAAAGGCAAAGATTTGCTTGCGCTGTCG
CCGGAAGATCGTGCAGGTGAAGGCATCTTTATGGCCTTCCAGTATCCGGTGGAAATTCCCGGCGTCAGTAACCAGTTTTT
CCTGCAAACGGCACTTAATGCGGTGCGCAGCTATCGCGGCCAGGAAACGCTCGACCGCTTTGATTTTCAGGATTTGATGG
AAGAGAAAATCGCTCTCCTGAAGATGCCGGAAGATTTATTAACCCGTTCGGTAAACGTTGGTTTTTCCGGCGGCGAGAAA
AAGCGCAACGATATTTTGCAAATGGCGGTGCTGGAACCGGAGTTATGCATTCTTGATGAGTCAGACTCCGGGCTGGATAT
TGACGCATTAAAAGTGGTTGCCGATGGCGTGAACTCGCTGCGTGACGGCAAGCGTTCATTCATCATTGTTACGCACTACC
AACGCATTCTCGACTACATCAAGCCTGATTACGTCCATGTGCTGTATCAGGGACGAATTGTGAAATCCGGCGATTTCACG
TTGGTCAAACAACTGGAGGAGCAGGGTTATGGCTGGCTTACCGAACAGCAGTAACGCACTGCAACAGTGGCATCATTTGT
TTGAAGCTGAAGGGGCGAAACGCTCCCCGCAAGCACAGCAGCATTTACAACAATTGCTGCGTACCGGACTGCCGACACGT
AAACATGAAAACTGGAAATATACGCCGCTGGACGGGCTGACCAATAGCCAGTTTGTCAGCATTGCGGGGGAGATATCCCC
ACAGCAGCGTGATGCCTTAGCGTTAACATTAGACGCCGTGCGGCTGGTGTTTGTCGATGGACGTTACGTGCCCGCACTGA
GCGATGCAACTGAAGGCAGCGGATATGAAGTGAGCATTAACGACGACCGTCAGGGGTTACCCGACGCTATTCAGGCGGAA
GTGTTTCTGCATTTGACGGAAAGCCTGGCACAAAGCGTGACGCATATCGCCGTGAAGCGCGGTCAACGGCCGGCAAAGCC
ATTGCTGTTAATGCATATCACCCAAGGCGTGGCAGGTGAAGAGGTGAATACTGCCCATTACCGGCATCATCTGGATCTGG
CGGAAGGTGCCGAAGCAACGGTGATCGAACATTTTGTCAGCCTTAATGATGCTCGTCACTTCACCGGCGCACGGTTCACT
ATCAACGTCGCAGCGAACGCCCATTTGCAGCATATCAAGCTGGCGTTTGAAAACCCGCTCAGTCACCACTTTGCTCATAA
CGATTTGTTGCTGGCTGATGATGCCACCGCATTTAGCCACAGTTTCCTGCTGGGTGGCGCAGTGTTACGACACAACACCA
GTACGCAACTCAATGGCGAAAACAGCACGGTGCGGATCAATAGCCTGGCGATGCCGGTGAAAAACGAGGTGTGTGATACT
CGTACCTGGCTGGAACACAATAAAGGTTTTTGTAACAGCCGACAGTTGCACAAAACTATCGTCAGCGACAAAGGCCGCGC
GGTATTTAACGGTTTGATCAACGTCGCGCAGCACGCCATCAAAACGGATGGTCAGATGACCAACAATAATCTGCTGATGG
GCAAACTGGCGGAAGTGGATACTAAACCGCAGCTGGAAATCTATGCAGATGATGTGAAATGCAGCCACGGCGCGACGGTG
GGGCGTATTGATGACGAACAGATGTTTTATCTGCGCTCGCGCGGGATCAATCAGCAAGATGCCCAGCAGATGATCATTTA
CGCCTTTGCTGCCGAACTGACGGAAGCACTGCGTGATGAGGGGCTTAAACAGCAGGTGCTGGCCCGAATCGGTCAACGAC
TGCCAGGAGGTGCAAGATGACTTTTTCCGTCGACAAAGTGCGGGCCGACTTTCCGGTGCTTTCTCGTGAGGTAAACGGTT
TGCCGCTGGCTTATCTCGACAGTGCCGCCAGTGCGCAGAAACCAAGCCAGGTGATTGACGCCGAGGCTGAGTTTTATCGT
CACGGCTACGCGGCGGTGCATCGCGGTATTCATACCTTAAGCGCCCAGGCGACCGAGAAAATGGAGAACGTGCGCAAGCG
GGCATCGCTGTTTATTAATGCCCGTTCGGCGGAAGAACTGGTGTTCGTCCGCGGCACGACGGAAGGGATCAATCTGGTCG
CCAATAGCTGGGGCAACAGCAATGTGCGGGCGGGCGATAACATCATCATCAGTCAGATGGAGCACCACGCTAACATTGTC
CCCTGGCAGATGCTTTGTGCACGCGTTGGCGCAGAGCTGCGTGTGATCCCGCTCAACCCCGACGGTACTCTGCAACTGGA
GACGCTGCCTACGCTGTTTGATGAGAAAACTCGCCTGCTGGCAATTACTCATGTCTCCAACGTGCTTGGGACAGAAAATC
CGCTGGCGGAGATGATCACACTTGCGCATCAACATGGCGCAAAAGTGCTGGTGGATGGCGCTCAGGCGGTGATGCATCAT
CCGCTGGATGTTCAGGCGCTGGATTGCGATTTTTATGTGTTCTCCGGGCATAAACTGTATGGCCCTACCGGAATTGGCAT
TCTTTATGTCAAAGAAGCCTTGTTGCAGGAGATGCCGCCGTGGGAAGGGGGCGGTTCTATGATCGCCACCGTCAGCCTGA
GTGAAGGCACTACCTGGACCAAAGCACCATGGCGGTTTGAAGCCGGTACACCCAATACCGGAGGTATCATTGGTCTTGGC
GCGGCGCTGGAGTATGTTTCGGCGCTGGGGCTTAATAACATAGCCGAGTATGAACAGAATCTGATGCATTACGCGCTATC
ACAGTTGGAATCTGTACCGGATCTCACTCTCTATGGCCCACAAAACAGGCTTGGCGTTATTGCTTTTAATCTCGGTAAAC
ACCACGCCTATGATGTTGGCAGTTTTCTCGATAATTACGGCATTGCTGTGCGTACCGGACATCACTGCGCAATGCCATTA
ATGGCCTATTACAACGTCCCTGCGATGTGTCGGGCATCGCTGGCCATGTATAACACCCATGAAGAAGTGGATCGTCTGGT
GACCGGCCTGCAACGTATTCACCGTCTGCTGGGATAACAGGGAGGCACTATGGCTTTATTGCCGGATAAAGAAAAATTGC
TGCGTAATTTTTTACGCTGCGCCAACTGGGAAGAGAAATATCTCTACATTATTGAGTTGGGTCAGCGTCTGCCAGAATTA
CGTGACGAAGACAAAAGCCCGCAAAATAGCATCCAGGGCTGCCAGAGTCAGGTGTGGATTGTGATGCGTCAAAATGCGCA
GGGAATTATTGAATTACAGGGCGACAGCGATGCGGCCATTGTAAAAGGGCTTATTGCGGTCGTCTTTATTCTTTACGATC
AAATGACGCCGCAGGATATTGTCAATTTCGATGTGCGCCCGTGGTTTGAAAAAATGGCGCTCACCCAACATCTCACCCCA
TCACGCTCACAAGGTCTGGAAGCGATGATTCGCGCAATTCGCGCCAAAGCCGCTGCACTTAGCTAAACTAAAGGGACAGC
TTTCATCCGGTTGGCTCACATTGCCGGGTGGTCAATGTTTACACTGGCCTGCACAGGAGTGTTTTGGTTTCAGGTGAACA
TAAGCGCCATCCGACGTTTCAGCGTGAGTCTCCGGCAAATACAGGAGGTTTACAATGAAACGCGCGTCTTTGCTTACACT
CACGCTTATCGGCGCTTTTAGCGCCATCCAGGCTGCCTGGGCGGTTGATTATCCGCTACCACCAACCGGCAGTCGACTGG
TTGGGCAAAATCAAACGTATACGGTGCAAGAAGGGGAAAAAAACCTTCAGGCCATCGCCCGACGTTTTGATACTGCGGCA
ATGTTGATCCTTGAAGCCAATAACACTATCGCCCCGGTGCCAAAACCCGGTACGACGATAACTATTCCTTCACAACTATT
ATTACCTGATGCGCCGCGTCAGGGGATTATTGTAAACCTTGCAGAGCTGCGCCTTTATTATTATCCGCCGGGAGAAAATA
TCGTGCAGGTTTATCCGATAGGTATTGGTTTGCAGGGGCTGGAAACGCCGGTGATGGAAACGCGTGTGGGGCAGAAAATC
CCTAACCCAACCTGGACGCCTACGGCGGGCATTCGTCAACGTTCGCTGGAGCGTGGCATTAAATTACCACCGGTCGTTCC
TGCCGGGCCCAATAACCCACTAGGACGTTACGCACTGCGCCTCGCGCATGGTAATGGCGAATACCTCATTCATGGCACCA
GTGCGCCGGACAGCGTCGGTTTGCGCGTCAGTTCGGGCTGTATTCGCATGAATGCACCGGATATTAAAGCTTTATTCTCC
AGCGTGCGGACGGGAACACCGGTGAAAGTGATCAACGAACCGGTGAAATATTCCGTGGAACCTAACGGGATGCGTTATGT
TGAAGTACATCGACCACTATCGGCAGAAGAACAGCAGAACGTTCAGACAATGCCGTACACGCTGCCAGCAGGCTTTACGC
AATTTAAAGACAATAAGGCTGTAGATCAGAAGTTAGTCGATAAAGCGTTGTATCGTCGGGCAGGGTATCCGGTTGCGGTG
AGCAGTGGAGCAACTCCCGCAGCCAGCAATGCGCCTTCAGTAGAGTCAGCGCAGAATGGGGAACCAGAGCAAGGGAATAT
GTTACGCGCGACGCAGTAGCGGTAAATAGCAGGCAAAAAAAATGGCGCACAATGTGCGCCATTTTTCACTTCACAGGTAC
TATTACTTGCGGTATTTAGTAGCCATGTTGTCCAGACGCTGGTTAGCACGAGCTGCGTCATCTTTAGCAGCCTGAACGTC
GGAACGCATTGCGTTCACGTCGTTGCTCAGCTGGTCAACTTTAGCGTTCAGAGTCTGAACGTCAGAAGACAGCTGATCGA
TTTTAGCGTTGCTGGAGCAACCTGCCAGCAGAGTAGAACCCAGGATTACCGCGCCCAGTACCAGTTTAGTAGCTTTCATT
ATTAATACCCTCTAGATTGAGTTAATCTCCATGTAGCGTTACAAGTATTACACAAACTTTTTTATGTTGAGAATATTTTT
TTGATGGGAAGGCACTTATTTTTGATCGTTCGCTCAAAGAAGCATCGAACGCTGGGTTTTAGATAAAAAAATTGAGAGAA
AACAGGATGCTTCCATCGGATTCATCTTAGATAAAGTGAGATTATATAGTGAAATCCGATTTGATTTTTTATTGCTTCTG
GTTATCGATTAAATAAAAAAAGCGCCCATCAGGGCGCTTCGATATACAAATTAATTCACAAAAGCAATATTACAGGACGT
GAACAGATGCGGTGTTAGTAGTGCCGCTCGGTACCAGTGCACCAGAAACCATAACTACGACGTCACCTTTGTGTGCCAGA
CCGCTCTGCAGAGCCAGTTCTTTACCCAGACGGTAGAAATCATCAGTAGATGTGATCTCTTTAACCAGCTGCGGCACAAC
ACCTTTGCTCAGTACTAACTGGTGAGCCGTTTTTTCGTTGGTGGTCAGTGCCAGGATGGTGGCATCCGGGAAGTATTTAC
GTACTGCGCGAGCAGATTTACCGCCCTGAGTAGCAACCACGATCAGTGGAGCATCCAGTTTTTCAGCAGTTTCAACGGCA
CCACGGCATACCGCTTCGGTAATACGCAGTTTACGGTTGTCATTGTTGAACTCGAGACGGCTGTTCATCACGCGGTCGGT
ACGTTCGCAGATGGTCGCCATGATAGAAACCGCTTCCAGCGGGTATTTACCTTTTGCGGATTCACCAGACAGCATCACTG
CGTCAGTACCGTCGAGGATGGCGTTTGCAACGTCACCGGCTTCTGCGCGAGTCGGGCGTGGGTTTTTGATCATGGAATCC
AGCATCTGGGTCGCAGTGATAACGACTTTACGTGCACGGATACATTTTTCGATCATCATCTTCTGGGCGAAGATAACTTC
TTCTACCGGGATTTCTACACCCAGGTCGCCACGCGCAACCATGATGCCGTCAGAGGCTTCGAGGATTTCGTCGAAGTTGT
TGAGGCCTTCCTGGTTTTCGATTTTGGAGATGATGTGGATGTTTTCGCCGCCGTGCGCTTTCAGGTGCTCACGGATTTCG
ATAACGTCAGAACGCTTACGAATAAAGGAAGCAGCAACAAAGTCTACGCCTTGTTCGCAACCAAAGATCAGGTCCTGTTT
GTCTTTTTCAGCCAGTGCTGGCAGGGCAATGGAAACGCCAGGCAGGTTCACACCTTTGTTTTCGCCCAGGTCGCCGTTGT
TCAGCACTTTACAGATAACTTTGTTACCTTCAATGGCGGTAACTTCCATACCGATCAGACCGTCGTCAACCAGTACGGTG
TTGCCAACAGACAGGTCAGTAGTGAAACCTTCATACGTTACCGCAACCATTTCGCTGTTGCCGATAACAGATTTATCAGT
AGTGAAAGTAAAGGTCTGACCCGCTTTCAGAGAAACGTCGTTACCGCCTTCCAGTTTCATGGTGCGGATTTCTGGACCTT
TGGTATCAAGCAGGATAGCGGCGGTTTTACCAGTTTTGCTCATCACGTTGCGCAGATTCTGAATGCGCTGACCGTGTTCT
GCATAGTCACCATGAGAGAAGTTCAGACGCATAACGTTCATGCCAGCGTCCAGCATTTTAGCTAACATCTCTTCAGATTC
GGTTTTCGGTCCGATGGTGCAAACAATTTTGGTCTTTTTCATGACAGTCTTAGTCTTTAAGTTGAGAAGGATGGGAGAAA
CTTGCTTTCTGGGCGCACTGCCGGAAAGCGAATCCGGTATTACGAAAGTGGTTGTGCCTCGCTCTAAGGATAGGTGACAT
CGAAAAAGCGTGCAGAGGAATGTGTGCTTGTGTCTCAGCCCAACGTGAGTGCCTGTTTTTGAGTCGTTGAGTTCTACAGT
CCAAAGTGCTGAAACCATTCAAGAGTCAATTGGCGCGCATTATACGCTGAAATTAATCCAAAAGGAAAACAAAAACAGCG
TTTCAAAAAATATACAACTTGTAAGACAATAAATTGTTATCAAAGATTCAGCGTTCCAGGGAAAAGGTTACGCAAAAACT
TCGTTGTTTGCGCAACGTCTGGTGCCGGGGTTGTCAGTGTGAGGATAAGTGAAAGTTCATCCGGTGTATAAATACATCAT
CGCTCAATTGCTACAGTTAAAATAATTTATCACGTTATTTGTCTGATTTTGTTTGATTTTTGTTTAATTGGTTAGATTGA
TATATGCTGATAGTTGGCATGATAAATAGGTATAAAGAATGGGAAACCGGACAAAAGAGGATGAACTGTACCGAGAAATG
TGCAGAGTTGTCGGTAAAGTTGTGCTGGAAATGCGCGATCTGGGGCAGGAACCAAAGCATATTGTTATCGCAGGCGTATT
ACGTACAGCATTAGCCAATAAACGCATTCAGCGCAGTGAGCTGGAAAAGCAGGCGATGGAAACAGTCATTAACGCACTGG
TAAAATGACCATTCAGGATGAGGCGGTAAGCTTCATCCTGATATTGTTAGTTCAGTTGCGGTCCAGTTAATCATTCTAAA
TAACAACTGCTGAAATTATACGAATTTCGGTGTATATTTTAATTTATAGCGATAAAGTTATTTTTATTTTCTGCGATGAA
CTTCACAAATAATTGTCGGTTAAGTTAAATTTATTTCAAATGATAATAAATATCAGTTCACTTATAATTTCTTGCTTTGT
GATTTTAATTGATAACGATCAATGTTAAGAGCCCAGAATAATCACATTATTTTTTCTCCTAGCCATAAAGGATTAGTTTA
TCAGCGTTAAATCTTTTCTCATACACTATCGGGTTAGGGAAAATATCTGGTGTTGAGGACAGAGTCAGCAGCGTATTAGT
TGAGTGCCTAATATCAGGCTGCTGAATTGTCAGCACTGTGTTTGCGAAGAGGATGCGAAATAAATGAACCCGGTTGATCG
TCCACTATTAAATATTGGCTTAACGCGATTAGAATTCTTGCGTATATCAGGAAAAGGCCTTGCTGGTTTAACAATTGCCC
CTGCTTTACTGTCACTTTTGGGTTGCAAACAGGAAGATATTGATAGCGGCACAGTAGGGTTGATAAATACACCCAAAGGG
GTGCTGGTGACCCAACGTGCGCGATGCACGGGTTGCCACCGCTGTGAAATCTCTTGTACCAACTTCAACGATGGCTCAGT
AGGGACATTCTTCTCCCGTATCAAAATCCATCGCAATTATTTCTTTGGCGACAACGGGGTTGGCTCTGGCGGCGGCCTGT
ATGGCGATCTCAACTATACCGCGGATACCTGCCGTCAATGCAAAGAGCCGCAATGCATGAACGTCTGCCCGATTGGTGCG
ATTACCTGGCAGCAGAAAGAAGGCTGTATTACCGTCGATCATAAACGTTGTATTGGCTGTAGCGCCTGTACTACGGCATG
CCCGTGGATGATGGCCACCGTAAATACTGAAAGTAAAAAATCCTCGAAATGTGTGTTATGCGGTGAATGCGCAAACGCCT
GCCCAACAGGGGCGTTAAAAATTATCGAGTGGAAAAATATTACTGTGTGAATCTTGCAAAGGAAAAAATCATGGCTAACG
GTTGGACAGGTAATATATTAAGAGTCAATCTCACGACAGGAAATATTACCCTCGAAGATTCCAGTAAGTTTAAAAGTTTT
GTCGGTGGCATGGGCTTCGGCTACAAAATTATGTATGACGAAGTACCGCCAGGCACGAAACCTTTCGATGAAGCGAATAA
ATTAGTTTTTGCTACCGGCCCATTAACTGGATCTGGTGCCCCCTGTAGTTCTCGCGTAAATATCACCTCACTTTCTACTT
TTACCAAAGGAAATTTAGTCGTCGATGCCCATATGGGGGGCTTTTTTGCAGCGCAAATGAAATTCGCTGGATACGACGTC
ATTATTATCGAAGGGAAAGCGAAATCACCGGTATGGCTGAAGATTAAAGATGACAAAGTTAGCCTTGAAAAAGCCGATTT
CTTATGGGGAAAAGGGACGCGCGCAACGACGGAAGAAATTTGTCGCTTGACCAGTCCGGAAACCTGTGTGGCGGCTATTG
GTCAGGCTGGGGAAAACCTTGTTCCTCTCTCTGGCATGTTGAATAGCCGTAACCACAGCGGCGGTGCGGGAACTGGCGCA
ATAATGGGTTCGAAAAACCTGAAAGCGATTGCGGTTGAAGGGACGAAAGGGGTCAACATTGCCGATCGTCAGGAGATGAA
GCGTCTCAACGATTACATGATGACTGAACTTATCGGTGCGAATAACAACCATGTCGTGCCAAGTACGCCGCAATCGTGGG
CAGAGTATTCAGATCCCAAGTCACGTTGGACAGCACGTAAAGGGCTGTTTTGGGGCGCGGCTGAAGGTGGTCCGATTGAA
ACGGGGGAAATTCCGCCAGGCAATCAGAATACGGTCGGCTTTCGTACCTATAAATCCGTTTTTGACTTAGGTCCGGCGGC
AGAGAAATACACAGTAAAAATGAGCGGCTGCCACTCTTGCCCGATCCGTTGTATGACCCAAATGAATATTCCTCGGGTGA
AAGAGTTTGGCGTGCCTGGCACCGGTGGTAACACTTGTGTAGCAAACTTTGTCCATACCACTATCTTCCCAAACGGGCCG
AAAGATTTTGAAGATAAAGACGATGGTCGTGTGATTGGTAACCTGGTTGGTCTGAATCTATTCGATGACTACGGCCTATG
GTGTAACTATGGGCAGCTGCATCGCGACTTTACTTATTGTTACAGCAAAGGGGTGTTCAAGCGTGTTCTACCAGCTGAAG
AGTATGCGGAAATTCGCTGGGATCAACTGGAAGCGGGTGACGTTAACTTCATTAAAGATTTTTACTACCGTCTGGCGCAT
CGTGTGGGTGAGCTGAGTCACCTGGCTGATGGTTCATATACCATCGCAGAACGCTGGAATTTGGGTGAAGAGTACTGGGG
CTACGCGAAAAATAAACTCTGGTCGCCGTTTGGCTATCCGGTTCACCATGCCAATGAAGCGTCAGCGCAGGTCGGTTCCA
TTGTTAACTGTATGTTCAACCGTGACTGCATGACGCATACCCATATCAACTTTATTGGTTCCGGCTTGCCATTGAAACTG
CAACGTGAAGTGGCGAAAGAACTTTTTGGTTCTGAAGATGCTTACGATGAAACCAAAAACTACACGCCAATCAATGACGC
AAAAATTAAATATGCTAAGTGGTCGCTGTTGCGGGTCTGTTTGCATAACGCCGTCACCCTGTGCAACTGGGTCTGGCCAA
TGACCGTTTCGCCGCTGAAAAGCCGTAATTACCGGGGCGATCTGGCGCTTGAAGCCAAATTCTTCAAAGCGATCACTGGC
GAAGATATGACTCAGGAAAAATTAGATTTAGTTGCAGAGCGTATCTTTACGTTGCATCGCGCCTACACGGTAAAACTGAT
GCAAACTAAAGATATGCGTAATGAACACGATCTTATCTGTTCCTGGGTATTCGACAAGGATCCGCAGAACCCGGTCTTTA
CTGAAGGTACTGACAAAATGGATCGTGACGATATGCATGCTTCGCTCACGATGTTCTACAAAGAAATGGGCTGGGACCCA
CAGCTTGGTTGTCCGACCCGTGAAACATTGCAGCGTCTGGGGCTGGAAGATATTGCCGCCGATCTGGCAGCACACAATCT
ACTGCCTGCGTAAGGAATGGGTGAGATGAACCATCAGGATGAATTGCCGTTAGCGAAAGTCAGCGAAGTTGATGAGGCGA
AGCGGCAATGGTTGCAGGGGATGCGTCACCCCGTTGATACGGTAACCGAACCAGAACCTGCTGAAATCCTGGCAGAGTTC
ATTCGTCAGCATTCTGCGGCTGGGCAGCTGGTGGCGCGCGCCGTGTTTCTCTCGCCGCCCTATTCGGTTGCAGAAGAGGA
ACTGTCAGTTTTGCTGGAAAACATTAAGCAGAACGGAGACTACGCGGATATCGCTTGTTTGACGGGAAGCCAGGATGATT
ACTATTACTCAACGCAGGCCATGAGTGAAAACTACGCGGCGATGTCTTTGCAAGTTGTGGAGCAGGACATTTGTCGCGCT
ATTGCACACGCCGTTCGTTTTGAGTGCCAGACGTATCCTCGTCCTTACAAAGTCGCCATGCTGATGCAAGCGCCATATTA
CTTCCAGGAAGCGCAGATTGAAGCCGCGATCGCCGCGATGGATGTTGCACCTGAATATGCCGATATACGGCAGGTGGAGT
CATCGACGGCGGTGTTGTACTTGTTTAGCGAGCGATTTATGACCTATGGCAAGGCGTATGGCTTATGCGAATGGTTCGAG
GTAGAGCAGTTTCAGAACCCCTGAAATTTCAGGGAGATGTCATGGATAGGGTGGACAGTAGCAGCCACTGCATTAGGGGA
TAATCAGATGTCCTTCACTCGACGCAAATTTGTTCTGGGGATGGGAACAGTAATCTTTTTTACTGGTTCTGCGTCTTCTC
TGTTAGCGAACACGAGGCAAGAAAAGGAAGTTCGGTATGCCATGATTCATGACGAGTCACGGTGCAATGGCTGTAATATT
TGCGCCCGCGCATGCCGTAAAACTAACCACGTCCCCGCTCAGGGAAGCCGTTTATCGATAGCACACATTCCAGTCACCGA
TAACGACAACGAAACGCAGTATCACTTTTTTCGCCAGTCATGTCAGCACTGCGAAGATGCTCCGTGCATCGACGTTTGTC
CGACAGCGGCATCGTGGCGTGATGAGCAGGGGATCGTACGGGTAGAAAAATCGCAGTGCATCGGCTGCAGTTATTGCATT
GGCGCTTGTCCTTACCAGGTTCGCTACCTTAACCCTGTCACTAAAGTGGCAGATAAATGTGATTTCTGCGCTGAGTCCCG
ACTGGCAAAAGGCTTTCCGCCCATTTGCGTCAGCGCCTGTCCGGAACACGCATTGATCTTTGGTCGCGAAGATAGCCCAG
AAATTCAGGCGTGGTTGCAGGAAAATAAATACTATCAATATCAGCTACCTGGTGCCGGGAAACCGCATCTGTATCGCCGG
TTCGGTCAACATTTGATTAAAAAGGAAAATGTATGAACCTGTCGCAACATGCTGAACAGTTTCAGAGCCAGTTGGCGAAC
TATGTGCCACTGTTCACTCCCCAATTTTGGCCGGTGTGGTTGATCATTGCCGGACTATTGCTGGTAGGGATGTGGTTGGT
GCTGGGGCTGCATGCCTTGCTTCGTGCTCGTGGCGTGAAGAAATCAGCCACCGACCATGGTGAGAAGGTTTATCTTTACA
GCAAAGCGGTCAGATTATGGCACTGGTCGAATGCGTTACTCTTTGTATTGTTGCTGGCAAGTGGGCTGATAAATCACTTT
GCGCTGGTGGGCGCAACTGCGGTTAAAAGTCTGGTTGCGGTGCATGAAGTTTGCGGATTTTTGTTACTGGCATGCTGGCT
CGGCTTTGTTCTGATCAATGCCGTTGGGGGTAATGGTCACCACTATCGCATTCGTCGTCAGGGGTGGCTGGAGCGAGCGG
CAAAACAAACGCGATTCTATTTGTTTGGCATTATGCAGGGGGAAGAACATCCTTTCCCGGCAACAACCCAGTCTAAATTT
AATCCCTTACAGCAGGTTGCCTATGTTGGTGTCATGTATGGATTGCTGCCGTTGTTACTATTGACGGGGCTGCTGTGTCT
CTATCCGCAAGCCGTGGGAGATGTGTTTCCTGGCGTAAGATACTGGTTATTGCAGGCGCATTTTGCTCTGGCATTTATAA
GCCTCTTTTTTATCTTCGGTCATCTTTATCTTTGCACCACGGGGCGTACGCCACACGAAACCTTTAAAAGTATGGTCGAT
GGCTATCACCGGCACTAACGAATGATCATTACACGAGCAGACCTGCGAGAATGGCGTATCGGAGCGGTGATGTATCGCTG
GTTTCTGCGCCATTTCCCACGTGGCGGTAGTTATGCCGATATTCATCATGCACTGATTGAGGAAGGATATACGGACTGGG
CGGAGAGTCTGGTTGAGTATGCGTGGAAAAAATGGCTGGCGGATGAAAACTTCGCGCATCAGGAAGTTTCTTCTATGCAA
AAACTGGCCACAGATCCCGGAGAACGACTATTTTGCAGTCAGTTTGCCCGCAGCGACGATCATGCTCGCATCGGCTGTTG
TGAGGATAACGCCAGAATCGCAACCGCTGGGTATGCCGCGCAAATTGCCAGTATGGGTTATAGCGTGCGGATTGGAAGTG
TCGGCTTTAACAGTCACATTGGCAGCTCCGGTGCACGCGCACGGGTTGCTGTAACCGGTAATTCTTCGCGGATAAGCAGC
GCTGGAGATAGCAGTCGGATTGCGAATACCGGAATGCGAGTACGCGTTTGTACATTGGGTGAACGGTGTCATGTCGCCAG
TAATGGTGACCTGGTGCAAATCGCCAGCTTTGGCGCAAACGCCAGAATTGCCAACTGCGGCGACAATGTACACATCATTG
CCAGCGGTGAAAATTCAACAGTAGTGAGCACGGGCGTGGTCGACTCAATTATTCTCGGGCCAGGGGGATGCGCCGCACTC
GCATATCATGACGGCGAAAGAGTTCGCTTCGCCGTCGCCATTGAAGGTGAAAACAATATTCGAGCCGGAGTCCGCTATCG
TCTTAATGAACAACATCAGTTTGTTGAGTGCTGATAGCTTTACCTTTAATCAAACGAAAGACGCCGACGCGCACGGGATG
CAGGTTTTACGACCGCCCGAGCCATCGCCTCTCCAATTTCTGCACATGCCGTAAGTCCCTGAACGAAAGGCTGGTCGTGC
ATCAACCAGGGCAACGCGCCGAACGCTACGCGCCCACGAATATCTTCGGGTTGCTGTAACGTATAATCTTCGCCAACATC
AGGGATTTCATCCCCTGTTTTCTGTAATTGTTCGCGTAGTCCAGGGAAAGGAATATCTTTCACTTTAAGCGGACGCTGCC
CGCGGGCATCAATAAAAACGTCAAACGAGTAACTGTTGTCTTCCGTTTTCAGGACGGTGCGCGACTCGTTAATTTCCATT
TCGTAGTCTTCACCGAGAGCGAGAATATGAATGATTCCCGCTTCACGTAAGGCCAATAGTCGACGAATAGACTCTGAAGG
GATTGCCGCATAATTATCGATGAAAACCCGGGCAAGGCCTTTACTGAACCGTTTATGGTCGTGTTCATTCAGATGTGGAA
CAATTTCCTGTACGGCTTCATGCAGGCGCAGAATGACATAACGCCAGGGAACAGTATGATTTTCTCGTTTATTGCGTTCG
ACCTCCTGGAGATTTTTTTCTGCCCAGTCGAATGGGTCGCGTTGTTTGCGCTCGGCAAACCAGGCTTGAGCAAAGGAATC
GACATTCAGGCTTTCTAAGGCTATGCGTTGGCTCCAGTCTGGATCAGCAAATTTGATTTCCTCTACTATCAATCTAAATA
CCCGATCCAAAAGGCCCTCTTCGCCTTTTTGAATCTCAGCATTTAATGCTTGATCAGTGACGATGTGTAAGGGCTCGTAG
GGAATAGGGCAATAGAAATCGGCTTCGGGTAAAATACCTGTGCGCGACATTAACGTAATATTTAGCTTTTCACTTGCGTT
ATCGCGGTGAAAAATGACGTGTTGTTTATCATCTTCAATGAACGAACCATGCTGAATAGCCACTGCCATTGCCGCATCCA
GTCCGCTCAAGGATGTTCCCATAATACCCACGTTACACGCATCGACCTTTGCTTCCATCAGGCCTGACCACGGGCTGGGA
AAATACGTTCTGGTTGCTTCTTCTTCATCAGGCCAGACGTGCCCCGTTGCGATCACCACTAAATCAAACGTCTCGCTGGG
TAAATCCAGATTTGTAGCGAGCATGACGCCAGCATTTGTAATTTGCAGATCGGTAACCTGGCATGATTCATAAACAGCCA
CTGCAAATTTTTGCTGTCGTGCCTGGTCTACTAATCGTAAAAATTGATCGCGGAAATATTCGCCCAGCAGAATTCGCGGT
AAAAACTGACGATCGTGCAAGGTTTCTTTTTTAACGCCATAACGCTGGAGATGGCTGGCTTCTTGCTTTTGTAGCCATTC
GAGATACGTGCAATAAAATCGGCGGTATTTCAATACTGGCAATGTTTGCCAGCATCAGTTTTGAGTTTTCATCATCACTG
TATGGCATCCCGACACCGGCTTCGTCAGCCTGCTCGAAGATAGAAATAGAAAGTGGCGTTTGTTGCTGTAGAAGCGAGAA
TAAGGTGTAGATCCCTGTAGGCCCGGCACCCACAATAGCAATTGTTTTCATTGTTACTTACCTGTACGCATTCTTTCGAA
TTTAGTGTTATCAGGTAAGTTTGGTTGAGATTTTTAGAATTTGAGAAATTTCAGACAGGGATGAAAAGGGCACTAACCGC
CCTTGATTAAAATCTGTCAGGCAAGTTTTGCCTGATTGATTTGACTCAGTGGCACATTGACATCGAAAACTTTGGCGACA
ACTTCCTCAACGCCAAGATTTTTCAGTCGGGCAGTATGTTTTTCCTATGTTTTTCCAGATAGGTAAGGGCGCTTTTTTCA
TCAGAGAAAAGGTAGATCCCACCGGCTTCGTGGTTCTTTTCACTTTCTGTCCAAACCTTCCACAGAAAACCAGGTTCCTG
ATTAATCGACTCAGCAAGTGGTTTAAGCTGCTCAGCCATTGCGTCGCCAAATGGGCCATTAAAAGCAAAATGAAGTTGTA
ACAAAGTTGCCATAGCGATTCTCCTTCTGATAACGCATACGAAGACAGTGTAGATCTTTTAACGTATTGGATACATAGAA
GAAATAGAGGGAAAAAAGGAGAAGACCAGATTAAGAAAATCTGGTGCGTCCGAGTGGACTCGAACCACCGACCCCCACCA
TGTCAAGGTGGTGCTCTAACCAACTGAGCTACGGACGCAGGATGGTGCGTTCAATTGGACTCGAACCAACGACCCCCACC
ATGTCAAGGTGGTGCTCTAACCAACTGAGCTATGAACGCAACGTTGTAGGTGACAACGGGGACGAATATTAGCGGCAGAG
TGGGAAGGTGGCAAGAGGCAAAACGTATTTTTCTGCGCTATTTCGACCGTTTGCAGAGCTTTTAAGCAAATTGGCTATAT
TTTGTTGATTTGCAAGGGCGATTTTTATTCAGGATCGCATTTACATCTGACACAACCCAATAATCTGTGTATCAGAGTTT
AAACAGAGTTGTTTGCCACCATCTCAAAATCTGTCGTGGATAAATCCTCCGTAGCCTTTACACTTAGGTAGCAATAAAGG
CACACAGATGCAGCAAAGGAA
>scaffold-9 15425
CGCCCTTGGGTAATGAAGCCGACAATCTCATCTCCAGGAATCGGCTGGCAGCAGCGCGCGATGTGGTGCATCAGGTTACC
GACCCCTTCTACCACCACACGACCGTTATCTTTACTGCGGTTTTGCGGCGTGTAGCTTTTTTGCTGAAGCTGTTTCAGCG
CGGCGGCGTCCTGCTCTTCGGCACTCGGCTTATTAAATTGCGATTGCAGGAAGTTCACCATCTGATTGAGACGGATATCC
CCGCCACCAATCGCCGCCAGCAACTCGTCGACATCATTGAAGTTGTAACGCGGCAGCAGATGTTTTTCTGCTTCTTTCAG
GCTGATCCCCAGATGTTCCAGCTCGTCGTCAAGGATTTGCCGCCCAGCCAGAATGTTTTTGTCACGGTCCTGTTTACGGA
ACCAGGCGTGAATTTTCGAACGCCCACGGCTGGTTGTGACGTAACCGAGGTTTGGGTTTAACCAGTCACGGCTGGGGTTC
GGCTGTTTCTGGGTGATAATTTCAATCTGGTCGCCCATCTGCAGCTGGTAGGTGAACGGCACAATGCGCCCGCCAATTTT
TGCCCCGATGCAGCGGTGTCCGACATCACTGTGGATGTGGTAAGCGAAGTCCAGCGGCGTTGATCCCGCAGGCAAATCAA
CGACATCACCTTTCGGCGTAAAGACGTACACTCGGTCGTCAAAGACCTGACTACGTACTTCGTCGAGCATTTCGCCGGAA
TCAGCCATCTCTTCCTGCCACGCAATCAGTTTACGCAGCCAGGCAATCCGGTCTTCATGTCCCGAACGTGCGCCGCCAGC
AGCCGCGCCCTCTTTATATTTCCAGTGCGCAGCAACACCCAACTCTGCATCTTCATGCATCTGTTTGGTGCGGATTTGGA
TCTCAACGGTTTTGCCACCCGGCCCCAGAACCACGGTATGAATGGACTGATAACCGTTTGGTTTCGGGTTAGCGACGTAA
TCGTCAAACTCATCCGGCAGGTGGCGATAGTGAGTGTGCACTATCCCCAGTGCGGCATAACAATCCTGTAAACGCTCGGC
GACAATACGTACCGCACGCACATCAAACAGCTCATCGAAGGCGAGGTTCTTTTTCTGCATTTTGCGCCAGATACTGTAGA
TGTGGTTTCGGACGGCCATACACTTCAGCTTTAACGCCTTCAGCTTTCATCTCAGCGCGCAGATGGCCGACAAACTCTTC
GATATAGTGTTCGCGGTCGAGACGGCGTTCATGCAGCAGTTTTGCGATGCGTTTGTATTCGGTCGGGTGGAGATAACGGA
AGCAGTAATCTTCCAGCTCCCATTTCAGTTGCCCAATCCCAAGACGGTTCGCCAACGGCGCGTAGATATTGGTGCACTCT
TTTGCCGCCAGTACACGTTCATCTTCCGGCGCATCTTTTACTTCGCGCAGATGAGCAATACGCTCCGCCAGTTTGATGAC
TACGCAGCGAAAATCATCGACCATCGCCAATAACATCCGGCGAACGTTATCGACCTGTTCGGAGGAAACAGAATCAGTGT
GCGTCGCTTTCAGCTGGCGGATCGCCGCCATATCACGCACGCCGTGAATAAGGTTAACGACCGACTTACCGACGCTATCA
CGCAGCACATCTTCGCTGACTACGTTGGCATCGGCCAGAGGGAACAGCAGCGCCGCCCGCAGCGTGTCAATGTCCATACT
TAATGTCGAGAGGATCTCCACCATCTCAACACCACGCCACAATAACAGACTGGCATCCGGATGCCCCTGCGTCTGTTGCA
GACAATACGCCCAGGTTTCGGCTAAGCACTCACACGACTTCTGGCTGGTAATACCCAGACTTGCGATCCATTTTTCCGGA
TCAAATTCACCAGCCTTATTGATATGTGCACTTCTTACCGCAACCATCGTCCTCTCCTTTAGGGACCAGACCTGCCGAAA
TCGGCAAATCGTAACTATTTAACGCGCGAGAAAAGTACCATCGATTCCAGATGTCCCGTGTGTGGGAACATATCCAGCAT
CGCCAGTCGCGCAATGGTATATCCTGCTTTTAATAACGCTTCGCTATCCCGAGCCAGCGTTGCAGGGTTACAGGATACAT
AAACTATACGAATAGGTTCCAGTTTTATAATTTGCTGCATAACACCTGCGGCACCTGCTCGCGCCGGGTCCAACAACACT
TTATCGAAGCCGTTTTTCGCCCACGGCTGCTTTGTGACATCTTCTTCAAGATTTTCGTGATAAAACGTCACATTCTGTAA
GCCATTAAGACGCGCATTCTGCTGGCCTTTTTCCACCAGCGCCGGAACACCTTCTACACCCACCACACTGGCAGCTTGTG
TCGCCAATGGCAGTGTAAAGTTGCCCATACCGCAGAACAGATCCAGTACGCGATCTTCAGGTTCCACATCCAGCCATTCC
AACGCACGCGCTACCATTTTCTGGTTCACACCCGCATTGACCTGAATAAAATCGCGCGGGCTAAAAGTTAAGCGCAACCC
ATTTGAGTCATACCAGGGCATCTCACCAGAGACGGTTTCGAGTATCTCACTATCGGGGGCGAGATACAGATCCAGGCCTT
CAGAATGCGAAAAGCATTCCAGTTTTTCGCGATCTGCCGAACTTAGCGGTGCGGTATGGCGCAAAATCATTAGCGTGCCG
CTGGTTGCCTGTACCAGTTCAACATGACCAAGATGGCGCATAGCTTGTAAGCTGCCCAGGCATGCCCTGACTTTGGGCAG
CAATGCTTCAAGTTGGGGCACTAAAATGGGGCATTGTTTCACGTCGACAATGTCACTGGAGCCCGCTTTGCGAAACCCCA
TCTGAAGTTGCTGTGTTTTCGGTAAGTAGTTCAGACTTAAACGCGCGCGACGGCGATAGCCCCAGGGAACATCGGCGATC
ACTTCAGAGACTTCGTGTTTCATTAATCGGGCGAGTGCCGCACTTTTGCTTCGCTGCTGTAAATCCACACTGGCGTGTTG
TTGCTGACAGCCGCCGCATACGCCAAAATGAGGACAGCGTGGCGTTTCGCGTTCCGGGCTATCGCTTAACCGACGTACGA
CTTTAGCGCGGGCATACTGTTTTTTATCTTCAGTAACAGTAACTTCCGCGTTTTCCTGCGGCAATAATCCGGGGATAAAT
AATGTTTTGCCGTTATGTCGCGCCACACCCTGACCAAAAGAGTCGAGGTCGTTGACTGAAACGGTTATGATCTGACGCGT
CGTCGTGCGTCGTTTTGCAGAGTAGAATTGCGCCATTGGCGAGACTTTCTCAATTTAACAGTGTGACCTTAATTGTCCCA
TAACGGAACTCCATGACCAACTACAGCCTGCGCGCACGCATGATGATTCTGATCCTGGCACCGACCGTCCTTATTGGTTT
ATTGCTGAGTATCTTTTTCGTCGTGCATCGCTATAACGACTTGCAGCGTCAACTGGAAGATGCCGGTGCCAGTATTATTG
AGCCGCTTGCAGTTTCTACTGAATATGGCATGAGCCTGCAAAATCGCGAATCTATCGGTCAGTTAATAAGCGTACTGCAT
CGTCGCCATTCCGATATTGTTCGCGCGATTTCGGTTTATGATGAAAATAACCGACTCTTTGTCACCTCCAATTTTCATCT
TGATCCCTCATCAATGCAGCTCGGCAGCAACGTGCCGTTTCCTCGCCAGCTCACTGTCACTCGTGACGGCGATATTATGA
TCCTCCGCACGCCGATTATTTCTGAAAGTTACTCCCCCGACGAATCGCCCAGTAGCGATGCCAAAAATAGTCAAAATATG
CTGGGATATATTGCGCTGGAGCTGGATCTTAAATCGGTTCGCTTGCAGCAATATAAAGAGATCTTTATTTCCAGCGTGAT
GATGCTGTTTTGTATCGGTATTGCGCTTATTTTTGGCTGGCGCTTAATGCGCGATGTAACCGGTCCGATTCGCAACATGG
TGAATACCGTCGACCGCATCCGTCGCGGGCAACTCGACAGCCGGGTGGAAGGATTTATGCTCGGCGAGCTGGATATGCTG
AAAAACGGTATCAACTCGATGGCAATGTCGCTGGCGGCTTATCACGAAGAGATGCAACACAATATCGACCAGGCGACGTC
CGATCTGCGTGAGACGCTGGAGCAAATGGAGATTCAGAACGTTGAGTTGGATCTGGCGAAAAAGCGCGCCCAGGAAGCGG
CGCGTATTAAATCCGAGTTTCTGGCAAATATGTCACACGAGCTGCGTACACCACTGAATGGTGTTATTGGCTTTACCCGC
CTGACGCTGAAAACAGAATTAACACCAACGCAGCGCGATCACCTGAATACGATTGAACGTTCGGCAAATAATTTGCTGGC
AATTATTAATGATGTTCTCGACTTCTCGAAACTGGAAGCCGGTAAGCTGATTCTGGAAAGTATTCCATTCCCACTACGCA
GCACGCTGGATGAAGTCGTTACCCTGCTGGCACATTCTTCTCACGATAAAGGGCTGGAACTGACGCTCAATATTAAAAGC
GACGTGCCTGATAACGTGATCGGCGACCCACTACGATTACAGCAAATCATCACTAACCTGGTAGGGAATGCAATTAAATT
CACCGAGAATGGCAACATTGATATTCTGGTAGAAAAACGTGCGCTGAGTAATACCAAAGTGCAAATTGAAGTGCAGATTC
GGGATACCGGCATTGGTATTCCTGAACGCGATCAATCGCGCTTATTCCAGGCCTTCAGACAGGCTGATGCCAGTATTTCC
CGCCGTCATGGTGGCACCGGGCTGGGGCTGGTGATTACACAAAAACTGGTTAATGAAATGGGCGGCGATATTTCGTTCCA
TAGCCAGCCGAATCGCGGTTCAACTTTCTGGTTCCACATTAATCTCGATCTGAACCCGAACATTATTATCGAAGGGCCAT
CCACCCAGTGCCTCGCTGGTAAGCGCCTGGCCTATGTCGAACCAAACTCCGCAGCAGCACAATGCACGCTGGATATTTTA
AGTGAAACGCCGCTGGAAGTGGTTTATAGCCCAACGTTCTCCGCGCTGCCTCCCGCGCATTACGACATGATGTTATTAGG
CATAGCGGTGACCTTCCGCGAGCCGCTAACAATGCAACATGAGCGATTAGCGAAAGCAGTATCGATGACCGATTTCCTGA
TGCTGGCACTTCCTTGCCATGCACAAGTCAATGCTGAAAAACTTAAGCAAGATGGTATCGGCGCGTGTCTGCTGAAACCA
TTAACACCTACGCGCCTGTTGCCTGCCCTGACGGAATTTTGTCATCACAAACAAAACACGCTTTTGCCTGTAACCGATGA
AAGTAAGCTGGCAATGACAGTCATGGCGGTTGATGACAACCCCGCTAACCTGAAACTTATCGGCGCATTGCTGGAAGATA
TGGTGCAACATGTGGAACTTTGCGATAGCGGGCATCAGGCGGTTGAACGGGCGAAACAGATGCCGTTCGATTTAATCTTA
ATGGATATTCAAATGCCGGACATGGACGGCATTCGGGCATGTGAGCTCATCCACCAGCTCCCGCATCAGCAGCAAACGCC
GGTTATCGCGGTAACGGCGCATGCGATGGCCGGGCAAAAAGAGAAACTGCTTGGCGCGGGGATGAGTGATTATCTGGCCA
AACCGATCGAAGAAGAGCGATTGCATAATTTGCTGTTGCGCTACAAGCCTGGCAGCGGTATTTCCTCTCGCGTCGTGACG
CCCGAAGTCAACGAAATTGTGGTCAACCCGAATGCGACCCTCGACTGGCAACTGGCACTACGCCAGGCAGCAGGAAAAAC
CGATTTAGCGCGCGATATGCTGCAAATGTTACTCGATTTCCTGCCTGAAGTTCGCAACAAAGTTGAGGAACAGCTGGTTG
GAGAAAACCCGGAAGGCCTGGTTGATTTGATTCATAAACTGCATGGCAGTTGCGGCTATAGCGGTGTACCGCGTATGAAG
AATCTCTGCCAACTGATCGAACAACAGCTACGTAACGGTACTAAAGAAGAAGATTTAGAGCCGGAGCTGCTGGAACTGTT
GGACGAGATGGATAATGTAGCGCGCGAAGCCAGCAAAATTCTCGGGTAATGGACGTCTTGTCGAGTAGCAACCGGATTTT
TATGACGCTGGTTTCAGATTGGTGACAAGTGCCTGTGTTTATGCCGGATGCGGCGTTAACGCCTTATCCGGCCTGCAAAA
CCAATTAAATTCAATGAATTAAAAAATGATGTAGCCCTGATACGTAGCGCAACAGGCAATTTTGCGTTTGGCATCAGTCT
CAAACCGGCTCCAGATAGAGCCGGTTTTGGTTTTCTGTCTTAACGCACCATGCACGGACGCTTGTTATCGAACGTCCAGC
CGGGGATCAGGTACTGCATTCCCATCGCATCGTCACGCGCGCCAAGCCCGTGTTTCTGATACAGCTCGTGCGCTTTCATC
ACTTGATCCATATCGATTTCTACACCCAGCCCCGGTTTTTCTGGCACCTGAACCAGACCGCCTTTGATCTCTAACGGTTC
TTTGGTCAGGCGCTGATTACCTTCCTGCCAGATCCAGTGCGTATCAATCGCGGTGATTTTACCCGGTGCGGCAGCGGCAA
CATGGGTAAACATCGCCAGGGAAATATCGAAGTGGTTGTTGGAGTGTGAACCCCAGGTCAGGCCAAATTCATGACACATT
TGCGCCACACGTACCGAACCTTGCATCGTCCAGAAATGCGGATCCGCAAGCGGGATATCAACGGATTGCAACGAGAGCGT
ATGGCCCATCTGCCGCCAGTCGGTGGCGATCATATTGGTTGCGGTCGGCAGGCCAGTTGCGCGACGGAACTCTGCCATCA
CTTCACGCCCGGAGAAACCTTGCTCCGCACCACACGGATCTTCTGCATAAGCCAGCGAACCTTTCAGGTATGTACCGATT
TTAATCGCTTCGTTCAGCGACCAGGCACCGTTAGGATCGAGCGTAATACGCGCCTGCGGGAAACGTTGCGCCAGTGCCAC
AATAGATTCGGCTTCTTCTTCCCCGGCCAGTACACCGCCTTTCAGTTTGAAATCGTTGAAGCCATATTTTTCATACGCCG
CTTCCGCCAGGCGCACCACCGCATCCGGCGTCATCGCTTCTTCATGACGCAGGCGATACCAGTCGCATGAGTCATCCGGC
TGGCTTTGATACGGCAGCGGTGTAGCTTTGCGATTACCGACGAAGAACAGATAACCGAGCATTTCGACTTCGCTACGCTG
TTGACCATCGCCCAGCAGCGATGCCACGTTTACCCCCAGATGCTGCCCCAGCAGATCCAGCATTGCCGCTTCTATCCCGG
TAACTACATGAATAGTGGTACGCAAATCAAATGTCTGCAAACCGCGCCCACCGGCATCACGATCGGCAAAAGTATTACGC
ACCAGCGTCAGAACGTTTTTGTATTCACCCAGCGTTTTACCCACCACCAGCGGAATCGCATCTTCCAGCGTTTTACGGAT
TTTCTCGCCGCCGGGAATTTCCCCTACGCCAGTGTGACCGGAATTATCTTTGATAATCACAATATTACGCGTGAAGAACG
GTGCATGTGCACCACTCAGATTCATCAGCATACTGTCATGACCCGCCACCGGGATGACCTGCATTTCAGTAACAACAGGC
GTCGTAAATTGAGAACTCATATTTATGTCCTTTTTCAGAATCAATGACGGCCGAAAACGGGACGTTTACGGTCAAAGGTC
CAGCCGGGGATCAGGTACTGCATCGGGCCTGCGTCGTTACGCGCACCGCCAGGCAGACGTTTATAGGCCTCATGTGCCTT
TTGTACCTGTTCCCAGTCCAGTTCCACGCCCAGACCGGGCGCATCAGGAACGGCAATTTTTCCGTTTTTAATCTCCAGCG
GATTTTTGGTCAGACGACAATCGCCCTCCTGCCAAATCCAGTGGGTATCGATAGCGGTAGGATTACCCGGTGCCGCCGCG
CCCACATGGGTAAACATCGCCAGAGAGATATCAAAGTGGTTATTAGAATGGCAGCCCCAGGTCAGCCCCCAGTCGTCGCA
AAGTTGCGCCACGCGGACTGCACCGGAAAGCGTCCAGAAGTGCGGATCGGCAAGTGGAATATCTACCGCATTGAGCATCA
CCGCATGACCCATTTCGCGCCAGTTGGTGGCGATCATGTTGGTCGCGACGGGCAAGCCGGTCGCCCGTCGAAACTCCGCC
ATCACTTCACGACCGGAGAAACCCTGCTCAGCGCCGCACGGGTCTTCCGCATAGGTAAGGACATCATTCAGCCCTTTGCA
CAGAGAAATGGCTTCATCAAGCAGCCAGGCACCATTGGGATCAACGGTAATCCGCGCATCAGGGAAGCGTTTCTTCAATG
CACGAACAGTGTCGATTTCTTGCTCGCCAGGTAACACGCCACCCTTAAGTTTGAAATCTTTAAAGCCATAGCGATCCTGT
GAGGCTTCCGCCAGACGCACAACGGCTTCGCTGTTCATCGCTTTCTGATGCCGCAACTGATACCACTCATGGTTGCCCGG
CGTATTTTCCAGATAAGGAAGATCGGTTTTGGTCCGATCACCGATATAAAACAGATAACCGAGAACGGTAATAGCATCAC
GTTGCTTGCCTGGCCCTAACAGTTCGCAGACCGGAACATTCAGCGCCTGACCTAACAGGTCAAGCAAGGCGGCTTCCAGC
GCCGCCACGGCATTAACGCGCAATTCAAAAGTCCAGGCACCTTTGCCGAAGGTATCAAAATCGGCTGCCTGATTACCTTT
ATGCGCCTGCTGAACCACTTTATTCAGGCGCGCAACTTCCTGGCCCAGCACCATCGGAATAGCCTTGACCAGTGTTTGAT
AAATCACCTCTCCGCCCGGCGCTTCACCAATGCCGGTATGCCCGGCATTATCGGTGAGTACCACAATATTGCGGGTGAAA
TATGCGTTATGTGCACCACCAATATTAAGCAACATGCTGTCATGTCCGGCGACCGGAATGACTTTCATATCAGTAATAAC
AGGACTGGATTGTGTCGTCATCTTATTGCCCCGCGACAGGTTTCAGCTCAATACGCTTGATATCGCCCACCAGCACCAGG
TAGCTGAGTACCGCGATTAAGGCATGAACACCAACATAAATCAGCGCCCCATTAAAGGAGCCAGTCGTGCCAACGATATA
ACCAATTGCGATTGGCGTGACGATGCCAGAAATGTTACCAAACATGTTAAACAGGCCACCGGAAAGACCGCTGATCTCTT
TTGGCGCAGTATCAGCCATTACAGCCCAACCCAGCGCACCGATCCCCTTACCGAAGAAGGCCAGCGCCATAAAGCCGATG
ATCATCCACTCAACGTTGACGTAGTTGCAGAACACCATCACCATCGACAGCAACATGCCCATCACGATCGGTGTTTTACG
CGCAATGTTCAGTGAACCCGTGCGACGCATCAGCCAGTCGGAAATAATCCCACCCAGCACACCGCCGATAAAACCGCAAA
CCGCCGGAACGGAAGCCACAAAGCCCGCTTTCAGAATCGACATCCCGCGCGCCTGCACCAGATAAACCGGGAACCAGGTA
ATAAAAAAGTAAGTCAGGGCGTTGATACAGTACTGACCGATATAAACGCCGATCATCATCCGTGACCCGAGCAGCTGTTT
GATCTGCCCCCACTTCACGCTGAACGGCACTTTAACTTTGGTGTTTTGCTGATCCATATTGATCAGCGCGCCACCCGCGG
CGATGTACTCCAGCTCTTTCTGATTTACGCCCGGATGTTGATTTGGCTCGTGGATGACTTTCAACCAGATAAAGCTGATG
ACAATGCCCAGACCGCCCATAAAGAAGAAGACGTGTGACCAGCCCACTTCATGAGTCAACCAGCCCATAATCGGCGCGAA
GATAACCGTTGCGAAGTATTGGGCGGAGTTAAAAATCGACACCGCCGTTCCCCTTTCCTGCGCCGGAAACCAGGCCGCAA
CAATGCGGCTGTTGCCAGGGAAAGAGGGCGCTTCAGCAAGCCCGACCAGGAAGCGCAGTGTAAACAGGGCAACGATAATG
CCGAATCCACTAAAGATATCGACGAAGCCTTGCAGCAAGGTAAACATCGACCAGATAAAGATCGACCAGAAGTAGACGCG
TTTTGAACCAAAACGATCCAGCAACCAGCCACCAGGGATCTGCCCGATAACATACGCCCATGAGAAGGCAGAGAACACAT
AGCCCATTCCCACGGGATCAAGGCCGATATCTTTGGCCATTTCCGAACCGGCAATAGAAAGCGTAGCGCGGTCGCCGTAG
TTGAAGGATGTGACGATAAACAACATCACCACTATCCAGTAACGAGCATTCGTGCGTTTTTCCACACTGCTCGCAGCCTG
ACTTAAAGAACTCATTGTTGCACTCCTGAAAATTCGCGTTAGCCACGCTCACTCTGGACTGCGACATCGCCAGGAAATCA
GAGGTGACGTAGGGTGTTTTTGCCGTTTTTATAGGTCGTTCGCCGAATACGGCGCGTGTTTATATCTGGCAATAGCAGTA
TAAAAAGCGCGCCATAGCGGCTCACCGTGCAACAACACAACATTAATGCGTTCAATGAGGCCCGATTTTGGCATTAGCCC
TGGACGGTGGAATCCACTTCACGGAAATGAAAACAAGAACAAGAAAGGAAGGGTTAAAACGAAGAAATAAAGAAGAGTAT
GAAATGGATCGCTTGACTCCAGGCAAACGCCAGTAAAAATCCGCGCTATGAAGCAGTTTTTACTGGCATTTGCCTGAAAA
GATTCGATTCAGCACCGCTAAAACGGCATTTACCGCTCGCTGAACATATCAGGACAACATCGTGCCCCAATGTTCAACCC
ACGGATTTGATTCCGTTTCCGGTTCCGGGTTCTCACTGGCGTCAATCAACAGCATTTCGCCAACCCGCTGAGCGCTCTGT
TCCTGCAACAAGGCATCGAACTGTTTGCCGCCATTGCAGAAATTCACATAACTACTGTCGCCGAGCGCAATCACGCCATA
ACGCAGATTCGGCTGGAAGCCCAGACTATCTTTGATTCCCTGAAAGAGTGGCACAATACTATCAGGAAGGTCGCCCTGCC
CGGTCGTGGACGTAACCACCAGAACATACTTATCCTGATAGGGCAGCCAGTCGCTTAATTCAGGATCTTCAAATACCGTT
GCTTTGTGGCCCTGCGCGGTCAGAATCGCTTCCGCTTCTTCGGCCACTAACAGTGAATTCCCGTACATGGTGCCGACAAA
AATACCAATTTCCGCCATACCGTTTTCTCCCTGGATTAGGAACTTATCTCTCCATCCTGACCCGATGGCGCACTGAACTC
AACCCTTTCATTTTCAGGAAGCAGACCGCACCAGCCAAATTGTGATAATGCCTGCATCCAGGTGTCGTCCAGGCCCGCGT
GAATAGCCAGCGGCTCGCCAGTAAAAGGATGCGTCAATGACAACTGACTGGCATGCAGCATTAACCGCTGAAGGCCAAAA
TGCTCAGCACCGCTGCGATTCTGGCGTAAATCACCATGTTTGCTGTCGCCAATAATCGGGTGCCGCAAATGGGCAAGATG
GCGACGAAGCTGGTGCTTGCGTCCAGTTTTCGGCTCCAGTTCCACCAGGCCGTAGCGCGTGGTCGGGTAACGTCCAGTCG
CTACCGGCATTTCTACGGTCGCCAGACCGCGATAATGCGTCACTGCTGGCTGCGGGCCTTTATCTTCGCGGGCAAATTTA
TCAGCGATTTTGTCCAGTTCTTCCACCAGTGGATAATCCAGCACCGCTTCTTCCATCAACCAGCCACGCACAATCGCATG
GTAACGTTTCTGGATTTGGTGCTGTTCAAACTGTTGTGCCAGCAGCCGTCCGGCTTCGCTGGATAATCCCATCAACAACA
CACCAGAAGTTGGTCGGTCCAGACGATGAGCAGTAAAAACATGCTGGCCTATCTGGTCACGCACGGTTTGCATGACCACT
ACTTTCTCGTCGCGATCCAGCCAGCTGCGGTGAACCAGCCAGCCGGAGGGTTTATTTACCGCAACCAGCCATTCATCCTG
ATAGAGTATTTCCAGCATTAGCTCGCATCATCCGCAAAAAGAGCATCCAGTTTTTCCAGCTCTGCCAGAATAAGCGCGCG
TTGCGGGTAGTCCGTCGCCAGCGCCATTTCATAATAAGGCGCAACAGCAAAAGCGCCCGGTAACGGCTGGTTGTTATCTA
ACAAATCGTGCATTCGCGGGATCAGCACCCACTGCAACCACTCCAGTGGTTCCATGGTGTCCATAAAGAACGGTTGAGTA
CTGTTAAATTGATGCGGCAGGGGTTCATCGTTTCGCCAGTGCTGATGTTCACGCAGTAACGCTTCAAGCGCCTGCAACTG
GAGACGAACGCGGTCATGAGTGGTCATAAAGCAACCTCAATAAGAAAAACTGCCGCGAAGAATAGCAGGAATAAAAAAAG
GGAGCACTGTATTCACAGTGCTCCCGGTTCGTTTCGCAGCATTCCGGCTACTTTTATTGCTCCCTGCTCATCCTTGACAA
CTTTTCCTCTGGCCTTGCGGCCAATCGTTCATCCTGAACTATTGCTTCCTGCTCACACCACCCCGATGTGATACTTCATC
CTGAAGTGTTCCTGGCCTTCCTGACCCACCGAATCATCCTGACCGGTTCTCATTCTCCATCCTGGAGGTGTCCTTTAACG
CGTCCTGCGTCATCCTCTTCGCTTCATCCAGAAGCCTTTCCCTGAAACACCATCCTGGTGTGTCCTTCAGAAGTGTCATC
ATCCTGATGTTCACTTCGTTGTCTGACTCCCTGTCGACGAAGATAGAATCGTCTTTTTCTCGAAGTCTTACAAGGCGCTT
ACAGACAATGCCTTAAGGAAAATTTCATATGAAAGTTAAGAATTAACAAGCAACATGTTGTTTTTTAAATGAGAATAACG
ATTCTTATCTTTTTAAGTATTCGCTTATTTCCTGGCGATCTCCTACAGAGTCTGTAAGAGATCTCTCACAACCAGATGGG
GTATTTGGATTACAGAAGAGGCTTAAGTTGATTAAGGAATTCCGCAAGATTTGAGGCTAAATGCGTCCGTTTACGTGTTC
CCAGCGTCTCTTTGCACACTTCACCGGAGAGATTACACACCGAGATGACCTCTAACTCTTCTTCCAGCGTCGCGATAAAT
AGCGTGGGCGGCAGTTTTAGCCTTTTCTGAGTCACCAGATGACCAATCAGATTTTCCTGCACCCGACGGAAGTCGTCTTC
ACTCCAGGTTTGCAGCAATGTCAGTTTGATATCGCCAAACTGCGCGTGCATATCCCCGGCAAACTGAGTCGTATAAAAGG
TATGAATCGTGGGTTGTATCACAATATCAAAAGCGCGTTCAACCGCGTTTACATTTTGTTCCCCGGTAAACGGCTGGGGT
TGCCAGTATACGGCATCTTCGGTAGTTGAAATAATGCACGGTGAAGGAACGCCGTACAGTTCCTCACTTAACGGCCAGCT
TTTATGCTCTTCATGCCACGCATCGCAGTAGCGTGCAGTAAAATCTTTCAGGGCTTGTGCGGTCAAATCGTCCACTAATT
TCTCTCTTCACTTAAACCAGATACACTTGTCGTTTAGTTTATCTGGTTTATGACGGTGAAACATGTCTTCTTATGCAAAC
CATCAGGCACTTGCGGGCCTGACACTTGGAAAATCAACCGATTACCGGGATACCTATGACGCCAGCCTACTGCAAGGCGT
ACCACGCAGCCTGAATCGCGACCCGCTGGGTCTGAAAGCGGATAACCTGCCTTTTCACGGTACGGATATCTGGACGCTGT
ATGAACTTTCCTGGCTGAATGCGAAAGGTTTGCCGCAGGTCGCTGTCGGTCATGTTGAACTTGATTACACCAGCGTAAAT
CTGATTGAGTCGAAGAGTTTTAAGCTCTATCTCAACAGTTTTAACCAGACGCGTTTTAATAACTGGGATGAGGTGCGCCA
GACGCTGGAGCGCGACTTAAGCACTTGCGCCCAAGGTAAGGTTAGCGTGGCGTTATATCGTCTTGATGAACTGGAAGGCC
AGCCGATAGGTCATTTCAATGGCACCTGCATTGATGACCAGGATATCACTATCGATAACTATGAATTCACTACTGACTAT
CTGGAGAATGCCACCAGCGGTGAAAAAGTAGTGGAAGAGACGCTTGTCAGCCACCTGCTGAAATCAAATTGCCTGATCAC
CCATCAACCAGATTGGGGATCGATCCAAATTCAGTATCGTGGACGCCAAATTGACAGAGAAAAACTGCTGCGTTACCTGG
TTTCTTTCCGTCATCACAACGAGTTCCACGAACAGTGCGTGGAACGCATCTTTAATGACCTGTTACGCTTCTGCCAGCCA
GAGAAATTGAGCGTTTACGCACGTTATACCCGTCGTGGCGGTCTGGACATTAACCCGTGGCGCAGTAATAACGATTTTGT
CCCATCGACCACAAGACTGGTTCGGCAATAAATTTTTTCTCAATTTTGCGTGCTGGATTCACGCAGAAGGTTGTGAAAGG
TCAGCAGGCAGGGCTATTGTAATCAAAGGGAATGACGATATTCGTCCCATAAGGAGTTTTTCTTGATTACACATATTAGC
CCGCTTGGCTCCATGGATATGTTGTCGCAGCTGGAAGTGGATATGCTTAAACGCACCGCCAGCAGCGACCTCTATCAACT
GTTTCGCAACTGTTCACTTGCCGTACTGAACTCCGGTAGTTTGACCGATAACAGCAAAGAATTGCTGTCTCGTTTTGAAA
ATTTCGATATTAACGTCCTGCGCCGTGAACGCGGCGTAAAGCTGGAACTGATTAATCCCCCGGAAGAGGCTTTTGTCGAT
GGGCGAATTATTCGCGCTTTGCAGGCCAACTTGTTCGCGGTTCTGCGTGACATTCTCTTCGTTTATGGGCAAATTCATAA
CACCGTTCGTTTTCCCAACCTGAATCTCGACAACTCCGTCCACATCACTAACCTGGTCTTTTCCATCTTGCGTAACGCTC
GCGCGCTGCATGTCGGTGAAGCGCCAAATATGGTGGTCTGCTGGGGCGGTCACTCAATTAACGAAAACGAGTATTTGTAT
GCCCGTCGCGTCGGGAACCAGCTGGGCCTGCGTGAGCTGAATATCTGCACCGGCTGTGGTCCGGGAGCGATGGAAGCGCC
GATGAAAGGTGCTGCGGTCGGACACGCGCAGCAGCGTTACAAAGACAGTCGCTTTATTGGTATGACAGAGCCGTCGATTA
TCGCCGCTGAACCGCCTAACCCGCTGGTCAACGAATTGATCATCATGCCAGATATCGAAAAACGTCTGGAAGCGTTTGTC
CGTATCGCTCACGGTATCATTATCTTCCCTGGCGGTGTGGGTACAGCAGAAGAGTTGCTGTATTTGCTGGGAATTTTAAT
GAACCCGGCCAACAAAGATCAGGTTTTACCATTGATCCTCACCGGCCCGAAAGAGAGCGCCGACT
>scaffold-10 23604
ACGTCAAAGCTGGCGCGCAACAACAACAACCTGTTCGGCATGAAATGCATGAAAGGACGTTGTACCAATGCGCCGGGTAA
AGTGAAAGGGTACTCACAGTTTAGTTCTGTCAAAGAATCGGTGAGCGCCTATGTCACTAACCTCAATACGCACCCGGCTT
ACTCTTCGTTCCGTAAATCGCGTGCACAACTGCGTAAAGCGGATCAGGAAGTGACTGCCACAGCGATGATTCACAAGCTG
AAGGGCTACTCGACCAAAGGGAAGAGTTATAACAACTACCTGTTCGCAATGTACCAGGATAACCAACGGTTAATCGCGGC
GCATATGTAATTGCATTTCCTCGAGCCTTATCCGACTTGTCAGGCGGATAAGGCTTTTGCTCGTATCAGGTGGTTGTGCT
GAGTTACCTGATGCGACGCCGATAATTCTCATCATCGCTACAACATGACCTCGCTATTTACATCGCGATACTCTTTTGGC
GTTGTGTCATATGCTTTTTTAAAAACAGAGTAGAAATATTGCAGCGATGGATAACCGCACATTTGCGATATCTCATTGAT
CGACAAGGTGGTTGAAATCAGCAGACTGCGCGCTTTCTCCAGCTTCTCGGCATGAATCATGGCATGGATGGTTTCACCCA
CCTCTTCTTTAAAACGCTTCTCAAGATTGGAGCGTGAGATTCCGACCGCATCGAGTACTTGATCTACTTTAATCCCTTTG
CAGGCATGATTACGGATGTAATGCATGGCCTGAATAACCGCAGGATCAGTCAACGAACGGTAATCCGTTGAACGTCGTTC
AATCACGCGGACTGGCGGGACCAAAATCCGTTGCAACGGCATCTCTTCTTTATCCAATAAACGATGCAACAGTTTTGCCG
CCTGATAGCCCATTTGCCGTGCGCCCTGAGCGACCGAAGAAAGGGCGACACGCGACAGATAGCGGGTCAGTTCTTCGTTA
TCGATGCCAATCACGCATAATTTTTCCGGTACGGGAATGTGTAGATGTTCACATACTTGCAGAATATGCCGCGCCCGGGC
GTCAGTAACGGCAATAATCCCGGTTTGCGGTGGCAGCGTTTGTAGCCAGTCTGCCAGCCGATTTTGCGCGTGTTGCCAGT
TCTCTGGCGCGGTTTCTAACCCCTGATAAACCACTCCGCGATACTTTTCTTCGGCGACAAGCTGACGAAATACATATTCG
CGTTCAGTGGCCCAACGTTTACCGCTTGATTCCGGAAGACCATAAAAAGCAAAGCGGTTAACGCCTTTCTCTTTTAAATG
CAAAAATGCGCTTTCAACCAGCGCATAGTTATCGGTGGCAATGTAATGAACGGGTGGGTAACTTTCGGCAAGGTGATACG
AGCCACCAACCCCAACAATGGGGACGTCGACATCAGCCAGCGCTTGCTCGATTTGTTTGTCGTCGAAGTCGGCAATGACG
CCATCTCCTAACCAGTCCTTGATTTTATCAATGCGGGCGCGGAAATCTTCTTCAATGAAAATATCCCATTCCGATTGTGA
CGCCTGTAAATATTCCCCTACGCCTTCTACTACCTGCCGGTCATAGGCTTTATTGGCATTGAACAGTAATGTGATGCGGT
GACGTTTAGTAAACATGGTTCTTTTCCTGCTGAATCATGCAAAAACTCAAAACCGGTAATACGTTACCGGCTTTGAGAAA
ATTTTTATCAAAATCAAGAACGGCGTTTGGTTGCGGAGTCCATCCATACTGCCAGCAACAGAATCGCACCTTTAACGATA
TACTGCCAGAAGGTCGGTACATCCATCATACTCATGCCGTTATCCAGCGAAGCCATGATGAATGCCCCCATTACCGCTCC
GGCCACGCTCCCGACGCCGCCTGCCAGACTGGTGCCGCCAATCACACATGCTGCAATTGCGTCCAGTTCGGCGATATTTC
CCGCAGAAGGTGAACCAGCGCCGAGTCGAGAACTGAGGATTAATCCGGCGATGGCTACCATTAATCCGTTAATAGCGAAC
ACGGCAAGTTTGGTGCGTTCAACGTTAATCCCGGAGAGACGTGCCGCTTCCAGATTGCCGCCGATGGCATAAATGCGTCG
TCCAAATGCCGTCCGCGTTGCCATAAACATTCCGCCGAGTAACAGCAACGTCAGCAGCAGAACAGGAGTGGGAACACCAC
GGTAATCATTCAATAGCCAGATTGCGCCTAATACGATGATAGCGGTTAAAGCCTGGCGACCGACTACTGCGGTAGAGGCC
GGAGACTGCAAACCCAAAGCCTGACGGCGCATTCTTCCGCGCCATTGCCAGCCAACAAAAGCCATTAAGCCAAGCGCGCC
AATGATGAAGCCGGTGCTGGCAGGTAGATAGCTTTGCCCAATTTGTGACATCGCGGCGCTGGTGGGGGAAACAGTCGTGC
CGTTGGTGATGCCAATGAGTATGCCACGAAATGCCAACATGCCCGCGAGGGTGACAATAAATGAAGGGACTTTGCGGTAC
GCGACCCACCATCCGTTCCAGGCTCCGAGAAGCAGTCCCAGAACCAACGTCACAATGATGGTAAGTGGCAAAGGCCAGCC
TAGCCAGACGTCACAAATCGCCGCGACGCCACCTAACAGCCCCATCATTGAGCCGACGGAAAGGTCGATTTCAGCAGAAA
TTATGACGAACACCATTCCTACCGCGAGGATGCCGGTAATCGCGGTTTGGCGTAACAGGTTGGAGACGTTACGGGCGCTT
AAGTAGGCACCATCGGTGGTCCAGGTAAAGAACAGCATGATTGCGATGATAGCTGCAATCATCACGAAGACCTGCAAATT
CAGTGATTTCAGCCCGGAAAAGCCACCGGATGTCGGTACGGCTAATTTCACTTCAGACGGATTGCTTTTCGACATGATGT
TCGCTCCTCAATGCGGCTTCCATCACCTGCTCCTGAGTCAGGTTATGATTTATCAGGTTGGCTTTTAGTTTCCCTTCATG
CATCACCAGTACACGATCGCTAAGGCCGAGCACTTCAGGTAATTCGGAAGAGATGACAATAACGGCAATACCCTGCTGGA
CGAGTTGGTTAATTAATTTGTAGATCTCGTATTTCGCGCCAATATCGATACCCCTGGTGGGTTCATCAAGAATGAGAATG
CGCGGGTTAAGTAACAGACAGCGAGCGAGGATCGCTTTTTGCTGATTGCCGCCGCTCAAACGTCCAATAGCAAGGTCGGG
GGACGACGTTTTAACTTTGAGTTGCTGGATTGATTCCAGAATACATTTTTGCTCTGCCGCGTCATCAAGCTGGCTAATGC
CACCGGTAAATTTTTTGAGTGCGGCGAGGGTAATATTTTTACCAACCGCCATTACCGGAACGATGCCGTCGCGCTTTCTG
TCTTCGGGTACCATCGCAATCCCCTGGGCGATGGCTTGCTGACAGTTACGAATATCTACCTGTTTGCCGTCAATATAAAT
TTTCCCTTCCCATTGTCCGGGCCACACACCAAACAGGCACTGAATAGTCTCGGTACGTCCGGCACCAACGAGTCCGGCGA
TACCCAGTATTTCGCCACGTTTCAGGGAAAACGAGACATCATTAACTCGTTTAATATGACGATTAACCGGATGCCATGCC
GTCAGATGTTCAATACGTAATATTTCATCTCCGGTGGTATGTGGTTCATTAGGGTAAAGCGCGGTTAACTCTCGCCCGAC
CATCATGGTGATAATATCGTCTTCACTCATTCCAGCAGCATCACGCGTGCCAATGTGCTGACCGTCGCGAATAACGCAAA
TCGTATCGGAAATCGCTTTGACTTCGTTGAGTTTGTGCGAAATATAAATACAGGCGATACCGTGCTGTTGTAGATCGCGA
ATAATATCCAGTAAAACCGACGTTTCCTGCTCAGTTAATGAGGCTGTCGGCTCATCGAGAATTAACAAACGCACCTGTTT
ATTAAGTGCCTTGGCAATTTCAACCAGTTGTTGTTGCCCAAGTCCTAAATCGCCAACGCGGGTATCAGGTGAAATGGATA
AACTGACCTGTGCGAGCAGCTTCTGACAGCGTAGCGTCATCAGGTCATAATCCATAATGCCATTATGGGTTATTTCGTTA
CCCAGGAAGATATTTTCCAGCACGGTCAGTTCTTTCACCAGCGCCAATTCCTGGTGAATAATGGCGATACCTTTGCGTTC
GGTATCGCGGATGTGACTCGCCTGAATCTCTTCTCCCGCAAAAATAATTTCGCCTTCGTAGGAACCATGGGGATAAATAC
CACACAGCACTTTCATCAGCGTTGATTTACCTGACCCATTTTCCCCACAGAGTGAGACGATTTCGCCAGCATTCAACCGC
AAGCTGACGTTATCAATCGCCTTCACACTGCCGAAGGTTTTGGTAATGTTCTTCATTTCAAGTAGATAAGGCATAACGAC
TCCACCTAAGCCAATCAATTCACGCGGCATGGAGAGAAATCACGCCCCCGCTCCGCGCCGGGGCGTAACGCTTACAGCTC
GCTCTCTTTGTGGAATCCGTCTTTAACTACCGTATCTTTGATGTTGTTTTTATTCACATCGATCGGTGTCAGCAGGCGGG
AGGGAACATCTTTCAGGCCATTATTCAGTGTGGTATCCGCTTTTGGCTCCTGACCATTGCCCAACTCAACGGCAATTTCT
GCGGCAGTATTTGCCAACAATGTAATAGGTTTATACACCGTCATAGTTTGTGTACCGGCAGCAATACGTTTAATACCTGC
AAGATCCGCATCCTGGCCGGAAATTGCTACTTTCCCTGATAAACCTTGCGCGCTTAATGCCTGAATTGCCCCTCCTGCGG
TGGCATCGTTTGAGGCAACTACAGCATCAATTTTGTTATTATTGGCGGTTAGCGCGTTTTCCATAATTTTCAATGCGTTT
TCCGGTAACCAGCCATCAACCCATTGGTCACCAACGACTTTAATTTTTCCGGAATCAACATAAGGTTTTAATACTTTCAT
TTGCCCGGCGCGGAACAGCTTGGCGTTGTTATCTACCGGCGAGCCGCCCATCAGGAAGTAATTACCTTGCGGAACAATAT
CGACCAGGGCTTTTGCCTGCAGTTCACCGACTTTTTCATTATCGAAAGAAATATAAAAATCGATATCCGCATCGTTAATC
ATACGGTCGTAAGCTAATACTTTAATACCTTCTTGTTTGGCTTCTTTTACAACGTTACTTAATACCTGACCGTTATAAGG
AATAATGACAAGAACATCGACACCCCGGTTAATCATGTTTTCAATCTGCGACATTTGTGTTTCTTCATTGCCATTTGCAG
ACTGTACAAATACTTTCGCGCCGAGAGATTCTGCTTTTTTCACAAAAATATCTCGATCTTTTTGCCAGCGTTCAAGACGG
AGATCATCAATCGCCATACCTATTTTGACCTCTTTGGCGTGTGCCGCAACGTTGGTAAGCAGAAGTGAGGTGCAAAGGGT
GAGTAGAATGTTCTTTATTTTCATGGTGTAGGGCCTTCTGTAGTTAGAGGACAGCTTTAATAAGTAACAATCACCGCGAT
AAACGTAACCAATTTTTAGCAACTAAACAGGGGAAAACAATTACAGATTTTTATCTTTCGATTACGATTTTTGGTTTATT
TCTTGATTTATGACCGAGATCTTACTTTTGTTGCGCAATTGTACTTATTGCATTTTTCTCTTCGAGGAATTACCCAGTTT
CATCATCCCATTTTATTTTGCGAGCGAGCGCACACTTGTGAATTATCTCAATAGCAGTGTGAAATAACATAATTGAGCAA
CTGAAAGGGAGTGCCCAATATTACGACATCATCCATCACCCGCGGCATTACCTGATTATGGAGTTCAATATGCAAGCCTA
TTTTGACCAGCTCGATCGCGTTCGTTATGAAGGCTCAAAATCCTCAAACCCGTTAGCATTCCGTCACTACAATCCCGACG
AACTGGTGTTGGGCAAGCGTATGGAAGAGCACTTGCGTTTTGCCGCCTGCTACTGGCACACCTTCTGCTGGAACGGGGCG
GATATGTTTGGTGTGGGGGCGTTTAATCGTCCGTGGCAGCAGCCTGGTGAGGCACTGGCGTTGGCGAAGCGTAAAGCAGA
TGTCGCATTTGAGTTTTTCCACAAGTTACATGTGCCATTTTATTGCTTCCACGATGTGGATGTTTCCCCTGAGGGCGCGT
CGTTAAAAGAGTACATCAATAATTTTGCGCAAATGGTTGATGTCCTGGCAGGCAAGCAAGAAGAGAGCGGCGTGAAGCTG
CTGTGGGGAACTGCTAACTGCTTTACAAACCCTCGCTATGGCGCGGGTGCGGCGACGAACCCAGATCCTGAAGTCTTCAG
TTGGGCGGCAACGCAAGTTGTTACAGCGATGGAAGCAACCCATAAATTGGGCGGTGAAAACTATGTCCTGTGGGGTGGTC
GTGAAGGTTACGAAACGCTGTTAAATACCGACTTGCGCCAGGAGCGTGAACAGCTGGGCCGCTTTATGCAGATGGTGGTT
GAGCATAAACATAAAATCGGTTTCCAGGGCACGTTGCTTATCGAACCGAAACCGCAAGAACCGACCAAACATCAATATGA
TTACGATGCTGCGACGGTCTATGGCTTCCTGAAACAGTTTGGTCTGGAAAAAGAGATTAAACTGAATATTGAAGCTAACC
ACGCGACGCTGGCAGGTCACTCTTTCCATCATGAAATAGCCACCGCCATTGCGCTTGGCCTGTTCGGTTCTGTCGACGCC
AACCGTGGCGATGCGCAACTGGGCTGGGACACCGACCAGTTCCCGAACAGTGTGGAAGAGAATGCGCTGGTGATGTATGA
AATTCTCAAAGCAGGCGGTTTCACCACCGGTGGTCTGAACTTCGATGCCAAAGTACGTCGTCAAAGTACTGATAAATATG
ATCTGTTTTACGGTCATATCGGCGCGATGGATACGATGGCGTTGGCGCTGAAAATTGCAGCGCGCATGATTGAAGATGGC
GAGCTGGATAAACGCATCGCGCAGCGTTATTCCGGCTGGAATAGTGAATTAGGCCAGCAAATCCTGAAAGGCCAAATGTC
ACTGGCAGATTTAGCCAAATATGCTCAGGAACATAATTTGTCTCCGGTGCATCAGAGTGGTCGCCAGGAGCAACTGGAAA
ATCTGGTAAATCATTATCTGTTCGACAAATAACGGCTAACTGTGCAGTCCGTTGGCCCGGTTATCGGTAGCGATACCGGG
CATTTTTTTAAGGAACGATCGATATGTATATCGGGATAGATCTTGGCACCTCGGGCGTAAAAGTTATTTTGCTCAACGAG
CAGGGTGAGGTGGTTGCTGCGCAAACGGAAAAGCTGACCGTTTCGCGCCCGCATCCACTCTGGTCGGAACAAGACCCGGA
ACAGTGGTGGCAGGCAACTGATCGCGCAATGAAAGCTCTGGGCGTTCAGCATTCTCTGCAAGACGTTAAAGCATTAGGTA
TTGCCGGACAGATGCACGGTGCAACCTTACTGGATGCTCAGCAACGGGTGTTACGCCCTGCCATTTTGTGGAACGACGGG
CGCTGTGCGCAAGAGTGCACTTTGCTGGAAGCGCGAGTTCCGCAATCGCGGGTGATTACCGGCAACCTGATGATGCCCGG
ATTTACTGCGCCTAAATTGCTATGGGTTCAGCGGCATGAGCCGGAGATATTCCGTCAAATCGATAAAGTATTATTACCGA
AAGATTACTTGCGTCTGCGTATGACGGGGGAGTTTGCCAGCGATATGTCTGACGCAGCTGGCACTATGTGGCTGGATGTC
GCAAAGCGTGACTGGAGCGATCTCATGCTGCAGGCTTGCCACTTATCTCGTGACCAGATGCCCGCATTATACGAAGGCAG
CGAAATTACTGGTGCTTTGTTACCTGAAGTTGCGAAAGCGTGGGGTATGGCGGCGGTGCCAGTTATCGCAGGCGGTGGCG
ACAATGCAGCTGGTGCGGTTGGTGTGGGAATGGTTGATGCTAATCAGGCAATGTTATCGCTGGGGACGTCGGGGGTCTAT
TTTGCTGTCAGCGAAGGGGTCTTAAGCAAGCCAGAAAGCGCCGTACATAGCTTTTGCCATGCGTTACCGCAACGTTGGCA
TTTAATGTCTGTAATGCTGAGTGCGGCTTCGTGTCTGGATTGGGCCGCGAAATTAACCGGCCTGAGCAATGTCCCTGCTT
TAATCACCGCAGCTCAACAGGCTGATGAAAGTGCCGAGCCAGTTTGGTTTCTGCCTTATCTTTCCGGCGAGCGTACACCA
CACAATAATCCCCAGGCGAAAGGGGTTTTCTTTGGTTTGACTCATCAACATGGCCCCAATGAACTGGCGCGAGCAGTGCT
GGAAGGCGTGGGTTATGCGCTGGCAGATGGCATGGATGTCGTGCATGCCTGCGGCATTAAACCGCAAAGTGTTACGTTGA
TTGGTGGCGGGGCGCGTAGTGAGTACTGGCGTCAAATGCTGGCGGACATCAGCGGTCAGCAACTGGATTACCGCACGGGT
GGCGATGTGGGGCCAGCACTGGGCGCAGCAAGGCTGGCGCAGATTGCGGCGAATCCAGAGAAATCGCTCATTGAGTTGTT
GCCGCAACTACCGTTAGAACAGTCGCATCTACCAGATGCGCAGCGTTATGCCGCTTATCAGCCACGACGAGAAACGTTCC
ATCGCCTCTATCAGCAACTTCTGCCATTAATGGCGTAAACGTTATCCCCTGCCTGACCGGGTGGGGGATAATTCACATCT
ATATATCTCAGTAATTAATTAATATTTAGTATGAATTTATTCTGAAAATCATTTGTTAATGGCATTTTTCAGTTTTGTCT
TTCGTTGGTTATTCGTAATGTATCGCTGGTAGATATGGAGATCGTTATGAAAACCTCAAAGACTGTTGCAAAACTATTAT
TTGTTGTTGGGGCGCTGGTTTATCTGGTTGGACTATGGATCTCATGCCCATTGTTAAGTGGAAAAGGCTATTTTCTTGGC
GTGTTAATGACAGCAACTTTTGGTAACTATGCATATCTTCGCGCAGAAAAACTTGGGCAACTGGATGATTTTTTTATCCA
CGTCTGTCAGTTGGTAGCGTTAATCACTATCGGTCTCTTGTTTATCGGTGTTTTAAACGCACCTATCAATGCTTATGAAA
TGGTGATCTATCCCATCGCCTTTTTTGTCTGCTTGTTTGGTCAAATGCGTTTGTTTCGCTCGGCATGAGCAACATAAAGT
TCTTACACATTCAGGAATGAAAGGAATACTGTGATGGACAACAAAATATCAACCTATTCTCCGGCATTTAGTATTGTTTC
ATGGGTAGCCCTTATTGGCGGTATTGTTACCTATCTGTTAGGACTATGGAATGCAGAGATGCAGTTAAATGAAAAAGGGT
ATTATTTTGCCGTACTGGTATTAGGTTTGTTTTCCGCGGCGTCTTATCAAAAGACCGTTCGGGACAAGTATGAAGGCATA
CCTACCACCCCCATTTATTATATGACTTGCCTGACGGTCTTTATTATCTCTGTTGCGTTGTTGCTGGTAGGTCTATGGAA
TGCAACGTTATTACTCAGCGAAAAAGGCTTTTATGGGCTGGCTTTCTTCTTAAGCTTGTTTGGTGCAGTAGCGGTGCAGA
AGAATATTCGTGATGCCGGAATAAACCCACCAAAAGAAACACAGGTTACCCAGGAAGAATACAGCGAATAATTCACATAA
GCCCGGTTAGTCCAATGTAACCGGGCTTTTACTAACTCACTAATCTGTTTCTGTCGATTCGTTGTACCAGCATAGAAAGT
AACAAACTCGCTGCCAACGTCGCGCAAAAGATCCAAATAATATCGAGTATTGGCCAGTTTTTAAGCTCAATCCCCCGGGT
GCGCAGTGCATGGATAATCAATGCATGGAACCCGTATATACCTAACGAATGGCGGGAGATTAAGCCAAGTCCGCAAATGG
TACGCGTATACAGCGTGTTTTTAACCAGAGTCAATAACGCGATTGCGCAGATAAAAACCATCGGCCCACAGTAAAGATAC
CAGGTATCGGCAAAATTTCCGCGCCACTGTAATTCATATAATGTCCCGCGAGAGATAATAAAAACCCCCGTCGCAAACAG
TGCGGCGCTCACCCACGACAGTGCTTTATGCTGTGTGTCCATCATCCCTATAGCGCGGCCCAACATGCCATAAAGGATGT
AGTAAAAAGTATCGCCATTGATATATAAGTTAATTGGCAGCCATTCAAAACCGTCGATTTTCTGCGGCACAGTATTTGGG
TTAGCGATGATACCAATCACCACCATTAGCACCAGCAACATTTTTCCGCCGACGTTCTTCACCTGAATCAGCGGTGAAAC
CAGATAAATCACTGCAATCGCGAAGAAAAACCATAAATGGTAAAACACTGGCTTTTGCAGCAGGTTTTTCAGCGCTAACT
CCACATTGATGGAGGTAAACAGCGCAATGTAGAGCAGCGCGATTGCGCTATAAAAAAACAGGCATAAGCCGATACGCAAG
AAATGGCGCGACTGGGCGCTGCGTTCGCCAAAAAAGAGATAGCCGGAAATCATGAAAAATAGCGGCACGCTGACACGAGA
GGCAGAATTCAGAACATTGGCGATATCCCAGGTGATGGGGCTAACACTATGAGCATTGGTCACATACCAGGTAGTGGTGT
GAATCATCACCACCATTAAACACGCTATCCCTCGCAGGTTATCAATCCAGTAAATTTTGGGCTGCATCTGTGTCTCTGTA
TCTGGTTAAAAAAAGTCTGACCGATAAATCATTCAGTTGGCGCACTGGAATAATCTGAGTTTTATCACTACAGCTTATAG
AGGCTTAAGGAAATTCGTAAGATATCAGCCACTATACCGATATAAATAATAAGACTCACCTGCAAACCAGACGGTAATTT
AATGATGATGAACGCTTTCTTTCCGGCAATGGCGCTTATTGTGCTAGTGGGTTGTTCTACACCGCCACCCGTGCAGAAAG
CACAACGGGTAAAGGTTGATCCTCTGCGTTCGTTGAATATGGAAGCGTTATGCAAGGATCAGGCGGCAAAACGTTATAAC
ACCGGCGAGCAAAAAATCGACGTCACCGCCTTCGAACAGTTCCAGGGAAGCTATGAAATGCGCGGTTATACCTTCCGGAA
AGAGCAGTTTGTCTGTTCTTTTGACGCGGATGGCCATTTTTTGCATCTTTCCATGCGTTAAGCCCTGCTTTTTCCCGTTT
CGTACTGTATATCTTCCATCCAGCGGGTATACTGATCCCTTCCTTTAAATCCACACGTATCCAGCACGAAATAATATGCA
AAAGTTTGATACCAGGACCTTCCAGGGCTTGATCCTGACCTTACAGGATTACTGGGCTCGCCAGGGCTGCACCATTGTTC
AACCATTGGACATGGAAGTCGGCGCGGGAACCTCTCACCCAATGACCTGTCTGCGCGCGCTGGGGCCAGAACCGATGGCG
GCTGCTTATGTTCAGCCTTCTCGTCGCCCGACCGATGGTCGCTACGGCGAAAACCCCAACCGTTTACAGCACTACTATCA
GTTCCAGGTGGTCATTAAGCCATCGCCGGACAATATTCAGGAGCTGTACCTCGGTTCTCTGAAAGAGCTGGGCATGGACC
CGACCATCCACGACATCCGTTTCGTGGAAGATAACTGGGAAAACCCGACGCTGGGTGCCTGGGGGCTGGGCTGGGAAGTG
TGGCTAAACGGCATGGAAGTGACGCAGTTCACTTACTTCCAGCAGGTTGGTGGTCTGGAATGTAAACCGGTTACCGGTGA
GATCACCTACGGTCTGGAACGTCTGGCCATGTACATTCAGGGCGTAGACAGCGTTTACGACCTGGTCTGGAGCGACGGCC
CGCTGGGTAAAACCACCTACGGCGACGTGTTCCATCAGAACGAAGTGGAGCAGTCCACTTACAACTTCGAATACGCGGAT
GTGGACTTCCTGTTCACCTGCTTCGAGCAGTACGAGAAAGAAGCGCAGCAACTGCTGGCGCTGGAAAATCCGCTGCCGCT
GCCAGCCTACGAGCGTATTCTGAAAGCCGCCCACAGCTTCAACCTGCTGGATGCGCGTAAAGCCATCTCCGTCACCGAGC
GTCAGCGCTATATTCTGCGCATTCGCACCCTGACCAAAGCAGTGGCAGAAGCATACTACGCTTCCCGTGAAGCCCTCGGC
TTCCCGATGTGCAACAAAGATAAGTAAGAGGCGGCTATGTCTGAGAAAACTTTTCTGGTGGAAATTGGCACTGAAGAGCT
GCCACCAAAAGCACTGCGCAGCCTGGCTGAGTCCTTTGCTGCGAATTTTACTGCGGAGCTGGATAACGCTGGCCTCGCAC
ACGGCACCGTTCAATGGTTTGCTGCTCCGCGTCGTCTGGCGCTGAAAGTCGCTAACCTGGCGGAAGCGCAACCGGATCGT
GAAATCGAAAAACGCGGCCCGGCGATTGCCCAGGCGTTCGACGCTGAAGGCAAACCGAGCAAAGCGGCAGAAGGTTGGGC
GCGTGGTTGCGGTATTACCGTTGACCAGGCTGAGCGTCTGACTACCGATAAAGGCGAATGGCTGCTGTATCGCGCCCATG
TGAAGGGCGAAAGCACCGAAGCACTGCTGCCGAATATGGTTGCGACTTCGCTGGCGAAACTGCCGATCCCGAAACTGATG
CGTTGGGGCGCGTCTGACGTACACTTCGTGCGTCCGGTTCACACTGTAACCCTGCTGCTGGGCGACAAAGTCATTCCGGC
TACCATTCTGGGCATTCAGTCCGATCGCGTGATTCGCGGCCACCGCTTTATGGGCGAGCCGGAATTCACCATCGATAACG
CCGATCAGTATCCGGAAATTCTGCGTGAGCGCGGGAAAGTCATCGCCGATTACGAAGAACGTAAAGCGAAGATTAAAGCC
GATGCCGAAGAAGCAGCGCGTAAGATTGGCGGTAACGCTGACTTAAGCGAAAGTCTGCTGGAAGAAGTGGCTTCGCTGGT
GGAATGGCCGGTTGTGCTGACCGCAAAATTCGAAGAGAAATTCCTCGCGGTGCCGGCTGAAGCGCTGGTTTACACCATGA
AAGGTGACCAGAAATACTTCCCGGTGTATGCGAACGACGGCAAACTGCTGCCGAACTTTATCTTCGTTGCCAACATCGAA
TCGAAAGATCCGCAGCAGATTATCTCCGGTAACGAGAAAGTCGTTCGTCCGCGTCTGGCGGATGCCGAGTTCTTCTTCAA
CACCGACCGTAAAAAACGTCTGGAAGATAACCTGCCGCGCCTGCAAACCGTGTTGTTTCAGCAACAGCTGGGTACACTGC
GCGACAAAACTGACCGCATCCAGGCGCTGGCTGGCTGGATTGCTGAACAGATTGGCGCTGACGTTAACCACGCAACCCGT
GCGGGCCTGCTGTCCAAGTGCGACCTGATGACCAACATGGTCTTCGAGTTCACCGACACCCAGGGCGTTATGGGGATGCA
CTACGCGCGTCACGATGGCGAAGCGGAAGATGTGGCAGTGGCGCTGAACGAGCAGTATCAGCCGCGCTTTGCCGGTGATG
ACCTGCCGTCTAACCCGGTAGCCTGTGCGCTGGCGATTGCTGACAAGATGGATACTCTGGCGGGTATCTTCGGTATCGGC
CAGCATCCGAAAGGCGACAAAGACCCGTTTGCGTTGCGTCGTGCCGCACTTGGCGTGCTGCGTATTATCGTTGAGAAGAA
CCTCAATCTTGACCTGCAAACCCTGACCGAAGAAGCAGTGCGTCTGTATGGCGATAAGCTGACTAATGCCAACGTGGTTG
ATGATGTTATCGACTTTATGCTCGGTCGCTTCCGCGCCTGGTATCAGGACGAAGGTTACACCGTTGACACCATCCAGGCG
GTACTGGCGCGTCGTCCGACTCGTCCGGCTGATTTCGATGCCCGTATGAAAGCGGTATCGCACTTCCGTACCCTGGAAGC
AGCTGCAGCACTGGCGGCGGCGAACAAGCGTGTATCTAACATCCTGGCGAAATCTGATGAAGTGCTGAGCGATCGCGTGA
ATGCCTCTACTCTGAAAGAGCCGGAAGAAATTAAACTGGCGATGCAGGTTGTGGTGCTACGTGACAAGCTGGAGCCGTAC
TTTGCGGAAGGTCGTTACCAGGATGCGCTGGTCGAACTGGCTGAGCTGCGTGAACCGGTCGATGCTTTCTTCGATAAAGT
GATGGTCATGGTTGATGACAAAGAATTGCGAATCAACCGTCTTACCATGCTGGAGAAACTGCGCGAATTATTCCTGCGCG
TTGCGGATATTTCGCTGTTACAGTAATAATGCCGTTATTAAATAGCCTGCCATCTGGCAGGCTTTTTTTATCGCTAAATA
ATACAGCAACCTTTAATAATCTTCTGATGAATAAAGATTATCTCATATATTAATTTTATGAGATTTTTTTAGGATTATAT
CAAGGAGAAGAAACGAACTTATTAAGCTAGAATAGCCACGGGTGCTTGAGACTGTTTGTCTCAGGTATTCACCGAAAGGC
AGACAGAGAAAAGCCCCACCTGACTATAAATCAAAGTGAGGCCCCTCTATGCATAGACACCATAAGGTTAGCCTCTTACT
CGTTGGAAATCAACACAGGGGGCTGGGAATGCCGCAGAAATATAGATTACTTTCTTTAATAGTGATTTGTTTCACGCTTT
TATTTTTCACCTGGATGATAAGAGATTCACTGTGTGAATTGCATATTAAACAGGAGAGTTATGAGCTGGCGGCGTTTTTA
GCCTGCAAATTGAAAGAGTAAGCGTCTTCGGCGGGAAATTATTCCCGCCTTTCTTACGGTGTTGCGCATTCTCATTGCAC
CCAAATTTATTCTTCACAAAAATAATAATAGATTTTATTACGTGATCGATTATTTATTTCCTGAAAAACAAATAAAAAAA
TCCCCGCCAAATGGCAGGGATCTTAGATTCTGTGCTTTTAAGCAGAGATTACAGGCTGGTTACGTTACCAGCTGCCGGGC
CTTTAGCGCCGCTTTCGATGGTGAAGGACACTTTCTGACCTTCGTCCAGAGATTTGTAACCATCGTTCTGGATAGCAGAG
AAGTGTACGAACACGTCTTTAGAGCCATCGTCAGGAGTGATGAAGCCGAAGCCTTTGTCAGCGTTGAACCATTTTACGAT
ACCAGTCATTTTACCGGACATAGTGTATTACCTTTAATAATTAAGTGTGCCTTTCGGCGATATGGCGTGCTTTACAGATT
TTGAAGCGTTAAAGGAATGTGCACTACGAGGGGTATCAACGATAACTCTTGAAGGGACTTGCCTTACTACACTGCTTTAA
TGGTCTGTACGTCAAACCGTTGATGTGCATTAAGCCACGCATTGGCGGGTGATGCAACAATTATTTTTCATATTTATGAT
TAATCGGTTGGAAAACGGTCCTGTTATCAGGACCGTAAACAGCAATAAAGTGGATAAAAGTCTATTCCATCAACTGCTTA
CTTAATGCCGGGTTGGCTTGAATCAAACGCATCAATTTTAGTTCGGCACTTGAAGGCTTCACGCGTCTGGATTCCCATTC
CTTTACCATGGCGACTGATACGCCCAAAACCCGGGCAAAATCATCGATTTTTAATCCTGTCCCTTTTCGTAACTGCTCAA
TTTCGGTACAGGATGTTGTTCTGTGCGTCAGGGTAATTTTCTGCGTTTCATCTTTAAAAACAATCTGTTCCAGGCTGCTC
AACAGCTCATGCATTGGATCTTTATATTCCATTGAAAACTCCTCAAATCACACTGCGGGATCGTGAATTGCATCGAAGCT
CATTAAGAATAGTCGGGAAAAACAGACACAGCGGGGTGTTGTCAGGGCATACTCTGACTATGATTCGATTCAGCCAGTCA
TTTAGCGTGACTTATAGCCACCTAACGATCTGATAAATGCCGATATATCTCTTACCACTCCCGGTTTGTAAAGATTTCGA
AAATCTAACGTTCTGCGAAGGCGTAAATCTCTGGCTACAAAAAAAGCAACGGCAATATCATTTTTTAACAATGAAACAAC
AAATTAACCTTGTTTCATTTTCTCCATGATTTTACCAGGAAGATTACGTAGAAAGGGTATCCTGCAAGCCTGTCCTGGAC
TATCCTTGTCACGTCAGACACGCGTGTGTCGTTGTGCGCTTTTTTTGGGTGAAAGGAGTAAGAAAATGGCGACAGGAAAG
TCCTGCTCTCGCTGGTTTGCGCCTCTTGCGGCGTTATTAATGGTAGTTAGCCTGAGTGGGTGTTTTGATAAAGAAGGCGA
TCAGCGTAAAGCGTTTATCGACTTCCTGCAGAATACAGTGATGCGTAGCGGTGAACGTCTACCAACCCTGACTGCCGATC
AGAAAAAACAGTTTGGTCCTTTTGTCTCTGATTACGCGATTCTGTATGGTTATTCTCAGCAGGTGAATCAGGCGATGGAT
TCCGGTCTGCGCCCGGTTGTAGACAGCGTTAACGCAATTCGCGTACCGCAGGATTACGTTACGCAAAGCGGTCCGCTGCG
TGAAATGAACGGTTCGCTGGGTGTGCTGGCGCAACAGCTGCAAAATGCGAAGTTGCAGGCCGATGCTGCACACTCTGCGT
TAAAACAGAGTGATGACCTGAAACCGGTTTTTGATCAGGCATTCACCAAAGTGGTAACGACGCCAGCTGATGCATTGCAA
CCGTTGATTCCGGCGGCACAAACTTTCACGCAACAACTGGTGATGGTTGGAGACTACATTGCTCAGCAAGGTACTCAGGT
GAGCTTTGTCGCAAATGGCATCCAGTTCCCGACTTCACAGCAGGCAAGTGAATATAACAAACTGATTGCGCCATTACCGG
CACAACATCAGGCGTTTAATCAGGCCTGGACTACAGCAGTTACTGCAACCCAATAAAGAGTAAAAGCCCGAGCGATTATC
GGGCTTTACTCCACGCAGTCGCGGCTTAGTCCGCGACGTGCGGATTCACACAGTTCTTCTCAACCTTTCCTTGTAACGCA
TCAATCAAATTATCCACGGCACAGGCGGCCATGCCATAACGCGTCTCATGGGTGGCAGATCCAATATGCGGTACTGCGAC
GACGTTGGCCATTGAGAGCAACGGCGAATCTACGGAAAGTGGCTCTTGTTCGAAGACATCCAGCCCGGCGGCGTGAATTT
CCCCTTTCTGCAATGCAGCAATCAGTGCATTTTCATCAACCACCGGGCCACGTCCGGCATTAATGAAAATGGCGGAGGAT
TTCATTTTGGCGAATTGTTCTGCGCCAAACAGATGATGCGTCTCATCCGTTAACGGCAGGATCAGGCAAACGAAATCTGA
CTCTTGTAACAGAGTATCCAAATCGCAGTAGCGGGCGTTGAAGCGTTCTTCTGCTTCTTTATGGTGGCGACGTGCGTTAT
AGAGGATGGGCATGTTGAAGCCAAAGTGCGCACGTTGTGCCAGCGCCATGCCGATCCGTCCCATCCCGACAATGCCCAGT
GTTTTATGGTGAACGTCAGTGCCGTACCAGTCCGGGCCTATGCTCGCGGTCCATTCGCCTGCTTTTACCCGTTCTGCTAC
CTCCACAACCCGACGAGCGGTAGACAACACCAGCGCCATCAGCGTATCGGCGACGGTTTCTGTTAATACGGTTGGTGTGT
GCATCAGCAGAATTTTTCGGGCGGTAAGCGCATCGACATCAAAATTGTCATAGCCGACGGAGATCGTTGATGTGGCACGC
AGTTTCGGCATTTTTTCCAGCAATGCGGCATCAACATTCTCGTTTGAACCCAGCAAGCCTTCAGCTTCGGCAAAAATTGC
TGCATTTTGTTCGACGGTTTGTGGGCGGAGGTTTGCCACCTGGTGAACGGTGAAATGTTCTTGCAGGCGTTGCAGTAAAT
CATCAGGTAAGGCTTTGTAGAGGATAACGGACGGCTTCATGCTTCTCTCCATTCACTGATAAGGCGATCACCTTAGCCTG
AAATATGATGAAGGAAAACTGAAGAATGCCAGGTGATTTCTGCATCACCTGACATGAAAGGGATTACAGTGGGCTTAAGG
TAATTTCTACACGGCGGTTTTGCGCCTTACCTTCAGAGGTGCTGTTGCTGGCGATTGGGTTAGCCGGGCCAAGGCCTTGA
GTACGGATGCGGCTGGCGTCCACGCCCTGGGTGATCAACGCGCTGGCAACGGAATCCGCACGCTGCTGGGAGAGACGCAT
GTTCAGGTCGTGACTCCCCGTGCTGTCGGTATAACCAATCACGTTAACCGCCGTTTTCGGATACTCTTTCAGTACCATTG
CCACGCCGGTCAGGGTGTTAGCGCCCGCCGGTTTCAGGGTTGCGCTGCTGCTGTCGAAGGTCACATTGTTCGGCATATTG
AGGATAATGTTATCCCCGCTGCGGGTTACGCTAACACCAGTGCCGCGCATTTTGTCACGCAGCTTCGCTTCCTGCACATC
CATGTAATAACCAACGCCGCCGCCCAGAGCTGCGCCTGCTGCTGCGCCAATGAGCGCGCCTTTACCGCGATCTTTCTTCG
AAGAAGAGAGCGCACCAATACCCGCGCCAACGAGAGAGCCCAGACCTGCGCCGATAGCAGATTTACCTGCTTCGCGTTCG
CCGGTGTAAGGGTTAGTTGTACAGCCAGATACCGCCAGAGCGCCACTCACTACGGCGGCAATAAGATAAACACGTTTCTT
CATTGTTAATCCTTAATAACCTTTTTATTCTTTGCCACGGGTTCCGTGGCGGGAGATTATGCCGCGTGAGCATGAAGATT
ATTCCTGGGAATACTCGGAAATTTGTAAGTAATATTTAACTGCTCAATACATCTAACCTTTCAGGAGTCTTCGGTTTGGC
CAACTCATCCTCACGATATTCCGTTCTGACTGCCGCCCACTGGGGGCCTATGCTGGTTGAAACCGACGGCGAAACCGTGT
TTAGCTCGCGTGGCGCGTTAGCCACAGGAATGGAAAACTCCTTGCAGAGCGCGGTTCGCGACCAGGTTCACAGCAATACG
CGGGTGCGATTTCCAATGGTGCGCAAAGGCTTTCTTGCGTCACCGGAAAATCCGCAAGGCATTCGTGGGCAGGATGAATT
TGTTCGCGTGAGTTGGGATGAGGCGCTGGAGCTTATTCACCATCAACATAAACGCATTCGTGAGGCTTATGGCCCGGCAT
CGATTTTTGCTGGTTCCTACGGCTGGCGTTCAAACGGCGTGCTGCATAAGGCCTCGACATTATTACAACGCTATATGGCG
CTGGCAGGCGGTTATACTGGGCATCTGGGGGATTATTCGACCGGCGCGGCACAGGCGATCATGCCGTATGTCGTGGGTGG
CAGCGAAGTTTATCAACAGCAAACCAGTTGGCCGCTGGTGCTGGAACATAGCGATGTCGTGGTGCTGTGGAGTGCTAACC
CACTCAATACGCTGAAAATTGCGTGGAATGCATCCGATGAGCAGGGGCTTTCTTACTTTTCCGCACTGCGTGACAGCGGG
AAAAAGCTGATCTGCATTGATCCAATGCGATCGGAAACCATCGATTTCTTTGGCGATAAAATGGAGTGGGTGGCACCACA
CATGGGCACCGATGTTGCGTTGATGCTGGGGATCGCCCATACGCTGGTGGAAAATGGTTGGCACGACGAAGCGTTTCTGG
CGCGTTGCACCACAGGTTATGCCGTCTTCGCCTCTTATTTGCTGGGCGAGAGTGACGGTATAGCGAAAAACGCCGAATGG
GCGGCAGAGATTTGTGGTGTTGGCGCAGCGAAAATCCGCGAGCTGGCGGCTATTTTCCACCAAAATACAACCATGCTGAT
GGCAGGCTGGGGAATGCAGCGCCAACAGTTTGGTGAGCAAAAACACTGGATGATCGTCACGCTGGCGGCAATGTTGGGGC
AAATCGGCACACCCGGCGGCGGTTTTGGTCTTTCTTACCATTTTGCCAATGGTGGTAACCCCACGCGCCGCGCTGCGGTG
CTCTCTTCCATGCAGGGTAGCTTGCCGGGTGGCACCGATGCGGTAGATAAAATCCCTGTCGCCCGCATTGTTGAAGCACT
GGAAAACCCTGGTGGCGCATATCAACATAACGGTATGGACCGACATTTCCCGGATATTCGTTTTATCTGGTGGGCGGGTG
GTGCCAACTTTACTCATCATCAGGATACCAATCGCCTGATCCGTGCCTGGCAAAAACCGGAGCTGGTGGTGATCTCCGAA
TGCTTCTGGACGGCTGCGGCGAAACACGCGGATATCGTTCTGCCTGCGACAACCTCTTTTGAGCGTAATGATCTCACCAT
GACCGGTGATTACAGTAATCAGCATCTGGTGCCGATGAAGCAAGTGGTGCCGCCACGCGATGAAGCGCGTAATGATTTTG
ATGTTTTTGCCGACTTGAGTGAACGTTGGGAGAAGGGCGGTTATGCACGTTTTACGGAAGGAAAAAGTGAGCTGCAATGG
CTGGAAACGTTTTATAACGTTGCCCGGCAGCGCGGGGCAAGCCAGCAGGTTGAATTGCCGCCATTTGCTGAGTTCTGGCA
AGCCAACCAGTTAATTGAGATGCCGGAAAACCCGGACAGTGAGCGGTTTATTCGCTTCGCCGATTTTCGCCGCGATCCGC
AGGCGCATCCATTAAAAAACCGCCAGCGGTAAGATTGAAATCTTCTCGCAGCGTATTGCCGATTACGCTTATCCGGATTG
CCCGGGGCATCCAATGTGGCTGGAGCCGGACGAATGGCAGGGCAATGCCGAACCGGAACAGTTGCAGGTACTTTCAGCTC
ATCCGGCGCATCGTCTGCACAGCCAGCTGAATTACAGTTCTCTGCGCGAATTGTACGCGGTGGCAAATCGTGAGCCTGTC
ACCATTCATCCTGACGATGCCCAGACGCGCGGCATACAAGATGGCGATACTGTTCGGCTGTGGAACTCACGCGGGCAAAT
TCTTGCCGGCGCGGTCATTAGCGAGGGAATAAAACCTGGCGTGATTTGTATTCACGAAGGCGCATGGCCAGATCTGGATT
TAACCGCTGGCGGCATTTGTAAAAACGGCGCAGTGAACGTGCTGACCAAAGATCTCCCCAGCTCGCGGCTGGGGAATGGC
TGTGCGGGTAATACGGCGCTGGCATGGCTGGAAAAATACAACGGTCCGGAACTGACACTTACAGCGTTTGAACCACCGGC
CAGCTCATAATCCAGGTGGGTAGTTGGGTTTCATCCTGCCATGCGCAATCGACAATGTGAAAACCCTGCGCATGGTAGAA
ATCTATCGCCGGTTGATTTTTTTGATAAACCTCCAGCATCAGATGGGGATGGCGCTGCTGCACATACTGCATCAGCGCCT
TACCAATACCGCGCCTGACGGCCTTCGGTGCGACAAACATTGCTGCCAGAAATCGGCCTTCCATAATGCTGACAAAACCG
AGAAGCTTACCGTCTTCTTCCCAGACCCAGTTTTGCGCGTTGGCAAGATACGCATCCCGCACCAGCGGAATGCAGTCACG
CCAGTAACTCGATTTTATAAAGGGATGCCCCCAGGTTGTACTTTCCAGCCACAGTTGGAGGATCGCGGGGAGTTCTGAAC
GTTGCACTTCCCGAATCATGGTTTATTTCCCGGATGGCAACAGCAGCCAACCACATGATCATTCACCAGCCCACATGCCT
GCATAAAGGAGTAACAGATTGTGGTACCGACAAACTTAAAACCACGTTTTTTTAGTGCCTTAGATAGGGCGTCGGAGGCG
GGTGTAGATGTGGGGATTTCGCTCAACGTTGTGGCTTGTGTCACCTGTGGTTGATGATTGACAAACGACCAGACAAAGTC
GGCAAACGGTTCGCCGTTCTGTTCCATTTGCAGGTACGCCCGCGCATTACCAATAATTGCCTGAATTTTCCCACGATGGC
GGATAATCCCGGCGTCCTGTACCAGTCTTTCGACATCCTCTTCCTGCATTGCGGCAACTTTCACCGGATCGAACTGATGA
AAGCATGCGCGATAGTTTTCGCGTTTTTTGAGGACGGTGATCCACGATAATCCAGCCTGCTGCCCTTCCAGGCAGATCAT
TTCGAACAGTTTTTTACTGTCAGTTTCAGGCACGCCCCATTCATTATCATGGTAGGCAATATAAAGCGGGTCCTGACTCA
CCCAGCCGCAACGTTCCATACTTTCCCTCGCTATGTGCCCGATCGTAAAAATTTCAGCCGCTTTTCTTGACGCATCGGTG
AAAAAGTCAATATTTAATACAGGGCTACTATGCCCGATATCCTTCATACAATGACAATAATATTGCCGAATTCGGCTCTT
CCCTGGAGTCGTGTTAATGATCATAAAAAAAAGCGGTGGTCGCTGGCAGCTAAGCCTGCTTGCGAGCGTGGTAATCAGTG
CCTTTTTTCTCAACACAGCTTACGCCTGGCAACAAGAATATATCGTTGATACGCAACCCGGACATTCCACAGAGCGTTAC
ACCTGGGATAGCGATCATCAACCTGATTACAACGATATTTTGTCGCAACGTATTCAAAGTAGCCAAAGGGCGCTGGGACT
GGAAGTCAATCTGGCGGAAGAAACCCCTGTGGATGTGACCAGCAGTATGAGTATGGGCTGGAATTTTCCTTTATATGAGC
AGGTTACAACCGGCCCGGTCGCGGCATTACATTACGATGGCACAACTACCTCGATGTATAACGAGTTTGGCGACAGTACT
ACCACGCTGACCGATCCGTTGTGGCATGCCAGCGTGAGTACCTTAGGCTGGCGTGTTGACTCCCGGCTTGGCGATCTTCG
ACCCTGGGCGCAAATCAGCTATAACCAGCAATTTGGCGAGAATATCTGGAAGGCGCAATCAGGCCTGAGCCGGATGACGG
CGACAAACCAGAACGGCAACTGGCTGGATGTCACCGTAGGCGCTGATATGTTGCTCAATCAAAATATTGCTGCCTATGCT
GCGCTATCTCAGGCAGAAAATACCACTAACAATAGCGACTATCTGTATACGATGGGGGTTAGCGCCAGATTTTAACGTTA
TAGATACAATTGAAACCCATAAATAACAACTAATGTGGCGATAGTGGGGACTAACTTACTAAATAATAAATTTGGCGAAT
AATTGTCGAGTCATTCATTCCTGAACTAGTGCATTTCATTCCGTTCTGATGGCATTTCATGCCGTTTTTCCCCAGGCATA
AAGCGCACTTCGTTATGGTTGTCAGCAGAGATTTTTCCTTTTTATTACTGCAGGAATACTGCCATGACACCTTCAAATTA
TCAGCGTACTCGCTGGCTGACACTCATCGGTACTATCATTACCCAGTTTGCTCTGGGGTCGGTTTATACCTGGAGTCTGT
TTAACGGTGCGCTTTCTGCCAAGCTGGGGGCTCCTGTAAGCCAGGTTGCTTTCTCTTTCGGCTTGTTAAGTCTGGGGCTG
GCAATTTCGTCTTCTGTTGCGGGCAAATTGCAGGAACGTTTTGGTGTTAAACGCGTCACTATGGCTTCCGGCATTTTGCT
GGGATTAGGTTTCTTCCTGACAGCACATTCCAACAACCTGATGATGCTGTGGTTAAGCGCCGGTGTGTTGGTTGGTCTGG
CGGATGGTGCGGGTTACCTGTTGACGCTCTCTAACTGCGTGAAGTGGTTTCCGGAGCGTAAGGGACTTATCTCTGCTTTT
GCTA
>scaffold-11 12445
AACGGACTCCGCGGTAATGCCAAGTTGCGTACCCATCGTGGCATTCATGATCATGTAGCTGATAATCGCTGAAAGTGAAG
AAGAACCATCACCTGTCAGGCCAATCACAATACCGACACAAAACAGCAAAGGAAGGTTGGCGAAAATCAGGCCGCCGCAA
TTCGCCAGCAGCTCAATGTTAAATGAAATCCCGATGGCTAAAATCAAACCCGCCGCCGGAAGAATGGCGATTGGTAACAT
CAGAGCAGAAGAAAATTTCTGCAACTTCTTGAAGTTAAACAAGGATGTTATTTTTTTGCTCATTTTTATTCTCCTGTAGG
GTATCGAGCAAATAACGGCGACGACTATTCCAGATTGGCGTGGCGCTTAAACAGTTCACTTTCCGGCGCACCACTTTCAG
CAGCCATCTTCATCACTAATGCATCGGCAATCACCAGCAAAGCTTGCTCATACAACGACGCCATCGGCTGTGCCGAGCGG
AAAACAGAATCTTTTTGATTTTTGGAAGGGGCATTAATTTGCACGATGACATCGACAAACTCGGTGATAGTGGCGTGTCG
ATTCGTGGTTAACACCGCCACAGCGCCGCCAAGCTGACGTGCTTTTTTCGCCAGTGCCACCAGTTGTGCTGTCTCACCGG
AAGCGGAAGAAACGATAAACAGATCGCCAGGCCCAAAGTTCGGCGTAATGGTTTCCGTCAGGAAGTAAACCTCTTTTCCC
ATATGCATCAGGCGCATGGTGAAGGCTTTCATGGAAAAGCCGGCACGTCCCAGGCCATAGCAGAAAACGCGCTGGCTTTG
CTGAATAGCGTCGATCAATTTGGTGCAGTCATCCTCACGGATAGAGTCCTTAACGAAGGTTAATTCATTGATGATCTCAG
TGATGTACAGCTTTGCGTCCATTTCACACCTCATGAAATAATTTTTCTCAAACACAAAATCTCATGAAATTTTATTTCAT
TCCAATGCATCAGTATGAAATGTGAAGCTAGTCACAAGAAAGAGAGTAGATTGTATATAACTATTTGAATTTAAGAATTA
TTTCTCTTTTTAAGAAAGATAAGCTTGAGGGGAAGGTGAAATCAGCCATAAAATTTTGCGGCTGTAACTGCCCTGTAAAA
ATCACAAACTGAACTCGTCTCTGGCTATACACCGAACAACTGATAACTCTTCATTGTTATAGATTATATTCATAACAAAT
ATTAATCACTGCAAAATATTCATGTTTATTATTAATGATTACAGATTTTCCTCATGAAAACTGGTCTAAAGTGAAACATT
TTATTTCCCATATTTAAATCCATTAACTTGAGGAGTAAATAATCATAAACAAATAGCAATATTGTTTATTTTTAAAACAT
CAAGCAATAAAGAGAGTTCATCAAAGATGAGTGATGAAATTTACCTGACCATAACCGGAGAACAACAAGGATGTATTTCC
TCTCGTTGCGGAACGAGCGCATCAATAGGTAATCGCTGGCAGATTGGCCATGAAGATGAAATCTTCGCGTTCTCGCTATC
TAATAGTATTACGAATACAGGCAAAGGGTCACAATTACATGGCCTTAGTTTCTGTAAGTTGATTGACAAAAGCTCCCCGT
TACTTATTAACGCTATTAACAATAACGAGCAGTTGTTCATGGAGTTTGACTTCTATCGGATCAATAGATTTGGTCGATGG
GAGAAATATTACAACATTCAACTCCGCGGGCGCGCTCTTATCAGCAATCAATCACCTGTTTACTGAGAACAATCTGGATA
CAGAAACCATCACTGTCAGTTATGAATATATACTCTCCAGGCATCTGATTGCTAAATACTGAATTTAGTCATTTGGCATT
TCCCGATAACTACAACCGTCTGTTTATACCACGGCAAAAAACTAAAGATAATAATGGCCTCAAAACACTCAATAGTAAAG
CGGTTGGCAGACTGCTTGCTGCTGGCGGCATATACAATGGGAATATCGAAGGATTCAGGAAAACAGCAAACAAGTTGGGA
GGAGATGCACCTGCTGGTTACGATCAAGTTATGGATAACAAAGGGTTGCTCATCGCTGGTGCTTCAATAGTTGCTGGAGT
TGTTCTGGGAAGAATGAGATTCCCTGATTTGGAATCATTTGAGCATTTCGGAGCCAGAGGAGCAGTATCAGGAAGACCAT
TTAATCCCGACCTTGCCGGTGGTCCAATAGAAAACCTGACGATAGATGGCGTAACAATCAATAGGGAAGGTATCGCTATT
GTTGAAAAGCATATCTCCAGATTTGATCATGATCCAGCTAATGATGTAATGATTTCAAGGCTAAAAAAAATAGCAAATAA
AGAATTGCTTCCTGAAAAATACGATCTGAACTACTATACTCATGAATGCCGCGAGTATCAGCGTTATTGTAATTTAGGAT
GGGAAACAGGTGAACCGAATGGTTTAGATGGATATGAATTATGGAATAATGCACATACTGCAACTCTAGAAGACTTTAAA
ATTAAAGATACTGACTTATTTCATCCGGATGCAAAAAAATGACGATTACGATAGTTGAATTTAACGTGCTGAAAGTTATG
GCTGAGAAAGATATTGACTGGAGCTGGATGGTGCTGGATCGTACTTTAGCTATACGAAATATTCCAGGATTTGGCAACGT
AGCGAATATCGTAACAAAGCTGGTTAATCATGGGTTGGTTGATATCGTAAATGGTGAGGGCAACTCTAAACCACGCTACA
GAGTTTCTCAATATGGATTGAATCTTATCAAAGAACAACAAGACAACCTCTTCTGATCCAGCCATTACAGGAGCATGATT
TACATTGTGATCTTTCAATAAGATACTCATCAATTTTGGTACAGAATATCGTGATCACTAAAAATGAACTTAACGTGCTG
AACGTTATGACTGAGAAAGATATAAACTGGAACTGGATGAATCTCGATCGCACACTATCCATAAGGCAAATACCAGGATT
CGGTAATGTTGTTAATATTGTTAACAAATTAGCTAACGAAGGTTTGGTTATTATTGAGGATAGCGGGCATAAGTCTATGC
CTCACTACCACGTTAGTGAAAAGGGATACAATCTCGTGCAACGTGAGAATAAATAACGTAGCGTTGATTACTGAACGGAA
TCACTCAAAACTGTGTTTTGCGAAAAAAACGATTCGGTTATTTCTACTCCTGAAGATCTGCTTCAATCTGGCACTCATGC
AAAATGGCTTCCAGTACTGGAAGCCATTATCGTACTGCAATTTACAATGACTCGTTAATACTCATCATCCCCGACGCAAA
TTCTGCGCCGCCTGCACCATGTTCGCCAGTGCCGCGCGGGTTTCTGGCCAGCCGCGCGTTTTCAGGCCACAGTCCGGGTT
GACCCACAGACGCTCTGCCGGAATGCGTTTTGCCGCTTTCTTCAGCAAGGCTTCAATCCATTCCACGCTCGGTACATTTG
GCGAGTGAATGTCATAGACGCCAGGACCGATTTCATTTGGATAATCAAACTCTTCAAACGACTCCAGCAACTCCATGTCG
GAACGCGAGGTTTCGATGGTGATGACGTCTGCGTCCAACGCCGCAATCGAATCCATGATGTCGTTGAACTCGCAGTAACA
CATGTGAGTGTGGATTTGTGTGTCATCTTTCGCCACGGCGGCGTTGATACGGAAAGCCTCCACGCCCCACTGGAGATAGG
CATCCCAGTCGCTGCGACGCAGTGGTAAACCTTCGCGCAATGCCGGTTCGTCAATCTGAATGATGCCAATTCCAGCGGCT
TCCAGGTCCGCGACTTCATCACGCAGCGCCAGCGCAATTTGTTTGGCGATGGTTTCACGGCTGACATCTTCACGCGGGAA
CGACCAGCAGAGAATAGTCACCGGGCCGGTCAACATCCCTTTCACCGGTTTATCAGTCAGGGATTGCGCATATTTTGCCC
ACTCCACGGTAATCGGCGCCGGACGACTAACGTCACCAATAACAATCGGTGGCTTCACGCAGCGGGAACCGTAGCTCTGT
ACCCAACCGTTTTGCGTAAAGACAAACCCGTCGAGGTGCTCGCCAAAGTATTCCACCATGTCATTACGCTCGGCCTCGCC
ATGTACCAGCACATCCAGTCCCAAACGTTCCTGCTCAACAATGGCCTGCTTGATATGTTCCGCAATGCCCGTACGGTAGT
TATTGGCGTCGAGATTACCCTTTTTGAAATCCAGACGCAGGGTACGAATCTCCGTGGTTTGCGGGAAGGAACCAATCGTG
GTGGTCGGCCACGCGGGCAGTTTAAAACGCGCACGCTGGGCTTCAGCACGCACTTCATAGACATTCGCACGCTGACTGTC
CTGAGCGGTGATCGCCGCCAGACGCTTTTCTACTGCCGGATTATGTACACGAGTAGAGTGACGACGCGCCTGAATCGGAG
CGCTCCACTCTGCCAGAGCTGCCGTATCACCACTGTTCAGCGCATCGCGCAGCAATGCCAGTTCATGACATTTTTGCAGG
GCGAAGGCAAACCAGCTTTTCACTTCTGCATCAAGACGCGTTTCCACGCTCAGGTCGATGGGGCTGTGCAGCAACGAGCA
GGAAGATGCCACCCACAAATCGCGTTTGCCGACAATGTCCTTAATTTGCGCATATTTCTCGGTAAGATCGGCGCGCCAGA
CGTTACGACCATTGATAAGACCCGCAGACAGCAGCCAGTCAGAAGGCAGACGCTTGTGCAGTTCAGCAACGTCATCTTTA
CCATGTACGAGATCGACATGCAGACCCTGAACAGGCAGCGCAGTAATCGTGTCGAGGTTTGGCGTTACGCCTTCAAAATA
GGTAGTCAGCAGCAGTTTCACCTGCCCCTGCAGAGCATCGTAAGCGGGTTTGTACGCATCCAGCCACGCCTGCGGCAGTT
CCAGAACCAGCGCGGGTTCGTCGATCTGTACCCACTCAATGCCGCGTTTCGCCAGTTCTGCCAGCACTTGCTGATAAACC
GGCAGAATGTCGTTCAGCAGGCTAAGGCGGTCAAACTGTTCACCTTTCACTTTACCCAGCCACAGGTAGGTAATCGGCCC
CAGCAGCACAGGTTTCACCTTGTGGCCCAGCGCCAGCGCCTCGTCCACTTCCTCCAGCAACTGCGTCCAGGTCAGTTTGA
ACTGTTGGCCTTTAACGAACTCCGGCACCATGTAGTGATAGTTGGTGTTAAACCATTTGGTCATTTCCGCTGCCGCCGCA
GGTTCGCCAGTCGGTGCACGTCCACGACCAATACGGAACAGGGTGTCGATATCTACCGAACCATCTTTGTTCTGGTGACG
CGCCGGAACGTTACCCAGCAGCAGGCTGGTGGTCAGGACATGATCGTACCAGGCAAAATCGCCCACCGGCAGCAGGTCGA
TACCCGCTTGCTTTTGTTGATCCCAGTGACGAGCACGCAATTCACGCCCTACCGCCAGCAGTTCTTCACGCGTGGAGTTC
CCCGCCCAATAACTCTCTTGCGCTTTTTTCAGCTCGCGACGCAGGCCAACGCGAGGGAAACCGAGGGTGTGATTAAGAAT
TGTCATTATATGCCCCTTATGGAATTTTTAGTATTTAGCCGTCCAGATGTTTACACATCCATAATTGGCGGTTACTGTAT
ATTCCTCAAGCGCAAATTATTCATGCCGAAGTGAAGGACTTTCATGATCGAAGTAAAACACCTGAAAACGCTACAAGCGT
TGCGGAACTGCGGCTCACTCGCAGCCGCTGCGGCGACGTTGCATCAAACGCAATCCGCCCTGTCTCACCAGTTTAGCGAT
CTGGAACAACGCCTTGGCTTCCGGCTATTTGTGCGTAAGAGCCAGCCGCTACGCTTTACACCGCAGGGAGAAATCCTGTT
GCAACTGGCAAACCAGGTACTGCCGCAAATTAGCCAGGCACTGCAAGCCTGCAATGAACCGCAGCAGACGCGTCTGCGCA
TTGCCATTGAGTGCCATAGCTGTATTCAGTGGCTGACGCCCGCGTTAGAAAATTTCCATAAGAACTGGCCGCAGGTGGAG
ATGGATTTTAAATCAGGCGTAACGTTTGACCCGCAGCCTGCATTGCAGCAGGGCGAGCTGGATCTGGTGATGACCTCCGA
TATTCTGCCGCGCAGTGGCCTGCATTATTCGCCGATGTTCGATTATGAAGTGCGTCTGGTGTTGGCACCTGACCATCCAC
TGGCGGCGAAAACGCGTATTACACCGGAAGATCTCGCCAGCGAAACGCTGTTAATTTATCCGGTGCAGCGTAGCCGACTG
GATGTCTGGCGCCATTTTCTTCAGCCAGCAGGCGTTAGCCCGTCGCTGAAAAGCGTCGATAACACCTTGTTGTTGATTCA
GATGGTTGCCGCGCGGATGGGTATTGCCGCCCTGCCGCACTGGGTGGTGGAGAGTTTTGAGCGCCAGGGTCTGGTCGTAA
CCAAAACCCTGGGCGAAGGATTGTGGAGCCGACTGTACGCCGCCGTGCGCGATGGCGAGCAGCGTCAGCCGATTACAGAA
GCGTTTATTCGCTCAGCGCGCAATCACGCCTGCGATCATCTGCCGTTTGTGAAGAGCGCGGAGCGACCCACTTACGATGC
ACCCACAGTGAGGCCAGGATCACCAGCGCGCCTGTAATAAACGTTGGCCAGTGCGGCTGTTGGTGCCAGATAGCCAGGTT
AACCAACAGCCCTGCCGGAACGTGCATATTATTCATAATGCCCAGCGTTCCGGCGTCCACCTGCGTCGCGCCGTAGTTCC
ACATAAAGTAGCCAATACCGGAAGCCACCACGCCAAGAAACACCAGAATGCCCCATTGCAGCGTGGTTTGCGGCATTTTC
TGCGCATTTCCCAGCAAGAACCATGCAATCACTGCCACCAGGAACGCGCCAAGATAGAACCACGCAAAGGCGTTATGCTG
CGGCATCGGGCGAGTTTCCATCAGACGTTTGTAACCCACCATGCCGATGGCAAAAGTGATATTGGAGAGCTGCACCAGCA
ACAAGCCAGTCCAGAAATGGTCGGTGACCTGATCATAGCGAATAATCCCGGCACCAATCACCGCCAACAAGGCGCTAAAA
GCATAGCCCCAGCGCAGACGGCGCTTACTCATGATGTCATAAATCAGCGTGATGTAGAGCGGCGTCAGTACGGTGAACAG
CAACAGTTCGGAGACCGTCAGGTAGAGATAGGCGCGGAAACTCAGCATATACATCACACCGAGCTGCATCGCGCCCACCA
GCATATACAGGCCAACCGTTTTCAGGCTATTGCCACGGGTGCGCAGAAACGGCAGAAAAACGAGTGCCGCCAGGCCAACG
CGCACCAGCACCGCAAAATAGCTATCGACGTGCCCCGCAAGGTACTCGCCATAAAAGCTAAAGGAGAAGGCCCACAGAAT
CGTGGTGATGATAAGTAGCGCCACAATGGAAAACTCTTTGATTAACGAGTATCCATTGTAGCGAAGTATCAGGTTGACAA
CTGACCAAATAAAGAACGATTACGACAAATAGAGTTTACGCAGATAATGCGGCACTGCGTCTTCGGCGTTAGTACCAATC
ACTTCCAGCTCTGGATGCAGATCTTTCAGCCGTTGATGCGCGCTGCCCATAATGCAGCCTTTCCCCGCCATCGACAGCAT
TTCGGCATCGTTCATTCCATCGCCAAAGGCAATACAATCTTGCAGGCTGTAGCCCAGTTTCTTCGCCACCGCTTCCAGCG
CATGGCCTTTTGAAACGCCGCCCGCCATCACTTCCAGGCAGGTTAAGGTAGAGAAACTGACATTGACGCGATCGCCCCAG
CGAGCGTTAATCGCCTGCTCCAGTGGCAGAAGTTTTTCATGGGAATCGCAGGTGAAGAACACTTTGCTGACGCCTTCCGG
CTCCAGCAATCCCGGCTCATACAGCGCATAATTGAACACCGCTTCTTTGAAAAAGCGCATCTCTTCCGGGCGATGGCGAT
TCATAAACCATTCATCATCGCGATAAACGTTAGTAATGATCTCCGGGTTGTCGTTGACCACGCCAAACAGGTCACTGGCA
ATGTCGCGATCCAGGTTATGAGCAAAAATCAGGTTGCCATCCAGATCGTGAACGCGCGCGCCATTGGAGGTAATCATGTA
AGACTTAATCTCCAGATTATCGCGAATTTGCCCCACATCAACGTGGTGACGACCGGTCGCAAACACAAAGTTGATGCCGC
GCGCGGTGAGCAGCTTCAGAGTTTCTTTGGCGTAAGGGGATAACGTATGGTCGGGAGAAAGTAACGTGCCATCTAAATCA
GACGCAACAACCTGGTACATAAGAAATTTAAACCTCTGTAGAGCGGTTTCCGCTGGGTGAGTTATGCCTGTTGAAAAAAT
CAACGATAGCGTGGAGCGCGACTGAGCGCATTGCGTCCTTTTCAAAAAGGATCTCATGGTACGCACCTTTAATTACCAAC
GGCCGTCCTCCTTCGACAGGATGGCCCGCAGCGGTGCGTAGTTCACAAAAACGGTCGTGCATGCGGTTATCCACCACGCG
TTCCTCTTCAGCTTGTAAGAGAAGCGTTGGCGTGGCGTCATCACCCGCACCGGCTAACACCTGTTCGCCAGCCAGAATAC
TTTCGCGTACCCAATGGTAGGTCGGCCCACCGACGCGAATTGTTGGGTCATCAGCATAGAAACGTAAGTTACGTCGATAT
CGCTGTCTGCTGTGGGTCAGTACGTTGATAGCAAACGGCAACGCGCGCCAGCGCCCGGTGCCTATTGCATAGCCATCACG
GAAACGTGGATGCGCTTCGGCCCAATTGAGGATCTGCCGTGCCATAAATGACGGCATACGAATCACGATCCCAAACATTG
GCGCAGTTAGCGCAATGGCGTCACATACACCTGGATGGCGTTGCAGAAATAATGTGGAGATCGCACCGCCCATCGAATGT
GCCAGTATATAGCGTTTACGCCACGGACCGGGCTGAACCTCCTGTTGCCAGAATGCCGCCAGATCATCAACATAATCATT
AAAGCGATTAACATGCCCGAGATGTGGATCGCCTAACAGGCGACCGGAACGTCCCTGCCCGCGATGGTCGATGATTAAAA
CATCAAACCCCAAATGGAACAGGTCGTAGGCCAGTTCCGCATATTTTACGTAGCTCTCAATACGCCCCGGACAGATGACT
ACCACCCGGTCATGGTGCTGTGCGCGAAAACGGACAAAGCGCACCGGAATGTCATCCACACCAGTAAACTCTGCTTCATC
ACGCTGACGCCAGAAATCAGTCAGCGGTCCCATGGTAAAAGCAGCAAACGCGTTTTCTCTTGTTTCCCAGTCTTTTTGCT
GCTGAAACATCGGGTAATCTGCCTCTTAAACCACGTAAAATCGTTTTTTTAAGCGTGCCTGACACAACGCTGCGACAGTA
GCGTATTGTGGCACAAAAATAGACACACCGGGAGTTCATCATGACCTTAGAATGGTGGTTTGCCTACCTGCTGACATCGA
TCATTTTAAGCCTGTCGCCAGGCTCTGGCGCAATCAACACCATGACCACCTCGCTCAACCACGGTTATCGCGGCGCGGTG
GCGTCTATTGCTGGGCTTCAGACCGGACTGGCGATTCATATTGTGCTGGTTGGCGTGGGGTTGGGGACGCTATTTTCCCG
CTCAGTGATTGCGTTTGAAGTGTTGAAGTGGGCAGGCGCAGCTTACTTGATTTGGCTGGGAATACAGCAATGGCGCGCCG
CTGGCGCAATTGATCTTAAATCGCTGGCCTCCACTCAATCGCGTCGACATTTGTTCCAGCGCGCAGTTTTTGTCAATCTC
ACCAATCCCAAAAGTATTGTGTTTCTGGCGGCGCTATTTCCGCAATTCATCATGCCGCAACAGCCGCAGCTGATGCAGTA
TATCGTGCTCGGCGTCACCACTATTGTGGTCGATATTATTGTGATGATCGGTTACGCCACCCTTGCTCAACGGATTGCTC
TATGGATTAAAGGACCAAAGCAGATGAAGGCGCTGAATAAGATTTTCGGCTCGTTATTTATGCTGGTGGGAGCGCTGTTA
GCATCGGCGAGGCATGCGTGAAAATAATGTCGGATGCGGCGTAAACGCCTTATCCGACTTACTCTGATGACGCGTCTGGC
ATTAACGCGAAATAATCAAATGAATGCCAAATCCGGCAAATAACGCCCCGGCAAAACCATCAATCCACTTCGCCAGACGT
TGATAACCACGGCGCATTTGCGGCAGAGCAAACAGGCTGGCAACGACGGTAAACCACGCCAGTGTTTCGACAATAATCAA
CGCGAAAATGCCCCAGCGTTCGGTGGTGCCGACATTATCACCGACAAACAGCGAGAACACCGAACCAAAGTAGATAATCG
CTTTAGGGTTCGCGAGATTGGTCAGTAAGCCCTTAAGAAAACTGCGCCCGCTTTTCGCCAGTTCGACTTGTGGCGCAGGG
GCAGAAACAACCTCTTTTTTCAGTGCACCACGTAGCATCTGGTAACCCATCCAGCAGAGATACAGGCCACCGCCCACCAT
AATCAGCGTATGCAGCCAGGCCATTTTTTCGATAATCAAATGTAGGCCAAGCAACGCAATCCCAGCCCAAACCATTACGC
CGCAGGTAATGCCCAGCACGCCCATCATCGCTTCTTTACGGGAACGACTAACAGCGGTCTGAGAGACAAAAAAGAAATCG
GGACCGGGGCTCATAAGCGCCACAATGTGCACCATGGCGACGGTGAGGAATAACATCAACATACATTAGACTCGCGGGGG
AAACGTTTACGGAGTCTTCATCCTGGCACTTTTTTATGCTGCTGACTACTCTTCGTCGTCACCATCGACATGCGCACGAA
TCAGCGCCATAAACGGTTTGCCAAAGCGTTCCAGCTTGCGCATACCAACGCCGTTAACGCTGAGCATTTCGCTGGCGGTG
ATCGGCATCTGCTCCGCCATCTCAATCAAGGTTGCGTCGTTAAACACCACGTACGGCGGGACATTGCTTTCATCGGCAAT
CGATTTACGCAGTTTGCGTAATTTGGCGAACAGTTTGCGATCATAGTTGCCGCCGAACGATTTCTGCATCGCTTTCGGTT
TGAGCGCCACGATACGCGGCACGGCAAGTTGCAAAGAGGATTCGCCGCGCAGCACCGGACGCGCAGCCTCTGTCAGTTGT
AGGGCAGAATGCTGGGCAATATTTTGCGTCACCAGGCCGAGGTGAATCAGCTGGCGGATCACGCTCACCCAATGTTCATG
GCTTTTATCACGGCCCATGCCATAGACTTTCAGTTTGTCATGACCATAGTCGCGGATACGCTGGTTATTAGCACCGCGAA
TCACTTCCACCACATAACCCATCCCAAACCGCTGATTCACACGACCAATGGTGGAAAGGGCAATCTGCGCATCGGTTGAA
CCATCGTACTGTTTTGGCGGATCGAGGCAGATATCGCAGTTCCCGCACGGCTCCTGACGCCCTTCGCCAAAATAGTTCAG
CAATACCAAACGACGGCAAGTTTGCGCTTCAGCAAACGCGCCCATCGCATTGAGTTTATGACGTTCGATATCCTGCAACT
GCCCCTGCGGCTTCTCTTCCAGACAACGGCGCAGCCACGCCATATCAGCCGGATCGTAAAACAGCATCGCTTCCGCGGGC
AGGCCATCACGCCCGGCGCGTCCAGTTTCCTGATAATAGGATTCGATATTGCGCGGAATATCAAAATGCACCACGAAGCG
AACGTTAGGCTTGTTGATGCCCATGCCGAACGCCACCGTCGCCACCACAATTTGCAGGTCATCGCGCTGGAATTTTTCCT
GCACATCAGCGCGAACATTATTTTCCAGCCCGGCATGATAGGCCGCCGCGCTAATTCCCTTGCTTTGCAGGCGCGCAGCG
GTGTCTTCTACTTTCGCACGACTATTACAGTAAATAATCCCCGACTTACCGCGTTGTTCCTGTACATAACGCATCAACTG
ATCGAGCGGTTTGAATTTCTCCATCAGCATGTAGCGAATATTCGGACGGTCAAAACTGCTGATTTGAATCAGCGGATCGT
TCAGCCCCAGCAGGCGCACGATATCCTGGCGCGTGGTGTCATCGGCTGTGGCAGTCAGCGCCATAAACGGGAGCGTCGGA
AAACGCTGACGCAGCTGACCGAGGGCAGCGTATTCCGGGCGGAAATCGTGACCCCATTGGGAGATACAGTGCGCTTCATC
AACGGCTAATAACACCGGATTCCAGTGCGCCAGATGCTCAAGAAAGTTATCCAGCATCAGGCGTTCCGGCGCGATATAAA
GCAGGCTGATTTGCCCGGTGCGACAGCCTGTCATCACTTCAAGCTGCTGCTCGCGGGTTTGCGTCGAGTTAAGGCACGCC
GCCGCCACGCCGTTGGCTTGCAGTTGATCTACCTGATCTTTCATCAACGAAATCAGCGGTGAGACAACCACGGTAAGGCC
GTTTAGCAATAAGGCAGGGATTTGATAGCAAAGGGATTTTCCGCC
>scaffold-12 27201
CCGTGTAAAGCACGGTTTATTGCGTCAATGATGGATGATACGTATGAGACGGATGACGGGGAAAGTGAAGCGGAACAACA
TGCGCAGTCGGCGAAAAAGGATCTGACTTCTGGTTCTGATTCATCCTCTGATGATGTAAAACTGGATTACAGAATTAAAT
TATCAGGTAATAAGATACTGACGCCACTGAATATACCTGATTATAAAGAAATGATTAGCGGTGGTAGTACGAAGAATACA
GAAAAAATAGATTTTACCATCACAAATAAAGGCGATGAGGCTGAAGCGCTTTCTCTGGAAGTGCTTGATGGTAATGAAGT
GATTTATAGTGAACGGCAGACCGGTAAATATTGTGATAAGGGAGAGCATGCCTGGCAATGGGATGGCTACAGTAATCAAG
GCATACTGGATACAACTAAGCTAAAAAGCAAATCACTACTTGTAAGACTGATTGCTTTATGTGGTGATATGATGATAAAA
GTTGATTATCCACTTCATAATTCACCAGAGGAACAAAAATGGGTCGATGTAAAGGTAGACAGAAAACAAAAAACAGTAGA
TATAATATGGCGACTGGCAGTTAGTGATGGAGGGATAAAAGGAAGTAATCCTAAGTTATCCCCAGTTCCTTATAACGACT
TGGTTAACCTGACCAAAAATGGAGTTGAATTTTATTGGTCTCGAAATGGAAGTCGCGGCGGGGGGATTGGTGAAAATATT
GTTACAGCGATTGGTGTTTTTAAAGTAAATGTAAAGGCTGAGATAAATATTACTCCATCCATGCGAACTTTTTCTTTGAT
ATCATCATTAGATCCTGACTTTCAGGCATCCGTTAGTCTATCAGGATTTGAAAAAATATATTATAACTACGGTGATAGTT
ATAAGGATATTCAAGATGAATTACAGGCGCTTCTTGACGCTAATAACAGATATAAATGGGATAGTGCTCATGAAATGGGG
CATAAAGTACTGGATGAATATGGAGAGGGTTCTAGCCCTGATTATTCGTGGACTCATAAAGGAACATCTACTCTTATGCA
AAAAACAATACCAGGGAATGTTATGCCCGCTCAGGGAGAGATTGATGTGATGAAATATGGAAAATATCGTCCTGACATGT
ATACTCGATTGGTTGCAGCAGATGAAGATGTTCAGGGATTGATCTGGTTAAGCAGGATAAAATTTGATGACTAGAGTAGT
TATTGCTTTAATATTTCTTGCCGGATGTACTTCGCAAATGAAGTATTCCAATGTCGTCAGGATTAGGAATGTATGTTCCT
CAGATATTAATGTGTTTATTCCTGAGTATGTTTTTGGAGGTAATGTTATTAAGCAACATCATATTTACTTACCTGTTAAT
GGGATTGATGTTTTGTCTTATTTTTATACTGAAAACATCAATGATGGTTTCCAATATGAAGAAGCATTCACCGCAAATAA
AGATAGCTCGGGTAATTTTGATTATCCGTTTGTTATCTTATCATCAGGACGTGAAAAAAAATTTGGGAAAAACGATCTAA
TTGAATTATCCAGGGACATTTCAACAAAAGACGATAAGAAGCATGGGGTTGTAAAGTACATGATAGATAGTCAGGATATT
TGCCCATAGTATGATTCATATCATAATCAACTGAAAAATTGACATTATTAATCATTTGTGATTTTTTGATACTATCAAGT
GAAATTTGATGATTAGATTAACATTCTCTTTTTTATTATGCACACTGTGTGCTGGATGTTTATCTCAACCATTCCATTCT
TGTTCCATTGTCATGATAAATACATGCAAAGTATCTATTAGTATTTCGAAAGTTAATAATTCAACACATTATGATGGTAA
AGTAAGAGAGAATTTCCATCTTGATGTCGGAGAGCGAAAGCCAATTGTATACTTTATTTACACAGGTAGAGAGTCAGATG
TTTTTAATAAAAACCCTGTGAATATTGTGTCTGAACTTAGCATTTTGATATCTGATGGTAATAATTCTAAAACTTTATCT
GGATATCATATCTCCTCTTTATTGAAGAAATCCTCATCTAGTATGGAGTCCGATTTTTCTTTTGAAATAAATGATCCATC
TATATGTCCTTAGGATTCTTAAAATAAAAAATTCTAATCTCACTACTCGTTGGTATTAATTTCAATAAAAGGAAGATAAA
TCCTCCGATGGACGACCTGACCCAACGCTACTACGAAGCCGAAATGCGCTACCTGCGTGAAGCGGGGAAAGAATTTGCGC
AGGCTTACCCCGACCGCGCCGCGATGCTCAATCTTGATAAACCCGGCGCACGCGATCCCTATGTGGAGCGCCTGTTCGAA
GGCTTCGCTTTTTTAATGGGGCGACTGCGCGAAAAGCTGGACGACGACCTGCCCGAACTGACCGAGGGGCTGGTCAGCCT
GCTGTGGCCGCACTACCTGCGCACCATTCCGTCGCTTTCCGTGGTCGAACTGACCACGGATCACCAGCAAATGAAGCAAA
GTGATACGCTGAAAGAGTTTCAGGTGCTATCCCGTCCCATCGGCGAACGCAGAACACGCTGCGTCTACAGCGCCACGCGT
GATATCACGCTGCATCCGCTGGCGTTGCCGGACGTGTCATTGCAATATGAACCGGACGGACGCTCGGTTATCCGTCTGCG
CTTTGAATGCGGCCCGCTGGTTGGTGACTGGTCACAGATCGATTTATCCCGCCTGCCGCTCTATCTCAATGCCGACAGCC
CGGTGGCCTGTGCGCTGCACCGGGCTTTAACGCTTGGCATCCAGCAGTTCTGGCTGCGTCTGCCGGGGCAGGAACGCCGT
GTGCTGGACGCCCACTTTTCCCCGATGGGTTTTGATGACGATGACCGACTGTGGCCGAAAGGCGAGTCGGCGTTCAGCGG
CTACCAGTTGTTGCTGGAATATTTCACCTTCCGTGAGAAGTTTATGTTTGTGGCGCTGAACGGGCTGGAGAACGTCATCT
GGCCGGAAAGGATAACCGGCTTTGAGATTGACGTGGTGCTGGCGGAAAACTGGCCTCATGATTTGCCGTTTAATACCGAC
AATCTCCGCCTGCACTGCGTGCCGGTCATCAACCTGTTCCCGCTCGAAGCCGATCCGTTACACCTTTCGCCGCTGGAAAA
CGAATTTCTGCTGCGCCCGATGCGCATTCAGGACGGGCATACCGAGATTTATTCCGTCGACAACATTATTTCTTCGCGCC
ATACCGGCAGTCAGGCGTATGTCCCCTTCTCCAGCTTTCGTCACCGGGGCGGGATGCTGCGCCACGATGCGCCGGAACGC
TATTACCACACGCGGGTAAAGCGCGGCCCTTCCGGCCTGCATGACACCTGGCTGATTCTGGGCGGCGATGCGTTTGATAC
TGACCGGATGCTGGAGGATGAAACGCTCTCTTTAAACCTGACCGGTACTAACGGGCAGCTTCCCCGTAAGGCTTTACAGA
GCACGCTGCTCGATACGCCAGTTCATGCCTCACAGAACGTCCTGCGGGTGCGCAACCTGTGCGCTCCGACGCAGCCCTGC
TATCCCCCTGCGCGTGACCGCTTCCACTGGCGGGTGCTCAGTCACCTTGGTTCTAACTTTTTATCGATGATGGATAACGC
CGAAATTCTGCGCGGCACGCTGGCACTGTACGACTGGACCGAAAGCGAGATGAACCGCCGTCGTCTGGAGGCGATTGTCG
ACGTTCAGCACAGCCTGATACAGCGTTTTGAAAGAGGCTTTCTGCTGCGTGGCGTGGATATTCAGGTGACGCTGGACAGT
AACGGCTTTGCCGGAGAAGGTGATATCACGCTGTTTGGTGAACTGCTGCACCGCTTTTTCGCACTGTATGCCGATATCCA
CTTATTCACTCAACTGACCTTAATTCTGCAACCCACAGGAAAGTGCCTGCAATGGACAGAGCATCACAGCCAGCGCGTAC
CGGGCTGACCGACCGGCTGGCCCCGGATATTGCGCGAATCAATTTTTACCGTTTTTGCCAGTTGCTGGAACAGAGCCAGC
AGAACGCGCCGCTGGGCAGTACCGACAGCCCCGCCACCGATGCGGTGCGCTTTCGTCCTCATCCAGGTATGGGCTTTCCG
GTCAGCGAGTTAAAAAACGTTGAACGTGACGTGGGCAATCCCGACGCGCCCCCCACGGTGCGCACCACTTTTCTCGGCCT
GTACGGCGTGGATTCGCCGCTGCCAACCGCCTATCTGGACTACATTACCCAGCGTCATGACGGACATGACGCAGTGATGG
CGTTTCTCGATATTTTTAACCATCGCTTTATTACTCAGTACTACCGCATCTGGCGCAAATATAACTACCCGGCGTCGTTT
GAAGCAGGTGCCGTGGATGACATTTCCCGTTGTCTGCTGGGACTCATCGGGCTGGGTATTCCCGGCAGCGAGAACCATAT
CGCCACGCCGGTATCCCGTTTTCTGGCCCTGCTCAGCGTGATGCGCCTGCCGACGCGCACGGCGGAAGGCGTCACGGCAC
TGGTAGGGCTGCTTGCCCCGCTGACCAAAGCGACGGTGGTGCCTCACGATCCGCAGCCTGTAATTCTCCCGGCCCCTGCG
GGTCTGTCAAAAAATTCACGCATCAGCCTGAAAACGCGAACGCTGCTGGGGCGTACCGGTACCGACGTCAACAGCCAGTT
GCTGCTGAAACTGTATACCGAAGATGCCGCAGAAGCACGTGGCTGGCTGCCCGACGGGCAACTGCACAGCGATTTGCTGG
TGCTGCTGCGCGTTTATCTGGGCTGGCGCTGTCAGGCCCGTCTGCAACTGACGCTGCCCGTCAGCCTGTTGCCTGCTGCC
CGGCTGGGAAAACAGCGTGTACAGATTAGCCGTACCGGCATCCTTCGCGCCTCCTTTGCCGCGCCCGCGACCGGAACAGT
GACGGTCAGTCTGGGGCGTTATCAGGGATTAATACCCGCTTTTTCCATTCGTAACAGGGAGAGTATGACTCATGTTTCCT
ATTCGTTTTAAACGTCCGGCGTTGCTCTGTATGGCGATGCTGACGGTTGTTCTGAGTGGCTGCGGGCTGATTCAGAAAGT
GGTGGATGAATCGAAAAGCGTGGCCTCAGCCGTTTTCTACAAACAAATCAAAATACTGCATCTCGATTTCTTCTCCCGCA
GCGCCCTGAATACGGATGCGGAAGATACGCCGCTTTCCACGATGGTGCATGTCTGGCAACTGAAAACCCGCGAAGATTTT
GACAAGGCGGATTACGACACCCTGTTTATGCAGGAAGAGAAGACGCTGGAGAAGGACGTACTGGCAAAACACACCGTCTG
GGTAAAACCGGAAGGCACGGCATCCCTGAATGTGCCGCTGGATAAAGAGACGCAGTTTGTCGCCATTATTGGGCAGTTTT
ATCACCCTGATGAAAAAAGCGACAGCTGGCGTCTGGTGATCAAAAGGGACGAACTGGAGGCCGACAAGCCGCGCTCGATT
GAACTGATGAGAAGCGACCTGCGACTGCTGCCTCTCAAGGATAAATAACCGATGTCGACACCTTCCTTATATGAAATGCT
GACGTTCAGTTTCAGCGGCGAGTTACCGCTGGAACAGATCAGCGAGCGGGATCAGCTTATCCTTTCCGTGATGGACAATA
TGCAACGCATTATCAACTGCCGGGCAGGCACGCTGGCGCATTTGCCGGATTACGGTCTGCCGGATCTCAGTCTGATCCAT
CAGGGGATGGCTGCGGGTATTCATGGCCTGATGCGTCAGATTGAAGAAACACTGCTGCGTTATGAACCACGCCTGAGTCA
GATACAGGTGGAATTACTCCCCCAGCCCCGTCCGGGGCATCTTAATTACCTGATCCACGCGCAGCTTCCCGATACCGGCT
GGATACGCTTTGATGGCGTATTTTCTCCGGAAGGACGAATTGTTCTGCGTCATCTCAAACAACAGGAGCGGGCGTACTGA
TGGCAAGTAACGCGAATTTTATCAGCCAGTTCGTCATGGGCGGCGATCCCTGTACTTATAAGGAATCCGGTGAACTGCAG
GCTGAAATGAGTAAACTGACTCACCCGGCCCGACCGGATGTGGACTGGCGTCAGGTGGAAAAACTCTGCCTCGCGCTGTT
CCGGCAAAATGGCGTGGAACTACAGACGCTGGTCTGTTACGTACTGGCGATAACCAGACGGCAGGGGCTGGCAGGGATGG
CAGACGGACTCGGTTCACTGGATATACTGCTCCAGCGCTGGGCTGACTTCTGGCCGGTACAGGTACATTCCAGAATATCA
CTGCTCAGCTGGGTCACAGAAAAAATGCAGCAGGCACTGAGAACGCTGGATATTCAGTATCAGGATCTGCCGCAGATCTA
CCGTTGTGTACAGCATCTTTCCGCCATCGAAACCACGCTGCAACAGTGTGAACTGTGGCATATGACGAAACTGGATCTAC
TGGCCGGGCAGTTTCGCAATACCGCATTGCGTCTGGAACGGCTGGCGCCTCAGGGAGCGGAAACCACTATCACTCCCCCT
GAATTACCCCGCCGGGAAATGAATCAACCGAAAAAGTCAGAGGAAAGTCCACAGCCGGTTTTTGCAACCAGATCCGTTCA
GCAAAACGATAAGGATGCCAGTCCACCCGTTCCATCCCCTGAAATCTCCCGGCAGCGGACATGGCCGATATTTATGGCCG
GAATGGTTGTGATGGCCGGTCTCGGCGGAACAGGATTATGGGGCTGGTCGCAGCTTAATCAGCCGGACGCGCTAATCCAG
CGAATACAACTGTCTGTCATGCCGTTGCCGCTGTCGCTGGAGAGCGGCGAACTGGCAAAGCTGGATGTAAAGGATAAGGC
GCTGCTGGCTCAGGACAGAACAATTGCGGCAAGTCAGATGCAACTGGAGCAGTTAAACAAATTGCCTGCCCGCTGGCCAC
TGGAGCAGGGATATCGCCAGCTACGCCAGCTTGATGCCCTGTGGCCGGATAATCCTCAGGTCAGGGCGCTGAACGCGCAG
TGGCGCAAACAGCGGGAGCTGAGCGCCCTGTCTGCTGAGGCACTGAATGGCTATGCTCAGGCGCAGAGCCAGCTACAGCG
CCTGTCGGCGCAGCTGGATGCACTGGATGAACGTAAGGGGGAGATATCTGACCGGTTCGGAACTAAAAACGGCGGTGTAC
GGCATCCGGCAGTCGTTAAAGGAGCCGCCGCTGGAAGAACTGCTTCGGCAACTGGAAGAGCAAAAACAGACCGGAGAGGT
TTCGCCAACGCTGTTGACGCAAATTGATACCCGGTTAAATCAGTTGTTGAATCGCTATGTCATTTTACTGGATACGAAGG
TGGAACAAAGTCAGTAAACATCGGGGGATTTATGTACCAATAAGGGATATGTGACCTTGCCATTTTTTAAAGGAGTCTCT
GTGTACAAAAAAAAGAGAGGAACAGGCCATTCGATCTACTCGTTGATTCACATCAGATAATGAGTGTATATTTCGGTAGA
TAGCTTGGGTTCGGGAACAGTGAATACCTTAAGTTTCAAAAGATTGGATTAACCTCTTGACTGTGGCCCCCGCAACCAAT
TTATTAGAATGCTGACAAACCGCAATGTGTTCTACAAATTGCGGTTTTTTTGTATTTAAAATCTTTGTTCGCTGAACTCA
CAACACGTTTTTTATCTCCCTTCCTGCGAAGTAATCAATTATCGACTGGGCAACGTGTATCCCGGTTTGCTGGTATGACT
CAACGGTGGCGGCCGCGATATGCGGCGTTGTAATGATATTTTTGGCATGTAGCAGTGGGCTAAATTGCGCCAACGGTTCA
GAGCTAAACACATCCAGCGCCGCAAACACATTTCGTTCTTCAATCACCTGAAGTAAAGCGCCCTCATCCAGCAACTTTCC
CCTTGCGGCATTGATGATCAGAGCACCATTGCGCATCATCGACAAATATTTATGACTAATGAAGTTCTCCAGCTCAGAAG
AAAAAGGCAAAAGAACAATGATGACATGCGACTGCATAAAGATATCTTCAATTGATACAAACTGAACTCCAGCTTTGTCA
GCAACCTGATAGTCGGGTTGTTTGTCAAAAGCTAAAAGCTCAACATCAAAACCGGATAACCTTTTCGCCAGAGTTTTACC
TATATTACCGTAGCCAACCAGGCCAATCCGTTTCCCTTGTAATTCACAGCCATGCGACTCACCCCAGTAGCCATTTTGCA
TCGCATGATAGCTGCCAGGGATATTTCTCATGCTCGCGAAGATAAGTCCAATGATAAATTCCGCAACCGCATTTGAATTA
ATCCCAACCGCATTATTGACAACAATACCGGATTGCTGTGCCGCACGAAGATCAATATTGTCTATCCCCGTCCCGAATCT
CGATATTATTCTCACACCAGGCAGCAATGATAGCGTGTCCGCCTGATAACCATCTTTTCCGGCGATGACCGCGCAAATAG
ATTCTCGTAATGCAGTGGATTCTGATTTAAGCAGATGCTCCACATTATTCTTAATAATAAGATTAAAATTATTCTCTCTT
AGCAACTTGCTGGCGGAAACACAGCGTGCTGAAAAGCTGGGGACGGTGACCAGAACATTTTTCATAGCGGACACTCACTT
CAAAGAACGCCACCCCAAAAGATGGCGTGACCGGTTACTGTATTTATATTTTGAAATTATGAATTTGCTTTAATGCCGAG
TGCACCTCCTGGATGATATAAGCCGAAATCAGCACGAGTAAATTTTTTCAATTCAGAGAGTGCAAGCGCCACCGCATCAC
CAACAACCAGAACAACAGTCGACGAGCATGACGGTGCTAAACCTAAATTATCCGCCTCACTTTTGACGGGGATTTCAACA
GATAAATCACAACTTATCGCAAGCGATGAGTGATGACTGCGGGTAAAAGAGATCAAATAATTACCCATTTTTTTCAGACT
AGGCAGTGTCGCCAGGATTTCCGCCGTCTCACCACTGTTTGAAATAAGAATAACAACATCGTCTTTCGCCACCATTCCAA
GGTCGCCGTGTACAGCTTCCGTACCGTGAACAAAAAACGAGGGAGTTCCGGTGCTGGCAAATGTTGCGGCGAGTTTCCTG
GCAATAATACCGGACTTACCAACACCAATAAAAACAACTTTTCCCTGACAAGATTGTAATACTTTAATTAAATTTGCGAC
CTCCGAAAGAGGGGAATCAATAACTTCTTCAACTGCTTTATGTTCGTTACGCATAAAATGTTTAATGAGATGGATAAGAT
CCGTGTTATTCATTTTTATTCTCCCTGATTAATATTTTTAATTACACTCACAAGACGCGTAAGCCCCATATATAATTTTT
CTCGACCGCAGGCCAGGTTCAGACGAAGGTAGCCCTCCCCCTCCGTTCCATAGACATGCCCCGCCATAATGCCCACTTTG
CCTTCATGAATTAATCGACTGTAGAATTCATCAAAAGGATAACCAATAGCAGAACAATCTATCCAGGAAAAATAGCAACC
ATCAGCTGGCCTTACGATCAATTCTGGAATATTTTCATTCAGATACTGCTGGGTGAATTGAATGTTAGAGGCTATATGTG
CCTTTAATGACTTTAACCATCCCTCACATTCGTTGTAGGCAATAATAGTTGCAATTATATTCAGTACTGATGGGGAGTTT
ACAAAATCGCGATACCTCGATATCGTTCTGAACTTATGATTAAAATTATCGTCAGTTGAAATCATATACGATCCTGTTAG
TGCAGGAACATTAAATGTTTTCGATATCGAGTTAAATACTACTACTTTTTCTTTTTTTATTTTAAGCGCGGATGTAAAGC
TACGATTAAAAACAAAATCACTATGGATTTCATCTGAACATAACCAGACATTATGCCTTGTACAGCTTGCAGCGATTTTA
TGCAGTTCTTCTTCCGACCAGACTGTTCCTGTCGGGTTATGAGGATTACATAATAACATCATCTTTGCGCTTTTAATCTT
AAGATCAAAATCTTGCCAGTTGATAGCGTAGCCCCCCTCATTTTTTATAATCAAAGAGGCTGTCAGAATATTTCGCTCGC
TATGTTTAATTACATCAAAAAATGAATTATAGACAGGTGTAAAAACGAGAATATTATCACCATGCGATGTCAATAACTCT
ATTGCTTTTGCAATAGAGTACATCACACTGGGGCTATAGGTTATCCATTCAGGTTTAATATCTGTTTGATATTGTTGATA
ATACCAGTTTACTATCGCATTCAGATATTCACCATGTTGCCAACGACTGTACCCTAAAATCGGGTGTTCCAGGCGTTTTT
TTAATGCTCTGGTGATAGCGTCTGGTATCGGAAGATCCATATCTGAAATAGAGAATGGTAGTACATCTTTTACACCAAAT
CTGTCCTCGCAAAAGTCCCATTGGGTACAATATGTTCCTTTGCGGGAAACAGGAGTATTAAAAACATCCATCAGTATATC
CCCATATAGTTATCCATATCCCGACGCAGGGCGATGACTTTAGTGCCGATAATGACTTGTAGGGTATTTTGATCAAGTTT
AACAACCGCAATCCCGCCAGCTCTTTTTATTGCAGCCTCGTCAATCAATCCCATATCTGCGATTGTTAAACGTAAACGAG
TTACGCAATTATCCAGTGACTTAATATTCTCTTTACCACCAAGTGCCTTAACCATCTGCTCCGCCGCTTGCAGCTCTGAT
TTATCAGGAGTTGGGATATCCGCTATAGCCGTATCTTCGTGAGCGTTCAGCGTGACAGGACTGGACTCTTCACGGCCTAC
GGTCATCAGGTTAAATTTAAGAATGGTCCAACGGAACACAAAGTAATAAATGAAGAAATAGGCCACTTCGACACATACCG
CGATCGGCCAACCTGTTCTTGTGCCACGCAATACGCCAAAGCTAATAAATTGAATCAGATCACCAGTAAATCCCATCTTC
ACGCCCATATATGGCAGAACCATGTTAGCGAATCCATTCATAAAGGCATGGAAGACAAACAGCAGTGGACTGACAAATAA
GAACAGAAACTCAATCGGTTCGCTGACGCCGCCAATAATCACCGTAAGCACCCCGGAAATAAGCAATGCTTTGATAGCCT
TTCTGTTTTGAGCATGAGCAGTGCGATACATCGCCAGCGCGGCACCAGCCAGACCATACTGAATCATCAGTTTGCCCTGC
TCCATTTTCCCCGCCAAATCCAGCGGAATGACCGCATTCTCTTTGACGTATGCCATAAACATGTTCAGGGTGCCGTAATA
TTCTTCACCGCCAATCACAGCCGAACCGCCGATTGGCGTAAAGCGGAACACTGACGTCACCAGATGGTTTAAGCCAAAAG
GAATCGTCACACGTTCGGCAACTGCATAGAAGAAATAACCAACAGGACCGGAAGTTGATATCCAGTGGCCAATGAGCATG
AAGAGATTGAAAAATGGCGGCCAGATAAAAGGAATGATCAGACCAAATCCACTCATCACAATCAGTGTAATGATAGGCAC
CAGACGTGGGCCGCTATAAAAACCTAATGATTCTGGAATGCGTAAATTAACGATCTTTTTATACATGCTGGCGACTAATA
ACCCAGCAACAATTCCCCCCAACACGCTGGTATTGTAGGACTGGATCCCCAGAATGATGGTTTGCCCATGTGTCGACATT
TGGTCAGCAACGACCAATAAGTCGTGCTGTTTAAGATAAAAGTTCGTTCCCAGATGCATCGCCATAAAACCAATTAAGCC
AGAAAAAGCACCATAGGCTTTATCCTCTTTATCTTTTAATAATCCTAAGGGAATCGCTATCGCAAACAATACAGGTAAAT
TAACAAAGGCAAACAAACCAAGACTAACAATGAAATCAAGTATGGTTTTAATTATTGGAATAGCCAGAAATGGAATTAAC
TTTGCCATATCATCACTGGCTAAACCACTTCCCAGCCCTAGCATCATGCCACATACACTTAGCAGAGCAATGGGATACAT
AAATGCCTTCCCCAGGCTCTGAAAAAAACTCCAGGCTTTCTTTTGTTTCATGTGGGTTATCTCATATAAATGTTATATAT
AATTAGTCCATTAATACTTTGGTACGAATAGAGAGATATAGTTTTTCTTCTAAAATTAATTCATATTTAAAAGTGGCATA
CAGATACCGTTCAATTTCATGAATTGCGCGCTGTAACAGGATGTCCTTTTCAAGAAACTGTTCATAGATATCACCAATAT
CTTTCTGTTTTATTTTTTCATTGCATAACACGCGACTTGAAAAATATTTAAGGTGCATCATAAATCTGGAATAGTTAAAT
GAACTTCTGTCCACCTTTCTGTTATAAACAACTTCAATAAGCCCCGTGATTATTTGCGACAACTCAATAATCCGTACTGA
TTCATAATCAACTGAATTTTCATAATTATTTAAAATATGCAATGCTATAAAACCAATCTCATCATCAGGAAGTTGAACGC
TGAATTGCTCATTAATGATAGTTAATGCATCGCGACTTATCGCATACTCTGCTTTGTACAACGCTTTGATTTCATCAAGG
AAAACATTATTAATTTGTATACCTGAAACGACTCGGGATATTGCATTCGAAATGTGATCCGCAAGAATCAATAGTAGCGA
TGGATTGAGATTTTTTTCGAGATTTTTCTCCGCATATTGCACTATTTTTTCGGCAACAAACACATACTCAATATCTACAT
GTTCAATCAATTTATAAAGTTTGTTTTTTTGTTCATTTCTGACATAAAAAATCCGGTTAGCCGGATGCTCAGGGACCGAC
ATTCCATATTTTTTGTTGTAACCGACGCCAGGCCCAGAAATGATAACCTCCTGTCCATTCATCGATGCCTGTACACAATT
ATTGTTCATGACTTTTTCGATGATCATTCCATGGCTCCAAAAAAAAAGGCAAGGCACGTCAGAAGTAATAACTACTTCAA
ACATTGCCTTGCCTGATTTAACAGTTACAAGATGATTAACTAATGCGTATACATTACACGGAATTGTGCTTAATTAAAGA
GATGGTCGGCTTATTTTTCAAGCCGACATTCAAATATCCGACATCAGTCACAAAACCAGCGTCTAATATTCAGGTAAATG
TTATTTATTCAACGAAATATAAATTCATTGAATAAATAAAAACATTATCCCCTTCTCGCCAGCGTCGCCCCATCGGCAAA
ATACGCTTTAATTCCCGCAAGAATAGACTCCGCAACTTCCTGCTGGAAAGTCGCCGTTTTCAGTTTACGCTCTTCCTCAA
CGTTACTGATAAACGCCGTTTCGACCAGAATGGAGGGAATATCTGGTGCCTTTAGTACGGCAAACCCGGCCTGTTCAACT
TGATTTTTATGCAGCTTGTTGATTTTACCGAGCTTATTCAGCACCGCTTTACCAAACTTAAGGCTGTCGGCAATGGTCAG
CGACTGCACCATATCGAACATGGTGTGGTCGACATAGCGGTCACCGCTTTTGCTTACGCCACCAATCAAGTCCGAGGCGT
TCTGGGTTTGTGCCAGATATTTTGCCGCAGTACTGGTTGCGCCTTTGGTTGAGAGCGCAAACACCGATGAACCGCTCGGC
TGGCGACTGGTAAAGGCGTCGGCATGGATAGAAACAAACAAGTCAGCGCGCTGTTTCTGGGCTTTTGCTACGCGCACTTG
CAACGGAATGAAGATGTCTTCATTGCGCGTCATGTACACCTTCATATTGCCCTCTTTCTCGATCAGAGAGCGCAGACGGC
GAGCTATTTGCAATACCACGTCTTTTTCGCGCGTTTTGTATTTCCCCACCGCACCGGAGTCTTCGCCACCGTGGCCAGGG
TCAAGCATAATGACAATCGGACGATCCCGCCCAGCTTTACCCGGTTGTGGACCACTTTGTGCTGGCGGCACCTGCTTTTC
GAGGTCGCCTTTGTTGTAATCCTCCAGCAGCGCCAGCAGCGGGTCCTGCATATCCTGTGCATTGGCCGGATAGAGGTCCA
TCACCAGACGCTCTTTAAACCCGGCGACCGGCGCAAGGGCAAACAGCTGCGGTTTTACGTTTTGCTTTAATTCAAAAACC
ATACGTACGGTTTGCGGGTCAAATTGCCCGACGCGCGCCGACTTGATGAACGGGTCGTCAGCGCGGATTTGCGCAGCCAT
CCCCTTGAGCACCGAGTTCAGGTTTACATCTTCGATATCCACCACCACGCGTTCAGGATTACTCAACGCGAACTGCTTAT
ATTTCAGCTGACGATTTGATTCTACCGTCACGCGGGTGTAGCTGGACGCAGGCCAGACGCGCACCGCCACGACCTGGCTG
ACCGCAGCCAGGCTGACCTGACTTACGCTCAATAGCCACATGGCACCCGCGCCTTGCAGTAAACGACGACGGCTGATTGC
AGTGTTGGATCCTGACATGCCTCTCCCGAGCAAAAGAAATCTAAGCTGTGTAACAAGTAAACGACCAATTTGACCGGAAA
CTTTAGCGAAAGACGCATAATCTGTCATCTATAAAACGGTAAACATTCTTTTTATATTCACGGTATTACTGATAAAAAAC
TCGTTCCCGCATAAAATTTACACTTGCACCCTGCGAAAAAACAGAATAAAAATACAATAATTTCGAATAATCATGCAAAG
AGGTATACCGTGGTAAAGGAACGTAAAACCGAGCTGGTCGAGGGATTCCGCCATTCGGTTCCCTATATCAATACCCACCG
GGGAAAAACGTTTGTCATCATGCTCGGCGGTGAAGCCATTGAGCATGAGAATTTCTCCAGTATCGTTAATGATATCGGGT
TGTTGCACAGCCTCGGCATCCGTCTGGTGGTGGTCTATGGCGCACGTCCGCAGATCGACGCAAATCTGGCTGCACATCAC
CACGAACCGCTGTATCACAAGAATATACGTGTGACCGACGCCAAAACACTGGAACTGGTGAAGCAGGCAGCGGGAACATT
GCAACTGGATATTACTGCTCGCCTGTCGATGAGTCTCAATAACACACCGCTGCAGGGCGCGCATATCAACGTCGTCAGTG
GTAATTTTATTATTGCCCAGCCGCTGGGCGTCGATGACGGCGTGGATTACTGTCATAGCGGGCGTATCCGGCGGATTGAT
GAAGACGCGATCCATCGTCAACTGGACAGCGGTGCAATAGTGCTAATGGGGCCGGTCGCTGTTTCGGTCACTGGCGAGAG
CTTTAATCTGACCTCGGAAGAGATTGCCACTCAACTGGCCATCAAACTGAAAGCTGAAAAAATGATTGGTTTTTGCTCTT
CCCAGGGCGTCACTAATGACGACGGTGATATTGTCTCCGAACTTTTCCCTAACGAAGCGCAAGCACGGGTAGAAGCCCAG
GAAGAGAAAGGCGATTACAACTCCGGTACGGTGCGCTTTTTGCGTGGCGCAGTGAAAGCCTGCCGCAGCGGCGTGCGTCG
CTGTCATTTAATCAGTTATCAGGAAGATGGCGCGCTGTTGCAAGAGTTGTTCTCACGCGACGGTATCGGTACGCAGATTG
TGATGGAAAGCGCCGAGCAGATTCGTCGCGCAACAATCAACGATATCGGCGGTATTCTGGAGTTGATTCGCCCGCTGGAG
CAGCAAGGTATTCTGGTGCGCCGTTCTCGCGAGCAGCTGGAGATGGAAATCGACAAATTCACCATTATTCAGCGCGATAA
TACGACTATTGCCTGCGCAGCGCTCTATCCGTTCCCGGAAGAGAAGATTGGGGAAATGGCCTGTGTGGCAGTTCACCCGG
ATTACCGCAGTTCATCACGGGGCGAGGTTCTGCTGGAACGCATTGCCGCTCAGGCGAAGCAGAGCGGCTTAAGCAAATTG
TTTGTGCTGACCACGCGCAGTATTCACTGGTTCCAGGAACGTGGATTTACCCCAGTGGATATTGATTTACTGCCCGAGAG
CAAAAAGCAGTTGTACAACTACCAGCGTAAATCCAAAGTGTTGATGGCGGATTTGGGGTAAGCGATGAAAATCGTCGGAT
GCGACATGCGTAACACTCGTGCGTCGCATCCGGCAATTACGTTTATTCCCGCGAACTAAACAACGCCGCCAGACCACTGC
GCCGCTCGGTGCGCGTGGCAATTGCCGCACTTAAAATGCGCTCATCGGCATACAGCGACAGACGGCGACGCGCGCGGGTC
ACTGCGGTGTAAACCAGCTCTCGCGTTACTACCGGCGTGCGTTGACTCGGTAAAATCAACGCCGCATGGTCGAACTCCGA
TCCCTGCGATTTATGTACCGTCATCGCCCACGTCGTTTCGTGCTCTGGCAGGCGACTCGGTTGCACAGACTTAATATTGC
CGTCCGGCATCGCAAACCAGACGCGCGTCCCCTGCCCGCGATCCAGCGCAATACCAATATCGCCATTAAACAACCCAAGC
GCGCTGTCATTACGGGCAATCATCACTGGTCGGCCTTCGTACCAACGAGAGTGCGGATGACGATGAATTTTGCGCTTCTG
TTGCATAAACTGCTCAATTCGCTCATTCAGTCCAGCCACGCCAAACGGCCCTTCCCGCAGGGCGCACAAAAGCTGGTACT
CATTGAACGCCTGAATGATTAAATCCGGCTCGGCACGCGCTTGCAGCAGATCCAGATAACGTCCGTAACCCGCAAGAGCT
TCCTCAAGCATCGCAATATAATCTTCGCCACTCTGTAAAAGCCGTTTTTCGATATCAGTAAAATCCTGCTGAAAAACGGT
TTTCACTGCCGTTTTATCACCACGGTTGATCGCCGCAGCTAACTGACCAATGCCAGAATCGCTGCCGAAACGATAGCTTT
TTTGCAGCAGGCAGAGACTGTCGCGCAAAGATGCCGCGTCTGTGCCAGTTCCTGCCGGAACGTGAGTTCCCGTCAGGCGG
CTTAGCTGCCCGGCACGCTCGGCGGTAAAGCCGGCATTGGCATAAGCGCAGATATCGCCCAGCACAGCCCCAGCCTCAAC
CGAGGCCAGTTGATCACGATCGCCGAGAAAGATCACTCGCGCATGATCGGGCAAGGCGTCGATCAGTCTCGACATCATAG
GAAGATCGATCATTGACGCTTCATCTACCACCAGCACATCAAGATGCAGCGGGTTACCGGCATGATGACGTAAACGCTGG
CTACCCGGCTGCGCACCCAGCAATCGGTGCAAAGTGCTGGCATCTTCCGGAATGCGTTTCTTTTGTTCATCGGTCAGCGG
TAATTGTCGCAAAGCCTTGCCGAGAGATTCGGTTAAGCGCGCGGCAGCTTTACCCGTTGGTGCAGCCAGACGGATACGGC
AGCGTTCGCCGTCGGCCATTTGAATTAACGCTGCCAGTAACTTCGCTACGGTGGTCGTTTTACCGGTGCCAGGACCACCG
GAAATCACCGAGATCCGCCGTGTCAGCGCCACTGCCGCCGCAACTTTTTGCCAGTTAATTTCATCGCTTACTGGAAAAAG
TTTGTCCAGGGTTTGCGCCAGTAGAGCTTCATCAACCTCAATGGCATGATTCACTTCGTTGAAAAAGCGTGCCACTGTGC
GCTCGTTACACCACATGCGATTCAAATAAAGACGATCGCCACAGAGGATCATCGGCGTTGGTTCATCTCCCCGGCTGACC
GCTTGTGAAGCCAGCAAGCATTCTTCCCAATTTTGTAGCTCACCGATTTCACTGACACAGGTCGCCAACAGCGGATGCGA
TGCCTCGTTATTTTCCAGTCGTGAAAGCGGCAAACAAACGTGTCCCTCTCCGGCATCATGACTTAATAGTGCCGCCGCGA
GGGTGACGGCAGGATGTTCATCTCCCGCCACGGTCAGGGCAAACTGCACGTCCAGTGGGCGTAGCTGTTTGTGCTCCACA
GCTTCCAGTAATTGCTTTTGCAATTTCATTACGCCTCCTCCAGGGTCATACCGGCAAACATCTCATCCATCAGGTCAATC
AACCCGGCGTTGGGTCGGGTCGCGTAGATCCCTTGTTGCGGATGTTCTTTATCAACGCCACGCAGGAACAGATAAATAAC
GCCGCCAAAGTGGCGCTCATAGTCGTAATCAGCAATACGATGGCGCAGATAACGGTGCAGCGCCAGGGTATAAAGCTGAT
ATTGCAGATCATAGCGGTGTGCCTGCATTGCCGCTGCCATAGCCTGTTGGGTGTAAGCCGAACTGTCTTCACCCAACCAG
TTGGATTTATAGTCGAGCAGGTAATAACGCCCTTCGTGGCGGAACACCAGATCGATAAAGCCTTTTAACATGCCACGTAC
CTGCATGAACTCCAGCGGCGGGCAGCCAGCGGATAGCGGGTCAAACTGGCGAATTAGTGCATCAAGCTGGCTGGCGATGA
GCGGTTCGCTAATTGGCAGGTAAAACTCCATCTCCACCTGTTTATCGCGATCGGAAAGCTGATTCAGGCTAACACCCGTT
TCATTGAGAGGTGCCTGGAGGACAGCCGTGATCCACTCAGTCAACACCGGTTCCCACTGCGGTTCAAAGCCACCGAGCTC
CAGTTTTTCCTGTACCCAGTTCGGGTCAACCGGCTGGGTAAAATCGAGGTCTTCAAACAAACTGTGCAAGAATGTCCCCG
GTGACGCACCGCGCGGGAACTGATGCGGTGTTAACGTCGGTTCTTCAACGACGCTGACCACGCCTGCGGCATCAACATCC
AGCCGTGGTATCAGATCCTGAGCGATACCGTGACCACGCTGCTGCAAACCGGAGTAGCTGGTGACACGCCAGTTATCGCC
GGGCAATCGTTGTAGCGTCCTCGCATTCAGTTCTGCAGTTAATGCATCATTAACCTGCCAGGGCTGGTTATCACCAATTT
GTGCCGTTTGCCAGACAATATCATCATTGCACAACGCTTCAATACAGGTACGAAGCCCTGCCGCATCTTGCGGTTCTCCT
TTTTGCAGCAAACGCCCGAGCGCACTTTGGTGGACGTCGGTATCACCTTTTTTATCGCCACGACGGCGCACCAGCGGTGC
AACGCCGAGACTGCAATGCCAAACCGAACGCGTCAGCGCCACGTAAAGTAAACGCAGATCTTCCGCCAGACGTTCGGCCT
CCGCGAGGTCGACGCTTTCTGGCGCAGCATTAAGATCCAGAACGGCCTCAAACAAGTGGCGATCGTGATAAAACGCCTGA
TCCTGGACGCGGAAATTGGTAATAAATGGCAACCAGACCAGCGGATATTCCAGCCCTTTTGATTTGTGTATCGTGACAAT
CTGCACCAGATGTTTATCACTTTCGAGGCGCATTTGTTGGCTGGAGGCATTACTGTCTGGCTCGAGGATATGTTGCGATA
ACCAGCGTACCAGCGCATGTTCACTTTCCAGCTGCGTTCCGGCTTCTTGTAGCAGTTCGCTGATATGCAAGATATCGGTA
AGACGCCGCTCACCGCCTGCCGTTGCCAGCAAGTTTTCTGCAATGTTACGCGCCGACATCAGCGCCCGCAGCATCGGCAT
AACGCCACGTTTGCGCCAGATTTGCCGATAACCATCGAACTCTTCGACTACCGCATCCCACGCATGTTCGTCATTATTCA
GCGTTTCAATATCCAGCGCATTCAGCCCCATCATTGACGTTGCCAGCGCACTGCGCAGGGTGTTCTCACGTTCGGGCGTC
ATCACCGCCTGCAACAGCCAAAGCATCTCCTGTGCTTCCAGAGTTTCAAAAACACTGTCGCGGTTCGAAAGGTAAACGGA
AGGGATTTCCAGCAGCGTTAAGGCATCGCGCACCTGAGCGGCCTCCTGGCGGCTGCGCACCAGCACACTGATGTCCGAAG
CACGCACCGGACGCGCATCGTCGCCGTTCATCAGCAACGCTTCGCCGCGTTGCCCGGCTTGTAACCAGTCGCGGATTTGC
GCAGCACATACCTGCGCCATGGTACTTTGATAGTCGCCAACGCCGCAGCTTTCGCCTTTCATCAGCCACATTTTCATCGC
AGGCTGCGTTTCACCTTTAAACACAAAACGTAACGCCTGATTTTTCCCGGCTGATTTCACAGGAATAAACGGTATTTCAC
GAAACATGAACGCGTCATCAGTCTGGCTGAAAAGTTTGTTAACGCTGTTCACCATTCCCGGTGCGGAACGCCAGTTGGTA
TCTAAGGTGTAGTGAGCATGAACTTCGCTACGCGCCTTCATATAAGTGAAGATATCCGCACCCCGGAATGCATAAATGGC
CTGTTTCGGGTCGCCAATCAGCAACAATGCGGTTTCCGGCTGATGGTGCCAGATACGGCGAAAAATTCGGTACTGCTGGG
GGTCGGTATCCTGAAATTCATCGATCATTGCCACCGGGAATCGCGTACGGATCGCCGCTGCCAATACCTCGCCGCTTTCA
CTACGCAGCGCGGAATCGAGCCGACTTAACATGTCATCAAAACCCAATTCGCCACGGCGGCGTTTTTCACGCGCTACTGT
TTCGCGGATCTCAGCCAATGCGCGAGTGATCACCAGATCGCGGATCGACAATGGTTCTGCAAGCAGTTGTTCGATCGCCT
CAAACAGTGGATGTCGCGGGGTTTCCCCCCCGGCTTTCGTGCGATCTTCTAAGAAACGCTGAGAGAATTTTTCCAGCGAC
TCCGGCAACTGATAGCTGTTGGTCTCTTCTTCTGCCCAGGCGCTGATCTTCTCGATCCATTTAGCCTGATTGCTACGGTT
AAACTTGCGTCGATCAATACCAGAAGATTCGATCAGCGCATCCAGTTCACCCACTGCGTCGCGCCACTGCTGTTTTACGG
CATCAATACGCGCCACAATTTGCGCGTGGCGGGAAGCCAGCGTTTCATCATCGGGGGGCGGTGCTTTGATAACCGGCGCT
TCGCCTTGCAGATAACGATTAATATCGCGCAGCAACGCCTGCGGCCCTTTCCAGGTTTCAAAGACGACCTGGGCAATTTC
ACGCGGCAGCGGGTAGCAGTGGCGACGCCAGAAATCGGCGCAGGCCTGGTAGCGTAGCAGAGACTCATCTTCAATCAGCT
GCTGCTCAAACAGCATGCCGGATTCAAAGGCATTCAGGTTGAGCATGCGCTGGCAAAAGCCGTGAATAGTAAAGACTGCC
GCTTCATCCATCTGCCGCTCGGCTAACAACAACCACTGCGCGGCTTGCGCTTTATCGTCGATCTCTTCCAGCAGGCGTTT
GTACAGTGGATTGTCGGTGGTTTCACGCAGACAGGCGATGCGCAACTCGTGGATATTGCTACGGATACGACCACGCAATT
CTGCCGTAGCAGCCTCGGTAAAGGTCACCACCAGCAGTTCTTCAACGGTCAGCGGGCGGGGAAAGGCGGCAGAACCGCCT
AGTCCAAGTAACAGGCGCAAATAGAGCGCCGCAATCGTAAAGGTTTTGCCTGTGCCGGCAGAGGCTTCAATCAGGCGCTC
GCCCTGTAAGGGCAAGCGCAAAGGATCTAGTGTCTCGGCGACATCACTCATTCTTTTCACTCATCAGGGGCATTGTTTGC
TGCAACGCGCTGACGTTCTCCCACACTTTCCAGCCTTCAGGATGCACATATTCGGCTTTCCCGTTCTGGCTGCCGGAAAT
CTGCGACAGAATAGCCATACCTTGCGGCTCGACCACCGCCTGATGGAAGAAATCAGCAAGTTTTTGCGGCGTCAGCAGTT
TTATCTGGGCCACGATTTTATCACGCGAATCGAAGCGCATATTGCCGCGATCGAAATCTTTACTTAACTTCGATGCTTCT
TCGCCGAGCGTTTGCGGTGCCTGCAGCATCTGAGTAATTACCGCCTGCTGGATTTGCGCAAACTCCTCTGGCTTCATCGC
CCGCAATTTTGCCTCTGCGGTTGGGAAAAACGCCTTGTAACGCTCCCACAAGAATGAAGGCTGTTTATCATTGCTTTGCA
AAAGGAAGCCCATGCCCCACTGACGCCCTACGCTCATTGGGAACGCAAACACGGCATAGCCCAACTGTTCTTCGGTACGC
AACTGATTGTAGAACCACGGCTGTACGATCTGCCCCAACAGAGAACTATACGCTGAGCTGGTGTATTCATCGTAGCCAGT
CGGTACAAATACCGCTGCCAGTGCGGAGTCGGTGCTGTTACCAGCTTTTTCAAAGATGACGGATTGTTTTTTATCGACCA
CGACATCTTTGTTACGACACCACTCTGAACCATCAGCGCCCAACTGTTTTTGCACATGGCGTGCCAGCGTTGTTGCCTGG
GCTTCAGTCATGTTGCCGATAACCATAAACTCTGGTCTAGCCCCTGATTTTAAGGTGTCGCGATAGGCCAGCACCTCTTT
CAACGTAATGGAGGGCAAAATTTTGCGCCGTTCATCTCGCGAGAAGTACGGCACTTGCGAGAGCATCTGCGCGGGCATAA
TCGCCTGCTCAAACGCTTTGCCCTTTTCTGCGGAATCCATCATCTGGTTATACCAGGACTTCGCCTGCTCAAGCTGATCT
TCCGTAGCGGTATAGCTAAAGTAGCCCTCCAGCAGAGCCTGGAACAGCTGCGGCAGGCGCTGAGTGTAACCATTGGCATT
AACCATAAGGCCGTTGTTAGCATTGGTGGAAAAACTTATGCCACCAACCGACGCCTGGTTGCTTAACTGATCAAGCGCCA
GCCCTGCGAGATAATCATTGAGCGCAAACATCACCTGATTGCGGGCGCTGTCCATGGCTTTCGGATTACGCAAAATCAGG
CTGACATCAGCTTTGGGCTCGCTGGCAAAATAACGGCTTGGCGCATACACCACGCGCAGATTCGACTCATCAACAATCAA
CTCTGGATGGTCGTATTTCTTCTCTGACTTAATCAGCGAGAAATCGTCAGGAATATAGGGGTTAAGCTCCGGTAAGGAGA
GCGCAATATTGGCGGCTTTTTTCTGCCAGTCCGCGAAAGTTTGTGCGCTAATTTTATCGACCTGATACGGCGCATCGACA
AAGTAAGCCGTTTTGTTGTGCGGCTCTTTCGGGCTGATATACCAGATACGCGCATTCTGCGGCGTCATCATCGCCAGACG
TTCTTTTACTGCTTTAGCATCGTACCGATCGGCAATATTGACTGCATCCAGTGTATGCTCAACAGGAACGCGAATCATGG
TATCAGCCAGCCATTCGACGTAATCCATATCACGGGTGATTGACGGATAACGGAAGTCGATATCCAGCACATTCGCCAGT
TCATCGAAGTATTGTTTATCGATCCCTTTTTCACGTAACAGATTGAGGTAGCTAAAAATGGCCGCCACAACCTGATCGCG
ATTCGCCAGACCTTTATCGGTTAAAGACGCAGAGATCGCTAATACGCCGCTGTTGCCGTTGACGATAGGATCGGAATTGG
CGCTAATACCCTCAACTAATCCCTGCTTTTGCAACCAGTCAGAAAGTGTACCTGGGCTGCGATTACCAATCAGATAGGTA
ATCAATTCATCCGTTTTACTACGGAACTTCGCTGAATTGTTATCGATGCGAAACTCAACGCGCAGAACTTTACGCGGCAA
CGCCGGGACGTAATGAATGATAATGCCCTTTTGCGCGTCGGTGACTACCGGCACGGTGATTTCCGGTTTTTTGCTCTCTT
TGTTCGGCACGCGACCAAAGGTGTCCGCCGCCATTTTCGCCAACTCCGGCAACGGTTTATTGCTGTAAATAACCGCCTTC
ATCAGATTGGCGGAATAGTACTTCTCGTGGAAATCTTTCAGCGCCTGCTGTACCGGATTGCCTGGTTTGTCGCTTAAAGT
TTCGAGGTTACCACCAGAAAACTTTGAACCGGGGTGTGCCGGGTTAATGGTTTCTGCGCTGACCTGTGCCATGCGCATCC
CGTCACGCGTACGCGCCATGGTTAATTCGGCATTCACTGCATTACGTTCACGTTCGGCGTATTTCTTGTCGAGCAAGGGT
TCTGCAATAGCGTCCGCCAGGCGGTCTACCGCACCGGGCAAGGCGTCGTTCTCAACTTCCAGATAGAAAGCCGTGCGATA
CGGTGCCGTGCTGGCATTGTGACTGCCGCCGTGCATTTTGAGATATTCGGCCAGACTGTCAGCCTGCGGGTACTTTTTCG
ACCCCATCAGACTCATATGTTCAAGGTAATGTGCCAGCCCTTGGTACGCCTCAGGATCTTCCAGCGACCCAACGGGCACC
ACCAGCGCCGAGAGCGATTTAACTGCCTGCGGATCAGAAACCAGTAAGACCACCATACCGTTATCCAGACGTATAGCCTG
ATACTGGCGGTTATCTTTATCACTTTTACGGATGGTTTCCTGAATGGGCTGCCATCCCGTTTCTGCCTGACTTAAGGGTG
CCCAAAGGGCAACAAACAACAATAATGCTTTGAACCAGATGCTGCGGGGCATTCACGGACCTCATAATCAACTTTATTTT
CTGGCCAGATTCAACACGTTAACGCAAATCATCTGCCAGAATTTAATCTTGTGCTGCACGAGTCAGCCTATGTCTATATA
ACCATCAGTCCGTGACTGGTGCGCATCATAAAGTAAGCGGATGGATTGCGCAATTTTTATACAATACTCATGACTGATTA
AAGCGAAACAGCGGTAACAGGAAACGTTGCGACTGTTCAACGATAGCCTCCATTGTCTCTGGTGTTAATTGCCGCCAGAG
CCGTTGATACCAGATATCATCACCTTCGCCACGCACCATCATGTTGCCTTCGTAAGCCTGAAGGAATTTCGTACGGGCTT
TTTGCAACGTGGAATCGTCATCCAGCATGGCATCGTTTTGCGCGTCATAACAGGTTTTTAGCCACGCGCCGCCACTTTCA
GGTAACACCAGCAATGGCGCGGACATTCCTTCACGATACCCCTCAATCAGTTGTGAGAGGTAATGCAAAGCCTGTTCGGC
TGCAAGCGGCGGAAAACGCCACTCGCCGTCTTTGCGTAGAAAAAGGCGACTTTCACCATTACCACCGCTGGCACAGTAGA
CAAGGTGTTCCAGCCAAAGTTGCATTCCCTGCGCCACACTTAATAAAGAGGGACGCCAGCGCAACAGGCCATCCGGCTGC
ACCTGCGGCAACCAGCCAGTTATCTGCACACCGTTGCAGGCGAGATCAATCTCCATACTCTGCCCTGGCTGGCGACAGGC
AATGACTCTGTCGGCAAGTTGCTGCATCTCCTGACACTGCGTTTCCCAGAAAATTTCACCAAAGGCACCATACGGCAAAT
CACCTGCCGCCCGGAATCGGCGGAACAAGCGTTCGGCATCATCCTGCTCAACCAGTACATTTAATAACTGCTGGTTGATT
TGATAACGACTAAGCCCTTCAAGAATAAAAGGTTCAGTGTCGGGAATTTCGCTGTCTTCGGTACGGAAGTTCACCTGCAA
ACGCATCTGGAAAAACGCCCGTACCGGATGTGCCCAGAATCGTTGTAGCGTTTCCAGCGGCACGGTTTCCGGTAAGGTAA
ATGGCAGCGGCTGAACAAATTCAGAATGTGCTTTACCAGCCTGGCTGGCCGCAGGTAGCCATTCACGAGCATAGCTTTGT
CGTTCGCCTGGCTGGTAGTTTTGTGGATCAAACGGCATTCGGGTATGGAGGCAAGTAAGATGCGCTTTTACCCTTGCCTC
GCTTTCATCACAGTTGAGCGCTTCATCGCCCGGTAGATAATGGCTTTGCCCGATGTAGTCGATCAGTTCCTGCACCAGTA
CCGACGGGAAACGTTCACTGTTATCCTGAATGGAACGCCCGATATAGCTGATATAGAGTTTTTGCTGCGCGGAAATTAAC
GCTTCCAGGAACAGATAGCGGTCGTCATCGCGACGGCTACGGTCGCCACGCTTCGGTTTCTGGCTCATCAGATCAAAGCC
CAATGGCGCAAGCTGACGTGGATAAACGCCGTCGTTCATTCCCAGCAGGCAAACCACTTTGAACGGAATTGAACGCATTG
GCATCAGAGTACAAATGTTAACCGGTCCGGCGAGAAAACGCTGGCTGATACGTTCTTGATCCAGGCGCTGTGCCAGTTCA
TCACGCAATAGTGACAGCGGCACCGCGTCGCCATACTGCGCACCTAAACCTTCGGCGATAATCGCCTGCCATTGTTGTTC
GATCAGCGTCATCGCTGCTTCGGTTTCCGCATCCGGCAGGAAGAAGGCGTTGAGCATATCGCGACAAACCGGCAACCACT
CTTCCAGCGGACGCTCCTGCGCCAGCCCGCGACGCCAGATGTTTAGCTGCATTAGCAGTGAAGACAGATGCCCCACCAGT
TCTGCAATTAAGCCGCTCGATTCATCATAAGGTAGAACCGATTGCCACTCGCCCTGCGCGCTCTCCATCGCGTAGCCCAG
CAACATGCGCGTCAGGCCAAACCGCCAGGTGTGTTGACCGGTAGCGGGAAGTTCCAGCTCGCGAACGTTGTCGTCATCTA
TCCCCCAACGAATGCCGGACTCGTTGACCCACTGGCGTAAATAACGCAGCCCTTCTTCGGTGATGTCAAACCGCGCTGCC
AGCACCGGCACATCCAGTAATGCCAGCACGTCTTCCGACACAAAGCGGCTGTCTGGCAGCGATAACAGGCTGATAAACGC
TTCAAGTACAGGATGCGACTGCCGCGCCCGACGGTCGGAAATGGCGTAAGGCAGGTAACGATCCGCAGGTGCGCTACCAA
ACACAGCCTGAATAAACGGACTGTAGCTGTCGATATCAGCCACCATCACGATGATGTCGCGCGGAGTAAGTGTCGGGTCT
TCCTCCAGCATCGCCAGCAGGCGATCGTGTAAAACTTCAACTTCACGCTGCGGGCTATGGCAAACGTGGAAGGTGATACT
GCTATCCAGTGGATCAAGCGGGCGTTTGTTATCGCTACGGGAAAACTCTTCGATGTTCACACCAGCAACGGCGCGGTTTT
CCAGTTCCAGAATGTCAGACTGAATATTATGCAGCAGGTTATCTGGCGTCACATCGACAAAAGCGTCCAGCTCCTGGCTG
CTCTCCAGGTCAGAAAGGAGATAAATGTAGTCGCGCCCAAGCTTGCCCCATGAAGCCAGCAGCGGGTTGCCGACATCCTG
TTCACCATCGCTGTTAAAGAGCTGCCCGGCATTTTCGCTGTCGCGAAATAGCGGTAATTCGCGATCTTCAAAACTGTGTC
GGCGCTGGCGAGTCAGTAGTTTCGCCAGATAAGCGGGATCTTTAATGTCGCCCCAGTAATAACGGCAGGGGTTGGTAAAC
AGGAGATGGATTTCAATATGTTTACCCAGCGCCTGTAGCGCCTGGAGATAAACAGGCGGTAACGCGGAAATACCGCATAT
AAAGACGCGCGAAGGTAACCCCGGCGGGCAGGTCGTCGCGGACTCCAGCGTTTCGATAAAGCGCTGATAGAGATTGGCGC
G
>scaffold-13 36572
TCAGCCTCGACGTGGCGCAGGCCTGGCTGCATCAGCCGGGCAAAATCAGCCACGGCTTGCTGAGCGTCAGTAACGATGTC
GGCCAGGTGGAGAACTATGCCAGCCGGTTGCAGGCGCAGTATCCTGACCTGGAGATTCGTCCGGTGCGTAAGGTCTCTGC
TTCCGAAGGGCAGGTGCTGGATAAAATTAAAGGTCTGATGGGACTGGTCTCGATCGTGATTCTGGCGCTCTCTTCGCTGT
GCGTGAATACCACGCTGATGGCGATTGTCGGCGAGCGGGCGCGCGAGTTTGCGCTGCAAAAAGCGCTTGGTTCCAGCAAC
GGCGATATCGTGCGGCAAATTCTGCTGGAAACCAGCATCATCGCGCTGGCGGCGGTGGCGTGCGGCTGGGTGCTGGGATA
TTTGCTGGCGCAACTGTTGGGATTAACGGTGTTTAATGCCGCCATTTCACTGCGTCTGCCGGTGTTGCCCATTACTCTGG
TGTTGTCTTTACTGGTCGCCATTCTGGCGGCGATTGTTCCGGTGCGACGCGCGGTAAGCGTCGAGCCTGCTAAAGTGCTG
AAAGGAGAGTAGCGCCATGTCCGTTACGCATATCCCTCAGGTGGCGATCGAAACCCGCCACTTATACAAACGGTTCGGTG
ACGTTACCGCCCTGGATGACATTAATCTGCGCATTGCGCAGGGTGAATTTGTCGCCATTATGGGCGCTTCTGGTTCTGGT
AAAACCACGCTGATGAATATTCTGACGTGCCTTGATACGGCGACGGAAGGGCAGGTGTTTCTTGATGGCACCGATGCCGC
CGCGCTGGATGAAGAGGGGCGCCGTCGCTTTCGCGCCGAGAAAATCGGCCTGGTATTTCAGCAGTTCCATTTGATCCCGT
TCTTAACTGCGCTGGAAAACATCATGCTCGCCCAGCATTACCACAGCGTGGTGGATGAAGCGGCGGCGAGGAAGGTGCTG
GAACAGGTAGGGCTTGGGCATCGTGTGACGCACCTGCCGAGCCAGCTTTCCGGTGGTGAGCAGCAGCGTGTGTGTATCGC
CCGGGCGCTGGTCAACGAACCGCCGGTTATTTTCGCGGATGAACCGACGGGCAACCTGGATGAAGAGAATGAGCAGCGGG
TGCTGGATCTGCTCACCGATCTGCATCGTCAGGGGCGCACGATTGTGATGGTGACGCACAACCCTGCGCTTGGGCAGTTT
GCCGACCGTATTCTGCGGCTGCAACACGGTAAATATCTGGGTGAGGAGGCCAATCAACATGCGCTGGCATAATGTGCTGT
TACTCGCGGCGGCGATCCTGATAAGCGGGTGTAAAGAAGAAAAGCTGGCGGTCGGGGCACCGGCCCCGGCGCTGGCGGCG
TTTGATCTGCAAGGCCAGGAGTCAGGCCTTGAACGCTGGCAAGGAAAGGCGGTGTACCTGAATTTTTGGTCTGCGGGATG
CGGGGGGTGCCTAGCGGAAATGGACACGCTGGAAGCGCTGAGCAAAAAATGGGGCGATAAAGTGGTGGTTGTGGCGGTCA
ATACCGACCCTGAAACGGTCAGGATCAACGATCTGCTGGCAAAACATCAGATAACCTATCCGGTGGTGCGCGATCAGCTC
AACATTACCCAGGAACGTTATCAGGTGATCGGCACGCCGACCTCCGTACTGATTGACTCCGAAGGACGCGTTCTGGAGCT
ACACCAGGGTATGCGTAAGCCGTCTGAGTTAGAGGCCACGTTTGCGCGCCTGGCGGCGCGATGAACGACGCGTACGGAGA
GATACCCAATGGCATTTATCTGGAACGACGAAAGCCTTGCGATTCTGCGGGAAAACGCGGGCATCCTCACGACAGAGCAG
ATAGCGCAACTGCTTCACACTAATATTACCGCCGTGCGGAATATGGCCTATCGGCTGAAACTGAGCCTTCGGGTGACGGC
GTATAATCACCGACGCATAGCGCAGGTTCAGGCGCTTTATGCCTCTGAGACGTTGAGTCTCAAAGAGATCGCGGCGAAAA
CGGGGCTGACGGCCAGTACCGTGCAATATATCGTGTACGTGAAATCAAAAAATAAGCCCTACGCCACCACGGAATATGTC
TCTTTTGAAACGGAGAACGCCGTTCATTACCGCGTGCAAAAAGAATTTGTCGATACGGAACGTTCCCTGCTGGACAACAT
CTCTGATAACACGCGATTTCGTGAACTGTATCTGACGGACGGCACTTTTTATTGCGCCCGCAATATTAAGTATGAGGTTT
TTATCTCGGAGTAACCGGAACACGCTGACCTGCCGGTTATCTTCTGGAATCTCCCGTTTTGCGAAACCGTTCCCGGAAAA
ATGTCATATTTCTGTCACACTCTATGAGGATTGATAACAACAAGAGGTTGTAGGGATGAAAAATTGATACTCGCCGCCGC
TGTGGCAGGGGCTGTTTTATTGTCGTCCGCCGCGCAAGCGCAGACAACGCCGGAAGGTTATCAACTGCAACAAGTGTTGA
TGATGAGCCGACACAACTTGCGCGCGCCGTTGGCCAATAATGGCAGCGTGCTGGAGCAGTCCACGCCGAATCAGTGGCCG
GAGTGGGATGTGCCCGGCGGGCAGCTCACCACGAAAGGCGGTGTGCTGGAAATTTATATGGGCCACTACATGCGAGAATG
GCTGGCGGAGCTGGGGATGGTCACGTCAGGCGAATGCCCGACGCCGGACACGGTATATACCTATGCCAACAGTCTGCAAC
GCACCGTTGCGACGGCACAATTCTTTATCACCGGCGCTTTCCCTGGGTGCGACATTCCGGTACATCATCAGGAAAAAAAT
GGGCACGATGGACCCAACGTTTAATCCGGTGATCACCGATGACTCTGCGGCGTTTAGCCAGAAAGCGGTGCAGGCGATGG
AAAAAGAGCGCAGCCAGATGCAGCTTGACGACAGCTATCAGCTGCTGGCGCAGATGACGGACTACAAAGATTCACCGTCC
TGCAAAGAAAAACAGCAGTGTTCGCTGACCGAAGCCAAAGACGCCTTTAGGGAAGGTGCGAATAAGCAGGTCATGTCTTC
CCAAGCTGACTCGTTGATTAAAATTTCGCGGATCTGGGCCGATTTTTGTCCCGCAAACACATCGAATCAGCCTATTTAGG
CTATTTTTTCCACCATTTCTGGTGTTATTTCCGGTTTTTACTGAGATCTCTCCCACTGACGTATCATTTGGTCCACCCGA
AACAGGTTGGCCAGGGTGAATAAGGGGTCTGACGCTCAGTGGAACGAAAACTCACGTTAAGCAACGTTTTCTGCCTCTGA
CGCCTCTTTTAATGGTCTCAGATGTCCTTTGGTCACCAGTTCTGCCAGCGTGAAGGAATAATGGCCGAGCATATTGATAT
GTCCGTGGCAAAGCGGGGAGAGGCGTGCGATATCTTCATCATTCAGTGTTTCACCCTGCGCCCGGAGATGATCCAGGGCT
GCCTGCATATAAATAGTGTTCCATAACACGACGGCGTTAGTGACCAGCCCAGTGCGCCCAGTTGATCTTCCTGACCGTCG
GTATATCGTTTTCTTATCTCACCTTTTTGACCGTGACAGATGGCTCTGGCAACGGCATGGCGACTTTCTCCCCGATTAAG
CTGGGTCAGAATGCGCCGGCGGTAATCTTCATCATCAATATAATTAAGCAGATACAGCGTTTTGTTGATGCGCCCCACTT
CAATGATTGCCTGAGTCAGTCCGGAAGGACGTTCACTTTTCAGCAATGAACGGACCAGCACTGAAGCCTGTACTTTGCCC
AGCTTCAGGGAGCCAGCGGTCCGGATCATTTCGTCCCACTGAAGGACTATTTTTGGCACTGTTGCAAAGTTAGCGATGAG
GCAGCCTTTTGTCTTATTCAAAGGCCTTACATTTCAAAAACTCTGCTTACCAGGCGCATTTCGCCCAGGGGATCACCATA
ATAAAATGCTGAGGCCTGGCCTTTGCGTAGTGCACGCATCACCTCAATACCTTTGATGGTGGCGTAAGCCGTCTTCATGG
ATTTAAATCCCAGCGTGGCGCCGATTATCCGTTTCAGTTTGCCATGATCGCATTCAATCACGTTGTTCCGGTACTTAATC
TGTCGGTGTTCAACGTCAGACGGGCACCGGCCTTCGCGTTTGAGCAGAGCAAGCGCGCGACCATAGGCGGGCGCTTTATC
CGTGTTGATGAATCGCGGGATCTGCCACTTCTTCACGTTGTTGAGGATTTTACCCAGAAACCGGTATGCAGCTTTGCTGT
TACGACGGGAGGAGAGATAAAAATCGACAGTGCGGCCCCGGCTGTCGACGGCCCGGTACAGATACGCCCAGCGGCCATTG
ACCTTCACGTAGGTTTCATCCATGTGCCACGGGCAAAGATCGGAAGGGTTACGCCAGTACCAGCGCAGCCGTTTTTCCAT
TTCAGGCGCATAACGCTGAACCCAGCGGTAAATCGTGGAGTGATCGACATTCACTCCGCGTTCAGCCAGCATCTCCTGCA
GCTCACGGTAACTGATGCCGTATTTGCAGTACCAGCGTACGGCCCACAGAATGATGTCACGCTGAAAATGCCGGCCTTTG
AATGGGTTCATGTGCAGCTCCATCAGCAAAAGGGGATGATAAGTTTATCACCACCGACTATTTGCAACAGTGCCCCTATT
TTTGTTGTTCAAGTTTGATTCCTTGGACTCTTCAGAATACAGACAGCAAATAAAGACCTTTCGTTTGAAGTATGTATTTC
TTGCAGCAAAAATAATCAAAACCGCAAGATATGTAATCATGAAGTTGTCGGAAAACTATCCGTACAAGGGAGTGTATGAA
AAATGTCTGGTATAATAAGAATATCATCAATAAAATTGAGTGTTGCTCTGTGGATAACTTGCAGAGTTTATTAAGTATCA
TTGCAGCAAAGATGAAATCAATGATTTATCAAAAATGATTGAAAGGTGGTTGTAAATAATGTTACAATGTGTGAGAAGCA
GTCTAAATTCTTCGTGAAATAGTGATTTTTGAAGCTAATAAAAAACACACGTGGAATTTAGGGAATACTGATGTAACACG
GATTGACCGTATTGGGAGTTTGAGATGGTGACAAAGAGAGTGCAACGGATGATGTTCGCGGCGGCGGCGTGCATTCCGCT
GCTGCTGGGCAGCGCGCCGCTTTATGCGCAGACGAGTGCGGTGCAGCAAAAGCTGGCGGCGCTGGAGAAAAGCAGCGGAG
GGCGGCTGGGCGTCGCGCTCATCGATACCGCAGATAATACGCAGGTGCTTTATCGCGGTGATGAACGCTTTCCAATGTGC
AGTACCAGTAAAGTTATGGCGGCCGCGGCGGTGCTTAAGCAGAGTGAAACGCAAAAGCAGCTGCTTAATCAGCCTGTCGA
GATCAAGCCTGCCGATCTGGTTAACTACAATCCGATTGCCGAAAAACACGTCAACGGCACAATGACGCTGGCAGAACTGA
GCGCGGCCGCGTTGCAGTACAGCGACAATACCGCCATGAACAAATTGATTGCCCAGCTCGGTGGCCCGGGAGGCGTGACG
GCTTTTGCCCGCGCGATCGGCGATGAGACGTTTCGTCTGGATCGCACTGAACCTACGCTGAATACCGCCATTCCCGGCGA
CCCGAGAGACACCACCACGCCGCGGGCGATGGCGCAGACGTTGCGTCAGCTTACGCTGGGTCATGCGCTGGGCGAAACCC
AGCGGGCGCAGTTGGTGACGTGGCTCAAAGGCAATACGACCGGCGCAGCCAGCATTCGGGCCGGCTTACCGACGTCGTGG
ACTGTGGGTGATAAGACCGGCAGCGGCGGCTACGGCACCACCAATGATATTGCGGTGATCTGGCCGCAGGGTCGTGCGCC
GCTGGTTCTGGTGACCTATTTTACCCAGCCGCAACAGAACGCAGAGAGCCGCCGCGATGTGCTGGCTTCAGCGGCGAGAA
TCATCGCCGAAGGGCTGTAACTGGTTTTGTTGAATAAATCGAACTTTTGCTGAGTTGAAGGATCAGATCACGTATCTTCC
CGACAACGCAGACCGTTCCGTGGCAAAGCAAAAGTTCAAAATCACCAACTGGCCCACCTACAATAAAGCCCTCATCAACC
GTGGCTCCATAACTTTCTGGCTGGATGATGAAGCTATTCAGGCCTGGTATGAGTCAGCAACACCTTCTTCACGAGGCAGA
CCTCAGCGCTATTCTGACCTTGCCATCACGACTGTGCTGGTCATTAAACGCGTATTCAGGCTGACCCTGCGCGCTGCGCA
GGGCTTTATTGATTCCATTTTTTCTCTGATGAACGTTCCGCTACGCTGCCCGGATTACAGCTGTGTCAGCAGGCGGGCAA
AGTCGGTTAATATCAGTTTCAAAACGCCCACCCGGGGTGAAATCGCACACCTGGTAATTGATTCCACCGGGCTGAAGGTC
TTCGGTGAAGGCGAGTGGAAAGTCAAAAAGCATGGCCAGGAACGCCGTCGTATATGGCGTAAGCTGCATCTGGCAGTTGA
CAGTAAAACACATGAAATCATCTGCGCTGACCTGTCGCTGAACAACGTTACGGACTCAGAGGCCTTCCCCGGGTTAATCC
GGCAAACCCACCGGAAAATCAGGTCAGCCGCCGCCGATGGAGCTTACGATACCCGGCTCTGTCACGATGAACTGCGGCGT
AAGAAAATCAGCGCGCTTATCCCGCCCCGAAAAGGTGCGGGTTACTGGCCCGGTGAATATGCAGACCGTAACCGTGCAGT
GGCTAATCAGCGAATGACCGGGAGTAATGCGCGGTGGAAATGGACAACAGATTACAACCGTCGCTCGATAGCGGAAACGG
CGATGTACCGGGTAAAACAGCTGTTCGGGGTTCACTGACGCTGCGTGACTACGATGGTCAGGTTGCGGAGGCTATGGCCC
TGGTACGAGCGCTGAACAAAATGACGAAAGCAGGTATGCCTGAAAGCGTGCGTATTGCCTGAAAACACAACCCGCTACGG
GGGAGACTTACCCGAAATCTGATTTATTCAACAAAGCCACGCGCTGGACACACCACGATGACAGCGGTTTTATCCCTTAC
GCCATCACCACCGGCCTTGATTACGAGGCGATGACCGAACAGCGCAAAGGCTATGAGAACTTTGTTTATCAGAACGGCGT
TTACGATCTCGGCACCAAAGGTGATATGCGACGTAACGAACGTAACCTGATGTGGAACCTCGATCCCTACATTCAAACGC
ACTGGCAGCTCACCTCAGCCCTGGGGCTGGACGCCGGGGCGCGCTATAGCTCGGTATGGTTTGATTCCAACGATCGTTAT
GTTGTAGGTAAAAATGGTGATGATAGCGGCGAAGCGAGCTATCACAAGTGGCTTCCGGCGGCAGCGCTGAAGTATGCCAT
GACGCCGCAGTGGAACGTTTACCTCTCTGCCGGGAGGGGATTTGAAACGCCGACCATTAACGAGCTGTCCTATCGTCCCG
ATGGTCAGTCCGGGCTTAACTTTGCTCTGCAACCGGCCACTAACACCACCGTTGAAGCAGGCAGTAAATGGCAGGTGGGC
ACCGGGATGGCGAGCCTGAGCGTCTTCAATACGGACACGAAAAATGAAATTGTCGTTGCCGCCAGCGACAATGGCCGTAC
GTCCTATCAGAACGCGGGCAAGACGCGCCGCCGCGGGGTCGAACTGGGATGGGATCAGCAATTTGCGCCCGCCTGGCGCG
CCAAACTGGCGTGGACGCTGCTGGATGCGACCTACCGTGAAAACGCCGGCGATGCTATTCAGAGCGGCAATCGGATCCCG
GGGATTGCACGTAATAGCGCCTATGCCTCCTTTGGCTGGGTGCCGGAAGAGGGATGGTACGCTGGCGCTGAAGTCCGCTA
TATGAGCGATATTCAGGTCAACGATGCCAATAGCGAGCAGGCTCCAGCCTATACGGTGACGGCACTGAATACCGGCTATA
AATATGTGCTAGATAACTGGACCGTCGACCTCTATACGCGCGTTGATAACCTGTTTGATAAGCGCTACGTCGGCTCTGTT
ATCGTCAACGAGAGCAACGGACGCTATTATGAACCGGCGCCGGGCCGTAACTATGGCGTTGGGCTATCGGTCAGCTATCA
GTTTGATTCGCTGTAACAATACGGCTGCCGGAGAGTGCTATTGAGGTGAGGCTCCGGCAGCGGGTAAAGGCGTTGATTCC
TGGTAAAAGACGGGTAAGGCGAAATGTCCAGGGCCAGGCAAATTCACGATACTGATAGTGCTGACGTATCAGCGCTGCAT
GCTCACGGCGGGTATTTTCCCTCTGACCGTATTCTGCAAGAACGGTGATATCACGAATCCCGAGCTGTCTGGCGGTAAAA
TGCCGGACGCCGGAAGGAATATGATTCATATCGGTGAGGAAGGTGCCCAGAAAACGGACACATCCAATTTGCAGGGCAAT
GCCCAGACGGTTGTGATCACCTCTGCTTTTTCCGATAAATTCCTTGTCTGCTTCATCAAGGTGAAAATATCGGGCACTGT
TGCAAATAGTCGGTGGTGATAAACTTATCATCCCCTTTTGCTGATGGAGCTGCACATGAACCCATTCAAAGGCCGGCATT
TTCAGCGTGACATCATTCTGTGGGCCGTACGCTGGTACTGCAAATACGGCATCAGTTACCGTGAGCTGCAGGAGATGCTG
GCTGAACGCGGAGTGAATGTCGATCACTCCACGATTTACCGCTGGGTTCAGCGTTATGCGCCTGAAATGGAAAAACGGCT
GCGCTGGTACTGGCGTAACCCTTCCGATCTTTGCCCGTGGCACATGGATGAAACCTACGTGAAGGTCAATGGCCGCTGGG
CGTATCTGTACCGGGCCGTCGACAGCCGGGGCCGCACTGTCGATTTTTATCTCTCCTCCCGTCGTAACAGCAAAGCTGCA
TACCGGTTTCTGGGTAAAATCCTCAACAACGTGAAGAAGTGGCAGATCCCGCGATTCATCAACACGGATAAAGCGCCCGC
CTATGGTCGCGCGCTTGCTCTGCTCAAACGCGAAGGCCGGTGCCCGTCTGACGTTGAACACCGACAGATTAAGTACCGGA
ACAACGTGATTGAATGCGATCATGGCAAACTGAAACGGATAATCGGCGCCACGCTGGGATTTAAATCCATGAAGACGGCT
TACGCCACCATCAAAGGTATTGAGGTGATGCGTGCACTACGCAAAGGCCAGGCCTCAGCATTTTATTATGGTGATCCCCT
GGGCGAAATGCGCCTGGTAAGCAGAGTTTTTGAAATGTAAGGCCTTTGAATAAGACAAAAGGCTGCCTCATCGCTAACTT
TGCAACAGTGCCCATCGACCTGATCGTGGTCGATGACCGCGACCGGCAACCTATTGGCCGCCCGTACCTGACCCTCGCCA
TCGACGTGTTCACCCGCTGCGTGCTCGGCATGGTCGTCACGCTGGAAGCGCCGTCTGCCCCGATTTATTGTTCACAGCGA
TAGCACCTGCCATTTGGGGCAGCACCTACATTGTCACCACCCAATACCTGCCGAACTTCTCACCGATGACGGTCGCGATG
CTGCGGGCGTTGCCGGCGGGTTTATTGCTCGTGATGATCGTCCGACAGATTCCAACGGGAATCTGGTGGATGCGCATCTT
CATCCTCGGCGCACTTAATATTTCGCTATTCTGGAGCTTGTTGTTTATTTCGGTCTACCGCCTGCCGGGCGGGGTCGCGG
CGACGGTAGGCGCTGTGCAGCCGCTGATGGTCGTGTTCATCTCTGCCGCTCTGCTAGGTAGCCCGATACGATTGATGGCG
GTCCTGGGGGCTATTTGCGGAACTGCGGGCGTGGCGCTGTTGGTGTTGACACCAAACGCAGCGCTAGATCCTGTCGGCGT
CGCAGCGGGCCTGGCGGGGGCGGTTTCCATGGCGTTCGGAACCGTGCTGACCCGCAAGTGGCAACCTCCCGTGCCTCTGC
TCACCTTTACCGCCTGGCAACTGGCGGCCGGAGGACTTCTGCTCGTTCCAGTAGCTTTAGTGTTTGATCCGCCAATCCCG
ATGCCTACAGGAACCAATGTTCTCGGCCTGGCGTGGCTCGGCCTGATCGGAGCGGGTTTAACCTACTTCCTTTGGTTCCG
GGGGATCTCGCGACTCGAACCTACAGTTGTTTCCTTACTGGGCTTTCTCAGCCCGGGGACCGCCGTGTTGCTAGGATGGT
TGTTCTTGGATCAGACGCTGAGTGCGCTTCAAATCATCGGCGTCCTGCTCGTGATCGGGAGTATCTGGCTGGGCCAACGT
TCCAACCGCACTCCTAGGGCGCGTATAGCTTGCCGGAAGTCGCCTTGACCCGCATGGCATAGGCCTATCGTTTCCACGAT
CAGCGATCGGCTCGTTGCCCTGCGCCGCTCCAAAGCCCGCGACGCAGCGCCGGCAGGCAGAGCAAGTAGAGGGCAGCGCC
TGCAATCCATGCCCACCCGTTCCACGTTGTTATAGAAGCCGCATAGATCGCCGTGAAGAGGAGGGGTCCGACGATCGAGG
TCAGGCTGGTGAGCGCCGCCAGTGAGCCTTGCAGCTGCCCCTGACGTTCCTCATCCACCTGCCTGGACAACATTGCTTGC
AGCGCCGGCATTCCGATGCCACCCGAAGCAAGCAGGACCATGATCGGGAACGCCATCCATCCCCGTGTCGCGAAGGCAAG
CAGGATGTAGCCTGTGCCGTCGGCAATCATTCCGAGCATGAGTGCCCGCCTTTCGCCGAGCCGGGCGGCTACAGGGCCGG
TGATCATTGCCTGGGCGAGTGAATGCAGAATGCCAAATGCGGCAAGCGAAATGCCGATCGTGGTCGCGTCCCAGTGAAAG
CGATCCTCGCCGAAAATGACCCAAAGCGCGGCCGGCACCTGTCCGACAAGTTGCATGATGAAGAAGACCGCCATCAGGGC
GGCGACGACGGTCATGCCCCGGGCCCACCGGAACGAAGCGAGCGGGTTGAGAGCCTCCCGGCGTAACGGCCGGCGTTCGC
CTTTGTGCGACTCCGGCAAAAGGAAACAGCCCGTCAGGAAATTGAGGCCGTTCAAGGCTGCCGCGGCGAAGAACGGAGCG
TGGGGGGAGAAACCGCCCATCAGCCCACCGAGCACAGGTCCCGCGACCATCCCGAACCCGAAACAGGCGCTCATGAAGCC
GAAGTGCCGCGCGCGCTCATCGCCATCAGTGATATCGGCAATATAAGCGCCGGCTACCGCCCCAGTCGCCCCGGTGATGC
CGGCCACGATCCGCCCGATATAGAGAACCCAAAGGAAAGGCGCCGTCGCCATGATGGCGTAGTCGACAGCAGCGCCGGCC
AGCGAGACGAGCAAGACCGGCCGCCGCCCGAAACGATCCGACAGCGCGCCCAGCACAGGTGCGCAGGCAAATTGCATCAA
CGCATACAGCGCCAGCAGAATGCCATAGTGGGCGGTGACGTCGTTCGAGTGAACCAGATCGCGCAGGAGGCCCGGCAGCA
CCGGCATAATCAGGCCGATGCCGACAGCGTCGAGCGCGACAGTGCTCAGAATTACGATCAGGGGTCTGTTGGGTTTCACG
TCTGGCCTCCGGACCAGCCTCCGCTGGTCCGATTGAACGCGCGGATTCTTTATCACTGATAAGTTGGTGGACATATTATG
TTTATCAGTGATAAAGTGTCAAGCATGACAAAGTTGCAGCCGAATACAGTGATCCGTGCCGCCCTGGACCTGTTGAACGA
GGTCGGCGTAGACGGTCTGACGACACGCAAACTGGCGGAACGGTTGGGGGTTCAGCAGCCGGCGCTTTACTGGCACTTCA
GGAACAAGCGGGCGCTGCTCGACGCACTGGCCGAAGCCATGCTGGCGGAGAATCATACGCATTCGGTGCCGAGAGCCGAC
GACGACTGGCGCTCATTTCTGATCGGGAATGCCCGCAGCTTCAGGCAGGCGCTGCTCGCCTACCGCGATGGCGCGCGCAT
CCATGCCGGCACGCGACCGGGCGCACCGCAGATGGAAACGGCCGACGCGCAGCTTCGCTTCCTCTGCGAGGCGGGTTTTT
CGGCCGGGGACGCCGTCAATGCGCTGATGACAATCAGCTACTTCACTGTTGGGGCCGTGCTTGAGGAGCAGGCCGGCGGC
ACCGTTGAACAGGCTCCGCTCTCGCCGCTGTTGCGGGCCGCGATAGACGCCTTCGACGAAGCCGGTCCGGACGCAGCGTT
CGAGCAGGGACTCGCGGTGATTGTCGATGGATTGGCGAAAAGGAGGCTCGTTGTCAGGAACGTTGAAGGACCGAGAAAGG
GTGACGATTGATCAGGACCGCTGCCGGAGCGCAACCCACTCACTACAGCAGAGCCATGTAGACAACATCCCCTCCCCCTT
TCCACCGCGTCAGACGCCCGTAGCAGCCCGCTACGGGCTTTTTCATGCCCTGCCCTAGCGTCCAAGCCTCACGGCCGCGC
TCGGCCTCTCTGGCGGCCTTCTGGCGCTCCTGCTGCGGCGTCCGCTCGTGGGCCGTGGCGCGGGTCGGGGTCGTTTGCGG
GAAGGGGCGGAATCCTACGCTAAGGCTTTGGCCAGCGATATTCTCCGGTGAGATTGATGTGTTCCCAGGGGATAGGAGAA
GTCGCTTGATATCTAGTATGACGTCTGTCGCACCTGCTTGATCGCGGCCGCGATAGCTAGATCGCGTTGCTCCTCTTCTC
CATCCGCGTTCCAAGCTGCGGAAAGGCACCCATAAGCGTACGCCTGGTCGAGCAGGCGACGCGGATCGACGTCCAGCGCA
CGAGAGAATGCGTCCGCCATCTGTGCAATGCGTCTAGGATCGAGACAAAGGTCGTCTCTGTCAGCCGGATCGTAGAACAT
ATTGGCGGCGCCAAAGCCCACTTCACCGACCAGACCGACGGGATCTATCACCAGCCAGCCGCGACTGGAGAACATGATGT
TTTCATGATGCAGATCGCCATGTAGCCCACGCAGTTCCGAGGCATTGCTCATCATTTGATCGGCTATAATCGCCGCGTGG
ACGTAGTCAGTTTGACAACCTGCGTTTTGATCATCGCGCGCCCGCTGAAACAAAGCTGCAAAGCGATCCCGGATCGGGAG
AAGGGCAGAAGGCAGGGGTTCCTCAGATGCGGCATACAGCTTCGCCATTAGTTCCGCTGCAATTTCGGTCGCCTGGTAGT
CGCCGTGCTCGGCAACGATGTGAGAGAGCATTCGCTCCCCGGCATATTCGAGCAACATCAGATTGTTCTCACGACCGAGC
AACCGGACTGCTCCCCTCCCATTGCGCCATACCAGATAGTCGGCCCCGCGCAGTTCATCAGCAATGTCTTTTATAGGTTT
CAATCCCTTGACGATTGCAGGAGTCCCGTCTGGCAATGAAACTTTCCAAACGAGGCTGGAAAAGGTGTCCGCAATGAGAA
CAGGTTGCGAAACGTGCCAATGAGCAGGAAAAACAGGCGGCATGAACATCAACCCCAAGTCAGAGGGTCCAATCGCAGAT
AGAAGGCAAGGCGTTCGCGGTCGGGGGCTTCGATCCCCAATACATTGAATAGGACAGCGAAGGCGCGCTCTGCTTCATCT
GGCGCTGCCCAGTTCTCTTCGGCGTTAGCAATCATGAGTGCCAAATCGGCATAGCGATCTGCTGTTCCGAGCCGCCCAAG
GTCGATCAGACCCGTGCATTGAAGAGTTTTAGGGTCCACCATGAAGTTCGGCATGCAGGGATCACCATGGCAAACAACCA
TATCGGTGCGCTCTTGGTCGAGCCGCACCGGTAGCTCTCGTTCGACACGAGCCAAAAGATCGAGCTGCGGCGTACTCTTG
TCCTCGTCCGGTAAGAAGTCGGGATTGACGGCATTGCGGGACACCACATCAACGGCGCGTCCGAACATTCGCGACAGCCT
GCGCTCAAACGGACATTGATCAACCGATAGGCTGTGAACAGCGCCAAGTTGCTGCCCCATTGACGGCCACGCTTTGAGCA
AATCCGCTCCAGACAGATCAGCCGCCGGTACTCCCGGAATTGCCGTTATCACCAAGCATGCACCCTCCTGTTCCTCCTGC
CAGTTGATGACCTCGGGGCAAGCCACACCTCGACCTTTGAGCCAAATGAGGCGGTCACGCTCTCCAGCGAGCTCACCGCG
GCGGGAAGCAGGTGCGATTTTCGCGAAGGCATGCCCGTCACCACGTCGAAAAACAAAATCACCAGATTCTCCGCCTCTGA
CAGGCAACCAGTCAGAATGCGATTCACCAAAAAAAATATTAGTTCGATTCAATGGAGGTTCCTTCAGTTTTCTGATGAAG
CGCGAATATAGAGAAATATCCCGAATGTGCAGTTAACGAATTCTTGCGGTTTCTTTCAGCGCCGCCAATACCGCCAGCCC
GTCGCGCAAGGGGCGCGGCTCGTGTGTGCGGATGAAGTCAGCTCCACCTGCGGCGGCGGCAAGCTCTGCAGCGAGTGTCG
CGGCCCCGACATCCCCCGGACCACGGCCTGTGAGCGCGCGCAGAAAGGATTTGCGCGAAACAGACAGAAGCACCGGCAAA
TCGAAGCGCAGCCGCAATTCATCGAACCGCGCCAGCACCGAGAGCGAGGTTTCGGGAGCAGCCCCCAGAAAAAACCCCAT
GCCGGGATCAAGGACAAGGCGGTTGCGTTTGATACCGGCACCCGTCAGCGCCGCGATGCGCGCGTCAAAGAACGCCGCAA
TGTGATCCATGATGTCGCCAGCGGGTGCCTCGCGCCGATCTGCCTGCCCGTCTTGCACCGAATGCATAACGACGAGTTTG
GCAGATGATTTCGCCAATTGCGGATAGAACGCAGCGTCTGGAAAACCGCGAATATCATTGAGATAGGCCACACCACGCGA
CAAGGCATAGGCTTGCGTCGCGGGTTGATAACTGTCGAGCGAGACGGGAATGCCATCTGCCTTGAGCGCGTCCAGCACCG
GCGCGATACGCGCGATTTCTGTGTCGGACGAAACAGGCGCGGCGTCGGGATTGCTGGATGCCGGACCGAGGTCGATCACA
TCTGCCCCCTCGGCCATCAGCTTACGCGCCTGCGCAATGGCTGCGTCTGGCGCCAGATACCGGCCTCCATCGGAGAAACT
GTCCGAGGTTATGTTGACGATGCCGAAAATGATGAGCGATTTATTCATGGGGGCTTCTATAATAATAATAATCGAGCATG
AGTATCATACGGATGCTCGGGTCGAAAGGGAATCCCCAGGCGAGTAACCTGTTTGCGGTGATCCATTAGCTGCAGGAGCA
GAAGAGCATACATCTGGAAGCAAAGCCAGGAAAGCGGCCTATGGAGCTGTGCGGCAGCGCTCAGTAGGCAATTTTTCAAA
ATATTGTTAAGCCTTTTCTGAGCATGGTATTTTTCATGGTATTACCAATTAGCAGGAAAATAAGCCATTGAATATAAAAG
ATAAAAATGTCTTGTTTACAATAGAGTGGGGGGGGTCAGCCTGCCGCCTTGGGCCGGGTGATGTCGTACTTGCCCGCCGC
GAACTCGGTTACCGTCCAGCCCAGCGCGACCAGCTCCGGCAACGCCTCGCGCACCCGCTGGCGGCGCTTGCGCATGGTCG
AACCACTGGCCTCTGACGGCCAGACATAGCCGCACAAGGTATCTATGGAGGCACTGTTGCAAATAGTCGGTGGTGATAAA
CTTATCATCCCCTTTTGCTGATGGAGCTGCACATGAACCCATTCAAAGGCCGGCATTTTCAGCGTGACATCATTCTGTGG
GCCGTACGCTGGTACTGCAAATACGGCATCAGTTACCGTGAGCTGCAGGAGATGCTGGCTGAACGCGGAGTGAATGTCGA
TCACTCCACGATTTACCGCTGGGTTCAGCGTTATGCGCCTGAAATGGAAAAACGGCTGCGCTGGTACTGGCGTAACCCTT
CCGATCTTTGCCCGTGGCACATGGATGAAACCTACGTGAAGGTCAATGGCCGCTGGGCGTATCTGTACCGGGCCGTCGAC
AGCCGGGGCCGCACTGTCGATTTTTATCTCTCCTCCCGTCGTAACAGCAAAGCTGCATACCGGTTTCTGGGTAAAATCCT
CAACAACGTGAAGAAGTGGCAGATCCCGCGATTCATCAACACGGATAAAGCGCCCGCCTATGGTCGCGCGCTTGCTCTGC
TCAAACGCGAAGGCCGGTGCCCGTCTGACGTTGAACACCGACAGATTAAGTACCGGAACAACGTGATTGAATGCGATCAT
GGCAAACTGAAACGGATAATCGGCGCCACGCTGGGATTTAAATCCATGAAGACGGCTTACGCCACCATCAAAGGTATTGA
GGTGATGCGTGCACTACGCAAAGGCCAGGCCTCAGCATTTTATTATGGTGATCCCCTGGGCGAAATGCGCCTGGTAAGCA
GAGTTTTTGAAATGTAAGGCCTTTGAATAAGACAAAAGGCTGCCTCATCGCTAACTTTGCAACAGTGCCGGATTGAATAT
AACCGACGTGACTGTTACATTTAGGTGGCTAAACCCGTCAAGCCCTCAGGAGTGAATCATGACCGTAGTCACGACCGCCG
ATACCTCCCAACTGTACGCACTTGCAGCCCGACATGGGCTCAAGCTCCATGGCCCGCTGACTGTCAATGAGCTTGGGCTC
GACTATAGGATCGTGATCGCCACCGTCGACGATGGACGTCGGTGGGTGCTGCGCATCCCGCGCCGAGCCGAGGTAAGCGC
GAAGGTCGAACCAGAGGCGCGGGTGCTGGCAATGCTCAAGAATCGCCTGCCGTTCGCGGTGCCGGACTGGCGCGTGGCCA
ACGCCGAGCTCGTTGCCTATCCCATGCTCGAAGACTCGACTGCGATGGTCATCCAGCCTGGTTCGTCCACGCCCGACTGG
GTCGTGCCGCAGGACTCGGAGGTCTTCGCGGAGAGCTTCGCGACCGCGCTCGCCGCCCTGCATGCCGTCCCCATTTCCGC
CGCCGTGGATGCGGGGATGCTCATCCGTACACCGACGCAGGCCCGTCAGAAGGTGGCCGACGACGTTGACCGCGTCCGAC
GCGAGTTCGTGGTGAACGACAAGCGCCTCCACCGGTGGCAGCGCTGGCTCGACGACGATTCGTCGTGGCCAGATTTCTCC
GTGGTGGTGCATGGCGATCTCTACGTGGGCCATGTGCTCATCGACAACACGGAGCGCGTCAGCGGGATGATCGACTGGAG
CGAGGCCCGCGTTGATGACCCTGCCATCGACATGGCCGCGCACCTTATGGTCTTTGGTGAAGAGGGGCTCGCGAAGCTCC
TCCTCACGTATGAAGCGGCCGGTGGCCGGGTGTGGCCGCGGCTCGCCCACCACATCGCGGAGCGCCTTGCGTTCGGGGCG
GTCACCTACGCACTCTTCGCCCTCGACTCGGGTAACGAAGAGTACCTCGCTGCGGCGAAGGCGCAGCTCGCCGCAGCGGA
ATGAGCGAACGTCGATATAGCCCGCTCGCGACGCTGTTCGCGGCGACCTTTCTCTTCCGGATCGGCAACGCGGTGGCGGC
CCTCGCGCTTCCATGGTTCGTCCTGTCTCATACAAAGAGCGCGGCCTGGGCGGGCGCCACGGCCGCTAGCAGCGTCATCG
CGACCATCATCGGCGCGTGGGTTGGTGGTGGCCTCGTCGATCGGTTCGGGCGCGCGCCCGTCGCATTGATCTCGGGTGTG
GTGGGCGGCGTGGCCATGGCGAGCATCCCACTGCTCGATGCCGTTGGCGCCCTCTCGAACACTGGGCTGATCGCTTGCGT
GGTGCTCGGTGCCGCGTTCGACGCACCCGGTATGGCCGCGCAGGACAGTGAGCTGCCCAAACTCGGCCACGTCGCCGGGC
TCTCCGTTGAGCGCGTCTCGTCACTGAAAGCGGTGATCGGGAACGTCGCGATTCTAGGTGGCCCGGCCCTTGGGGGGGCC
GCAATCGGCCTGCTTGGCGCTGCGCCAACGCTCGGGCTGACGGCGTTCTGCTCCGTCCTTGCAGGTCTGCTCGGCGCGTG
GGTGCTTCCCGCGCGTGCCGCTCGGACGATGACCACGACGGCGACTCTCTCCATGCGCGCCGGCGTCGCTTTTCTCTGGA
GCGAACCCCTGCTGCGCCCTCTCTTTGGTATAGTGATGATCTTCGTGGGCATCGTTGGCGCCAACGGCAGCGTCATCATG
CCTGCGCTGTTTGTAGATGCAGGACGCCAAGTAGCAGAGCTCGGGCTGTTCTCCTCAATGATGGGGGCTGGTGGTCTCCT
TGGCATTGCCATTCATGCGTCGGTCGGCGCCCGGATATCAGCGCAGAACTGGCTGGCGGTGGCATTTTGTGGCTCTGCGG
TGGGCTCGCTTCTGCTTTCACAGTTGCCAGGCGTGCCGGTGCTGATGTTGTTGGGCGCGCTCGTGGGACTGCTGACCGGC
TCAGTCTCTCCCATTCTCAACGCTGCCATCTACAACCGCACGCCGCCAGAACTTCTCGGCCGGGTACTCGGCACGGTCTC
GGCGGTGATGCTGTCAGCCTCGCCCATGGTTATGCTTGCGGCCGGCGCGTTTGTCGACCTTGCTGGTCCGCTCCCTGGCC
TCGTTGTATCGGCCGTGTTTGCGGGGCTCGTGGCTCTACTCTCGCTCCGTCTTCAATTTGCTACAATGGCGGCGGCAGCC
ACAGCCTCCGCCCCAACCCATACAGAAGGTGAACACTGATGCCCCGCCCCAAGCTCAAGTCCGATGACGAGGTACTCGAG
GCCGCCACCGTAGTGCTGAAGCGTTGCGGTCCCATAGAGTTCACGCTCAGCGGAGTAGCAAAGGAGGTGGGGCTCTCCCG
CGCAGCGTTAATCCAGCGCTTCACCAACCGCGATACGCTGCTGGTGAGGATGATGGAGCGCGGCGTCGAGCAGGTGCGGC
ATTACCTGAATGCGATACCGATAGGCGCAGGGCCGCAAGGGCTCTGGGAATTTTTGCAGGTGCTCGTTCGGAGCATGAAC
ACTCGCAACGACTTCTCGGTGAACTATCTCATCTCCTGGTACGAGCTCCAGGTGCCGGAGCTACGCACGCTTGCGATCCA
GCGGAACCGCGCGGTGGTGGAGGGGATCCGCAAGCGACTGCCCCCAGGTGCTCCTGCGGCAGCTGAGTTGCTCCTGCACT
CGGTCATCGCTGGCGCGACGATGCAGTGGGCCGTCGATCCGGATGGTGAGCTAGCTGATCATGTGCTGGCTCAGATCGCT
GCCATCCTGTGTTTAATGTTTCCCGAACACGACGATTTCCAACTCCTCCAGGCACATGCGTAAACGGAGGTGTGCAGAGT
CCCTGCGGCAGGCGACGAACACGACCGTCGTCGATTAGTACCGGTACGGTCGGTGGTATCGAAGTCTTGATCACCACTCA
GGTCTACGGCTTACAAATGGTGACCATCCCGATACTTGCGTCAGAGCACCGGGCCGATTCTTTGACAGTGAATCACTCCC
GTAAGGTTGTGCCGGTGTGGGTGTCCCGGGTCGAGACGATACTCCGCCAATGCGCCCAGCAAACAACCTGGCCATCGCAG
GTGGTGGGGAGCGGTGTGGCGGATGAGTTGGACAAGTTGGTGTAGCAGCACGAGCACGGCGAGATAACATCGCAGGAGTT
CGACATGCTCAAGAGACAGCTGATTGCGAATCGCGATGCAGATTCATAACCCGATTGCGGGTTGGCTTCACTCCACCATC
ACCGAGCAGACTAGCACGGCGGGCTCTGTTGCAAAGATTGGCGGCAGTCAGAGGTAGGCTGTCGCTCTGCGCCGATCAGG
CGGCTGCTGCGAAATGGTGGTTGAGCATGCCCATGGCCTCCGTCAGCGCCGAGGGCCCAATGCCAAAAGCTCTCTCCACA
AGGCGCACCTCGCCCCTGATGCCGGGCTGCAGGCACCAGGGGCGAGCCTGTCCTTTGCGCAGGGCTCGCATGACTTCGAA
TCCCTTGATCGTGGCATAGGCCGTGGGGATCGATTTGAAACCGCGCACCGGCTTGATCAGTATCTTGAGCTTTCCGTGAT
CGGCCTCGATCACGTTATTGAGATACTTCACCTGCCGGTGGGCCGTCTCCCGGTCCAGCTTTCCTTCGCGCTTCAATTCG
GTGATCGCTGCACCATAGCTCGGCGCTTTGTCGGTATTGAGCGTGGCAGGCTTTTCCCAGTGCTTCAGGCCTCGCAGGGC
CTTGCCCAGGAACCGCTTCGCTGCCTTGGCGCTGCGGGTCGGCGACAGGTAGAAATCGATCGTGTCGCCCCGCTTGTCGA
CTGCCCGGTACAGGTAGGTCCACTTGCCCCGCACCTTGACGTAGGTTTCATCCAGGCGCCAGCTCGGATCAAAGCCACGC
CGCCAGAACCAGCGCAGCCGCTTCTCCATCTCCGGGGCGTAGCACTGGACCCAGCGATAGATCGTCGTATGGTCGACCGA
AATGCCGCGTTCCGCCAGCATTTCCTCAAGGTCGCGATAGCTGATCGGATAGCGACAATACCAGCGCACCGCCCACAGGA
TCACATCACCCTGGAAATGGCGCCACTTGAAATCCGTCATCGTTCCGTCCGTCCAATCTCCGCCAAGCATGCTCAAGCTT
CACGATTTTTGCAACAGAGCCCACACGAGTATTGAGCATAGTCGAGATTGGTGCAGATCACTTCTGATATTGAACTGTCA
GGAGCTGGCTGCACAACAGCCATTACGCCCAATCAACTGGTGCAGTCGTCTTCTGAAAATGACAATCCAGTTAGGGTATA
GCTCAACCTGACATAGAAGCAAAAACTCAACCACCTTCTACCAACTCTCCGAACAGCTCCTTGACCTTTGTTTTCGCATC
AGCAAGTGCAGTTCTGCCTTGTTCAGTGATGTCATAAACACGCCGTTCACGTCGCCCGGTGCGTTCGTGGCGTGAGGTCA
GATAGCCTTTTTTTTCCAGGCCGTGCAGCATCGGGTACACGGTGCCAGCGCTCATCTCGTAGCCGTGTCGGCGTAGCTCT
TCGATGATCCCCAGCCCAAAGACAGGTTCCTCGGCTGCATGGTGAAGGATGTGCAGGCGGATCAAACCGCCGTAGAGGTC
TTTGTCAGTCATTTTTTGTGCCTCACAGAGCGACGCTCAACAGCCACCCAGCTGCACCGCTACCGAGGACAACCAGCCAC
GGCGGGAGCTTCCAGAACATAAGTGCGACAAGGGCAACTAATGCCAAGCCGAAGTCTTGCGGCTGAAAGATGGCGCTAGT
CCATACAGGCTGATACAGCGCGGCCAGCAGCAAGCCGACTACAGCGGCATTGATCCCGGCCAGCGCAGCTTGGATGCCTG
TATTGCGGCGCAAACGCTCCCAAAATGGCATTGATCCGACGACCAGCAAGAACGAGGGCGCGAAGATAGCCAGCAGACAC
ACAATGCCGCCGATCCAGCCCGACGGGGCGGTGTTCATCGAGGCACCAAGAAACGCGGCGAACGTGAACAAAGGGCCGGG
CACCGCTTGAGCTGCCCCGTACCCCGCGAGAAAGGATTCATTGTTGACCCAGCCGGAGGGCACCACTTCGGCTTGCAGTA
ATGGCAGCACAACGTGACCACCGCCGAACACCAGTGATCCGACACGATAGAAGGAATCCACCATTGCCATGGTTTGACTT
GGCATCAGTTCGGCCAACACCGGCAGGCCAATCAGCAAGACAAAGAACAGCGAGAGCCAAAGCACGCCGGCCCGGTGACT
GACCGTGATAGGTAGGGGGTCATGCTCAACAACTTTCGCTGGCTTGAACAATAACCGGCCTGCGATGCCTGCGATAGCAA
TCACGCCAACCTGTCCCCACGCGGACGGCACAAGTAAAACGACGCAGGTAGCAATTGCCATGATGGTGACTCGCAGCCCA
TCCGTGCATAGGTTACGCGCCATGCCCCATACTGCTTGAGCGACCACGGCCACAGCCACCACTTTTAAGCCATGCAACGC
GCCCTGCGAGACGTAATCGCCATAGCTGGAGATGCCGAGCGCAAAAAGGATCAAGGCTATGGCAGACGGCAGCGTGAAGC
CAGCCCAAGCAGCCAGCGCCCCGCTGTATCCAGCCCGAGACAGTCCTACCGCTATGCCGACCTGGCTGCTTGCAGGCCCT
GGCAAGAACTGACAAAGCGCGACCAAGTCAGCATAGCTCCGTTCGGAGAGCCAGCGCCGCCGTGTGACAAATTCGGCGCG
GAAGTAGCCCAAGTGCGCAATGGGGCCGCCAAAAGATGTCAATCCAAGCCGCAGAAAAATAAGAAAGACCGACCATGGTC
TGCTGTCATCGGTAGGGTTATTCGTCATACTTTCGCCTTCATGATCTGCAACGAGTTGATCAATAATAAGCGAAATTCGA
TAACGAAATTCGATATAAATCTAGAAAAAAATACCTCTATGTGTACTACGCAGTTTTAGCTGTGGCTTTCACAGGAGCAC
GCTTACTTACGGCTTAGCGTGCTTTATTTTCCGTTTTCTGAGGCGATCCCTAGGAGCTCGGATCTCAGGACGAAGGTCTC
CGCGAATGTCCGGTCGATCCGCGCGACGTCCCAGGCGGGCGTTCCCTTGGCGGACATCCACGCCGCAGCGTCGTGCATCA
GCCGCACAACCTCGTCGATATCACCCGAGCAGGCGACCCGAACGTTCGGAGGCTCCTCGCTGTCCATTCGCTCCCCTGGC
GCGGTATGAACCGCCGCCTCATAGTGCAGTTTGATCCTGACGAGCCCAGCATGTCTGCGCCCACCTTCGCGGAACCTGAC
CAGGGTCCGCTAGCGGGCGGCCGGAAGGTGAATGCTAGGCATGATCTAACCCTCGGTCTCTGGCGTCGCGACTGCGAAAT
TTCGCGAGGGTTTCCGAGAAGGTGATTGCGCTTCGCAGATCTCCAGGCGCGTGGGTGCGGACGTAGTCAGCGCCATTGCC
GATCGCGTGAAGTTCCGCCGCAAGGCTCGCTGGACCCAGATCCTTTACAGGAAGGCCAACGGTGGCGCCCAAGAAGGATT
TCCGCGACACCGAGACCAATAGCGGAAGCCCCAACGCCGACTTCAGCTTTTGAAGGTTCGACAGCACGTGCAGCGATGTT
TCCGGTGCGGGGCTCAAGAAAAATCCCATCCCCGGATCGAGGATGAGCCGGTCGGCAGCGACCCCGCTCCGTCGCAAGGC
GGAAACCCGCGCCTCGAAGAACCGCACAATCTCGTCGAGCGCGTCTTCGGGTCGAAGGTGACCGGTGCGGGTGGCGATGC
CATCCCGCTGCGCTGAGTGCATAACCACCAGCCTGCAGTCCGCCTCAGCAATATCGGGATAGAGCGCAGGGTCAGGAAAT
CCTTGGATATCGTTCAGGTAGCCCACGCCGCGCTTGAGCGCATAGCGCTGGGTTTCCGGTTGGAAGCTGTCGATTGAAAC
ACGGTGCATCTGATCGGACAGGGCGTCTAAGAGCGGCGCAATACGTCTGATCTCATCGGCCGGCGATACAGGCCTCGCGT
CCGGATGGCTGGCGGCCGGTCCGACATCCACGACGTCTGATCCGACTCGCAGCATTTCGATCGCCGCGGTGACAGCGCCG
GCGGGGTCTAGCCGCCGGCTCTCATCGAAGAAGGAGTCCTCGGTGAGATTCAGAATGCCGAACACCGTCACCATGGCGTC
GGCCTCCGCAGCGACTTCCACGATGGGGATCGGGCGAGCAAAAAGGCAGCAATTATGAGCCCCATACCTACAAAGCCCCA
CGCATCAAGCTTTTGCCCATGAAGCAACCAGGCAATGGCTGTAATTATGACGACGCCGAGTCCCGACCAGACTGCATAAG
CAACACCGACAGGGATGGATTTCAGAACCAGAGAAAGAAAATAAAATGCGATGCCATAACCGATTATGACAACGGCGGAA
GGGGCAAGCTTAGTAAAGCCCTCGCTAGATTTTAATGCGGATGTTGCGATTACTTCGCCAACTATTGCGATAACAAGAAA
AAGCCAGCCTTTCATGATATATCTCCCAATTTGTGTAGGGCTTATTATGCACGCTTAAAAATAATAAAAGCAGACTTGAC
CTGATAGTTTGGCTGTGAGCAATTATGTGCTTAGTGCATCTAACGCATAGTTGAGCGGCGGGCGCAGCCCGTCCGCTTGA
ACGCCGAGTTAGGCATCAGATGCCCTCGGCGCGGGTCGATGCACTTTTCGCACATGCCGCTCAACGCAAGATTCTCTCAA
TCGTTGCTTTGGCATATCGAACGAACGCGGCCGTCTCTTCGACGCGCATTGCTAGGTCGTCGTCCTCGCTACCCAGGTAC
GCCGCGCGTGCCTTGCAGATGAGGGGCCGATGCTCGGCAGGCAAACGCTCCGATACCCATGCGGCAGCAACGTCCTTAGG
AGCAATGAGACCAGTTGAAGCGCTGTACCAAATGCGAGCAAGAGCAAGAACGACGTTCCGCTCGTCACCCTTCCAATCCG
ACTCTGCATTCCACTGGGCAATAGTGTCGAAAAGCGCCTTGGAGAAATGCTCCTTCGGCACCGGCTCGAAAAACGTGGCT
GCGGATGGGCCTAGAAGCGCAAGGCTGTGTTGCCTCGCCTTGGTCAGCAAAATCGCAAGATCGTGATCCAGAACGGCAGG
CTCGAACGTTCCGGAAAGGATGTCGTGGCGGAGCCACTCACCGAACTGAAGCTCACGCCGCGCCGGATAGCGCCAAGGCA
CTACTTCGCTTCGAGCGACAACAGTTAGCTCCAGCGGTCGCCATGTTCCGCCATCGCCTGGCGGTGATGAGACTTTCAGC
AAATCGAGCATTAGCGCCTGCCGGAGCGAATCGTTAGGTGCGGCGCTGACGGTCACGAGCAAGTCTATGTCGCTGTCCGG
CTTCAGCCCTCCATCGATCGCAGATCCGAACAGGTGGATTGTGTCCAGTGTCGCAGCCAGATGGCGCTCGATCACCGCGC
GAGCGTGGGACAGCTGCTTGAAAACTTGTGCAGGGAAAAATTCACCCATGATGCCTAACGTTAAGTTCAGCGGCAGCTTT
TAAGTTGCGGCTTTGTGGAATACTTTTGCGCAGCAAAACCACAAAGACGCGACTTAAAAGCTGTCCAAGGAGCGAAGCGA
CTGGTGCTGCAACGCATTGTTAGCCTTTTTTCCAAATCTGGTATGTATAATTTATATTAGACATAAAAAACTGTTCAAAA
ACCAAATTGAAATTCTCAGGCATTATAGGGAATTTGATATCACCTTCGACTTCAACGTGAACAGTAGACAAATGAATTAT
ATCTGCTTTTTCAATAAGGCTATTATAGATTTGACCCCCGCCAGAGACATATACATGATCTGTAACTTTTGATAGCTCTT
TCAAAGCATTTTCTATTGAAGGAAAAACTAGGACGTTTTCATTTGAGCTTGAAATTCCGTTCTTTGACACTACTGCATAT
TTGCGATTTGGAAGAACACCCATAGAGTCAAATGTTTTTCTTCCGACAAGGAGCCATTGATTATATGTGAGCGCTTTAAA
GAGTAGTTGCTCACCTTTTACTGACCACGGGATATCAGGACCACTACCGATTACGCCATTTTCTGACACTGCAGAAATCA
ATGATATTTTCAATTTAACTCCCTTAATGGCTAACTTTGTTTTAGGGCGACTGCCCTGCTGCGTAACATCGTTGCTGCTC
CATAACATCAAACATCGACCCACGGCGTAACGCGCTTGCTGCTTGGATGCCCGAGGCATAGACTGTACAAAAAAACAGTC
ATAACAAGCCATGAAAACCGCCACTGCGCCGTTACCACCGCTGCGTTCGGTCAAGGTTCTGGACCAGTTGCGTGAGCGCA
TACGCTACTTGCATTACAGTTTACGAACCGAACAGGCTTATGTCCACTGGGTTCGTGCCTTCATCCGTTTCCACGGTGTG
CGTCACCCGGCAACCTTGGGCAGCAGCGAAGTCGAGGCATTTCTGTCCTGGCTGGCGAACGAGCGCAAGGTTTCGGTCTC
CACGCATCGTCAGGCATTGGCGGCCTTGCTGTTCTTCTACGGCAAGGTGCTGTGCACGGATCTGCCCTGGCTTCAGGAGA
TCGGAAGACCTCGGCCGTCGCGGCGCTTGCCGGTGGTGCTGACCCCGGATGAAGTGGTTCGCATCCTCGGTTTTCTGGAA
GGCGAGCATCGTTTGTTCGCCCAGCTTCTGTATGGAACGGGCATGCGGATCAGTGAGGGTTTGCAACTGCGGGTCAAGGA
TCTGGATTTCGATCACGGCACGATCATCGTGCGGGAGGGCAAGGGCTCCAAGGATCGGGCCTTGATGTTACCCGAGAGCT
TGGCACCCAGCCTGCGCGAGCAGCTGTCGCGTGCACGGGCATGGTGGCTGAAGGACCAGGCCGAGGGCCGCAGCGGCGTT
GCGCTTCCCGACGCCCTTGAGCGGAAGTATCCGCGCGCCGGGCATTCCTGGCTGTGGTTCTGGGTTTTTGCGCAGCACAC
GCATTCGACCGATCCACGGAGCGGTGTCGTGCGTCGGCACTGTTGCAAATAGTCGGTGGTGATAAACTTATCATCCCCTT
TTGCTGATGGAGCTGCACATGAACCCATTCAAAGGCCGGCATTTTCAGCGTGACATCATTCTGTGGGCCGTACGCTGGTA
CTGCAAATACGGCATCAGTTACCGTGAGCTGCAGGAGATGCTGGCTGAACGCGGAGTGAATGTCGATCACTCCACGATTT
ACCGCTGGGTTCAGCGTTATGCGCCTGAAATGGAAAAACGGCTGCGCTGGTACTGGCGTAACCCTTCCGATCTTTGCCCG
TGGCACATGGATGAAACCTACGTGAAGGTCAATGGCCGCTGGGCGTATCTGTACCGGGCCGTCGACAGCCGGGGCCGCAC
TGTCGATTTTTATCTCTCCTCCCGTCGTAACAGCAAAGCTGCATACCGGTTTCTGGGTAAAATCCTCAACAACGTGAAGA
AGTGGCAGATCCCACGATTCATCAACACGGATAAAGCGCCCGCCTATGGTCGCGCGCTTGCTCTGCTCAAACGCGAAGGC
CGGTGCCCGTCTGACGTTGAACACCGACAGATTAAGTACCGGAACAACGTGATTGAATGCGATCATGGCAAACTGAAACG
GATAATCAACGCCACGCTGGGATTTAAATCCATGAAGACGGCTTACGCCACCATCAAAGGTATTGAGGTGATGCGTGCAC
TACGCAAAGGCCAGGCCTCAGCATTTTATTATGGTGATCCCCTGGGCGAAATGCGCCTGGTAAGCAGAGTTTTTGAAATG
TAAGGCCTTTGAATAAGACAAAAGGCTGCCTCATCGCTAACTTTGCAACAGTGCCCGAACAGATAAAGCTAGCATGCCAA
CGGTATACAGCGAGTCGCTCTTTGTGGAGGTGACGATTACCTAACAATCGGTCGATTCGTTTGATGTTATGTTTTGTTCT
CGCTTTGGTTGGCAGGTTACGGCCAAGTTCGGTAAGAGTGAGAGTTTTACAGTCAAGTAATGCGTGGCAAGCCAACGTTA
AGCTGTTGAGTCGTTTTAAGTGTAATTCGGGGTAATGACTCCAACTTACTGATAGTGTTTTATGTTCAGATAATGCCCGA
TGACCTTGTCATGCAGCTCCACCGATTTTGAGAACGACAGTGACTTCCGTCCCAGCCTTGCCAGATGTTGTCTCAGATTC
AGGTTATGCCGCTCAATTCGCTGAGTGTAACGCTTGCTGATTACGTGCAGCTTTCCCTTCAGGCGGGATTCATACAGCGG
CCAGCCATCCGTCATCCATACCACGACCTCAAAGGCCGACAGCAGGCTTAGAAGACGCTCCAGTGTGGCCAGAGTGCGTT
CACCGAATACGTGCGCAACAACCGTCTTCCGGAGCCTGTCATACGCGTAAAACAGCCAGCGCTGGCGCGATTTAGCCCCG
ACGTATCCCCACTGTTCGTCCATTTCCGCGCAGACGATGACGTCACTGCCCGGCTGTATGCGCGAGGTTACCGACTGCGG
CCTGAGTTTTTTAAATGGCGGAAAATCGTGTTGAGGCCAACGCCCATAATGCGGGCGGTTGCCCGGCATCCAACGCCATT
CATGGCCATATCAATGATTTTCTGGTGCGTACCGGGTTGAGAAGCGGTGTAAGTGAACTGCAGTTGCCATGTTTTACGGC
AGTGAGAGCAGAGATAGCGCTGATGTCCGGCGGTGCTTTTGCCGTTACGCACCACCCCGTCAGTAGCTGAACAGGAGGGA
CAGCTGATAGAAACAGAAGCCACTGGAGCACCTCAAAAACACCATCATACACTAAATCAGTAAGTTGGCAGCATCACCTA
ATTCGGGGCAGAATTGGTAAAGAGAGTCGTGTAAAATATCGAGTTCGCACATCTTGTTGTCTGATTATTGATTTTTCGCG
AAACCATTTGATCATATGACAAGATGTGTATCCACCTTAACTTAATGATTTTTACCAAAATCATTAGGGGATTCATCAGG
GTGATGCGTGCACTACGCAAAGGCCAGGCCTCAGCATTTTATTATGGTGATCCCCTGGGCGAAATGCGCCTGGTAAGCAG
AGTTTTTGAAATGTAAGGCCTTTGAATAAGACAAAAGGCTGCCTCATCGCTAACTTTGCAACAGTGCCGTGCAGACAGAA
ACCGTAAACACCGGCATTGACATGCCGGGGAAGCCCTTATAGTACAATAATTCTCTATATCCAAACTGACCCCGATGAGA
AAAGCATGGAGACGTTGAGCACCAATCTGCAACTCGCCCGGCTGGTTGGCGTTCAGGGGACGCCGGCAACCATCATTGGC
GACGAGATGATCCCCGGCGCGGTATCGTGGGAGACCCTTGAGGCGGTGGTGAAAGAAAAACTGGCGGTGGCCCATGCTCA
GTAAACTGCGCCGCTGGCTGCGTGAAGGCGCGATCTTACTGGTTGTGCTGGCTGGCGTGATAATCCTGCTGGATGTCTGG
CGTTCTCCGCAGATGCCGGCCATGTTTGACAGCACGCCGCTGCATACGCTGGACGGGGAAACCGTAACGCTGGCGTCGAT
CAGTGAAGAACGCCCGGTGCTGCTCTACTTCTGGGCGAGCTGGTGCGGTATCTGCCGTTTCACCACGCCGGATGTCGCCC
GTTTGCAGTCGGAAGGGGAGAGCGTCATGACCATCGCGCTGCGTTCCGGTAATGACGGGGAGGTTTCCCGCTGGTTATCG
CGTAAAAGGGTGACGTTCCCCGTCGTGAATGATAGCGGCGGTGAGATATCACGAAACTGGGAAATCAGCGTCACGCCAAC
GCTGGTGGTGGTGTCGAAGGGGCAGGTGGTAACTACGACCAGCGGCTGGACCAGCTACTGGGGCATGAAGTTACGTCTGT
GGCGGGCAGCCATGTTTTGATAGCGTGCCGGGGAAACCCGGCATTTTTTAACCCATTGTAAGGATGTGTAAAACGAGCGG
AGAGCGTGTTTTCTGTTATTTTTGCTGCTTTTTTACCGACGCCAGTTATTATTTTTTACCGCTGCCTGACGTTGCAAACC
TGAATTGATAATGGCATATCTGTTTTAATTGAATGAAAGTCTGTGATACGTTCAGGCGATTTTTTCGATTTCCATTTTGA
CAGGGATAACAATTCAATGCGCAAGGGTAAAATTATTGTTGCATCAATGATGGTGCTTTGTGTCCTTATTTTTGTTGCGG
CGGCGGCATGGTTTATGCTGTTCCAGGGAGAAATGACGGAGCCGACAGAGGAGGAAAAACAGGCGGCAATTTTACACGCT
GCGGGCCTGATGAAATCAGAGACCCAGGATAAAAAATCAGTCGAAACGCTCTATCATCGTTATATTATTCAACGCCATGT
TAATTTAGATTCCGGCGAACTGGTGGCTGGCAGCAGCGCGGACACCGCGCGGCAGAAGTGTGAAAAACTTGCCCCTGAAC
GCGACCCAGCGCAGGTTCGTCAGCGCTGTACGGTGGCGGATGTGTTCTTTGTGAAAGATAAAAATAATGAAATTCAGCAG
GTTATCATTCCAGTTACCGGTAAGGGTGCGAAATCCATGATGCATGCGTTTCTTGCTCTGGGGCTGGACGGTCGTACGGT
GAGAAATCTGTATTATTATCAGCAACGGGAAACGCCGTTTCTGGGGGCTAGGGTGGAAGACGCCAACTGGCGCAAACAGT
GGCCAGGGAAACGATTATTAGATAACAGCGGACATCCTGCATTGAAAATAGTACAGGATAAACCTGAACATGCCGATGAA
TATACCGTTGACGGTATTTCCGGTGCGACGTTGACATCAACCGGCGTTGAGAAAAGTATTAACTACTGGATGGGGCCGCA
GGGATATGGTCAATTCTTACAGCGTCTTGCCAGCGATCGAAATAACCTTAATCTTTGAATATTGCTGTACGCAATAACGC
GTTTTATTTCTGCCTGCCGATAATGAATAATATCACTGTCGGCAGGGGGATTTATTCCTCTGTTACCGCGCCTGCCTTGC
CGTTAATTCCATGAGAAAAACAGGGAGATAACGTCCCTTTTATCAACGCATAATGTGTGTGTTCATCACGATTTGATGAA
ATAAGTTTACATAACTTGTCGTCTGCTGACATTTTTATGATCCAGGTCATGTATAACGCGACAAAAAGATATGATAATAA
TTATCATTTGTATTCTTTGGCGGTGTGCACGTGCGTAACTTCCGTAACTCTTTGTTGGTTACTCTCTTTGGCTTGTTTAT
AAGCATGAGTGTCTGGGCGTCGACGAATTATGCGCCTTTGATTGAAGATATCGAGCAACGTCTTGATAAAACAGCGGAAC
TTTATCAGCAACAGCATGCCGACGAGGCGCGCCGCACGGTACAAATGGCCTATTTTGAGGTGTTCGAGAACCTGGAAGGG
CCGATCCGCATCAACATTTCCGCGCGCAAAAGTTACGAGATGGAGAGCGCATTCGGCGAGATCCGTCGAATGATTGGCGA
GAAAAAACCGCTCGCTGACGTCCAGGCGCGCATTGACTGGCTGAAAGCCGCACTGCGCGAAGTGGAACCGGTGCTGGATG
GCGGACATCGTCTGGTGGCCGAAGAGCAGCACAACGCGCTGTCCAGGGACGACATTGCCGTTCACTGGCAGGAGAGTTTC
AGGACGATCGACGATCTGCTGGCGCAGGCGGTCACTGAATATCAGGCCGGGAATTACAGCGTTGCCAGTCAGCACGTTCA
ACAGGCGCACTATCAGGGCTTTAAAAACTCTGAGATGGAGATGTCCCTCAGACAAAACCGTTCTGCAAAAGATGCCGCCT
CCATTAACCAACAATTCTCATCCCTGATTGCGCTGACCGCGCAACCTGACCATCTCAACGATGTCTCCTATCAGGTCACT
ACGCTGCTACAGGATATCGAGGATATCTTACCCGGCTTGCCAACCACCCGTGACGATCAGCAGGTTGCCGCAGCGCAAAG
CGCAGACAACATTCCGGCGGCGGACGAGGGAAATAACCGCACCGACTGGGCTGAGGTGACGACGGGAATTAACCAGAGCA
TTCAGGACGCGATAGCGCGCTATCAGGGCGGCGATGCGAAGAATGCGATTCTGGATATCCAGGATACCTACTTCGACCGC
TTCGAAGCCAGCGGCATGGAAAACAAAATCGGCTCTCGCGATTCGGCATTTAAAACCACGCTGGAGGCGTATTTTACCCG
CCTGGTCAGTCTGATGAAGGCCGGTCAGCCGGTTGAGCGCCTGAATGCAGAGGCCAGCGCGCTGACGCAGGATCTGCAAA
AAGCCGTGACGATGCTGGGCGAAGGCGAAGAAACCCAGTGGAGTCTGCTGCTCTATAGTCTGATGATCATCGTGCGCGAG
GGGCTGGAAGCGCTGCTGATTGTTGCGGCAATCGTGGCCTACATGGTGAAAAACAACCATCAGGATAAGCTGCCGCTTAT
TCGTCAGTCGGTAATTGTGGCGCTGATCGCCAGCGTCATCACCGCCGCTATCTTCCAGATGCTGTTTACTAACTCCGGCG
CCAGCCGTGAACTGCTGGAAGGCATAACGATGCTGATTGCCGTCGTGATGCTGTTCTTTATGAGTTACTGGCTGCTGTCC
AAAGTGGAAGCGCGCCACTGGAAAGCCTGGCTGGAAGGCAAACTGTCTCATTCCCTGTCGCGAGGCTCCCTGGTCGGACT
ATGGCTGACCAGCTTCCTGGCGGTGTACCGCGAAGGGGCGGAAACGGTGCTGTTCTATTACGCTCTGATTGGCGATGCAA
ACACGGTATCCGGCCATATGGCGATTGGCGCCGGTTTTGTGATTGGCTGCGTGGTGCTGCTGCTCGCCTGGCTGGTGATG
CGTTACTCAGTGGTGCGCCTGCCGCTGAAACCCTTCTTTATGTTTACCGGCAGTTTCATGTATCTGATGGCCTTCGTCTT
TGCGGGCAAAGGCGTTCTGGAACTGGTGGAAGGCAAACTGTTCCAGCCTACGTTGATTAACGGCTTCCCTGAAATCAGCT
GGCTGGGGATTTATCCCTACGTGGAAACGTTGTTACCGCAGGTCGTATTGCTGCTCGCGGCGCTGGTGGCGCTGTGGGTG
ATGCGGCGCAAAAGCGCGGTTCCCGGGGAGACGATAAAAAATAACCCATAATCGTTGTATAGCCGTTGTTTTAGACGAGA
GGATACGTTTGATGACCATGAAGAAAACCCTGATTGCCAGCGCAGTGATGGCCAGCATTTTCATTGCGCCAGCCGCGTTT
GCTTTTAAAGAGTACCCGGCAGGCGAGCCTGTCACCATGAATGAAATGGAGCTGGCGGCCGTTTACCTGCAACCGATTGA
TATGGAACCGCGCGGCATGGGCTTACCGGCAGCAAAAGCCGATGTTCACCTTGAAGCGGATATCCACGCTGTAGAAGGCA
ATAAAAACGGCTTTGGCGCAGGGGAATGGATCCCGTACCTGACCATCAGCTACACCCTGGTCAACAACGACACGGGCGAA
AAACAGGAAGGCACCTTCATGCCGATGGTTGCCAGCGATGGCCCGCACTATGGCGCGAACATCAAAATGATGGGCGTGGG
CAACTATAAAGTGACCTACCACATTGAACCGCCGTCAAAAGCCGGGATGCATCGCCATACTGACAGCGAAACAGGCGTAG
GCCGCTGGTGGAAACCGTTTGATGTGAGCTACGAGTTTAAATATGTCGGTCTGAACTAAAACCGACTAACCAACGCGCCA
GGAGGATTCCCCCTTCTGGCGCGTTGGTCAGACCGATCATATGCCCGTCGCTTAATTCAACCCGCCGTACAGAGTCGAAG
TTATGAGTTACTTTTTCGTCACGACGCTACAGGTCTTTTTCTGCATTGCGCTTCTTTCCGGTGTTCTCTGGAGTCGAAAC
GATCCTCCCTCTTTACGTCCGCTGACCTGGACGCTGCTGACCGGGCTGATTGCCGGCGTGCTGGCGGGACTGTTTATTCA
CGGCAGCCAACCGGTACAACTGCTGCTGGTTGGGGCGGAGGTCATGGTATCGCTGCTGTTTGTCCTCAGTTTCTGGTGGG
CTTCAACGCGTATCCGCTATCTGTGGCAGGGGATTCTGATTTTCGGCGCTGCCCGCCATTGGGCGCTGGACCCTAATCTG
GGCGGGCTGACCAGTACGCATGTGCTGAATACTGACCTGCTGTTAAACCTGACGGCCGTCGTTCTCGCTTTTGCGATCCT
CTGTCTGGCGGGCGTACTCTGCGCGATGCTGCTGCGGCGTATTCGCGGCCTGTACTGGCCGTTAACGCTGATTCTGCTGG
TGATGATCTGGCTGCCGCTGAGCGGCAACCTGCTGTTGTTGCTGATGAAATTACAGGTTGTTCCGCTGGGAAAATCACTG
CTGAGCTTCGTGGCGAAAGTCACAAATAACACGGCGCTGTATAACTGGGCGGGAGCCGCGCTGCTGCTGGCCCTGGCGCT
GTGCTGGCTTCCGGCGCTGTTGCGGGCTTTCGACAGACGCGGGAAACCGAAGAACCGATTGCTCACCGTCTGGCGCTGGC
GCAGCGTCGCAACGCTTTGCGGCTGTGGTTGGTCACAATCGGCTGCGCGGTGGTCGTTATCGCAGGCCAACTGTGGGTGA
TAAAGTGGCCTCGCAGCCGCCGCAACTCTCTGAAGCCGTGCCCGTAACGCGGGGAGCGATGGCATGGTGCGCCTGCCGGT
TGAACAGCTTCGTGACGGTAAACTGCATCGTTTCGTCTGGGTGGCGGACGATGGCAAAGCGGTGCGCTTCTTCGTGATTA
ACCGCTATCCCGACAAGCTGCGTTTTGGCGTGGTGTTCGACGCCTGCCTGCTGTGCGGCGATCAGGGTTATGTCATGGAG
GGCAATCAGGTTATCTGCGTCGCCTGCGGAGTGCATATTTTTATTCCGTCTATCGGCAAGGCCGGTGGCTGTAACCCGGT
GCCGATTGAAAACTGGCACAATGATGAAAAAGAGCTGGTGATCCCCGGTAAAGAACTGGCGACAGGGGTGAACTACTTCT
CGACGGTCATGACTATTAAAGTGACCGATCCGGTCGATGGTTCAACGTTGACCAATACCTCAGCCGATTACAAATACAGC
TATGGCGGCAAGACCTGGTTCTTCTCGTCAGAGGCTAACTATGAACGCTTCCGTGAAACGCCGGAGCAGTTTGTTCCTGC
CGACATGAGGGAGGAATAATCATGCTGTGGCGGATGTTACGACAATCCTGGGGGCGCAATTTACGCCGCAAAGTGCTGGC
GATAATCACCGTTTTTCTGGCCTCCAGCCTGATCTCGGCGCTGCTGGCGGTGTCCATTGATATCGGCGACAAAATGTCCA
GAGAGCTGAAGTCTTATGGTGCGAACATTTTGATTGAACCCGCCGGACAGGCTGCGCTGCCCGCGCTGTTTAGTGAGAGC
AGTAATCCGCTTTCCGGTCAGGATTTTCTTGATGAAGCCGAGCTGCCGAACATCAAAGATATCTTCTGGCGAAACAACAT
TGTCGGGTTTGCGCCGATGCTCGGCGGCGAAGCCAGCGTGGAGGGAGAACCAGTGCGGATTCTGGGCACTTTCTTCAGTC
AGCCAGTGGATATTCCTGATGAAGAGGGATATGAGACGGGGCAGAAAACGGTCAGCCCATACTGGCAGGTGACCGGCGAC
TGGCCGCAGGAACCCGCAGGCGCAGAGCCGCAGACCTTAGTCGGGCACGCGCTGGCGCGGCAAATGGGCTGGAAACCCGG
TGATAAGCTGACATTACGTACCGAGGCGAAGCAGTGCAGGTCACCGTCAGCGGTATCCTCTCCAGCGGCGGCGATGAAGA
TAACCAACTGGTGATGCCGCTAAGCACGGTACAGCACCTGCTGGGGCTCCCCGGAAAAGTGCAGGCGATTCGCGTCTCGG
CGCTGACGGTGCCGGAAAACGAACTGTCCCGCCGCGCGCGGGAAAACCTGGACGCGCTCAATGCCGAAGAGTACGACCTC
TGGTATTGCACGGCCTATGTGTCGTCGATCGCGCATCAGCTGGAAGAGGCGATTTCCGGTGCGGAAGTGCGCCCGGTATG
GCAGGTCGCGGCGTCCGAAGGGTGGTGATCGATAAAATTCAGTTGCTGATGGCGGTCGTTACCGTCGCGGCGCTGGTGGC
TTCCGCAATGGGGATCGCCTCGCTGATGACCAGCACCATTATGGAACGCGCCAAAGAGATCGGTTTGATGAAAGCGCTGG
GTGCGCGACAGTGGCAAATTATGCTGCTGTTCTACCTGGAAGCGGCGTCCAGCGGGCTGGCTGGCGGTGCGCTGGGATGT
ATTGCCGGGTGGGGGCTGGCGAAAGCGATTGGCGTCATGCTCTTCGACGCGCCGCTTAATTTTGCCTGGATTGTGGTGCC
GTGCGTACTGGTGATTGCGGTACTGATTGCGTTGATCGGCACCTGGTTCCCGGCCCGGCGGATTGCCCGGCTGTATCCTG
TGGAGGTGCTGTATGGCCGCTAAACGTACCATGCTCTGGCTGCTGGTGTGGCGGGCGCTGCGTCTGCGTTTTCAGCGGGT
CAGCGTGGTGTTTGCCGCGCTGATGGTGGGAGCGACCATCGTGACGGCGCTTTTTGCCGTCTGGTTCGACATTAACACCA
AAATGAGCGAAGAACTGCGCACCTTCGGCGCGAATTTTTACATCGGGCCGGGGCACGGTTCCAGTATGCCGCAGCAGGAG
TTGCAGAGCATTCTCGATCAGGCGCCGCAGGGGCTGGTGCATGGCGCCAGTCCGTGGTTGTACGGCATGGCGCGTACCGA
GCTGGAAAAAGTGGTGATGGTTGGCGTGTGGTTCGAGTCGCTGCAAAAACTGGTGCCGTACTGGCAGGTCACCGGTAGCT
GGATTGGCGTTAGTTTTTGACGACCGTAATGCGATGATCGGCGTCAAACTGGCGGAACGCCTCAACGTGCAGCCGGGCGA
CAGCATCACGCTGGTGGATCACAATCAGCGTAAGAATTTGCAGATTAAAGGCATTGTGGAGTCTGGCGATGCGACGGACA
ACATGCTGATCGTCAGCCTCGACGTGGCGCAGGCCTGGCTGCATCAGCCGGCAAAATCAGCCACGGCTTGCTGAGCGTCA
GTAACGATGTCGGCCAGGTGGAGAACTATGCCAGCCGGTTGCAGGCGCAGTATCCTGACCTGGAGATTCGTCCGGTGCGT
AAGGTCTCTGCTTCCGAAGGGCAGGTGCTGGATAAAATTAAAGGTCTGATGGGACTGGTCTCGATCGTGATTCTGGCGCT
CTCTTCGCTGTG
>scaffold-14 27862
CCGTGCCGGGGCAACTTCCCCTATCTCGGCGGTGATCCACTCTATTCTGGTTATTCTTGCCCTGCTGGTACTGGCACCGC
TGCTCTCCTGGCTGCCGCTTTCCGCCATGGCAGCCCTGCTGTTGATGGTGGCGTGGAACATGAGTGAAGCGCACAAAGTG
GTCGACTTGCTGCGTCATGCACCGAAAGATGACATCATCGTCATGCTGCTGTGCATGTCGCTGACCGTGCTGTTCGATAT
GGTTATTGCCATCAGCGTGGGGATCGTGCTGGCATCGCTGCTGTTTATGCGTCGTATCGCACGTATGACTCGCCTGGCAC
CGGTAGTCGTAGACGTTCCAGACGATGTCCTGGTTCTGCGCGTTATTGGCCCGCTGTTTTTTGCTGCCGCTGAAGGCTTA
TTCACGGACCTGGAGTCACGTCTTGAAGGCAAACGGATTGTGATTCTGAAGTGGGATGCCGTTCCGGTACTTGATGCTGG
TGGTCTTGATGCGTTCCAGCGTTTTGTGAAGCGTCTGCCCGAAGGATGTGAACTGCGCGTGTGCAACCTGGAATTCCAGC
CACTGCGCACTATGGCTCGCGCAGGCATTCAACCGATCCCGGGACGCCTCGCATTCTTCCCGAATCGTCGCGCGGCGATG
GCGGATTTATAAGTACGAGATTGACCAGTCAGCGCAAACTGACTGGTCAGCAAACTGCATTATTTGTTAGCTATGACGGC
GATTATCGCTACGGCGGCAACGTTTGTCATAGTGGCGAACCCACCAGTAACGGTCGCACACCTGTTCATGCCCGCCAACA
CGGGCACCTGCCAGCCAGAGAATCGCACCGACGAAAATACTTAGCACAGCACCATGTGCGAAATACTGGGGCATATTAAA
CTGTGGTAACTGGTTGAGGATTGAATACCCCACGCCGACCACCATTACCACCAGACCCACACCCCATGAGCACGTTACCG
AGTAACGAAGCGTTTTTGCGTTTCATATGTCACCTCCGGAACTTTCTGGGTTGTAACAGGGAATACCCCTCTTCCTTATG
CGTAAAGTATAGACAACACCCTGTGGGTTATGTGCGGGTGTGATCACAATTACAACCCTTACTTCAACAAAACTTTACAA
ATAAACGCCTGAACACCTTGACTTTCTAATAGTCCACTCAGGCAATAATTGCATTATCTACATTTGATACGCAGTTTTTT
GTCAAGCGGGGCCGCAACCAGTAAACTACGCGCCAGTTATGTACACACTCAGGACAAAAAAACGTGACGATTAAATTGAT
TGTCGGCCTGGCGAACCCCGGTGCTGAATACGCCGCAACGCGACATAATGCTGGTGCCTGGTTCGTTGACTTACTGGCAG
AGCGATTGCGCGCTCCGCTGCGCGAAGAGGCTAAATTCTTTGGTTATACTTCGCGAGTCACCCTTGGAGGCGAAGATGTC
CGCCTGTTAGTCCCGACTACATTTATGAATCTCAGCGGCAAAGCCGTTGCGGCGATGGCCAGTTTTTTCCGCATTAATCC
GGACGAAATTCTGGTGGCCCACGACGAACTGGATCTGCCTCCTGGCGTCGCCAAATTTAAGTTGGGTGGCGGTCATGGTG
GTCACAATGGACTGAAAGACATCATCAGTAAATTGGGTAATAACCCTAACTTTCACCGTTTACGCATCGGAATCGGTCAT
CCGGGCGATAAAGATAAAGTTGTCGGTTTTGTGTTAGGCAAACCGCCTGTTAGTGAACAGAAGTTAATTGATGAAGCCAT
CGACGAAGCGGCGCGTTGTACTGAAATGTGGTTTACAGATGGCTTGACCAAAGCAACGAACCGATTGCACGCCTTTAAAG
CGCAATAAGTCGTTGTCTGCGGCATTTTTGCCGAGTGCCGTGTATAATAGGCAAAGTTATTTCCATTTCTGCAATCTGTT
AGCAATAACAGGTTGATTATTAAGATATTAAGGTGATTTAAATCATGGGATTCAAATGCGGTATCGTCGGTTTGCCCAAC
GTCGGGAAATCTACCCTGTTCAACGCGCTGACCAAAGCCGGTATTGAAGCGGCCAACTTTCCATTCTGCACCATCGAGCC
GAACACTGGCGTCGTACCAATGCCTGACCCTCGCCTGGATCAACTGGCTGAAATCGTAAAACCGCAGCGTACACTTCCCA
CGACCATGGAATTTGTCGATATCGCCGGTCTGGTAAAAGGCGCATCGAAAGGCGAAGGTCTGGGTAACCAGTTCCTGACC
AACATCCGTGAAACCGAAGCGATCGGTCACGTTGTTCGCTGCTTTGAAAATGACAACATCATTCACGTTTCCGGCAAAGT
TAACCCGGCGGATGATATTGAAGTTATCAACACCGAACTGGCGCTGGCGGATCTCGACACCTGTGAACGTGCGATTCATC
GCGTACAGAAGAAAGCCAAAGGTGGCGATAATGACGCGAAAGCCGAGCTGGCGGTACTGGAAAAATGCCTGCCCCAGCTG
GAAAACGCAGGTATGCTGCGTGCGCTGGATTTAAGCGCTGAAGAGAAAGCGGCTGTTCGTTACCTGAGCTTCCTGACGCT
AAAACCAACAATGTACATCGCCAACGTCAACGAAGACGGTTTTGAAAACAACCCGTATCTTGACCAGGTGCGTGAAATCG
CAGCGAAAGAAGGTTCTGTTGTAGTTCCGGTTTGTGCTGCTGTTGAAGCAGACATTGCCGAACTGGACGACGAAGAGCGT
GACGAGTTTATGCAGGAGCTTGGGCTGGAAGAGCCGGGCCTGAACCGTGTGATCCGTGCCGGTTATAAGCTGCTGAACCT
GCAAACTTACTTCACCGCTGGGGTGAAAGAAGTGCGTGCATGGACCATTCCGGTTGGTGCAACCGCGCCGCAGGCAGCGG
GCAAAATCCATACTGATTTTGAAAAAGGCTTTATCCGTGCACAAACCATCTCGTTTGAAGATTTCATCACTTACAAAGGT
GAACAAGGCGCGAAGGAAGCAGGCAAAATGCGTGCAGAAGGTAAAGACTACATCGTTAAAGATGGCGATGTGATGAACTT
CCTGTTCAACGTCTAATTCCGCGTAATATCCTGGCGGTTAATAACGAGCCATTATGTGAGTTGCACGTAATGGCTTTTTT
ACGCCTGCTACGCGTCTTCTTTCAATTCTGAGTTACCAAAACTCATAATCAGACTCCTGACAATATTAACAATGCAGCTT
TTATGTGATAACAATCACAGTGCATTAACCGTTCAAGAGTTTGTCATGAAAAAAACATTTACCTTCAGCCTGTTAGCAAT
TGTCTTTGCAAGCCTGTTGAGTGCTTGTGTTCCCCACCATCATCACCGCCACAGCGATGGCCCTCGTGGTCCTGCGCCCT
CAGGTAAGCCAATGCCACCTTCAAATGGTGGACCAAATCACGGCAGTCATGGTCGCTATTAATTAGCAATTCATAGCGGG
AAAGTACATACTCTCCCGCTATCCACGGCGCTTAAACTGCCCTGCATCAATGCCATGTTGCTTCATTTTCCGCCACAGCG
TAGTGCGGCCGATCCCAAGTAAAGCCGACATTTCCTGAATGCGACCGCCTGTGACCTGGGCTGCGTTAATAATTGCCTCT
TTTTCAACTTCCGCAAATGACAGACTGGTGGAAAGGCGGGTGGCGCTGACATCATCTGTCGCCTGCTCGGTAAACAGATG
TTCCGGCAAATCACTGACGCGAATGCGCCCATTATCACTACTCAGAGCAAGATTCTCGATGACGCTGTAAAGTTCAAAAT
CGTTGCCAGGCCATGCACAGGAAACCAGGCGAGCGAGGGCATCGTCATCAATTTTCAGCCGCGTAGAGAAGCGTTTTTCA
AGGCTGCGTAATTTGTTATTCACCAGCGCCGGAATGCTGCCACGCCGCATACGCAGTGGCGGGATGGTAATTTCAAATGC
ATGCAGCGCGTAATACAGCTGGCGACTAAAACGATTTTGTTCCACCAGCATTGCGAGGTCCGCGGTCGTTGTGGCAATCA
CTTTGACATCAATGGGTATTAAACGCCGCGCATCCAGTCGCGTGATAACCCCCTGCTTGATAACCTGAAGCAAGGCAGAC
TGTAACTCCACCGCCAGATATTCAATCTTTTCAAGAAACAGCGTGCCGCCGTGCGCCAGTTCCAGCCGACTCAGACGGCC
ATTTTCACTATCCGTGCGATCGCCACCAATAAATTCTTCCGCCAGCGCCGCATCACCATATAACTCACAATTGACGGCGA
TATAAGGCCCCGCTGCACGCTCGCTTTCATTATGAATTGCCTGACTTAGCAGTGCCTTGCCCACGCCCTCTTCTCCACAA
AGCAGGACAGGAAAGCTACTGCGTGCCGCCTGGCGACCAAAATGAATCAAGCGGCGGGTTTGCGGATCGTCCTGTGGCAT
ATGAGCGAAGGTATGGCTGACTTTTCCTAATTGACTGGTCATTAACTGCCGCATCTGTTCCACAGGATGGAGCAATAAAA
TAAAGCTGGTTCCCTGCGTTTCTATTATCGGTTTAAGGGTTATCACCGCATCAATAAACTGATGCTGACTTTCAAAGGTG
GCTTCTACGTGTTTGAGCGGATGTGCCTGTTTTATTGCTTGTTGCAATACGGCGGGTAACGTTAAGAGTTCAGTGATTGC
CCTTCCCTGACTTGCCGTCGCGTCAAGGCGCAAGACTCGCGCCGCCTGGGCGTTGATAAATTGCAAATTACCCTGCTCGT
CCCAGCTAATCACGCCATCATCCATACTTTCTAACAGGGCATTAAGTTGATTTAAATGACGGTTAGTTTCAGCGAGCAAA
CTGTCCGTCAGCAGTAAATTTCCGACCTCGCGTGCGATTGCCAACGTCAACGGCAAATCAGCTGCGGTAGTTTGCTCAAC
CGGACACGCCAGCGCTATTGTTCCCGTCAATCGGCCCTTGCTGTCAAACAACGGCGTTGCGCAAAAGGCCCAGTTCCAGA
GTGCCTGTTTGAAATGTTGATCGGCCATCGTTTTCACGGCCTGACCAGAGATAGCCGCTAACGATAGCGCACAAGTACCA
ATAATTCCCTCGGCGCAATACGTGCCGTCATTGAATCCCAGTACACTTAGCTGCTGCAAGGTTTGCGGATCGCCATTACG
GCTGAGAATGCAGGCGGTTTCATCGAGGATAAGCAACGCACACTCTCGCGGTGCCATATATTCCCAGGCATCTTCCAGCG
CAGCCTGCCCGAGCGTCAGCATCGCTTTCTTACGCCGATAAATAGAAGCAAATGTCACGCCCTGGGCCTGGTGTGGTACG
TTCCATGTCTCCCGTTTCATCAGCTTATTGCATCTCTCCCAGGAGGTTGCAATTAAGGGAGATATGCCCCGACCATCGTT
GTTAAAAGCGCCACTCATATCCCGCATCCCTTATGACAAAAGGTGTTCCGGCTCGCAATTTTAAGTATTAATACACGTAA
AAGTTTCAATATGGAACATTCATTAAAGCATATGTTTCACTATGAAACATAATTTGAGCTAATTTTCTTTTCCCTTGCCT
GATGCACAATGGATTCATCGGCAGTCAGTGGTCGCCGTGTCGTTGAACATCATCCATGCCCTACCGTAATTGCTGGAGCA
AAATAATGAAAAAATTGATCAATGATGTGCAAGACGTACTGGACGAACAACTGGCAGGACTAGCGAAAGCGCATCCATCG
CTGACACTGCATCAGGATCCGGTGTATGTCACCCGAGCTGATGCCCCCGTTGCAGGAAAAGTCGCCCTGCTGTCGGGTGG
CGGCAGCGGACACGAGCCGATGCATTGTGGTTATATCGGTCAGGGGATGCTTTCTGGGGCCTGTCCGGGCGAAATTTTCA
CCTCACCGACGCCCGATAAAATCTTTGAATGCGCCATGCAAATTGATGGCGGCGAAGGTGTACTGTTGATTATCAAAAAT
TACACCGGCGATATTCTTAACTTCGAAACAGCAACCGAGTTACTGCACGATAGCGGCGTAAAAGTGACCACTGTGGTCAT
TGATGACGACGTTGCAGTAAAAGACAGTCTTTATACCGCAGGGCGGCGCGGCGTTGCCAACACCGTATTAATTGAAAAAC
TCGTAGGTGCAGCGGCGGAGCGTGGCGACTCACTGGACGCCTGTGCGGAACTGGGGCGTAAGTTGAATAATCAAGGCCAT
TCAATAGGTATCGCTCTCGGTGCCTGTACCGTTCCTGCCGCGGGCAAACCTTCTTTTACCCTGGCGGATAATGAGATGGA
GTTTGGCGTCGGCATTCATGGTGAGCCAGGTATTGACCGCCGCCCCTTCTCTTCCCTTGATCAAACCGTCGATGAAATGT
TCGACACCCTGCTGGAAAATGGCTCATACCATCGCACTTTGCGTTTCTGGGATTATCAACAAGGCAGCTGGCAGGAAGAA
CCACAAACCAAACAACCGCTCCAGTCTGGCGATCGGGTGATTGCGCTGGTTAACAATCTTGGCGCAACTCCGCTTTCTGA
GCTGTACGGCGTCTATAACCGCCTGACCACACGTTGCCAGCAAGCGGGATTGACTATCGAACGTAATTTAATTGGCGCGT
ACTGCACCTCACTGGATATGACCGGTTTCTCAATCACCTTACTGAAAGTTGATGACGAAACGCTGGCACTCTGGGACGCC
CCTGTCCACACCCCGGCCCTTAACTGGGGTAAATAAGGAGAAAGCAATGTCACTGAGCAGAACTCAAATTGTTAACTGGC
TCACTCGTTGTGGCGATATTTTCAGCACCGAGAGCGAGTATCTTACTGGACTGGATCGCGAGATTGGCGACGCTGACCAC
GGGCTAAATATGAATCGAGGCTTTAGCAAAGTGGTGGAAAAACTCCCTGCTATCGCAGATAAAGATATCGGTTTCATTCT
CAAGAATACCGGCATGACGCTACTTTCCAGCGTCGGAGGTGCCAGTGGTCCGCTGTTCGGTACCTTCTTTATCCGCGCCG
CACAGACAACCCAGGCACGGCAAAGCCTGACGCTGGAAGAGCTTTATCAGATGTTCCGCGATGGCGCGGACGGCGTAATC
AGTCGCGGGAAAGCCGAACCTGGCGATAAAACCATGTGTGATGTGTGGGTGCCGGTGGTGGAATCGTTACGTCAGTCCTG
CGAGCAAAATCTCCCTGTTCCGGCGGCGCTCGACGCTGCCAGTAGCATCGCCGAATCCGCTGCACAAAGTACGATTACGA
TGCAAGCCCGCAAAGGCCGCGCCAGTTATCTCGGTGAACGCAGTATTGGTCACCAGGATCCCGGCGCGACCTCGGTGATG
TTTATGATGCAAATGTTGGCGTTAGCCGCAAAAGAGTAAGGAATTGGTGATGGTAAACCTGGTCATAGTTTCACATAGCA
GCCGACTGGGAGAAGGTGTCGGTGAATTAGCCCGTCAGATGTTAATGAGTGATAATTGTAAAATCGCCATTGCCGCGGGA
ATTGACGATCCACAAAATCCCATTGGTACCGATGCCATCAAAGTGATGGAGGCCATCGAATCTGTTGCCGATGCCGACCA
TGTGCTGGTCATGATGGATATGGGTAGCGCATTATTGAGTGCTGAAACTGCGCTGGAATTGCTGGCTCCCGAGATCGCCG
CAAAAGTACGTTTGTGTGCTGCGCCGTTGGTCGAAGGTACACTGGCAGCAACGGTCAGCGCGGCCTCGGGGGCGGATATC
GACAAAGTGATCTTTGACGCCATGCATGCGCTGGAAGCCAAACGTGAACAACTGGGTTTACCGTCCTCCGACACTGAAAT
CTCTGACACATGTCCTCCGTACGATGAAGAAGCCCGTTCTCTGTCGGTGGTCATAAAAAACCGTAACGGCCTGCATGTAC
GTCCGGCCTCCCGGCTGGTTTATACCTTATCGACATTTAATGCCGATATGTTGCTGGAGAAAAACGGCAAATGCGTTACA
CCGGAGAGTATTAACCAGATTGCGTTACTACAAGTTCGCTATAACGATACGCTGCGCCTGATTGCGAAAGGACCAGAAGC
TGAAGAGGCACTGATCGCTTTCCGTCAGCTGGCTGAAGATAACTTTGGTGAAACGGAGGAAGTTGCTCCACCTACTCTGC
GTCCCGTTCCGCCTGTTTCGGGTAAAGCCTTTTATTATCAACCTGTTTTATGTACGGTACAGGCAAAATCAACCCTGACC
GTGGAAGAAGAACAAGAACGATTACGCCAGGCCATTGACTTCACGTTATTAGATCTGATGACGTTAACAGCGAAAGCAGA
AACCAGCGGGCTTGACGATATTGCCGCAATCTTTTCTGGTCACCATACACTGTTAGATGATCCGGAACTGCAGGCGGCGG
CAAGCGAACTCCTTCAGCATGAACATTGCACGGCGGAATATGCCTGGCAGCAAGTTCTTAAAGAACTTAGCCAGCAATAC
CAACAGCTGGATGATGAATATCTACAGGCTCGATATATCGATGTGGACGATCTTCTGCATCGCACCCTGGTCCACCTGAC
CCAAACGAAAGAAGAACTCCCGCAGTTTAACTCGCCAACTATTCTACTGGCGGAGAACATTTATCCCTCCACAGTACTGC
AACTGGATCCAGCGGTTGTAAAAGGTATCTGCCTTAGCGCCGGAAGTCCGCTATCCCACAGTGCCCTAATCGCCCGTGAA
CTGGGAATTGGCTGGATTTGCCAGCAGGGTGAGAAACTGTATGCGATACAACCAGAAGAAACGCTAACGCTGGACGTTAA
AACGCAACGTTTCAACCGTCAGGGTTAAACCACCGTTCGGATGGCATCATTCTGATGTCATCCGGCAATTTACTCTGCAC
TGATGTTTTTAACTACCTGTTATATTTTTCACCAAATTATGATGATTTTTCTTCGCTAATCGCAAACCCAACGTCGCTGG
CTGACTAATAAACAGATGTTATTTTATCACTCTATTTCGCCGTTATTTATCCCTTTAATTCCCTTTTCTAAAATGTCTGT
CAGTTCGCAGAATGTGATTTCGATCATGCAGCTAGTGCGATCCTGAACTAAGGTTTTCTGATACTTGAATACCGTTTTAT
TCGGTTTCGCCAAAGGAGAATGACTGATGAAATCCCCCGCACCTTCTCGCCCGCAAAAAATGGCGTTAATTCCAGCCTGC
ATCTTTTTGTGTTTCGCTGCGCTATCGGTGCAGGCAGAAGAAACATCGGTAACACCACAACCGCCTGATATTTTATTAGG
GCCGCTGTTTAATGATGTGCAAAACGCCAAACTTTTTCCGGACCAAAAAACCTTTGCCGATGCCGTGCCGAACAGCGATC
CGCTGATGATCCTTGCTGATTATCGGATGCAGCAACACCAGAGCGGATTTGATCTACGCCATTTCGTTAACGTCAATTTC
ACCCTGCCGAAAGAGGGCGAGAAATATGTTCCGCCAGAGGGGCAATCACTGCGCGAACATATTGACGGACTTTGGCCGGT
ATTAACGCGTTCTATCGAAAACACCGAAAAATGGGATTCTCTATTACCGCTGCCAAAACCTTATGTCGTGCCAGGCGGAC
GTTTTCGCGAGGTATATTACTGGGACAGTTACTTCACCATGTTAGGACTTGCCGAAAGCGGTCACTGGGATAAAGTCGCG
GATATGGTGGCCAATTTTGCTCATGAAATAGACACTTACGGTCATATTCCCAACGGCAACCGCAGTTACTATTTAAGCCG
CTCGCAACCGCCCTTCTTTGCCCTGATGGTAGAGTTACTGGCGCAGCATGAAGGCGACGCCGCGTTGAAACAATACCTGC
CGCAAATGCAAAAAGAATATGCTTACTGGATGGACGGTGTTGAAAACCTGCAAGCCGGACAACAGGAAAAACGCGTTGTA
AAACTTCAGGATGGTACCCTTCTCAACCGCTACTGGGACGATCGCGATACGCCACGACCAGAGTCATGGGTGGAAGATAT
TGCCACTGCCAAAAGCAATCCGAATCGACCTGCCACTGAAATTTACCGCGACCTGCGCTCTGCCGCTGCGTCTGGCTGGG
ATTTCAGCTCGCGCTGGATGGACAATCCGCAGCAGTTAAACACCTTACGCACCACCAGCATCGTACCGGTCGATCTGAAC
AGCTTGATGTTCAAAATGGAAAAAATCCTCTCCCGCGCCAGCAAAGCTGCCGGAGATAACGCGATGGCAAACCAGTACGA
AACGCTGGCAAATGCCCGTCAAAAAGGGATCGAAAAATACCTGTGGAACGATCAACAAGGCTGGTATGCCGATTACGACC
TGAAAAGTCATAAAGTGCGCAATCAGTTAACCGCGGCCGCCCTGTTCCCGCTGTACGTCAATGCGGCAGCGAAAGATCGC
GCCAACAAAATGGCGACGGCGACGAAAACACATCTGCTGCAACCAGGCGGCCTGAACACCACGTCGGTGAAAAGTGGGCA
ACAATGGGATGCGCCAAACGGCTGGGCACCGTTGCAGTGGGTCGCGACAGAAGGATTACAAAACTACGGGCAAAAAGAGG
TAGCGATGGACATTAGCTGGCACTTCCTGACCAATGTTCAGCACACCTATGACCGGGAGAAAAAGCTGGTGGAAAAATAT
GATGTCAGCACCACCGGAACAGGGGGCGGCGGTGGCGAATATCCATTACAGGATGGCTTTGGCTGGACCAATGGCGTGAC
GCTGAAAATGCTGGATTTGATCTGCCCGAAAGAGCAACCGTGTGACAATGTTCCGGCGACGCGTCCACTCAGTGAATCAA
CAACACAGCCGCTAAAACAAAAAGAGGCGGAACCTACGCCTTAACTTTACTGTATATCGAGCAATGCCATTACGTGCATA
AAATTGGCATTGCTCTTTCTTCATCACGAAATACCAAATACCACTCTTTCTACGGTCTATGCCTTTATTTTCTTTTATTA
GAGAAGATTTTAATTTTATTTTATCAACTTGTTAATCATTACACCTCTATTTATATTTTCCCCCACTCCCCATTCTCCCT
GACAATTTTCTTGTGGAACAAAGTGTTATTTAAGAAACAAGCAAATCATTCTGTCTCTTTAGACAAATTTTGACATCAAA
CATGATCTTTTTCGCTATATGTGTAAGTATATAGCGGTTTTAATTATCAGGATATTACTTATGTCACTAACCAGACGGAG
GTTTACACAGATTCTTGCGTCGACATTGTTCCTGCATCATCTGCCGTCCTTTGCACAATCAGTCAAATTCTGGGCCTCAC
GGACGCTTCCCGAAGCCCAAAACATTACACGCATCGTCAGCGCAGGCGCGCCCGCCGATTTACTATTGCTGGCTGTCGCG
CCAGAAAAAATGGTCGGTTTTTCCTCTTTTGATTTTGCCCGTCAGGCATTAATTCCATTGCCAGAGCACATTCGCCAGTT
CCCCAGGCTGGGACGACTCGCCGGGCGCGCCAGCACACTCTCGCTGGAAGGGCTTATGGCGTTACATCCCGATTTGGTCG
TTGATTGCGGCAATACGGATGAAACCTGGATCTCCCAGGCACGGCAGGTTAGCGAACAGACACAAATACCCTGGTTATTG
CTTAACGGGAAACTGGAACAATCAGCAGAACAGTTAACAACGCTTGGCAAAACGTTAGGCGAAGAGCACCGCGCCGCAGA
ACAAGCCAATCTCGCCAGCCGCTTCGTTGGTGAAGCTCAGGCATTCGCCACCTCACCCGCCGCTAATCTCAGCTTTTATG
CTGCGCGCGGTCCTCGAGGGCTGGAAACGGGCTTACAGGGTTCGTTGCATACCGAGGCGGCGGAATTATTAGGTTTGCAC
AACGTCGCGCAAATAGCCGATCGCCACGGTCTGACACAGGTTTCCATGGAAAATCTCCTGCGCTGGCAGCCGGATATTAT
TCTGGTTCAGGAGGCCGTTACTGCAGATTTTATTCGTCGTGATCCTCTCTGGCAGGGCGTGAAAGCCGTTGCGGAACAAC
GCATCTTATTTTTAAGTGGCCTGCCCTTTGGCTGGCTGGATGCCCCGCCGGGAATCAACCGTCTTCTGGGATTACGCAGA
CTTCACGCCTGGCTGGATCCCGCCATCAATCGCCAGTTTAAAAGTGACATACAGCATTACGCCCAACTGTTCTGGCATTG
TTCACTCAGTGACGCCGACTATCAAAAATTGGTGGCGAGCTAATGAGAACCGTAAACGGATGTATTTTGCTGCTAGCAGC
TATCAGTATCACTTTTGCCGCCGTAAGTGGGGCTTATCATCTCGATATGCAGCAACTGCTGGCGCTCATTCTTCGTCAAG
AAAATGTTCCTGTGCAGGAACAAATTGTCTTCTGGCAAATCCGCGTGCCGCGTATTCTTGCTGCGCTGTTTCTGGGCGCG
GCGCTGGCAGGGGCCGGAACCACCTATCAGGGAATGTTGCGTAATCCCTTAGTGTCACCGGATATTTTAGGCGTCTCCGC
CGGTGCCGGACTTGGTGCCTGCGCGGCAATCCTGTGGGGATTATCCATTGTTTACATCCAGCTGTACGCATTTTGCGGCG
GGCTGATGGTGGTCGCGGGCGTCTGGTTGATTACGCGTCGGGTGACCCGCCACGATCCGATCTTAACCCTGGTGCTGGTA
GGTATTGCGTTAGGCACGTTGTGCGGAGCGGGGATATCGCTAATAAAAACGCTGGCCGATCCTTACACCCAGTTACCGTC
AATTACCTTCTGGTTGCTGGGGGGGCTGTCCACCGTGACCTTACGCGATCTCTGCTATGCTGCACCGATCATTCTCATAG
GCTCCTTGCCCCTGTTTTTTCTCCGCTGGCGCATGAATTTACTCACGCTTTCCGACGACGAAGCCCGTTCGCTGGGACTG
AACGTGACACGTCTGCGCTTTGGATTGATTGTCTGCGCCACACTCATCACCGCCAGCACGGTAGCAATAGCGGGCATAAT
TGGTTGGGTCGGACTGGTCGTTCCGCACATTGCCCGCTTGTTGACCGGTCATAACCATCAGCAGCTGTTGCCCATGGCAA
TGTGTACTGGCGCGATTCTGCTCCTGCTTACCAATACGCTGGCACGCAGCATTGGAACAACAGAAATCCCACTTGGCATT
CTGACCGCTTTTGTTGGCGCACCGTTTTTCCTGTTTTTGTTGTTACGCGGAGGTCGCCAGTGACTTTGCTTGCCGTCCGT
CATGCGTCTCTGGGTTACTCCCGCCATCCGGTGCTACGCGACGTGTCCTTCACCCTGTCGCAAGGAACAATTTGTTGTCT
GTTAGGAGTCAATGGTTGCGGCAAAACCACACTCATGCGCTCCATTCTTGGCGTTATACCGTTATTAAAAGGCGAGATCT
TACTGGATAGCCTCCCTGTGCAGACACTCAGCCATCGCCAGCGCGCGCAGGCTATTGCCTGGGTGCCGCAGGCGCACGAC
GGCATTTTTGCTTTTAGTGTGCTGGATATGGTGTTGATGGGCCTGGCCCCCACCATAGGCGCTTTTTCCGTTCCCGGTAA
GCAAGAACGCCTGAAAGCAACGGAGCAACTGGAAAAGCTGGGCATTTTGCATCTGGCGACACGACGCTGGAATACGCTTA
GCGGCGGTGAACGTCAGCTGGCTTTAATCGCCCGTGCACTCGTCCAGCAACCGCGCTTGTTATTACTGGATGAGCCTGCC
TCCAGCCTCGATTTCGGTCATCAGATCCAACTTCTGGACACGCTGGCGCAGCTCAAAAATAACGGCATGACAATGTTAAT
GTCGACTCATCATCCGCTCCATGCAAACGCCATTGCCGACAGCATTATCCAGGTAGAGCCAGATGGACGAGTAACACAAG
GCTTACCGACCGAACAGTTAACAACGAAAAAACTGGCTGCCCTGTACCGGGTTTCTGCCGACCAGATTCACCATCACCTC
TCTGCAATTAAGCACTAAGGAAAAATCATGCTCATTGACGATATTGATTTTGCAGACCTTTACCTTCAGCAACTCAGGCT
GGCCCATCGCACAGAAAAAACGCCGGATCACTGGGATCAACGGGCGGAAAAAATGGCGGAAAATTGCGCCTCGCCTACGG
ACAGCTACCTGCAACAACTGACCTCAAAAATTGACCTGCAAGGCGCGCAAACCTTATTCGATATGGGCTGCGGACCGGGT
ACCGTATCGCTGGCGCTGGCGGACAAACTCACGACGATTTATGGCGTTGATTACAGTCAGGGGATGCTGAACGTTGCCGC
CCGTCGCGCCGCCGCGCTAAAGGCAGACAATGTCCACTGGATCCAGCGCGCCTGGGAAGAGGACTGGAGTGACCTACCAC
GCTGCGATATTGCCGTGGCTTCCCGCTCCACTCTGGTGGCTGATATGCGCCAGGCAATGAGCAAACTGAATAATCAGGCA
CGGCTTCGCGTCTATACGACTCATCTGGTCAGCACCTCGTTCGTCTCTCCAGCCATTCAGCGGGCGGCTGGTCGGGAAGT
GATCGAATTACCCAACTATATCTTTGCACTCAACGTCCTGTATCAGATGGGAATTTATGCTCACGTTGATTTTATCCGTG
GACAAAATTGCCAACAGGATAACAGCACCTGGGAACGTTTTGAGCAGAACGTCAGCTGGAGTCTGGGCGCGCTTAACGAC
GATGAGCGTGAGCGGTTATATCGCTGGTATCAACAACAAGATGCTCGTGCCCTCGCCCCTGCCAGCCGCGACTGGGCGCT
CATCTGGTGGGATAGCGTACCGCAGGAGACACTGCGATGATTTTCCTTTCTCAGGCACAAATCGATGCGTTACTGCTGGA
AGATATCCAGGGCGGTGACCTGACCACGCGAGCATTAAATATTGGACACCAGCATGGCTATATAGAGTTTTTTCTCCGTC
AGGGCGGCTGCGTCAGCGGAATTTCTGTCGCGTGTAAGATGTTAACTACGCTGGGATTAACTATTGATGACGCGGTCAGC
GACGGTTCTCAAGCGAACGCGGGTCAGCGGCTAATCCGTGCGCAAGGTAATGCCGCAGCACTTCATCAGGGATGGAAGGC
AGTCCAGAATGTGCTGGAGTGGAGTTGCGGTGTTTCTGATTATCTCGCTCAAATGCTGGCGTTACTTCGTGAACGTTACC
CTGATGGCAATATCGCCTGCACCCGAAAAGCAATTCCGGGCACCCGCTTACTGGCCTCGCAGGCAATTCTGGCTGCCGGA
GGACTGATTCATCGTGCCGGATGTGCGGAAACCATATTATTGTTTGCCAACCACCGCCATTTTCTTCATGACAATCAGGA
CTGGTCAGGCGCAATCAATCAGTTACGTCGCCACGCACCCGAGAAGAAAATAGTTGTTGAAGCCGACACGCCGAAAGAGG
CAATCGCCGCGTTACGCGCGCAACCAGACGTACTTCAGCTCGACAAATTTAGTCCGCAACAGGCAACTGAAATTGCGCAA
ATAGCACCGTCGCTGGCTCCCCACTGCACGCTGGCTCTGACCGGCGGAATTAATCTGACAACACTCAAAAATTACCTCGA
CTGCGGCATTCGCCTTTTTATTACCTCCGCGCCTTATTACGCGGCACCTGCTGACATTAAAGTCAGTCTGCAACCCGCAG
CCTCTATTTAATTCTTTGTTAAACGGAATTTATTCTATGAGACTCAAAAAACGTTATCTCTGCACAGTATTATCACTTGC
CTTTACCCAGCAGGCCGTAGCGGCTCAGGAGAGCGACACGCTGACCGTATGGTCCAGTCCGGTATCATCAACGACGACCA
CCGTTCTCGATCAACCCACCATGAAGGCCCTGGATAAACAGAATGTCGCTCAGGCATTAAGTGTCGTCCCCGGCGTGGTG
CTGCAAAAGTCAGGTAGCCGCAACGAAGAACAGGTCAAAGTTCGTGGCTTTGATAGTCGTCAGGTGCCGGTCTATTTCGA
CGGTGTGCCCATTTATGTTCCCTATGACGGCAACCTCGATCTGGCGCGGATTCTGACCAACAATTTGGGGGCAGTTGAAG
TTTCCAAAGGGTATTCGTCGCTGCTTCAGGGGCCTAATCAGATGGGCGGAGCCATTAATATCACCACCCAGAAGCCAACA
AAACCTCTGGAAGCAAATCTGGGATATCGCCAGGGATGGAGCCGTAGCCAGGACAATGCCTACGATATGCATGCTTCATT
TGCCGCCAGCAGCGATCTGGGGTATTTGCAAGTCAGCGGTAGCCAGCTAAAGCAGGATTTTCTCGGCCTGCCGCATGGTG
TAAATAATGATATTGCAGGCAAACACGGCAAGATGATTAATTCATCGGCTGATGATAAACGCGGCATTGTGAAGCTCGGT
TTTACACCACGCGAAAACGATGAATACACATTGACTTACATTAAGCAGGATGGTGAAAAAGATAACCCGCCATACAGTGG
AAATAGTGGTCAGAAATCACGCTACTGGCAGTGGCCAGAGTATGACAAAGAAAGTTTTTATTATCAGGGAACGACCCAAC
TAAACGATCGTTTTACCCTGAAAAGTCGGCTGTATCACGACACCTTTGAAAATACGCTAATGATGTACAACTCGCTGGCT
GATTTGAAAAATAAAAAAGGCAGCTACAGCCATTATTCCGATTACAGCGACGGTGCCGGGTTACAACTGGCAGCCGATGT
GCGTGAAAACGATCTGCTGTCGTTTGCCGTTAACTGGAAAGATGACGTACACCGGGAAAAAGGTGCGCCGCACGCCGCTT
ACGATCGCTATGAAGATCGTACCTGGTCGCTCGCCAGTGAATATCAATGGGCTGCTGCCGATAATGTCGATGTCGTGGCT
GGAATCAGCTATGACTGGCGCGATAGCGTAGAAGCGAAAAAACATGAGAAAGATGGCAGTATCACCCATTATGACGACAA
CAATCAGTCAGCTTTTAACTGGCAGGTGATGGGGAAATACCACTTTGCCAATGAAGACACGCTGGCGCTTTCGTACTATG
ACCGCACACGCTTTCCGACGCTGAAAGAACGCTATACCACGTCCAAACCTGCGTATAACCAGATAGCGATTGTTAACCCG
CAGCTCAAGCCGGAACGCGCGCGCGGGGTGGATTTAACCTGGAATGGTGCCTTCACGCACGACTGGGGATTTGAGGTCAG
CGTTTACTATAACCGGGTGAGTGATGCCATCCTCTCGCACAATATCGATGCCGATACCATTCAAAATCAGAACAGCGGCA
CGGTGGATTACAGCGGTCTGGATGCCGGTATTAAGGGGAAAATCAGCAATATACTGGATGTAGGATTGAGCTACGCCCTG
ATCCACGCTGATGCCAAACGCAAAGACATCGGCAAGATAACCGATCTGCCAACGCAGACAATGACCGCATGGATGACTCT
CAAACCGTGGGAGCCGTTAAGCGTAACGCTGTCGGAAGAGGCGCGTTCCTCCAGCTACAGCAACAGTGACGGTTCACAAA
AAGCCGCCGGTTTTGCGGTGACCCACATTCGAGCCGATTACACCTTAGGTCATGGCTTCAGCGTTAATGCGTCGGTCAAT
AACCTGTTTGATACCAAATATGCCTACAGTGAAGGGTTTATTGAAGAAGGTCGCAATTTCTGGGCTGGTATCGAGTATAC
GTTCTGATGTGAAAGCGGATAGCGGCATCTGTATCGCTATCCGCCTTATGAAAATCTTATTCTCTTCGCAGGAGGCGGAA
TACGCCCAGCACCAGGATAGCGCCCACCACCGCCACCAGGAAGCTGTGCAAATTAAAACCGCTGATGGAGCCGCCAATGC
CAAACATGGTCGCCAGCCAGCCGCCGACCACCGCACCGACTATCCCAAGAATACAGGTCAGGAAAAATCCACCACCATCA
CGCCCCGGCATGATTAGCTTGGCGATAATACCGGCTATCAGGCCAAAAATAATCCAGGCAATAATTCCCATGTTCAGGCC
CTCGTTTCGATGAATCGGACGCAAGAAATGCTTACGTCAACGCTCTAAGTATAGGCAAGGGCGGGATCGATGCTGGGCGT
ATGTCGGCTGATTTAAGAACAACATGTAAAAAATATTCGCGCATTTGTATTAAGTTTTGTTAACTGCGACCGATAAACCA
AAGACAGTTTGTCAGTCAGGAGTTTTTCCGCGTGAGTCATTACCATGAGCAGTTCCTGAAACAAAATCCGTTAGCCGTCC
TGGGCGTGTTACGCGATTTGAACAAAGCCGCAATTCCTTTGCGTATCAGCTGGAATGGCGGGCAGCTGATCAGCAAAATA
CTGGCAATAACTCCGGATAAACTGGTGCTGGATTTCGGCAGCCAGGCCGAAGACAACATCGCCGTGCTAAAGGCGCAGCA
CATTACCATTACCGCCGAAACTCAGGGTGCGAAAGTCGAGTTTACTGTTGAACAACTACAGCAGAGTGAATACTTGCTGC
TTCCGGCATTTATTACCGTACCGCCTCCCACCTTATGGTTTGTACAACGACGCCGATATTTCCGCATCACCGCCCCACTC
CATCCGCCTTATTTTTGCCAGACCAAACTGGCGGATAACAGTACGTTACGTTTCCGCCTGTATGATTTGTCGTTAGGCGG
CATGGGCGCATTACTGGAAACAGCAAAGCCTGCCGAATTACACGAAGGCATGCGCTTCGCTCAGATTGAAGTCAACATGG
GGCAATGGGGTGTTTTTCACTTTGACGCCCAGTTAATCTCCATCAGCGAGCGCAAAGTGATTGATGGCAAAAATGAAACC
ATCACCACTCCCCGTCTGAGCTTCCGTTTTCTTAACGTCAGCCCGACGGTGGAGCGGCAATTACAGCGGATTATTTTCTC
TCTCGAGCGAGAAGCCCGGAAAAAAGCGGACAATGTGCGCGACTGATTTACATCGCGTCCAGTGCCTGCTCAAGTTTGTA
GATATAGCGCGGAGCCTGCGGCGCAGGATGATTTCGCGCTACGTGATCGAGGAACTCATCAGCATCCAGATCGTTGATTT
TGCTGATCGCCTTTTTCCGATCTGACGAGAAAGTCCGTAGCAGCGCACCTGCCCCGTTAGCGTATGACACCACCAGCGCA
TATTGCAGTACCTTCGGATCTTCAATGCCTGCCAGCGGGCCGGTTTCCAGAATATTCAGGTAAGCCGCCCCCATTGAAAT
ATTACGCTCCGGATTTTTCAGCTCGCTGGTCGTCGGCTCACCGCTCCAGCCCATACGACGATATACATCTCGTCCGGAGG
TTGAAGCTTTTATCTGCATCAAACCAATGGCATTCGATTTACTCACCGCGTTCGGATTACCACCCGATTCGATAGCGATA
ATCGCCGTGATCAATTGTGGATCGACGCCCCAGGCTGCACCGGCTTTCTGGCTTATTGGCATCCACTGCATCGCACGTTG
CACCGGAACTTTCGCGTTCCACGGCGGGTTCGTATAGTCATGCTTTGATGAACAACCCGCTAATAACACAATCAAAAAGG
CAAACCATCTCAATTTCACTTCTTCTGTCCTTATAGCCTGGAATCGCCGTTGAGGTGACAACGGCACACCTAAGCGGCAT
GATATATATTTCGTTTCTGTTGTCAGCAAGGAATTGCCATGTCTCTGTTTCACTTAATTGCCCCATCGGGTTACTGCATT
AAACAGCACGCCGCGCTGCGTGGTATCCAGCGCCTTACCGACGCGGGGCATCAGGTCAATAACGTCGAGGTTATTGCCCG
TCGTTGTGAGCGTTTTGCGGGTACGGAAACGGAGCGTCTGGAAGATCTCAATTCTCTTGCCAGACTGACTACCCCCAACA
CCATCGTGCTGTCTGTACGCGGCGGTTACGGTGCCAGTCGTTTACTGGCAGATATTGACTGGCAGGCACTGGTGGCTCGC
CAACAACATGACCCGTTACTCATTTGCGGACATAGCGATTTTACCGCCATTCAGTGCGGTCTTCTGGCGCAAGGCAATGT
CATCACCTTTAGCGGCCCCATGCTGGTAGCAAACTTTGGCGCGGATGAACTAAATGCCTTTACCGAGCACCACTTCTGGC
TGGCGTTACGCAATAAAACGTTCACCATTGAATGGCAAGGGGAAGGCCCGACATGTCAGACCGAAGGCACGCTGTGGGGA
GGCAATCTTGCGATGCTGATTTCACTGATTGGTACACCGTGGATGCCAAAAATTGAGAACGGTATTCTGGTGCTGGAAGA
TATTAACGAGCACCCTTTCCGCGTCGAACGTATGCTGTTGCAGCTCTATCATGCTGGAATTTTGCCACGTCAGAAGGCGA
TTATTCTCGGTAGCTTTAGCGGCAGCACGCCTAATGATTATGACGCAGGTTACAACCTGGAGTCAGTGTACGCGTTTTTG
CGTTCCCGCCTGTCGATTCCACTCATTACCGGCCTCGATTTTGGTCATGAACAACGCACGGTTACACTGCCGTTGGGCGC
ACATGCCATTCTTAATAACACCCAGGAAGGCACCCAGTTGACGATTAGCGGTCATCCTGTTCTTAAAATGTAAAAAAATC
ACGCTTCAGGGCTAAGTAAAACGCTGTCTCTGCCGCTAATATGGTAGGGTTTATATAAGAGACAGCGTAATCAGGAGTAA
CCGACCGTTGGATGCCACAACAATAATTAGCCTTTTCATCTTAGGATCCATCCTTGTCACCAGCAGTATATTACTTAGTT
CATTTTCTTCCCGTCTTGGCATTCCCATTCTGGTTATTTTTCTGGCGATCGGCATGCTGGCGGGGGTTGATGGCGTCGGC
GGTATCCCGTTTGATAATTACCCCTTCGCCTACATGGTAAGTAACCTGGCGCTGGCGATTATTTTGCTCGACGGCGGGAT
GCGTACTCAGGCCAGTTCCTTTCGTGTGGCGTTAGGACCGGCACTGTCGCTGGCGACGCTGGGCGTGCTTATCACCTCTG
GTTTAACCGGCATGATGGCGGCGTGGCTGTTTAATCTTGATTTGATTGAAGGATTATTAATCGGCGCTATCGTCGGCTCC
ACCGATGCTGCAGCGGTCTTTTCTCTGCTGGGTGGTAAGGGGCTTAACGAACGTGTTGGCTCGACGCTGGAAATTGAATC
CGGCAGTAATGATCCAATGGCGGTCTTTCTGACGATTACCCTGATTGCGATGATCCAGCAACATGAAAGCAGTGTCAGTT
GGATGTTCGTGGTCGATATTCTGCAGCAATTTGGCCTCGGGATTGTCATCGGGCTTGGCGGTGGTTATTTACTGCTGCAA
ATGATTAATCGCATCGCCCTGCCCACCGGATTATATCCATTGCTGGCATTAAGCGGCGGTATTTTAATTTTTGCTTTAAC
CACGGCGCTGGAAGGCAGCGGTATTCTGGCTGTTTATCTGTGCGGTTTTCTGCTGGGTAATCGGCCGATTCGCAACCGCT
ACGGCATCCTGCAAAATTTCGACGGCCTCGCCTGGCTGGCGCAAATCGCCATGTTCCTGGTGCTGGGGCTATTGGTTAAC
CCAAGCGATCTGCTGCCTATTGCCATTCCGGCGCTCATTTTGTCCGCATGGATGATTTTCTTCGCCCGTCCTCTTTCGGT
ATTTGCCGGATTGCTACCGTTCCGTGGCTTCAATCTGCGTGAGCGCGTGTTTATCAGCTGGGTAGGATTACGCGGCGCGG
TGCCGATTATTCTGGCTGTGTTCCCGATGATGGCGGGGCTGGAGAATGCGCGACTGTTCTTTAATGTCGCCTTCTTTGTG
GTCCTGGTTTCACTGCTATTGCAGGGAACATCACTCTCGTGGGCGGCGAAAAAAGCCAAAGTGGTCGTTCCGCCAGTGGG
ACGTCCGGTGTCACGCGTTGGCCTGGATATTCATCCGGAAAATCCGTGGGAGCAGTTTGTTTATCAATTGAGTGCCGATA
AATGGTGCGTGGGCGCGGCACTGCGTGATTTGCATATGCCAAAAGAGACGCGTATTGCGGCACTGTTTCGTGATAACCAG
TTGCTTCATCCCACCGGCAGCACCCGACTGCGCGAAGGCGATGTGTTGTGTGTAATTGGTCGGGAACGCGATCTCCCGGC
GCTCGGTAAACTGTTCAGCCAGTCGCCGCCGGTCGCGCTGGATCAACGCTTCTTTGGTGACTTCATTCTCGAAGCCAGCG
CCAAATATGCTGATGTGGCGCTGATATATGGCCTGGAAGACGGGCGAGAATATCGCGATAAGCAGCAAACGCTGGGTGAA
ATCGTCCAGCAGTTGTTAGGCGCAGCACCGGTTGTCGGTGACCAGGTAGAGTTTGCCGGGATGATCTGGACGGTGGCCGA
GAAAGAAGATAATGAAGTGTTGAAGATTGGTGTTCGGGTAGCGGAGGAAGAAGCCGAATCTTAAGTTTAATGTGTTTTGT
AACGCTGGATACGACGCTGGTCGCATCCAGCGATAACAAGTTACACCGTCACAACCGGGACGCGTAACGCCAGCGCGCAC
ATCAACTCATAGCCTACCGTTCCGGCAGCGGCGGCGACATCATCAATTTTGATCTCCTTGCCCCACAGCTCAACTGGCGT
ACCAATACCCGCTTGCGGGCAAGGCGTTAAATCGACCGCCAGCATATCCATCGAGACTGTCCCCACCGTCATGGTGCGAA
CGCCGTCCACTAAAACAGGGGTACCGGTAGGCGCGTGGCGCGGATAACCGTCGGCGTATCCTGCGGCGACAATGCCGATT
CGCTGTTCATCGCGCGCAGTATAGCGACCGCCGTAGCCCACACGCTCGCCCGCTTTTAGCGTCTGGACACCAATAATCTC
ACTGCTTAGCGTCATCACCGGACGTAATCCGGTATTGGCGATATCACGCCACTGACCGGACGGCGAAGCGCCATACAAAA
TAATACCAGGCCGAACCCAGTCAAAATGCGCTTCCTGGTGCCACAGAGTCGCCGCCGAATTGGACAACGAACGCCGACAC
TCCAGCCCTTCCGCCGCCTGCTCAATACGCGCCATCGCGCTGGAAATTCCATCAGGATGTTCCGCTTCGGCAAAATGCGA
CATCAGAGTCATTTCGCCAACATTCGCCATTGCCCGCAACTGCTGCCAGACGGTAAGCACGCGATCGGGCTGGAAGCCCA
ACCGATTCATCCCACTGTTCACTTTAAGATAAATATCCAACGGTGCTTTTAGCCGCGCATTTTGCAGTGCTTTGAGCTGC
CAGTTGCTGTGTACGCAGGTGGTCAGGCGGTGCTGGTCATAAATCTCCAGATCCTGAGCATGGAAAAATCCTTCCAGCAT
CAGGATCGGTCCTTTCCAGCCGCGCTCACGTAACGTTATTGCCTCTTCCAGGTTAAGCAATGCAAAGCCATCGGTAGCCC
CGAGCGCGCTCCAGATACGCTCAATACCGTGCCCGTAAGCGTTCGCTTTTACCACCGACCAGACGCGCGCGCGCGGCGCG
GCCTGGCGGACAATGGACAGATTCTGTTTTAATGCCTGCAGATCGAGGCTGGCCTGTATCGGACGGGTCATCTCGTTTCC
TTAGCTGTGTGCGCCATGTAAATGGCCCGGGCGTGATGGCGTAAATCCACGGCTGTAGCGCGCTACGCTTAGATCTTCAT
ACGGGATCGCTGGCGTGCGCCCCGAGAGCAGATCGCTTAACAACTGACCGGAACCGCAAGCCATCGTCCAGCCGAGCGTG
CCGTGACCGGTATTCAGCCACAGATTTTTAAAGCGTGTACGTCCGACAACCGGCGTGCCGTCTGGCGTCATCGGGCGCAG
GCCAGTCCAGAAAGTCGCCTGCTCAACATGACCGCCGCGTGGATAGAGATCGCGAACCACCATCTCCAGCGTTTCACGAC
GCGGTTGCAACAGCTCGGTGTTAAAGCCAACAATTTCCGCCATTCCGCCGACACGAATGCGGTTATCGAAACGGGTAATG
GCGATTTTGTAGGTTTCATCAAGAATAGTGGATACCGGCGCACCATCTTCCTGCGCAATTGGAATGGTCAGCGAGTAGCC
TTTCAGCGGATACACCGGAATATCAACAATGCCTTTGAGCATCGCCGTCGAATAAGAACCAAACGCCATCACATACGCAT
CGGCCTTAATCACTTCATCACCACACTTCACGCCGTAAATTTGCTCGCCGTCGCAAAGCAGTTGGTCAACGGGCGTATTA
AAGCGGAATTTAACCCCCGCCTGCTCCGCCATCCGCGCCAGATTCTGGGTAAACAGCTGGCAGTCTCCGGTTTCATCATT
GGGTAACTGCAGGCCGCCCGTCAGTTTGTGCGCCACTTCTGCCAGCGCGGGCTCCACTTCCGCCAGGCGGCTGGATTCCA
GCAGCTGATACGGTACGCCAGCATCTTCCAGCACGGCGATATCGCGGGTCGCGTTTTCATACTGTTGTTCAGTACGGAAC
AGTTGCAGCGTCCCACCCTGACGCCCTTCATACTGAATATTGGTTTCGGCGCGCAATGCTTTCAGGCAATCACGGCTGTA
TTCCGCCAGACGTACCATCCGCCCTTTGTTTTCCATGTAGTGGCTGGTGTCGCAGTTACGTAACATTTGCCACATCCATT
TCAACTGGAACTGCGTACCGTCGAGACGAACCGCCAGCGGCGCATGGCGCTGGAACATCCATTTAATCGCTTTTAAAGGC
ACACCTGGTGCCGCCCACGGTGCAGCATATCCGGGGGAGATTTGCCCGGCATTCGCGGCACTGGTTTCCAGGGCGGCCCC
CGGCTCCCGATCAATGACGGTGACCTCATGTCCTGCCTGATTTAAGTACCAGGCGCTGGCAACGCCTACCACACCACTTC
CCAGTATGACAACTCGCATAGCCACTCCGATAACGGTAGATACAGTAAAAGAATAATAATCTAATTACATCTTGATAACT
CAGTTGAAAATATTATTCAACATACAGCTTTTTTATGGTGAGCTGGCTCACATCTCCCTGACTCTGCGGCAATATGGCGT
CTTTAGTATCTCCTGCTGAACGCCCTTTTTATCCAGCATAAAATTCCGTTCAGAAGCGGATTAGTGGCACTCTGATAATA
AGAAATCGCAAAGAAAAAAATTCTCCGGCGACGCGGTTTTTAACAGGTGTTCTATGCTTGAAATGAGGTGCTCCACACAG
AGAGCGCCGACAACAATGAGGTGCGCGTATGGCGACGATCGATTCTATGAATAAGGACACCACACGTTTGAGCGATGGAC
CCGACTGGACGTTCGACCTGCTGGATGTTTATCTGGCAGAGATAGACCGGGTGGCGAAACTCTACCGGCTGGATACCTAC
CCGCACCAGATTGAAGTGATAACCTCAGAACAGATGATGGATGCCTACTCCAGCGTCGGCATGCCAATTAACTATCCGCA
CTGGTCATTCGGTAAAAAGTTTATCGAGACTGAACGGCTGTATAAGCACGGTCAGCAAGGACTGGCCTATGAAATCGTCA
TTAACTCTAACCCGTGTATCGCTTACCTGATGGAAGAGAACACCATTACCATGCAAGCGCTGGTGATGGCTCATGCCTGC
TATGGGCATAACTCTTTCTTCAAAAACAATTACTTATTCCGTAGCTGGACCGACGCCAGTTCGATTGTCGATTATCTGAT
TTTTGCCCGTAAATATATTACCGAGTGCGAAGAACGTTATGGCGTTGATGAAGTAGAACGGCTTCTGGACTCGTGCCACG
CGCTGATGAACTACGGCGTGGACCGGTACAAACGCCCGCAAAAAATCTCGCTGCAAGAAGAGAAAGCCCGGCAGAAAAGT
CGCGAAGAGTATCTGCAAAGTCAGGTCAATATGCTCTGGCGTACCCTGCCGAAGCGCGAGGAAGAGAAAACGGTTGCTGA
AGCGCGCCGCTATCCGTCCGAACCACAAGAAAACCTGCTCTATTTTATGGAGAAAAATGCGCCACTGCTGGAATCATGGC
AGCGTGAAATCCTGCGTATTGTGCGTAAGGTGAGCCAGTATTTTTATCCGCAAAAACAGACTCAGGTGATGAACGAAGGC
TGGGCGACCTTCTGGCACTACACCATCCTTAACCATCTGTATGATGAAGGGAAAGTAACGGAACGTTTTATGCTGGAGTT
TTTGCACAGCCACACCAATGTGGTCTTCCAGCCGCCCTATAACAGCCCGTGGTACAGCGGCATCAACCCGTATGCCCTCG
GGTTTGCCATGTTCCAGGATATTAAACGGATTTGTCAGTCGCCAACGGAAGAAGACAAATACTGGTTCCCGGATATCGCC
GGTTCCGACTGGCTGGAAACGCTGCATTTCGCGATGCGTGATTTCAAAGATGAGAGTTTTATCAGCCAGTTCCTGTCACC
GAAAGTGATGCGTGATTTCCGCTTCTTCACCGTGCTGGATGACGATCGGCATAATTATCTGGAGATTTCCGCTATTCATA
ATGAAGAAGGTTATCGGGAGATCCGTAACCGGTTATCGTCTCAATATAATTTAAGTAATCTGGAGCCGAATATTCAGATC
TGGAACGTGGATTTGCGCGGCGACCGTTCGCTGACGCTGCGTTACATTCCACATAATCGCGCACCGCTGGATCGGGGGGC
GCAAAGAAGTGCTGAAGCATGTGCATCGCCTGTGGGGATTTGATGTGATGCTGGAACAGCAAAACGAAGACGGCAGCGTC
GAGTTGCTGGAACGTTGCCCGCCGAGAATGGGAAATCTGTAAATAGTCCTCCTCGTTTGAGGAGGACTCATTTTTGCCGG
ATGCGGCGTAAATGCCTTATCCGGCCTACAAAGTATCGCAAATTCAATACATTGCAAAAAAACACGTAGGCCTGATAAGC
GTAGCGCATCAGGCAATTATACGTTTGTCATCCGTCTGGAAGGATTATCGTCCCTGAATGGCTAAATCACCCGGCAGATT
TTTCTGCATCCGGTGCCAAATCTCGCCACTCTCATGCCCATAGCGACGCACTGTTTCGTATACCTGATCGTGTGCGCCTT
CACTGCACAACGCCGACAGTTTGTGATAGAAGCCCAGCGCCAGACTGCGCGCTTCCGGATTGGCGAAATAGTGACGACCA
ATGCGCGTATACAGCCCTTTCATCCCGTTAAGGATCAGACCGTAAATCGGGTTGCCGGAAGCAAACGCCAGGCCGCGGAA
AATGTTGTAATCCAGCTCGGCAAAGGCGTCGGCGTGATCGGCCACTTCATTAGCGGTTGCCAGCACTTCCTGCGCTTTAT
CGGGGATGTTGACGAAACGCGGTGCGAATAAAAATAGTTGAAATATTGGTACGCACCGACAGCAAATTATCAATAAGCTG
CGGCACACTTTCGTGGTCCAGTCGCGCCAGTGTTTCAAGGATATTTAAACCAGAGGTTTCCCAGAAATTATTCACCTTCG
TCGGCTTGCCGTGTTGAATGGTCAACCAGCCATCTCGTGCCAGACGTTGTAACACTTCACGTAACGTAGTACGCGTTACG
CCAATTAATTCTGAAAGTTCACGTTCTGCGGGCAAAATAGTCCCGGGAGGGAAGCGGTTATTCCAGATACTTTCAATAAT
GTACTCTTCCGCGAAACCCGCCGGGCTTTGCGCCTTAATGACCATAGTGAGATTTCCATAACACAGCAAAACAAAGTTGG
ACTCATCATACCAGAGGGCTAACTACGCTGATAGCAGACAAAAAGAAGAAAAAAGGGATCAAGGCTTCATTTTCCGCATC
TCTTTCCCCTTGACTATCAAGACTTGCCTCACTCCTGCCTGACCGTTAAGCTTTGCGTTTAAACATAAAAACATCATTGA
TTATTTGTAAGGTAAGGGAAACCATCATGGAGATCTCCTGGGGCCGCGCGCTATGGCGCAATTTTTTGGGCCAGTCCCCC
GACTGGTACAAACTCGCCCTCATCATTTTCTTAATCGTAAATCCGTTAATTTTCCTCATCAGCCCTTTCGTCGCGGGCTG
GTTGCTGGTAGCGGAATTTATTTTCACTCTGGCGATGGCCCTGAAATGCTACCCGCTGCTCCCCGGTGGTCTGTTGGCTA
TCGAAGCGGTATTCATCGGCAT
>scaffold-15 20819
ATGCGCGTAGTACTTTAACTCACGGCGGATCTCTTTATCGCCACCATCGCCACGATGGTAGACAATCTTGATACAGCGTT
GGGCATCTTCCGGATGCGCATAACATTTCCGATGTCTTCCGGTGCCCAGGGGAGTTTGTTCAGATAAGCGAATCATGCCA
TCTCCTGGAAATATTTTCTGACGATCTCCAGTATGGTCGATTAACTTAAACGAAATCTAAACAATGCTTCTTAAGGTTTT
CTTAAGGTTCTTCTGAAAGTAAAAAAGCGCACGAAATGTACAATCGACGTTGATTGATAACGATTTCAGTACGCGCTTTT
CTTATTGCCGGGGGAGCTTGAAGGGATTTGAATGTCAAAGTGATGAAGATTAATCTTCATCAAAACCAGAGTTAAAGAGG
GCGATAACGGCGGCCAGTGCTTCCTCTTCCTGTGGACCGGTCGCTTCAACTTCAATCTGCCGTCCTTTGGCAGAATCCAA
CATCAGCAGCGCAATAACGCTGTTGGCTTCAGCCTCGGTGCCTTCGTCATTACGTAACAGCACTTCAGCGTCAAAACCCT
GCATTAATTCAAACAGCTTCATTGCAGGCCGGGCATGCATGCCCAGCTTGTTTGTGATTTCAACAGTTTGCTTGACGGTC
ATGGTTTACGTTTTTCCAGCGTCCGATGGCGTGACTGGACGTTTTTACCGCGCGAGCGGAAGTAGTCTGCCAGTTGCTCT
GCAATATACACCGAACGGTGCTTCCCGCCGGTACAACCAATGGCGACCGTCAGGTAGCTACGGTTGTTGGTTTCCAGCAT
AGGTAACCATAGCTCAAGATAGCTTCGCGTCTGGTAGATAAAATTGTGTACTTCTGTGTGGCGGTCGAGGAACGCGGCGA
CAGGTTTATCAAGACCTGTCATTGGGCGCAGTTTCGGATCCCAGTGCGGGTTCGGCAAGAAGCGCACGTCAAAGACGTAA
TCTGCATCGATAGGGATACCGTGTTTGAAGCCGAAAGACTCAAAGACCATGGTCAGTTCACGTTCACGTTTACCCAGCAG
ACGGGTACGCAGCATTTCTGCCAGCTCGTGAACGGACATTTCTGAGGTATCGACAATCAGATCCGCTCGCGAACGCAGAG
GCTCCAGCAAATCGCTTTCTTTGTCGATAGCACTTTCCAGCGACAGGTTTTTGCTGGAAAGCGGATGCAGTCGGCGCGTG
TCACTGTAACGACGAATTAAGGTATTACGGTCGGCATCCAGGAACAGTAGTTGCGGTGAGAAAGCGTCAGGCAGGTTACT
CATCGCCTGTTCGAATATTTCTGGTGACTCCGGCATATTACGAACATCAATGCTGACGGCGGCAGAAATCTCTCGATCGG
CCAGAGTTCGAGCCAGATCGGGTAACAACACTACGGGAAGGTTATCCACGCAGTAAAAACCCATATCTTCCAGCGCACGC
AGGGCGACAGATTTACCTGAACCTGAACGTCCGCTGACGATCATCAGTACCATGTACTGTTTCTCCTCACAACGTCTAAA
AGAGACATTACCGAATAACTACGCTTCATCCGGAGTACCTTCGGTATCCGTAATGATTTGATACAGCTCTTCATCGCTCT
GGGCTGCGCGTAAACGGCGGCAGATGGTTTTGTCCGCCAGACGTTTTCGCCACCAGCGACAGAGTATGCAGGTGCGTTTT
AGTTTGGTCTGCCGGCACCAGCAGGGCAAAAAGTAAGTCCACCGGTTGGTTGTCGATGGCATCGAAAGCTATAGGCGTTT
CGAGCTGAACGAAAACGCCAACGGCGCGCAGAGTATCTTCTTCCAGTTTGCCATGCGGAATGGCAATACCATTGCCGATA
CCGGTACTGCCCATTTTTTCCCGCGTCAGGATAGCTTCAAAAACCACCTGAGGCGGCAGGCTAAGTTGTTTCGCCGCCAG
CTCGCTGATGATTTCCAGGGCGCGTTTTTTGCTCTGACAGTGGACGCGGCTTCGCGTACATTCCCTGTTAAGAACACTGC
TAAGCTGTAGAGTTGTATCATTATTTGTCATAATTTCACCTAAGAACCTGCCCACTCAAACAGTGGAACAGGCTCGGAGC
ATTAACCGTACAAATGGCCCGTTGTGCCGCACAACAGACCGCCATGCACATGCTAATTGCCCGGACAATTAGTGTTGTTT
CAGTTTATCTTTATGTTTGGTCAACTGGCGTGCCAGCTTATCAATTAAGCCATCAATGGCAGCGTACATGTCCTGACCTT
CCGCGCTGGCATGAATTTCACCACCGTTTACATGCAGTGTTGCATCTGAGGTGTGGGTGACTTTCTCCACTTTCAGAACA
ACATAGACCTGGTTGATTCGGTCAAAATATTGCTCAAGTTTGGCAAATTTGGCTGTAACAAATTCGCGCAGTGCCTCGGT
GATCTCGACGTTATTTCCGGTAATGTTGAGCTGCATAGTGTCTTCCTTATCGGTTGGGTCAAACGAGCTGTTTACGCTGG
TTTGACGGCGGAATGGATAAAGACTCTCGGTACTTCGCAACAGTGCGGCGTGCCACCATGATACCTTGTTCCGACAGCAA
AGAGGTTAACTTGCTGTCGCTCAACGGTTTCGCTGGGTTTTCCGCCGCGATTAATTTCTTCACCAGCGCACGAATCGCCG
TGGAGGAAGCTTCGCCGCCGCCCTCGGTATTGACGTGACTGGAAAAGAAATACTTCAGTTCAAAAATGCCTCGTGGACTA
TGCAGGTATTTTTGCGTGGTCACGCGAGATATCGTCGATTCATGCATTTCGACAGCCTGGGCGATATCGGCCAGTACCAT
CGGTTTCATATATTCTTCACCTTGCTCAAAGAAGGCTTGCTGCTGTTCAACGATACAGCGACTCACGCGCAGTAGCGTAT
CGTTACGGCTTTCCAGACTCTTGATCAACCATTTGGCATCCTGCAGATTGCTGCGGATAAACTGGCTGTCACCATCGTTG
CGCGCGTTATTGCACATCGAGGCGTAGTGCTGGTTGATTTGCAGACGCGGAATGCTGTCACTGTTGAGTTCTACCGTCCA
GTGACCGTTATGCTTACGCACCAGCACATCTGGAATGACATACTCAGGTTCGCCAGTCTGGATCGACTGCCCGGGGCGCG
GATCGAGCGACTGGATCAGATTGACGGCTTCTTTCAGCACATCTTCTTTCAGACGCGTGACGCGCATTAAAGTGCGGAAG
TCGTGATTGGCTAACAGATCGAGATGATCGCTAATGATCAGTCTGGCCTCTTCCAGCCACGGCGTGGTCTTATCGAATTG
GGAGAGTTGGATCAGCAGACAGTCACGCAGATCTTTTGCCGCCACACCGACCGGATCAAACCTTTGGATCCGCTTAAGGA
CGGCTTCAACTTCGTCGATGTCAATCTCTTCATCGCCCATACTTTCGAGAATATCTTCCAGCGGGACAGTCAGATAACCG
GTGTCATCAACGGCATCGACGATAGAGGTAGCAATAGCGCGGTCAGTGTCGGAAAACGGTGTCAACTCGACCTGCCACAT
CAGGTAATCCTGTAAGGTCTGTGTCGTTTCGCCCTGATAGACCGGCAGCTCGTCGTCAATGTAGTCACCGCTGGTGCCGG
ATGGTGTACCAGCGGTGTAAATGGTGTCCCAACTGGCATCGAGCGGCAGCTCTTCCGGCATCTCTTTTTGTTCGAGCGCG
TCGGCGGTGTCCAGTGTTTCACTGTCTTGCGTTTCGCGGGTGTCGATTTCTTCATGAGTATCGATTTGCTCAAGCAGCGG
ATTACTCTCCAGCGCCTGCTGTAGCTCCTGCTGAAGTTCCAGCGTCGACAACTGCAACAGACGAATTGCCTGTTGGAGCT
GTGGCGTCATCGCCAGTTGTTGGCTAAGCCTGAGTTGCAAACCTTGCTTCATGTTCAGAATCGTACTCTCCTGCTAAAAC
GTCGCAAACTTCTACCCTATCAGAGTCTGAAGTCTTCCCCAAGGTATACACGCTTAACGTGTTCGTCTTGTAAGATTTCT
GTAGGCGTGCCGTGGGCGATCAAATGCCCCTGACTGACGATATAAGCGCGTTCACAAACCGCCAGTGTTTCACGCACGTT
GTGGTCAGTGATCAGTACGCCCAGGCCGCTGTCGCGCAGGTGCTCAATGATGCGTTTAATGTCGATAACCGAGATCGGGT
CAACCCCGGCAAACGGTTCGTCGAGCAGAATAAATTTCGGATTCGCAGCCAGTGCGCGGGCAATTTCTACACGGCGACGT
TCACCCCCGGAGAGTGACTGCCCCATGCTGTCACGCAGGTGCTCAATGTGAAACTCTTCCATCAACTCGTTCGCGCGGTC
TTCACGTTGTTCAGCAGACAAGTCATCACGAATTTGCAGTACCGCCATCAGGTTATCGTAAACGCTGAGGCGACGGAAAA
TGGAGGCTTCCTGCGGCAGATAGCCGATACCGCGGCGCGCGCGTGCATGCAGAGGCAGCAGACTGATATCGTCATCATCA
ATAATGATGTTGCCCGCATCGCGCGGCACAATGCCAACAACCATGTAGAAAGTGGTGGTCTTACCGGCACCGTTTGGCCC
CAGCAGACCGACAATTTCCCCGGAGTTGACGGTCAGGCTGACGTCTTCTACCACGCGACGGCCTTTATAGGCTTTTGCAA
GGTTCTTTGCAGTTAATGTTGCCATAACGAATTAATTACCCTTCTTCTGTGCCGGGGTCTGGCCTTTATTGTTTTTGTCC
TGCAGCTGCGACGGCACCAGAACGGTGGTTACGCGCTTGCCTTTGTCGCTGAAAGCCTGCATTTTCTGCTCTTTCACCAG
GTAAGTGATCTTATCGCCCTTAATGTTGCTATCGACCTGCTGCAGATAAGCATTACCCGTCAGAACGACAAAATCTTTTG
CCAGTTCGTAGTGCATCTGGGAAGCGTGACCTTCAACGGGTTTACCGTTGTCCTGCATCTGGTAGAACGTTGCCGGTTTA
CCGTAGCCGTCAATCACTTCTTTACCTTGTTCGCCGCCCGGACGGGTAACGACCACTTTGTCGGCATTAATTTTGATGGT
GCCCTGGGTGACGATGACATTGCCGGTAAAGGTAACCACGTTGCCTTGCATATCAAGAGATTGCTGGTCCGATTCAATGT
GGATCGGCTGATCAGTGTCTCCGGTTACGGCAAATGCCGGAATGCTGGCGGCCAGAAGTGAGCTGGCAAGCACAAGATTA
AGGCTGAGTTTGTTTGTTTTGAATTTCATAGGATGTTCTAACCTTTTCAATCAGCTCGGCGTTCTTGTTGCGTAAGTTGC
CGCGCATTTTCAGACCGCTGGAGTTAAATGTTGTTCCGTATAACGTGACGAGGTCTTCAGAGGTAACATCCTGCGTCACC
AGATTGATCTGCGCGTTATCCGTCGTGATTCTGCGAAGTTGAGAGTCCGGCACGAGTGCATTGACTTCAACGTGTCCATA
TAAATAGAGCATCCGGTCATTGGTCAGCTTGGCTTTATCTGCTTTTACGGACCATGTCGGGATTTTATCCTTATCAAACG
TGGTAAGTACCGGCTGCGTAAACCACGAAACGGCCTGATCGGAATAATATTCAACGTGTTGAGCAATCAATCGATAGCTT
AGTGCCCCTTCTGGGTTATAGACGAGCGTGTCCGTATGCTCGCTTTTATAGGTGGGATCATTGTTGTTGACGACCACCTG
GGCGGTATCGTCTTTTTCGGCCATATTAATGCCGATCATCACCAGAACCGCCAGTGATAGCACAATGATAACCCAACGTC
TGGCTTTACTCATATCGATTGCCCTTTGGCTTCATCCAGTTTGCCCTGCGCCAGGAGTAATAAGTCGCAAACTTCTCGCA
CTGCGCCACGACCGCCAGCAATGTGCGTTACGTAATCGGCGCGCGGGATCAACAGTGGATGCGCATCGGCCACGGCGACG
CTTAAACCCACTTTTTCCATTACCGGCCAGTCGATGAGATCATCGCCGACATAAGCCACATTTTCCGGGGCAATCGCCAG
TTTTTCCAGCAGATCGCTAAAGGCGATCAGTTTGTTTGACTGCCCCTGATACAAGTGAGTGATCCCCAATGTGGCACAAC
GATCTTCTACCAGTTTAGCCTTTCGCCCGGTAATGATAGCGACTTCAATATCAGAGGTGAGCGCACAACGAATGCCATAA
CCGTCACGAACATTGAACGCTTTCAGCTCTTCGCCGTTATTGCCCATATAAATCAGGCCATCTGACAGTACGCCATCAAC
GTCGAGGATCAGCAGACGAATGTTCTCTGCTTTTGCCATAACGTCGGCGCTGACAGGGCCGTAACAGGTCGCAAGCGACG
CACCTGCTTTGCTCATTGTTGTTTATCCTTGAATCTTTACACTACGCCTGCACGCAGTAAATCATGCATATGTAACACAC
CGAGTAAATGGTCGCCATCGGCAACCATCACGGAGGTGATATGGCGGGACTGCATTAAGTTCAGTGCCTCAACGGCCAGA
ATGCCTGGGCGCACGCGTATTCCCCCCGGCGTCATCACATCGGCAATACTTAACTGACGAACATCCACGCCCATATCGAA
GACACGGCGTAAATCACCGTCGGTAAAGATGCCTTCAATCATCATATTGTCATCGCAAATGACAGTCATACCAAGATTTT
TGCGGGTAACTTCCAGCAATGCGTCACGCAGACTGGCCGTTTTCTTAACATGCGGGATCTCATCGCCCGTATGCATAATA
TCGTTTACGCGCAGCAGAAGTTTACGACCCAGTGCGCCGCCTGGGTGTGAGAGCGCAAAATCTTCAGCAGTAAAGCCGCG
TGCTTTTAACAGCGCGACAGCGAGGGCATCGCCCATAACCAGCGTGGCGGTTGTGCTGCTGGTCGGTGCCAGCCCTAACG
GACAGGCTTCTTTCGCCACTTTAACACACAGATGCACATCTGCGGCGCGCGCCATGCTGCTCTCCGGGCGACCGGTGATG
CAGATTAACGGTACGTGAAGACGCTTAAGCACTGGAATTAAGGCCGTGATTTCGCTGGATTCACCTGAGTTAGAGATAGC
AATCACCACATCCTGTGGGGTGACCATGCCTAAATCACCATGCGCGGCTTCGCCAGGATGGACGAAAAATGAAGGTGTAC
CGGTGCTGGCAAATGTTGCTGCCATTTTGCGCCCGATGTGCCCCGATTTGCCCATCCCCATGACGACAACTTTCCCTTTA
CACCAGAACATCTTTTCACAGGCAAGCGTGAAATTCTGATTGATGTATTGATCAAGCTCCGCCAGGCATTCACGTTCAAT
CGCCAGGACTTCTTTACCTGCTTGCTGAAAGTCAAAACCCGGTTGTAACTCTACGTGCGACATAATGCGTTTCCAGTTAT
TCAACGAGTATTGGCGATAACCAGTACAACATCGCCAGCCATACGATAAATCCGCCAGTTAATAATACCCCTACACCACG
GCCCGGTTGCGGGGAGCGCCGCCAGCACAGCAACGCAAAAATAATGCTCACCAGCAACATCACGCTGTAGTCACGACTGT
ACGCCAGTGGATCAATCTCTCCTGGCGTTATCAGCGCGGGTAAACCCAACACGATGACAATATTAAAAATGTTTGCGCCA
ATGATATTTCCGACCGCAATGTCGTTTTCACCTTTGCGAACCCCCGCTATTGCGGTTGCCAGTTCCGGCAGGCTGGTTCC
GATAGCAATTGCCGTCAGACCCATCGTCAACTCGCTGATGGCAAAGTAATTCGCCAGCACCGTGGCGTTATCAACTACCA
TCCGCGTGGCCACTGGCATAATGATCAGTGCGATGCCGAGCCATAAAAATGCGACGGGCAATCCACCTTCACGCGGCAGC
TCTGCAAGCTGCTCTCTGGTCAGGCTGTCAGTCCCCTGACGTTCAGCCTGACGTGCAAGTTTAACAATGAACAGCAGCCA
TAGCACAGCCAGAAAGAGGAGAAAGATACCATCGCTGCGACTAAGTTGTCCGTCATAGAGTACGGAACCGGCCACCACGC
TGACCAACAACATTAAGGGTAATTCACGGCGTAGAACATCAGAATGGACGGTAAAAGGACGAACCAGCGCAGCCAGACCG
AGGATCAGCAATATATTGATAATGTTTGAGCCGAGGGCTGTACCAACGGCTAAATCGCGTTGTTCGTGCAAAGACGCGGC
AAGCGAGACGATGATTTCTGGTAACGATGTACCAATACTGACCACCGTCATGCCGATGATCAACGGCGGGATGCCAAAGG
TTCGGCAAAGAATAGACGCGGCAAAAACCAGGCGGTCGGCACTGTAAACGACCAAAAGTAAACCAACAATTAACAGTGCC
GTAGCTAAAAGCATCTAACGTCCTTTCTTCAGGTATACTCGCCGGTCCGCTGAAGATTTTCAGAAAGCCGTAACAGATTC
TTAATTTTGACTTTATGCGGCTAAAAAGTAAAACAAATGCCAGCTTTCGCTAACCACGGCAGGTAATATTCTGTAAATAT
GTTGGGTTCAAGGTTAAATTGAGCGCCATGCTTAGAAAATCAACGCAAGACGAAGGGTGAATTATGGAGCAGTCTGTGGC
GAATTTAGTCGATATGCGCGATGTCAGTTTTACGCGTGGCAATCGCTGCATCTTCGATAATATTTCCCTGACCGTGTCGC
GAGGGAAGATCACGGCGATCATGGGGCCATCGGGCATCGGTAAAACGACGCTACTCCGTCTGATTGGCGGGCAAATCGCA
CCAGATCATGGTGAGATCCTTTTCGATGGTGAGAATATTCCGGCGATGTCTCGTTCGCGCCTGTATACAGTGCGCAAACG
GATGAGCATGTTATTTCAGTCCGGGGCGTTGTTCACTGATATGAACGTATTTGACAACGTCGCCTATCCACTGCGGGAAC
ATACCCAACTTCCCGCGCCATTGTTGCATAGTACGGTGATGATGAAGCTGGAGGCCGTGGGGCTGCGTGGAGCGGCTAAA
CTTATGCCTTCTGAACTTTCCGGTGGGATGGCGCGGCGTGCAGCGCTGGCACGTGCGATTGCGCTGGAGCCGGATCTCAT
CATGTTTGATGAGCCCTTTGTTGGGCAAGATCCCATTACCATGGGCGTGCTGGTGAAGCTGATTTCTGAGCTGAACAGCG
CGCTGGGCGTGACTTGTGTGGTGGTTTCTCACGATGTGCCGGAAGTGTTAAGTATTGCGGATCACGCCTGGATCCTGGCG
GACAAAAAAATTGTCGCTCATGGCAGTGCCCAGGCGTTGCAGGCGAATCCTGATCCGCGCGTACGTCAGTTTCTGGACGG
GATAGCTGACGGGCCTGTTCCGTTCCGCTATCCTGCCGGCGATTATCACGCTGATCTTTTACCAGGGAGTTAAGCCACTC
ATGCTGTTAAATGCGCTGGCGTCGCTCGGACATAAAGGGATTAAAACCCTGAGAACGTTCGGGCGGGCCGGGTTAATGTT
ATTCAATGCGCTGGTCGGCAAACCGGAATTTCGCAAACATGCACCGCTGCTGGTGCGCCAGCTCTATAATGTCGGCGTCC
TGTCGATGCTGATTATTGTTGTTTCTGGCGTGTTCATCGGAATGGTGTTGGGGCTGCAAGGTTATCTGGTTCTGACCACT
TATAGTGCGGAAACCAGTCTGGGTATGCTGGTGGCGTTATCGCTACTGCGTGAACTGGGGCCGGTGGTTGCCGCGTTGTT
GTTTGCCGGGCGTGCTGGTTCGGCGCTAACCGCAGAAATCGGCCTGATGCGCGCTACAGAGCAACTCTCTAGTATGGAGA
TGATGGCGGTGGATCCGCTGCGTCGGGTTATTTCTCCCCGTTTCTGGGCTGGAGTTATTTCATTACCACTGTTGACGGTT
ATCTTCGTCGCCGTGGGGATCTGGGGCGGATCGCTGGTCGGCGTCAGTTGGAAAGGCATTGATAGTGGGTTCTTCTGGTC
GGCAATGCAAAATGCCGTCGACTGGCGTATGGATCTCGTCAACTGTCTGATTAAGAGCGTGGTGTTCGCCATCACGGTGA
CGTGGATTTCGTTGTTTAACGGCTACGACGCCATCCCGACGTCTGCCGGGATTAGCCGGGCAACCACTCGCACCGTTGTC
CACTCGTCTCTGGCTGTTCTGGGGCTGGATTTTGTGCTGACCGCATTGATGTTTGGGAATTGAGTTCATGCAAACGAAAA
AAAATGAAATTTGGGTGGGTATCTTTTTATTAGCAGCACTGCTTGCGGCGCTGTTTGTTTGCCTGAAGGCAGCGAACGTG
ACGTCTATACGTACTGAACCGACCTATACGCTTTATGCGACGTTCGATAACATTGGCGGCCTGAAAGCCCGCTCTCCGGT
CAGCATTGGTGGCGTTGTTGTGGGCCGGGTGGCGGATATTACGCTGGACCCGAAAACCTATCTGCCGCGCGTAACGCTGG
AAATTGAACAACGTTATAACCACATTCCTGATACCAGTTCGCTGAGCATTCGTACTTCCGGCCTGCTGGGGGAACAATAT
CTGGCATTAAACGTCGGTTTTGAAGACCCGGAACTGGGAACTGCTATCCTGAAGGATGGCGATACAATTCAGGACACCAA
GTCTGCGATGGTGCTGGAAGATCTCATTGGTCAGTTCCTTTACGGTAGTAAAGGCGATGACAATAAGAATAGTGGCGATG
CGCCAGCTGCTGCGCCAGGTAATAATGAAACCACTGAACCTGTGGGTACAACGAAATAATTTCAGGAGAACCGACGCATG
TTTAAACGTTTAATGATGGTCGCTTTGCTGGTGATTGCACCGCTGAGTGCGGCAACCGCGGCAGACCAGACCAATCCGTA
TAAGCTGATGGACGAGGCGGCGCAGAAAACGTTCGATCGCCTGAAGAATGAGCAACCGCAAATTCGGGCCAACCCGGATT
ATCTGCGTACCATTGTTGATCAGGAACTGTTGCCATACGTACAGGTGAAATACGCCGGTGCGCTGGTGCTGGGCCAGTAT
TACAAGAGTGCGACCCCAGCTCAACGTGATGCTTACTTTGCCGCTTTCCGTGAGTACCTGAAGCAGGCTTACGGTCAGGC
GCTGGCGATGTATCACGGTCAAACCTATCAGATTGCGCCAGAACAGCCGCTGGGTGATAAAACCATTGTGCCGATTCGCG
TTACCATTATTGACCCGAATGGCCGCCCGCCGGTGCGTCTGGACTTCCAGTGGCGTAAAAACTCCCAGACGGGCAACTGG
CAGGCTTACGACATGATTGCTGAAGGCGTCAGTATGATCACCACCAAACAAAACGAGTGGGGAACGCTGCTGCGTACCAA
AGGTATCGACGGCCTGACTGCGCAACTGAAATCGATTTCTCAACAGAAAATCACTCTGGAAGAGAAAAAATAATGAGCGA
GTCACTGAGCTGGATGCAGACGGGTGACACGCTGGCGTTATCCGGAGAGCTGGATCAGGACGTTCTGCTACCGCTTTGGG
AAATACGTGAGGAAGCGGTGAAGGGGATTACCAGCATCGATCTTAGCCGTGTGTCTCGCGTGGATACGGGTGGACTGGCA
CTGCTGCTCCATCTTATCGATCTGGCGAAAAAGCAGGGCAACAATGTGACGCTTCAGGGGGTAAACGACAAAGTGTATAC
CCTGGCGAAATTGTATAATTTGCCTGCTGATGTTCTGCCTCGTTAAATTTTTTCAGGCCGGATATGGCGTTAACCGCCTG
TCCGGCAAACCTGCCTGCAAGTCGAGCCTTGTCTGATTTATCAGCGAGGCTTTTTGCTTATTTATGCCAGCGCAACTTTG
CTCTAAGATATTTCGCTGATTTATTAACTGATGATTGAAGATCCCATGGAAAATAATGAAATTCAGAGCGTGTTGATGAA
CGCTCTCTCCCTCCAGGAAGTCCACGTTTCCGGCGATGGCAGCCACTTTCAGGTTATTGCCGTGGGTGAGTTGTTTGACG
GCATGAGTCGGGTTAAAAAACAGCAGACGGTCTATGGCCCGCTGATGGAATATATTGCGGATAACCGCATTCATGCTGTG
TCGATCAAAGCGTATACCCCTGCGGAGTGGGCGCGCGATCGCAAACTGAACGGCTTTTGAGCTATGGGCGATTCGCCGGT
AGCGGATATGAATTGTTAACTGAGAACAAACTAAATGGATAAATTTCGTGTTCAGGGGCCAACGAAGCTCCAGGGCGAAG
TCACAATTTCCGGCGCTAAAAATGCTGCTCTGCCTATCCTTTTTGCCGCACTACTGGCGGAAGAACCGGTAGAGATCCAG
AACGTCCCGAAACTAAAAGACGTCGATACATCAATGAAGCTGCTAAGCCAGCTGGGTGCGAAAGTAGAACGTAATGGTTC
TGTGCATATTGATGCCCGCGACGTTAATGTATTCTGCGCACCTTACGATCTGGTTAAAACCATGCGTGCTTCTATCTGGG
CGCTGGGGCCGCTGGTAGCGCGCTTTGGTCAGGGGCAAGTTTCACTGCCTGGCGGTTGTACGATCGGCGCACGTCCGGTT
GATCTACACATTTCTGGCCTCGAACAATTAGGCGCGACCATCAAACTGGAAGAAGGTTACGTTAAAGCTTCCGTCGATGG
TCGTTTGAAAGGCGCACATATCGTGATGGATAAAGTCAGCGTTGGCGCAACGGTGACCATCATGTGTGCTGCAACCCTTG
CGGAAGGCACCACGATTATTGAAAACGCAGCGCGTGAACCGGAAATCGTCGATACCGCGAACTTCCTGATTACGCTGGGT
GCGAAAATTAGCGGTCAGGGCACCGATCGTATCGTCATCGAAGGTGTGGAACGTTTAGGCGGCGGTGTCTATCGCGTGCT
GCCGGATCGTATCGAAACCGGTACTTTCCTGGTGGCGGCGGCGATCTCTCGCGGCAAAATTATCTGCCGTAACGCGCAGC
CAGATACTCTGGACGCCGTGCTGGCGAAACTGCGTGACGCTGGAGCGGACATCGAAGTCGGCGAAGACTGGATTAGCCTG
GATATGCATGGCAAACGTCCGAAGGCTGTTAACGTACGTACCGCGCCGCATCCGGCATTCCCTACCGATATGCAGGCCCA
GTTCACGCTGTTGAATCTGGTGGCAGAAGGGACCGGATTCATCACCGAAACGGTCTTTGAAAACCGCTTTATGCATGTGC
CAGAGCTGAGCCGTATGGGCGCGCACGCCGAAATCGAAAGCAATACCGTTATTTGTCACGGTGTTGAAAAACTTTCTGGC
GCACAGGTTATGGCAACCGATCTGCGTGCATCAGCAAGCCTGGTGCTGGCTGGCTGTATTGCGGAAGGGACGACGGTGGT
TGATCGTATTTATCACATCGATCGTGGCTACGAACGCATTGAAGACAAACTACGCGCTTTAGGTGCAAATATTGAGCGTG
TGAAAGGCGAGTAATTGTCTGAGAGCTGGCAGCCCCGTTCGCGGGGCTACCGCCAGGCCACTCATTTTTTCGGTTTAGTG
TAGCTACGCATCAACTGCGTTCTGTCGATAAACTCATGGGTCTGCGGATCATGGTAGCGTGATGGCCAGATAACCCAGGG
GTCAGTTCCCAGGGCTTTCGCAATAATCATCTCTCCTTTCGGCCATGGGCGTGATAATGCGTTCGCCAGCGTTGAGGAAC
TCAAACCATTTCTGCGAGACTCCGCCGCCATTGACGTTCCCTTCTTGCGCAAACCTGCAATGATGTCAGCGGGATGCCAG
TCAATGAAATTACTTTCCATCTTTCCTCACTCCTTAAGTTAGTCGCTTTCATTCAGAACACTTCTTCTGTTTCAGTCGAG
CATCACTATACTCCTGATGGCCTATTGCTCTAAAAAGTTCCTGTAAAGAGTGTGAATATTCAGAATATATAAAGATACAC
AGCCCCGTTTTTCAGGAGTTATAGAGCTGAATAAGTGTTTTATGGAATTTACTGGAATCATCCCGCGCACTGCGCGGGAT
GAGGGGAGGGGATTAACGATCGCGTTGAACAGCGATGTGCGCGAGGCCGACGAGTGCTTCTCTCCACGGGGTGTCCGGGA
GCACCTGTAACGCTGCGATGGCTTTGTCTGCTTCTTCCTCGGCACGCTGACGCGTCCATTCAAGAGATCCACAAGCGTTC
ATTGCTTCCAGAACCGGTTCCAGAAGATGGCGACCGTTACCCTGTTCGATGGCGGTACGAATCATCTGTGCCTGTTCTGG
TGTGCCATGATGCATCGCATGCAGCAGCGGCAGCGTCGGTTTACCTTCGTTCAGATCGTCGCCGACGTTTTTACCTAACT
GTTCGCCATCGGCATTGTAATCGAGTAAATCGTCGATCAACTGGAAAGCAGTGCCGAGATAGCGCCCATAATCTTGTAGG
CCTTTCTCCTCCTCCGGCGTACAGCCAGCCAGAATCCCGGAACACTGCGCGGCAGCCTCAAACAGACGCGCAGTCTTGCT
GTAGATAACGCGCATGTAGTTTTCTTCAGTGATGTCCGGATCGTTAACGTTCATCAGTTGCAGAACTTCACCTTCTGCGA
TGACGTTTACGGCTTCTGACATGACTTCCAGCACTTTGAGTGAACCGAGGCTGGTCATCATCTGGAACGCGCGGGTATAA
ATAAAATCGCCTACCAGCACGCTGGCGGCATTGCCAAATGCGGCGTTGGCGGTAGCTTTACCCCTGCGCATATCTGATTC
ATCCACAACGTCGTCGTGTAGCAGAGTCGCCGTGTGGATAAACTCGATCAGGGCAGCAATGGTGACATGCGCATTTCCCT
CATAGCCAACAGCTCGTGCAGCCAGTACAGCAATCATCGGACGAATACGTTTACCGCCGCCGCTGACGATGTAATAGCCT
AACTGATTGATCAGTTGGACGTCGGAATTAAGCTGCTCAAGGATTGCCGCATTAACACCCGCCATATCTTGCGCGGTTAA
CTCATTGATTTTTTCTAAATTCATCGCAAAAGCCGGGCTTTTCGCCCCGATTACCTTACTGTGAACAAAGGCAACTTAGG
GTTTATGGTTAGGAATATAGGGTGATTGTACTGAAAAAATGGCACAGATAAACGTTACCGTACAAGTTGTGTTTTTTTTC
TTCGTGTATTGACTGTAGCACTTGTCAAAGGCGTGCGTTTTGCGTAATATTCGCGCCCTATTGTGAATATTTATAGCGCA
CTCTGAATCATTGAAAAGGTGTGCGCGGAAGCGGAGTTTTATATGTACGCGGTTTTCCAAAGTGGTGGTAAACAACACCG
AGTAAGCGAAGGTCAGACCGTTCGCCTGGAAAAGCTGGACATCGCAACTGGCGAAACTGTTGAGTTCGCTGAAGTGCTGA
TGATCGCAAACGGTGAAGAAGTCAAAATCGGCGTTCCTTTCGTTGATGGCGGCGTAATCAAAGCTGAAGTTGTTGCTCAC
GGTCGTGGCGAGAAAGTTAAAATCGTTAAGTTTCGTCGTCGTAAACACTATCGTAAGCAGCAGGGCCATCGTCAGTGGTT
CACTGATGTGAAAATTACTGGCATCAGCGCCTAAGACCTGAGGAGAGATTTCAAATGGCACATAAAAAGGCTGGCGGCTC
CACACGTAACGGTCGCGATTCAGAAGCTAAACGCCTGGGCGTTAAGCGTTTCGGTGGCGAATCCGTTCTGGCGGGTAGCA
TCATCGTTCGTCAACGTGGTACCAAATTCCACGCTGGCGCTAACGTAGGTTGCGGTCGTGACCACACTCTGTTTGCTAAA
GCAGACGGTAAAGTGAAATTCGAAGTTAAAGGCCCGAAAAACCGTAAATTTATCAGCATCGAAGCTGAATAAGTTTTTCG
CGTCCCGGTAACGGATGAAAGCCCCGCAACACGTTGCGGGGCTTTTTACATTCGATAACCGGTAAAAATGCGCATGGTGC
GACGTTAATCCGCAAATGCGCTTTGCAGGGAATACGGTATGAAGCAGCAGGCAGGCATTGGCATTCTTTTGGCGCTCACC
ACAGCAATTTGCTGGGGGGCGTTGCCAATCGCAATGAAGCAGGTGCTGGAGGTGATGGAACCTCCGACAATCGTGTTTTA
CCGTTTCTTGATGGCGAGTATTGGCCTTGGTGCCATTCTTGCGGTGAAGAAGCGGTTGCCGCCATTACGCGTGTTTCGTA
AGCCACGCTGGTTGATTTTGTTGGCAGTGGCGACCGCCGGGCTGTTTGGGAACTTCATCCTGTTCAGCTCATCCTTGCAA
TACTTGAGTCCGACCGCTTCGCAGGTGATTGGGCAACTCTCGCCAGTTGGCATGATGGTTGCCAGCGTATTTATCCTGAA
AGAGAAAATGCGCAGTACTCAGGTTGTAGGGGCATTGATGCTCCTGAGCGGTCTGGTGATGTTTTTTAACACCAGTCTGG
TCGAGATATTTACAAAGCTCACCGATTACACCTGGGGAGTTATCTTTGGGGTCGGTGCGGCGACGGTTTGGGTGAGTTAT
GGCGTGGCGCAAAAGGTTTTATTGCGTCGGCTGGCCTCACCGCAGATCCTGTTTTTACTGTACACTTTATGTACAATTGC
GCTCTTCCCTCTGGCAGATCCTGGAGTGATAGCGCAGCTTAGCCACTGGCAGCTCGCATGTTTAATTTTTTGCGGACTGA
ATACATTGGTAGGATATGGCGCCCTGGCGGAAGCGATGGCTCGCTGGCAGGCAGCGCAGGTGAGCGCGATCATCACGCTC
ACCCCACTGTTTACGCTGTTTTTTTCAGATCTTTTATCACTGGCCTGGCCCGATTTCTTCGCCAGACCGATGTTAAACCT
TTTAGGTTATCTCGGTGCGTTTGTCGTGGTTGCGGGCGCGATGTATTCCGCCATTGGTCATCGTATTTGGGGCGGATTAC
GTAAGCATACAACGGTGGTATCGCAACCCCGCGCAGGCGAATGATTTACGGAGAATAAAATGAAGTTTGTTGATGAGGCA
TCGATTCTGGTCGTTGCAGGTGATGGCGGTAATGGTTGCGTGAGCTTCCGCCGCGAAAAGTATATTCCGAAAGGCGGCCC
GGATGGCGGCGACGGCGGTGATGGTGGTGACGTATGGATGGAAGCCGACGAGAACCTGAACACGCTTATCGATTATCGTT
TTGAAAAATCTTTCCGTGCAGAGCGCGGTCAGAACGGTGCAAGCCGAGACTGTACCGGTAAGCGCGGTAAAGACGTCACG
ATTAAAGTACCGGTAGGTACGCGTGTAATCGACCAGGGTACCGGTGAAACCATGGGCGATATGACCAAACACGGTCAGCG
TCTGCTGGTTGCTAAGGGCGGCTGGCACGGTCTGGGCAATACCCGTTTCAAGTCGTCAGTTAACCGTACACCACGGCAGA
AAACTAACGGTACGCCGGGCGATAAGCGTGAGCTGCTGCTGGAGCTGATGCTGCTGGCTGACGTCGGTATGTTGGGGATG
CCAAACGCGGGTAAATCGACCTTTATTCGTGCGGTATCGGCGGCTAAACCGAAAGTGGCGGATTATCCGTTTACCACTCT
GGTACCAAGCCTGGGCGTGGTGCGTATGGACAACGAAAAGAGCTTCGTTGTTGCCGATATTCCAGGACTGATTGAAGGCG
CTGCAGAAGGCGCAGGTCTGGGCATTCGCTTCCTGAAGCACCTGGAACGTTGCCGCGTCCTGTTGCACCTCATCGATATC
GATCCGATTGATGGCACCGATCCGGTTGAAAACGCGCGTATTATTATCAGCGAGCTGGAAAAATACAGCCAGGATCTGGC
GGCGAAACCGCGTTGGTTAGTCTTCAACAAGATCGACCTGCTGGATAAGGCAGAAGCCGAAGAGAAAGCGAAAGCGATCG
CTGAGGCGCTGGGTTGGGAAGATAAATATTATCTGATCTCTGCGGCGAGCGGACTGGGCGTGAAAGATCTCTGCCTGGCT
GGGATGTGATGACCTTTATCATTGAAAACCCGGTCGTGCAGGCTGAAGAAGCGAAACAGCCAGAGAAAGTCGAATTCATG
TGGGATGATTATCACCGTCAGCAGCTTGAAGAGATTGCTGAAGAGGATGATGAGGACTGGGATGACGACTGGGACGAAGA
CGACGAAGAAGGCGTTGAGTTCATTTACAAGCGTTAATCAGCAAAACCCCGGCCATGTGCCGGGGTTTCTCTTTAGGCTA
ATTATTCTGATAAATATCTTTATACAAACGGCTTTCAAAACGCACTAACGGAATACGGCGATTACGCTGATCCGCCGGTT
CTACTGCATAGCCAGAAAGATATTGCACAAACGCCATTCGTTGCCCGCTCGCTGTGGTAATGAATCCCGCCAGGTTATAT
ACCCCCTGCAACGAACCGGTTTTCGCTGAGACTTTTCCATCCACGCCCGCCTGATGCAGACCTGCACGGTACTGCAAAGA
GCCGTCATAGCCCGCCAGCGGCAGCATGGAGATAAAGTTAAGTTCATTGTCGTGTTGGGCAATGTATTGCAGCACCTGCA
TCATGGTGGCGGGGGCAATCAGGTTATGCCGCGAAAGCCCTGAACCATCGGCAATAATGGTGTTTCCAATATCGACACCG
GCTTGCTGGCGCAGGATCTGACGCACGGCGTCCGACCCGGCCCGCCATGTTCCAGGCACATTGAAGCGCGCATGGCCTAT
CATGCGGAAAACCGTATCGGCGATCATGTTGTCCGACTTTTTCAGCATAATCTTAAGCAGATCGTGCAGCGGGGCCGACT
GTTTACTGGCAACTACCGTTCCAGGTTCGTTAACCTGAGTCTGGCGCAGCAGTGTTCCGCTCCAGGTGATACCTGCCTGT
TTTAACTCATCTTTCAGAATTGCACCGGCATAGCTGGCTCCATCCTGCACGGCAAAAGCCAACGGGAGCGGCTCAGAACG
TTGTGGCAGGCATCCGGTCAGCGTAAAGCGGTTCAGGTCGCCTGGCACCACATCCAGCTCGCAGTATTGCGCTTCGGCAG
AACCACGGGGGAGGGTGCGTACCTGGCTGAACATCGTAACGGGGTAATAAGATGCCACGCGTATAAAAGCCATATCACCA
GGTTTTGGGGCACTGTAGAGCGAGACGGAGAAACAGTTGCGGTCAACCATGGCGGCGGCAGGCGGAGCGCTAAAGCATTG
TGTCATGTCATTCCATGGCCAGCCGGGGGCTTTATCGTGGCTGGCGAAAATGGAGGTATCTATCAACACATTGCCATCGA
TTTGGTTGACGCCAGATTTTTTCAAAGTCGCGACCATATTGCGAATATCCTGACGTCTTAACGTCGGATCGGCACCAAAT
CGCGCCACTAAGTCACCCTTAAGTACGCCGTTTTCCACATTGCCTTTGGTTTCAAGCGTCGTGGTAAAACGAAAATCGGG
GCCGAGTTGAATCAACGCCGCCAGTGCAGTAATCACTTTCTGCGTACTGGCGGGCAGCGCCATCTGCTGACTGTGGTAAT
CAATAGCGGGGGCCGACGCGCCGACTTTTTGCACCATCAGGGCAAGGTTGGCACCAGCGGGGAGTTGAGTAATGTACTCA
TCAACATTTGCGGCCTGAACACTGAACGCTATACAGCTGGTCAATCCGATGATAAATCTGGAAAATCGCATAATCTCGCG
CTAACAACCTGGAATCGAGCCGTCATACTACGGCGCAACGCCCTATAAAGTAAACGATGACCCTTCGGGAACTTCAGGGT
AAAATGACTATCAAAATGTGAATTGTAGCTGACCTGGGACTTGTACCCGGGTCGGTATTTTTTTGCTTCTGGTCCCGGTG
AGGAGTTATGCCGGGCAGGCCGAACAGCCGGGGTGGGTGAAGACTTGCCCCATCAGGAATATTCAAGAGGTATAACAAAT
GCAAGCTATTCCGATGACCTTACGCGGCGCTGAAAAATTACGCGAAGAGCTGGATTTTCTGAAATCTGTGCGCCGTCCTG
AAATCATTGCTGCTATCGCGGAAGCGCGTGAGCATGGCGACCTGAAAGAAAACGCCGAATACCACGCAGCTCGTGAACAG
CAGGGCTTTTGCGAAGGCCGTATCAAAGACATCGAAGCCAAGCTGTCGAACGCGCAGGTGATTGATGTCACCAAAATGCC
CAACAATGGGCGCGTTATTTTTGGTGCTACCGTAACGGTGCTGAATCTCGATTCTGACGAAGAACAGACTTATCGCATCG
TTGGCGATGACGAAGCTGACTTTAAACAAAACCTGATTTCCGTAAACTCGCCTATTGCTCGTGGCCTGATCGGCAAAGAA
GAAGATGATGTTGTGGTCATCAAAACGCCGGGCGGCGAAGTAGAATTTGAAGTAATTAAGGTGGAATACCTGTAAGAATT
ACCCAATACTCAAGATGTTGATGTATTGTAAAGAAAGGAAAAAGGCCGCTATGCGGCCTTTTATCAACGAACAGAGCGTG
GCATTTTGCTCTCCTGCCTGCGGAAAACCCCTCGTTTTACACAGCGAATGTGTGTAACTTTAGGATAATCTTAGCGTGGC
AGCGAGATTTTACGTTCTTTAGTTGGGCGATAAAGCACCAGCGTTTTACCGATGACCTGTACATTACAGGCGCCGGTTTC
GCGCACGATAGCTTCCACGATCAAGGTTTTAGTTTCGCGATCTTCGGTGGCGATTTTCACCTTGATGAGTTCATGGTGCT
CTAACGCTTGTTCAATCTCGGCCAGCACCCCTTCGGTCAAACCATTACTGCCAAGCAGAACAACTGGCTTGAGCGGATGT
GCCAGACCTTTCAGGTGCTGTTTTTGTTTAGTACTCAGATTCATCGTATTTTTTGCTTACGTTGGGATTGAAAACGGGTC
ATTCTACCGCCATCTCCCATATATCACCAAATAGGCGCGTAAAAATTTACGCAATTGGTTACGATGAGTTATCCCCATGG
GAAAGTTAAATGACAGGTA
>scaffold-16 15364
TCGACGAACATCCCGCTACTGATTACCGCCGGAAGTTCTGCTCTGCTCGGTGTGTTTGCATTTTTCCTGCCCGACACGCC
ACCAAAAAGCACCGGCAAAATGGATATTAAAGTCATGCTCGGCCTGGATGCGCTGATCCTGCTGCGCGATAAGAACTTCC
TCGTCTTTTTCTTCTGTTCATTCCTGTTTGCGATGCCACTGGCGTTCTATTACATCTTTGCCAACGGTTACCTGACCGAA
GTTGGCATGAAAAACGCCACTGGCTGGATGACGCTCGGCCAGTTCTCTGAAATCTTCTTTATGCTGGCATTGCCGTTTTT
CACTAAACGCTTTGGTATCAAAAAGGTATTGTTGCTTGGTCTGGTCACCGCTGCGATCCGCTATGGCTTCTTTATTTACG
GTAGTGCGGATGAATATTTCACCTACGCGTTACTGTTCCTCGGTATTTTGCTGCACGGCGTAAGTTACGATTTTTACTAC
GTTACCGCTTACATCTATGTCGATAAAAAAGCTCCCGTGCATATGCGTACCGCCGCGCAGGGGCTGATCACGCTCTGCTG
CCAGGGCTTCGGCAGTTTGCTCGGCTATCGTCTTGGCGGTGTGATGATGGAAAAGATGTTCGCTTATCAGGAACCGGTAA
ACGGACTGACTTTCAACTGGGCCGGGATGTGGACTTTCGGCGCGGTGATGATTGCCATTATCGCCGTGCTGTTCATGATT
TTTTTCCGCGAATCCGACAACGAAATTACGGCTATCAAGGTCGATGATCGCGATATTGCGTTGACACAAGGGGAAGTTAA
ATGAAAACAGAACGTATTCTCGGTGCTCTTTATGGGCAGGCGTTAGGGGATGCGATGGGGATGCCCTCCGAGCTTTGGCC
GCGCAGTCGCGTCAAAGCACACTTTGGCTGGATTGACCGTTTTCTGCCTGGGCCAAAGGAGAATAACGCAGCCTGTTATT
TTAACCGCGCCGAATTCACCGACGATACCTCGATGGCGCTGTGTCTGGCGGATGCGTTACTGGAACGTGAAGGCAAGATC
GATCCGGATCTGATTGGGCGTAATATTCTCGACTGGGCGCTGCGTTTCGACGCCTTTAACAAAAACGTACTAGGTCCGAC
CTCGAAGATTGCGCTTAACGCCATTCGCGACGGTAAACCCGTTGCTGAACTGGAAAATAACGGCGTGACCAACGGCGCAG
CGATGCGCATCTCGCCATTAGGTTGTTTGCTTCCGGCGCGTGATGTTGATTCCTTTATTGATGATGTGGCGCTAGCCTCC
AGCCCGACACATAAATCCGATCTGGCGGTTGCGGGGGCGGTAGTCATCGCATGGGCGATTTCTCGTGCCATTGACGGAGA
AAGCTGGTCAGCAATTGTTGATTCACTGCCTTCAATTGCGCGACATGCTCAACAAAAACGCATCACTACCTTCAGCGCCT
CACTGGCTGCACGTCTGGAGATTGCGCTGAAAATTGTGCGCAATGCTGACGGCACCGAATCCGCCAGCGAACAGCTTTAC
CAGGTCGTTGGCGCAGGTACCAGTACTATTGAGTCCGTTCCGTGCGCCATTGCGCTGGTTGAACTGGCACAAACCGACCC
GAACCGTTGCGCCGTCCTGTGCGCTAACCTTGGCGGCGACACAGACACCATCGGTGCTATGGCGACGGCAATTTGCGGCG
CGTTGCATGGCGTTAATACTATCGATCCTGCGTTAAAGGCGGAACTGGATACAGTAAATCAGCTTGATTTCAACCGCTAT
GCCACGGCGCTGGCGAAGTATCGCCAACAACGGGAGGCGATATGAGCGGCGCTCGATTACACACGCTGCTGCCTGAATTA
ACCTCGCGTCAGCCAGTTATGGTGATTGGCGCGGCGGTCATTGATGTGATCGCCGACGCTTATGCCCTCCCCTGGCGTGG
GTGCGATATCGAACTGAAACAGCAGAGCGTTAACGTTGGCGGCTGCGCCCTGAATATTGCCGTGGCATTAAAGCGCCTCG
GCATCGAAGCGGGTAATGCCTTGCCGCTCGGTCAGGGGGTGTGGGCGGAGATTATTCGCAACCGCATGGCAAAAGAGGAC
TTAATCAGCCTGATCGATAACGCCGAAGGTGATAACGGCTGGTGTCTGGCGCTGGTTGAGCCGGATGGCGAACGCACTTT
TATGTCGTTCAGCGGCGTGGAAAATCAGTGGAATCGCCAGTGGCTGGCGCGATTAACCGTTGCGCCTGGCAGCCTGCTCT
ATTTTTCCGGTTATCAACTGGCCTCGCCCTGCGGCGAATTGTTAGTGGAATGGCTGGAAGAGCTGCAAGACGTGACGCCA
TTTATCGATTTTGGCCCACGTATTGGCGATATCCCGGATGCATTACTGGCGCGGATCATGGCCTGTCGACCTTTAGTGTC
ACTCAATCGTCAAGAGGCTGAGATTGCCGCCGAACGTTTTGCTCTATCCGCAGAGATAACAACACTAGGCAAGCAATGGC
AGGAGAAATTTGCCGCGCCGTTGATCGTTCGTCTCGATAAAGAGGGCGCATGGTATTTCAGCAACGACGCTTCTGGCTGC
ATTCCGGCATTTCCAACGCAAGTTGTAGACACCATTGGGGCGGGCGACAGTCATGCCGGTGGCGTACTTGCCGGGCTGGC
CTCTGGTCTGCCACTGGCGGATGCCGTATTACTGGGCAATGCAGTGGCGTCGTGGGTTGTCGGGCATCGGGGCGGTGATT
GTGCGCCAACGCGCGAGGAACTACTCCTCGCACACAAAAACGTATAGATCGCTGCGACAGTGGCTGATGCTGTACTCAAT
AGGCCGTTGCTGTTGGTCAAGCGCCACTTGCTTGATCACCAGCACCGGTATTTTGCTATCTAACTGAATATGTGACTGAA
ACTCGGCATCCGGCATCCGGGCGCTAACGCGGGAACGCGTACGTTGTGGGTAAATGTGCTGGCTGCGGAAGTAGTCATAA
AGAGAAATCCCGATGGCATCAACATCATGAATTAAATGTGCCGGAACCCACGATTCCTCAATCGATACCGCCTCTTCATC
GACATAGCGAATACGCTTAAGCAAAAAGACATCACTTCCCGCTTCGACCGCCAGCTGCTGCGCGACTTCTTCGGGACATT
TCACGACACGCTTGTTAACCCATAACGTATCGGGCTTTTTCCCGCGCAATACCACCTGCTGAGAAAACCCCCGCGCTTCT
TTCAGCGAGTATTCGAAGATGTTGTTGATCTGCGTGCCGTAACCACGCGAACGCGTCACCACGCCCTCTTCTTCCAGCGA
CTGCATCGCCTTGCGCACCGTAATGCGCGAAACGCCGGTTAACTGACTTAAATCACGCTCACCGGGCAAAATATTGCCAT
GCTCCAGCACCCCGCTGCGCACGGCATTTTTTACCGTTTCGGCAAACTTAATATAAAGCGGCGTGTTATCCGCCGCTAAA
ATACGCTCGTTCAGTTGGGCAATCAGCTGGGTATGCGCTTGTTCCATTTGTCTTTTTCCTGCCGGGGAATCTGGTGGGAG
TATATCACTGCTTCATATTTAAGGCGTTTCTTTAATCCCATCAACGAATCCCTGCAACTCCTCCACCGTGCCATTAAACA
CATTAAAATCCACCGGACCATTAATGCCATCGACCTGTCCACGGTCGGAATGCTGCCAGAAGCGCCAGGCCATGCCGTCA
TTGTCCGGGCGACGTTGATAATAGTGAGCCACCCACCACGGATATTCATTGAAATAGCCCGCCAGATTGGTGTGATAAAA
AACGGCTCCTGAGTAAATAATTGGCTTTTTACCCGTACGTTTTTCGACCATTTTTAGCCACTGACTTACCCGCTTGCGTA
ATTCTTTTGCCGATAATTTTCCCCGTTCTTCTACGTCCAGCACGGCAGGGAAATCGCCTTGTGAGAAATCCACCGTTTGC
AGAAATAATCTCGCCTGAACTGAAGCAGATACCGACGGGGAAAAATAATGATACGCCCCGCGCAGCAGGCCATTTTCGCG
GCTTAGTTGCCAGTTACGCGAAAAATAGGGGTCCACCAGCTTTTCGCCTTCCGTCGCCTTAATAAAGGCAAATTGTAAGC
GAATACCGTTATCGCGCATTTTTGCCACCCGCTGCCAGTTGATCCGCTCCTGCCAGCGCGAAACATCTATTCCGTGAATG
GTGTAACTGGCAGGAATGCGAATAGCAAAAGATTTGACCGGACGATAACCGTAGAAGTGGATGTAGTCTTTAATCTGAAT
TGCTGTCGAGTAGAAAAAATTCACCGTCTGACGCGGATAAATTGCAACGATGGAAATTAGCCCAAGAGCGCATAATAAAA
CGGTGAATTTTTTTCGACTGGTGATTCTCAACTGCATTGGTTTCATCCCTGAATGTCAGCACCAAAGGCTGACAATAACC
AAAGCAGCTATAGTACGGTGCTCACCACCAGGCGTGGAAGTGGTGAACCGGACCAATACCGTGACCAACTTCCAGCGTGT
CGGCCTGGGCTAATGCCGATGAAAGCCAGCTTTTTGCCTCCTGTACGGTGTCAGCCCAGTTTGTATGGCGCGGGCGTAGT
GCAGCCAACGCCGCAGAGAGCGTACAACCAGTGCCGTGAGTGTTTTTGGTCATAATGCGCTGTGCGGTAAACCGTTGTTC
ACCCTCGCGGGTAAACAGCCAGTCCGGGCTTTGCTCATCATCCAGATGACCACCTTTCATTAGCACTGCGCCACAGCCCA
TCGCCAACAGCGATCGCCCTTGTTCCAGCATTTCCTGTTCGGTGCGCGCGTGTGGCGCGTCGAGCAAGGCGGCTGCTTCG
GGCAAGTTTGGTGTTATTAATGAAACCTGTGGCAATAATCGACTGCGTAGCGTGGCAACTGCCGAAGGTGAAAGCAGCGG
GTCGCCGCTTTTTGCCAGCATAACGGTGTCGAGTACCACGTTTTGGATCTGATAACGTTGCAACCGTTCTGCCACCGCTT
CAACAATATCGGTTTCCGCCAACATACCGATTTTAGTGGTGTCGATTCGCACATCGCTGAACACCGAATCGAGCTGGGCG
GCGACAAAATCAGGCTCAATGCGATACACCGACTGTACGCCACGGGTATTTTGCGCCACTAGTGCAGTAATAACTGAGCA
ACCATAAGCGCCAAGTGCCGAGAAGGTTTTAAGATCGGCCTGAATCCCCGCACCACCACTCGGATCAGTACCGGCAATCG
TCAGAGCGTTAATTCGTTTCATGCCTGCACCTCCTGCGTCAATTGCCAGAGCGCATCAAGGAAATGTGGAACAAAACTAC
CTGGCCCCTCGCTTCTGGCGACTGCGCGTTCTCCGGCTTGTTTCATCCAGTGACAGGCAGATGCGACATTTTCCAGCGTA
TCGCCTGGTAGCGCACAACAGGCAGCGACAACCGCCGATAATGCACAGCCAGTTCCTACCACTTTGGTCATTAGCGGATC
GCCACCGTGAATGCCAACGATACGATGTCCATCGGTAACATAATCCACCTCGCCAGTGACCACGACGATTGCGCCAGTTT
CCCGTGCCAGTGTTTGTGCAGCGGGTATCGCGTTAGCTGCGGCATCAGTAGTATCCACTCCCCGTCCACCATTAGCAACG
CCAGCTAATGCCATGATTTCCGAAGCATTACCACGTATGGCGGTTGGCTTATGGGACAGAAGTTCCACACAAAAACGGCG
GCGATAATCGAGCGCACCAACCGCAACCGGATCAAGCGTCCAGGGCGTTTGTGATCGTGTTGCTTGCTCAACGGCAGCAC
TCATCGCTTGCGCTCGTGGCTGCGTCAGTGTGCCAACGTTAATCAGCAACGCACTGGCGATAGCCGCAAACTGACTGGCT
TCTTCGGTTTCGATAACCATCGCTGGCGATGCACCGAGCGCCAGCAAGGTATTGGCAGTAAAGGTTTGCACCACATCGTT
GGTCATACAGTGCACAAGAGGGGAATGTTGGTGAAAAAGGTGTAACGCGTGCGCAGATTGCGCTGAACTCAGCAGGTCGA
CTTGCATAGTTTGCTCCTGCCATAACGTGAAGAAGCAATGACCTGGTGGTCCGTGACTTCCCTACGCTGGCATTATCCAG
ATCAGGTGATACGGGTATTTCTCAGCCTTCACGCAGAAGGGCACCCCGAGTCGTTTGGTTGCGATGATAAATCGCAAAGG
AGGATGGTAATGTCCAGCGCACGCGTTGTAAACGAGGAAAAACGGCAGTTTTACAATCGCGTTAATAAATTATTTGATAT
ATGAATCCAGCACCTTCAGAACGACATCCAGATCTTCTTCACGTTTTAGCTCATCCCCCTGGTGAACGATGTGTTCCGTC
AGATGACCTTTAATCACTTCCCGCATCAGACCGTTCACCGCGCCACGGATAGCAGCAATCTGTTGTAAAACTGCAGCGCA
TTCGTGCGGCTCGTCGAGCATTTTCTTGAGCGCCACGACCTGGCCCTGAATCTTACTGGCACGCGCTTTCAGTTTCTGTT
TATCACGGATTGTATGAGACATGGCAACACCTGGTTAACAAGAATATGAAAAATCATAGCACTATTAATCTACTGGGGGG
TAGTATCAGGTACTGGGGGGGAGTAGAATCAGATTGCCGAATTAATACTAAGAATTATTATCATGACCGAATTTACAACA
CTTCTTCAGCAAGGAAACGCCTGGTTCTTCATCCCCAGCGCCATCTTACTTGGTGCGCTTCATGGCCTGGAACCGGGGCA
CTCAAAAACGATGATGGCGGCGTTTATCATCGCCATCAAAGGCACCATTAAACAGGCGGTGATGCTCGGACTGGCAGCAA
CCATTTCGCATACCGCAGTGGTCTGGTTAATTGCCTTTGGCGGGATGGTGATCAGCAAACGCTTTACTGCTCAATCAGCA
GAACCGTGGCTCCAGTTGATTTCCGCAGTGATCATTATTAGCACCGCGTTCTGGATGTTCTGGCGTACCTGGCGCGGCGA
ACGCAACTGGCTGGAGAATATGCACGAGCATGATCATGAGCATCATCACCACGATCACGAAGATCACCACGACCATGGAC
ATCATCACCATCACGAACATGGCGAGTATCAGGATGCCCATGCACGAGCCCATGCCAATGACATTAAACGACGCTTTGAT
GGTAGAGAGGTCACCAACTGGCAAATTTTGCTATTTGGCTTAACCGGTGGCCTTATCCCCTGCCCGGCAGCAATTACCGT
GCTGTTGATTTGCATTCAGTTGAAAGCCCTGACACTGGGCGCAACACTGGTCGTCAGTTTCAGCCTCGGCCTGGCGTTAA
CGCTTGTCACCGTAGGCGTTGGCGCAGCAATCAGCGTTCAGCAGGTCGCAAAACGCTGGAGCGGATTTAACACTCTCGCT
AAACGCGCTCCCTATTTTTCCAGTCTGTTGATTGGCTTAGTTGGTGTGTATATGGGCGTACATGGCTTCATGGGCATAAT
GCGATAACTCAATCCTTTAGGCTTGCATGTTATCTTCAGCCCAGGATGATTCTTAAATCAGCTATTTCCGCTGACTCTCT
GCTCGCTAAGGATGCTTTTAGGGCATCCTTTCATTTACACTTTTTACGAAATCATGGGATCACTAACAAAATATCGCTTG
TCAGTTATATTGTATGGCAGGAAAGATATGCGACTGATATTACAGATCCCCAAAGTGGAGAGTTTATGACCATTAAAAAT
AAGATGTTGCTGGGTGCGCTTTTGCTGGTTACCAGTGCCGCCTGGGCCGCACCAGCCACCGCGGGTTCGACCAATACCTC
GGGAATTTCTAAGTATGAGTTAAGCAGTTTCATTGCTGACTTTAAGCATTTCAAACCAGGTGACACCGTCCCAGAGATGT
ACCGCACCGATGAGTACAACATTAAGCAGTGGCAGTTACGTAACCTGCCCGCGCCTGATGCCGGGACGCACTGGACCTAT
ATGGGTGGCGCGTACGTGTTGATCAGCGACACCGACGGTAAAATCATTAAAGCCTACGACGGTGAGATTTTTTATCATCG
CTAAAAAAAAGCCCCCTCGGAGAGAGGGGGGAATGCAGACACCTTAATATTTTTATTATTAGCCACTTGCTCGTCTTGCT
TGTTATTAGTCGTATTTCACGTTGATTAATGCGGTTGCCTCCAGTGCGCCAGATTTAACTTTGTTTGTATCGTAGACGTA
GTAACTGGCCGTTATCGGAATTGAAACCGTTGTATCTGTAAGTTTTGACTTTGCCGCAATTTCTTTTAAATTTGTATATC
CTTTACTGCTGTTAGTGATATTTAAAAGTGTGACTGGCGTACCATTACTTTCAAGAATAAATCCTACGCCATTATCTTCC
GCACCTTTCAGGATCGTGTTGCTGTTGGTTAACAAGTCAGAACTTGATAAATACACCTGCATTTTCCGTGATGTTTGATT
TTGTTGACCTAATAAATTTTTACAACGCAGAATAATATCCCCTTTTTTACTATTTATTGTTGTTTTGTTACCTGTGGCTG
GTAATTGTGAAACGGGAATACTCTCTAACGTAATTAATAAATCGTCCGGTTTGCAGGTTGTGGTTATCGGGTTGTATGAC
AATGTCAGATTAAAGGAATAGACACCTGCATTTTGTGCCAATGCATTTCTGTAGCTATTTACACATGCATCCCATGACTT
ACCACCTAATAAACACAGTAGAAATTGTACTGCGGCACTCCCGCGTGTCGATGATGAAGCACTGGATAATGTCGCAACTC
CATTAATCATCACTGAACCACCGCCCCCCGCAGAAACATTCACTTTTGCATTACTGGCCGCAGGTGTCACCGTCACCGAA
TAACCACTGGTGAAACTGGTCTGATTATTTGACAACGTAATGTTGTTTTTATTGGTCCATTCAAAATGTAAATTTAATTT
AATGGTATCGTTATAAAGTCCAACAATAATATCCGACGGGCTCATAGGTGTGATAGTATTTGTACTCACGCATGACGAAT
CATTAAAATTATGCTCATATGTCGCCATTTGTGTTTGAGTAAGTGCAAAATCCCCCTGAACAACCAAATTGTGCTGAACA
GATAACTCACTATAACATGCCGCATAGCTCACAGGCATAACCATCATCATTACTATAAATAGCATTATGCGAATTTCCAT
AGAACCACCTGACTATTACTGGCAAATATAATTTCTACTTTCATCAATCTCTTTACCGAAGGTGATTGTGCATGAAAGCC
CTTGTTGCTTATCAATTGCCACATTAACCGATGGCGGTACTTCATTGGTGCGAATAAATAACTGGCTTCCCTGGCCGACA
ACACCAATATTATGACCATGGATATCATTGACTTCATAACCAAACGTTAATGGTTGCCCATCCGCTCTTAACGCTTTTAT
AAACCATGGCTTGCGCTGATCGGTATCAAAATTAACCAGTACAACCGCGCCGCGATAAGGGGCGGCAATTTTACGGTTGC
CACGTAATTCTGCTTCGCTATCGCTTTGTGACACATCCAACATCAGGTAATTTTCCCGATAAGGTGTCATTCCGTCGTAT
ACCACCACTCCATTACGGTTTGTTGTGCGATATTTTTGCCCATTGACATAAGCATCTTTAATTCCTGGCGCATTCATCAC
AGCAAACGTTTCAGAAAGACGGTTTGCCAGATTAACGCCACCCGACCAGGCGACAATGCCCCCTGAAACACTGGCTCCAG
CCTGTCGATAAGCACTCGACTGACTATAACTGCCATTCACTGTCGCAACCGGCGCGTTCCAGGTTAAATTCGCCCCAGCT
GTCGTTTCATTTCCCTGATACTGATAACTCAGGTTGACCCCATAGTTAAACTGATCCCGGCTTCCAACGGTTCCTGATAA
TCCCGTATTATTTGAGGCAACCCCCTGATCATCAAACGTCGTTGAGTTAGACATATATATTTGCCGACGAGGCGTCGTAA
CGTCATCACCCCAATCAAAGGGAATCGATATAAAAATATTAAAACGTTTCTCTTCATGATGATTCTCGTCATAAGCATGG
CTTGCCGCGAGGGTATAGCTTATCCTTCGCAGGTTGTTGGAATAACTCAACTGATAATCCTTACTGCTGCCGCTACGCCC
CCAGTAATCTCGCCATAACGTACTTAAGGACACAGAACCCCAGCCTTCTGGCAATGACTGACTCATATTGGCAGAGAAGC
TATTTTTACGGCCAAAATCGTTCTGGTAATAATCGGCAATGTCATAGATATCGTTTTCATCACGGCGATAATTATCTTTA
TTGTTTGCCCATACGTGATCATTAAATGTCCGATAATCACGCGACGAATAACGCCAGGCCGCCAGACCAAAACGTGTCGA
CGTTTGGCTCACAAATTTGTTGTAGGCAATTTGATAACTTTGCCCGTCAAACACATCGCCGTTGTCTTGTTTACTATGTG
ACTTCGTGGCATCGACGGAAATGGCACCAATGCGTGTATTCCAGCCAGTCCCCAAAGTGAACGCGTAATAATTATTCGCG
ACCATCGAGCCACCATACAGCGTTAATAAGTTATTAAAACCATACTGATGACCCGCCTGGACAAAATCACTTTGTTTGCT
CGCCCCTTCAATATGGCTACGACCCGCCGCAAAATCATATTTCGACACGCCGGGTTGCAGCATATTTGGTACCGCTGCAT
AAGGCACCAGATAGGTGGTTACCGAACCGTCCGCCTCTTTCACGCTGACATCAAGATCCGCTCCACCACCGGCCAACTGC
AAATCTGTAATCGCAAACGGGCCAGGAGGAACCTCTTTCTGATAAACCACAAAACCATTCTGTTCAATAGTTACCAGCGC
GTTACTCTGAGCAATCCCCTGCACCCGTGGCGTAAAATTTTGTTTCGAGTTAGGCAACATCTGCATATCACGAAACAACC
GCACACCGCTGAAGCGAACAGAATCAAAAATATCGCTTGATGTGTACATATCACCCACACGAAGCGTGCCGAGAAGTTGG
GCAAATCCACGTTCCAGATACAGGGTATTGCTTTTCCACACCCCTGGATTGTTATTTGTTTTACTGAAACTGGCATCAGA
ATGCAGTTGCCACTCCTGTAAATTTAACCCGCTGTTAAAACGTACATATGTACTCTTGCTATTACCGGACGCTTTATAAT
CGCTGTAATACTGACTCACATAATAAGAGGTATAAAACGCATTAATACCCCGCTCCCAGTTTTCTGGTGGAACATAGCCA
CTTTCCAGCTCTTCCACCCAGGCCTGCGGGACACTGAAATCGAGACGAAAAACTCCGATATCCCAGGTATAGCTCCCGCC
CTGAATAAGTTGCTTAAATGTTAAACATTGCTTACCGCTGGCAAAGCTATCGGTATTAATGCCTAACCGCTTGATCATTT
CCCTTGATAAACATGTTTCTTGCGGGTTGTCTTTAACAATGATCTCATATTTCCCACGCCATTGTTTATTGACATAAATA
TCGATGTCATACTGCCCCGGCAAGGGCTGACTATCTTCAAGACGAATATTTGAAACCTGCTGGTCTTTCATTCCACCTAT
CATGAAATGGGTATCAAAGGTTTCTTCAGCTGCATAAGCTTCAATGCCGATCAATAACGCTACGATTGCTGATGCAAGTG
GGGTCATTCTCAACATAGGCAGCTCCTGCAATTAAATTTTGTCACTAATATAATTGCCATGGTCATCGATAATGGTCAGA
TGCCAGTTATTTGCATTATTACTTTTGACATTAACACTCTGACTTTCTAAGGGGGCAATCATAATAGTTTCATAATTGAC
TTTGACATTATTAGCTTTGACATCCGAAATCGTCACCCAATTAGCTGAGTCATTTTTTATCACCAATCCATTGCCACTGC
GATTTACCAGTAACTTTTTAAAGGTCACTTTATTTACCGGAGCAATACCCGCTGGCCGGTAAAACAACTTAATTCTGTTT
TGCATCGCAAACTTCAGTGCATTCTTACCTTCTTGTTCTGGACTATTTGGTGGAATATCCAGAACATTCAGATAAAAAAT
ACTCTCTTTATTAGTGGGTAGTTTATTCGGCATAATTTTAATTTTTACTTGCTGCCCGGAATTTGCCCCTATTTTTGCCA
CTGGTGGCGTTAACATGAAAGGAACCTGAATTTTTTCTGGTGGTAATGACGTATCGCCATCATCAATCCACGCCTGCATC
AGCGAAGAACGGTTTCCCTGGTTCATCAACTGCACCATCACTTCTTTGTGCTCTGCCGGGTAAATAATACGCGTCCCGTA
GATAACAATACCGGCATGTGCAGGAAGGACCATAGAAGAAATGAGTAAAGCTAATAATCCTTTCATCTTAATGCCTCTTA
AATTAAAAGGCCGCCATGGAGATAGCGGCCATGTTAATTACCTGAAGAATCTTGCAATTTTATTTATTAATCCTGCGCCA
CACGCATAATCAGGGAAGATAACACATCACCTGAATTCACTGAGTTATCTGTCAGTTTCAGGTATTTTGCTTTAAACGGA
ATGGCATATTGACCGTCCGCTGTTTTATAACTCTCGATGTTGAAAGGTGCAGAAACATCCAGGACATCGCTGTTATCACC
TAAATAGAGATAATAACCCACGGTATCGTTGCTACTGGCTATCGCCTTATCGTTTCCGGTTATTTTATCGTTGGTAATCA
ACGAGAGTTTTACACCAGCAACTTCTTTCGGACAGCTAATTTTTAACATGCTGCTGGTTACACCGACTGCACCATCATAG
GTCGAGTATTTAGCTTTACCTTCAAAGACCGTAGTTGGTACAGTTGGCATATTAATACTTACTGAATCGCCACCTGCTTC
GAATTTACACGGAGATTCTGCAATATTCCCTTTAATGGTTAATGTTCCGGTATCAACGTCTGCGGCAAATACCCCAGCGC
TCATAAAAAAAGAAGAAAAAACAGCGGCAGCAATAATTGAACGTTTCATAATATGCTCCTTAATAAAATCTATTTTTGGT
TGTTAAGAGTCTGTATCTCTTGGAAACAAATTTCTCACACCAAAAAAGTTGCCGCAATGTAAACACATTGTTTTATTGAT
TTAAAGCAAATTAACTATTGCAATATAAACACAACAAATACTTAAGCACATTAAATATTTATCAAATCTATTAATTAATG
TGGATTTCTATAAATGGTATTATTAATATCAATAAAAAAGCTTAAATCATTCATGTAAATGATTTAAGCTTTCTAAATCC
GATTAAAACCAGGGTGGCAAATTAATCGTAGCGATTTAACACGATTCGACGTTTGCTATCGCTATCTGCAGCAATCACTT
CCGTCGTTACACCTTTAACTGGCGAAGAAACCTGATGACGGGTATCAACATTATACGTTAACTGACCACAATGCTGTTGA
GGTTGACCATTAACCATAGCCATACTGCATGTTGGGGGACTGATCCTACCATTAATCGTTAATGTGGCAGTTTCTGAAGA
GAACGCGGGAGAAGCCAATCCATAGGCAAGAAAAATAATTCCTGACAGCCAGTACTTATTCATTGAACGTTATCCCTGTA
GTAAAGGTTATGCCTGGAAAGAATGAGTGCATAACAAACTATAGCTGTACATCCACTACACAGCCACGAAGGATGATAAT
GAAGCATCGCCGGTACGATCAATCGACTTTGTAGAGTTTCGGACGAAGGTCCGCAGAATATTCGCAGCATTAAATAAGTG
TTCATTAATGCGGCAAAAACAAATACACCGCATCAATGTAACATCTCTGCGGTGTATGAAGAATAATCAGAATGGTTAAT
ACGCGTTAGACCGCGCGGAAGGAAATCTCGCCTGGAATGACTTCACCCTGCCAGTAGAGCTGAGCTGCAACGCGGTCAGC
CAACTGGCGGTAGATAGCGGTAAATTCGCTATCAGGACGGCTGATAACCGTTGGCGTGCCTTTATCGAGATCCTCACGTA
AGGAGATGTGTAACGGCATCTGCCCCAGCAGCTGTGTGTGGTATTTCTCGGCCAGTTTCTCTGCACCACCGGTACCGAAA
ATCGGCTCATGGTGACCACAGTTACTGCAAATATGCACACTCATATTCTCTACAATACCGAGCACCGGAACTTCGACTTT
CTCGAACATCACAATGCCTTTTTTCGCATCGATCAACGCGATGTCCTGCGGGGTGGTGACCACGACTGCACCGGTTACTG
GAATGTTTTGTGCCAGTGTCAATTGAATGTCACCGGTACCTGGCGGCATATCAAGCACCAGATAGTCGAGATCCGGCCAC
AAGGTTTCCTGCAACATTTGCATTAACGCCTTGCTCGCCATTGGGCCACGCCACACCATCGCATTGTCGTCTGTCACCAG
ATAACCAATTGAATTAGTTGCCAGGCCATGAGACATAATCGGTGCCATATGGGTACCGTCCGGCGAAGTTGGACGCTGAT
TTTCTGCGCCCAGCATGGTAGGGATTGATGGGCCGTAGATATCGGCGTCCAGAATGCCGACTTTCGCCCCTTCCGCCGCC
AGTGCCAACGCCAGGTTTACCGCCGTGGAGGATTTACCCACGCCACCTTTACCGGAACTGACCGCGATAATGTTCTTCAC
GCCGTTAATTCCCGGCTGATTCTTCACGCGTTTCAGAGTGGCTATGTTATGCGACAGTTTCCAGTCGATAGCTTTCGCTC
CGGTGATGCGCAGCAGTTCGGCGCTACATTGCTCTTTTAACTCTTCGAACGCGCTATGCCAGACGAATGGCATAACCAGT
TCCACATGCAGCGTGTCGTCCATCCAGGCGACATGGTGCAACGCTTTCAGCGTTGTGAGGTTATGCTTCAGGGTTGGGTG
CTGAAAATTGGCCAGTGTCCCGGCGACCATTGCGCGCAAGGCTTCTGGTGATTTGGCCTGGGATTGTTCGTTCATCCCGA
CTCCTTTTTTGTATAGATAAACCATCAGCTGATAGTTTACCTGAAGAATATAGAGAAGTACTTACTTAACATTTTCCCAT
TTGGTACTATCTAAGCCCTTTTCACTATTAAGAAGTAATGCCTACTATGACTCAAGTCGCGAAGAAAATTCTGGTGACGT
GCGCACTGCCGTACGCTAACGGCTCAATCCACCTCGGCCATATGCTGGAGCACATCCAGGCTGATGTCTGGGTCCGTTAC
CAGCGAATGCGCGGCCACGAGGTCAACTTCATCTGCGCCGACGATGCCCACGGCACGCCGATCATGCTTAAAGCTCAGCA
GCTTGGTATCACCCCGGAGCAGATGATTGGCGAAATGAGTCAGGAACATCAGACTGATTTCGCAGGCTTTAACATCAGCT
ATGACAACTATCACTCGACGCACAGCGAAGAGAATCGCCAGTTGTCAGAACTTATCTACTCTCGTCTGAAAGAAAAACGG
TTTT
>scaffold-17 16713
CCGGAATGCTATCCACGGCGAAAATCACGTCGCTCAATTCCACCAGAATCAGTACCAGCATCAGCGGTGTGGCGTACAGC
AATCCATTCTTACGCACAAAGAAATGCTCGTTGTCGATGGTGTCGGTCATGCGCAAATGACCGCGTAGCCAGCGCACCAG
CGGCTTGTCGCCAATGCCTGATTCATCTTCATGGGCGAGCGCCATCTTCACGCCGGTAAACAGCAGGAAGGCACCGAAGA
TATACAGGATCCAGTCGAACTGCGAAATTAGCCAGCTGCCAGTGAAGATCATGATGGTACGCAGAACAATCGCCCCGAGC
ACGCCATACACCAGCACGCGGCGTTGTAATGCCGCCGGAACAGAGAAATAGCTGAACAACATCAGCCAGACAAAGACGTT
ATCGACCGCCAGCGATTTCTCAATCAGATAACCTGTGAGAAAGGCCAGTGCCTGTGGATCGGCAACGGCGCGACCTTCGG
TTTGCACCAGATACCACCAGAAAGCGGCGTTAAACAGTAACGACAGCGTCACCCAGACCAGCGACCAGGCCGCAGCCTGT
TTCATGGTCATGGCATGTGCCCCACGACGCCCCTGCAACAACAGGTCGATAGCCAGCATAATGGCGACAACAACAGCGAA
TCCGCCCCATAGCAACGGCGTGCCGACAGTATTCATAGAAGTTCCTTACACATAAAAAAACGGCCAACGTCGGAAGACGT
CAGCCGCTGCTTTTTATGCATAGACCTCGCCTTCCGGCAAGGTCTCACTTACAACAAAAAAGGAATACGTCTGCGTATTC
CTTTCGGGTTGCCCGGTGACCGGATGTGTTTTTTCACACATCGTAATGACGATCGACCGGCAATGAAGTTACTCCCCTTT
GCAGGTAACAAAGTATGACAGACCATTCAGCCAGTCAATGGTCTGTTACATACCTTTTACACTGTTTTACTTTGGCAATT
ATAGTTTTACGCTATCTGCCGGAAAAATCACCCCAGTCTGGCGGCGGATCTCGGTCAGCAGTTTGGCGGTGATGCGACTG
ACCGCCAGCCCTGGATGATCCACCAGATGCTCATCCACCAGGGTAGCGAACAGCTCTGCTTCGTAGAGCATGGTATTAAT
ATGCTGCGGCTGGGTGAGATCCTGCATTTGGCTGCCACGCGGCACGAAGCACACTTTCTGGCATTCAGACAGTTTTTCAA
TCACCAGCGATCCTGCTTCGCCCTGAATCTCGCTCGCCAGGACAGAATCACTGACTTTTGAGTGCTGCAAGGTGACGCTG
AAATCACCGTAATCCATCACCACCACGCCCTGGGCGTCAACGCCGCTTGCCAGCAAACTGGCGGTTGCCTGCACGCTTTT
CGGCTCACCAAATAACGCCACCGCCGACGCCAGACAGTAAAAACCGATATCCATAATTGAACCGTTAGAGAATGCCGGAT
TAAAGGTGTTGGGATTCTCACCATCCAGGTAACGTTGATACCGCGAGGAATACTGGCAATAGTTGAAAAAGACTTTCCGC
AGTTTGCCGACTTTCGGCAGCGCCTGGCGCAACAAATGAAAGTTCGGCAGGCAGGCGGTTTTAAATGCCTCAAACAGCAC
CACCTGATTTTCCCGCGCACAGGCAATGGCGGCATCCACTTCCGCCAGATTCGACGCCAGCGGTTTCTCGCAAATCACAT
TAATTTTATGGCTAAGGAAAAGTTGTGTCTGGGAAAAATGCAGGGAATTCGGGCTGGCAATATACACCGCGTCAATGGCA
TCGCTTTCCGCCATCGCTTCCAGCGAGGTAAACAGATGCTCGACAGAAAAATCATTGGCGAAGTGCTGGGCCTGTTCAAG
GCTGCGGGAATATACGGCGGTTAACTTGTATTTACCGCTCTCATGGGCGGCCTCGACGAACTGGCGAGTGATCCAGTTCG
TACCAATCACAGCGAAACGTATCATAACGCGTGGATACTCCATAAAGGGATTCTGTCGTCAATGTAGCACGCCTTTTTCA
TCTTCGACGTGCGCAGATACGCATTATTTCTGCGCCGGACAGCCATGCTCACTAAACGGCCCAATCATGACCGAAGGCCC
GAGATATTTCGGCTGGCGATGGAGGATTTTGGCGTCAATCACGGCGCTGACACGAGCGAGTTTCTCCCGCAGTTGAGTAT
AAAAACCGTGCTTCATATTGAGGTCTGGCGCGTTAAAACCGATAGCGTCGATGCCGTACTGTTTTGCCAGCCAGATGGCG
CGTTGATTATGAAATTCTTGCGAGATAATGGTGATATGGTTTTCACCAAAAACCTTTTTGGCACGCACTACCGAATCCAG
CGTTGAGAATCCGGCATAGTCGCAGAAGATCACTTTTGCTGGTACGCCTTTAGCGATCAAAGCCTGCTGCATACCTGATG
CTTCATCGTAATTTTTACGTCCGTTATCGCCACTTACCAGCAGCCATTTCACTTTTCCGGCGTGGTACAACGCTGCTGCG
GTATCAATACGTCGGGTAAAGTAGCGATTACCCGGCCTCGCCCCCAGCAATAAACCCACGTTACGCGCCGGAACGGCGTT
GACATCGCTCCAGGTCAGCTGTTTGCTGGCGTTGACCATTACGCGATCGGCGATAAGGATGGTCGCTCCTGCCACAAGTA
ACAGTAAGCAGGCAATCTTTAGAGTCCGGCGAGAAAAACAAATACGGAGAAGAAGGCGGGCAAATGCGCGCAGCATGGTC
GTTATCCTTAACGAAAGGGGGGAGGTCGATTTTAGGCGCTAAAGAAAGAAAAGATAACGCCTGACATCATTTTCAGATTT
TGTTCTGCCCAAGCGACAACTGCGTTAGCCACAGTCGGGTGTCGAACTCAAGCTGGTGGTACTGGGGTTCCATATGACAA
CACAACTGGTAAAACGCTTTGTTATGCTCTTTCTCCTTCAGGTGCGCCAGCTCGTGCACCACGATCATGCGCAAAAACGG
TTCCGGCGCGTTGCGAAACACGGTAGCGACGCGGATCTCCACCTTTGCTTTCAGCTTGCCGCCCTGCACACGAGAAACAG
CGGTATGTAACCCGAGCGCGTTTTTTAGCACATGGATCTTATTGTCATACATCACTTTATTGATCGGCGGGGCATTACGC
AGAAACTGATTTTTCAGATCCTGAGTATATTGCCAGAGGGCTTTATCGGTGGCGTAGTCGTGTGTTCCCGGATAGCGTTT
TGCCAGCACATCGCCCAGACGCTGTTCGTTAATCAGTGTTCGCACCTGGGAAAGTAGCTGCTCGGGATAACCCTGAAGAT
AAGTAAGATTGCTCATAACCGCCCACGAAAAAGAGAAAAAGGGTATACTCACGCACCCTTTTCAGGGGCAATGTCGAAAT
TTTATCATTCAGGAGGGCCGATGAGCCACTTAGACAACGGTTTCCGTTCACTGACACTACAACGTTTTCCGGCGACGGAT
GACGTTAACCCGCTACAGGCGTGGGAAGCGGCGGATGAATATTTGCTGCAACAGTTGGACGACACAGAAATCCGCGGCCC
GGTGTTGATCCTGAATGATGCCTTTGGTGCGTTAAGCTGCGCACTGGCGGAACATAAGCCGTACAGCATTGGCGACTCAT
ACATCAGTGAACTGGCGACGCGCGAGAATTTACGCCTCAACGGGATTGATGAGTCGAGCGTGAAGTTTCTCGACAGCACC
GCCGACTACCCGCAACAGCCGGGTGTGGTGCTGATCAAAGTGCCGAAAACACTGGCATTGCTGGAACAGCAACTGCGTGC
GCTGCGCAAAGTGGTCACGTCGGATACACGTATTATTGCCGGTGCCAAGGCCCGTGACATTCACACTTCCACGCTGGAAC
TGTTCGAAAAAGTGCTCGGCCCAACCACCACCACGCTGGCATGGAAAAAAGCGCGCCTGATTAATTGCACTTTCAATGAA
CCGCAGCTGGCCGATGCGCCGCAGACCGTTAGCTGGAAGCTGGAAGGTACTGACTGGACTATCCACAACCATGCGAATGT
CTTCTCCCGCACCGGGCTTGATATCGGCGCGCGCTTCTTTATGCAACATCTGCCAGAGAATCTCGAAGGGGAGATTGTCG
ATCTCGGTTGCGGTAATGGCGTTATTGGTCTGACGCTGCTTGATAAAAACCCGCAGGCGAAAGTGGTGTTTGTCGATGAA
TCGCCGATGGCGGTTGCTTCCAGCCGTTTGAACGTTGAAACCAACATGCCAGAGGCGTTGGATCGCTGCGAGTTTATGAT
CAACAACGCGCTCTCCGGCGTGGAGCCTTTCCGCTTTAATGCTGTGCTCTGCAACCCGCCGTTTCACCAACAACATGCGC
TGACCGATAACGTCGCCTGGGAGATGTTCCACCACGCCCGCCGCTGCCTGAAAATCAACGGCGAGCTGTATATCGTTGCC
AACCGTCACCTGGATTACTTCCATAAACTGAAGAAGATTTTCGGCAACTGCACCACTATTGCGACGAATAATAAATTTGT
GGTACTGAAAGCGGTGAAGCTGGGACGTCGTCGGTAAGATTGGGAGTTACCTGCCGGATGCGGCGTAAACGCCTTATCCG
GCCTACGTTCAGCACGTTACTCCAGGCCGGATAAGACGCGGCAAGCGTCGCATCCGGCAATGTCTGCCCAGTTCTGGAAT
CGCGCTTCCATAAAACAAAAAATCCCTGTCACCATCGTCTACATTCTCTTGTTTAGCGTTTTTCTACGTTTATTCTTCCG
TCACACAGATAAATTCATCCGTTGCCAATCTGGCAACGGATGTTATCATATTGCCAATTTGTCAACGGACGTGATGAAGA
ATGCACCTGATAACTCAAAAAGCATTGAAAGATGCTGCGGAAAAATACCCGCAACATAAAACGGAGTTGGTGGCTCTGGG
GAACACGATTGCTAAGGGATATTTCAAAAAACCTGAGTCATTAAAAGCAGTATTCCCATCTCTGGATAACTTCAAATATC
TGGATAAGCATTATGTTTTCAATGTTGGGGGCAATGAATTACGTGTTGTAGCAATGGTCTTTTTTGAATCGCAAAAGTGC
TACATACGTGAAGTTATGACGCATAAAGAATACGATTTCTTTACCGCTGTTCATCGTACTAAGGGGAAAAAATGATTGCG
ATTGCCGACATCTTGCAAGCAGGAGAAAAGCTAACTGCTGTGGCACCTTTTCTGGCGGGTATTCAGAACGAGGAACAATA
CACCCAGGCGCTGGAACTGGTAGATCATCTGCTGCTCAACGATCCTGAAAACCCCTTGCTGGATCTGGTGTGTGCCAAAA
TAACCGCGTGGGAAGAATCAGCGCCCGAATTTGCGGAATTTAATGCCATGGCTCAAGCCATGCCTGGCGGTATAGCCGTG
ATTCGTACCCTTATGGATCAATATGGTTTAACCCTTTCCGATCTGCCGGAAATTGGCAGTAAATCTATGGTGTCACGCGT
TTTGAGCGGGAAGAGGAAATTAACGCTGGAACACGCTAAAAAATTGGCAACGCGATTCGGCATTTCTCCCGCCTTGTTTA
TTGATTAACGCGACGTGCCGGATGCGTTGCATCCGGCGCTTCAAATAACGATTTAAATCTCCAGCGCCAGCCGTGTTCCC
TGGGCAATTGCCCGTCGTGCGTCCAGCTCCATAGCCACATCGCAGCCGCCAATTAAATGCACCGTTTTCCCGCTATCAAT
CAGCGGTTGCGCCAGCGCGCGGTTTGGCTCTTGCCCTGCGCAGATCACCACATTGTCCACTGCTAATACCTGCGTTTCGC
CGTTGATCACCACATGCAGCCCGTCATCGTCAATCTTCTGATAACTTACGCCTGGGATCATTTTCACACCCCGCGAGAGC
AGGGTGGTGCGATGGATCCAGCCGGTGGTTTTGCCTAACCCCTGTCCTGGTTTGCTGGCTTTGCGCTGGAGCATCACAAT
CTGCCGTGGGCTACGGGGGATCTGCATTCCCTGCGGGCTTAAGCCACCAGCCTGTTGTAGGCTACTGTCGATCCCCCATT
CATTACAGAACCCGGCGATATTCTGGCTGGTGGATTCGCCCGGCTGACTTAAATACATCGCCGTATCAAAACCAATCCCG
CCACAACCGATGATGGCAACTTTGTTGCCAACCGGCGCTTTGTCGCGCAGTACATCGAGATAACTCAATACCTTCGGATG
ATCGATCCCGTCGATGGGCGGAGTGCGCGGCACGATCCCACTGGCGAGGATCGTTTCATCGAAAGCCTGTAACTGATCCG
CCGTCACGGTGTGATTGAGTTTTAGCGTCACGCCCGTCACTTCGATCATCCGGCGGTAATAGCGCAGCGTTTCGTAAAAC
TCCTCTTTGCCGGGGATCTGTTTGGCGATATTAAACTGCCCGCCAATCTCGCTATGAGCGTCAAACAATGTTACCTGATG
CCCACGCGCCGCCGCGTTAATGGCAAACGCCAGCCCAGCAGGTCCCGCACCGACCACCGCCAGATTTTTTTTCTGCACGG
CGGGAAGGATTGGCATTTTGGTTTCGTGGCAGGCGCGAGGATTCACCAGGCACGAGGTGACTTTGCCAACGAAGATTTGA
TCGAGACAGGCCTGATTGCAGCCAATACAAGTGTTGATCTCATCGGCTCGTCCCGATTGCGCTTTTGACAGCAGCTCCGC
ATCAGCAAGAAACGGTCGCGCCATCGATACCATATCGGCATCGCCGCGCGAGAGAATATCGTCGGCAACCTGCGGATCGT
TAATCCGGTTGGTGGTTACCAGCGGCAGCGAGACGTGGCCTTTCAGTTTGCGCGTGACCCAGCTAAATGCGCCGCGCGGC
ACGGGCGTGGCAATGGTCGGAATACGTGCTTCATGCCAGCCAATGCCGGTGTTGATAATGGTCGCGCCCGCCGCTTCAAT
GGCCTGCGCCAGCTCTACCGTTTCGGCAAAAGTCCCGCCGTCTTCGACCAGGTCGAGCATCGACAGTCGGTAGATAATAA
TGAAGTCGTTGCCGACGCGTTCGCGCACCGCACGCACTACTTCTACGGCAAATCGCATCCGGTTGCGGTAATCGCCGCCC
CACTGGTCACTACGCTGATTGGTGCGCAGCGTCAGAAATTCGTTGATCAAATACCCTTCGGAACCCATCACCTCTACACC
GTCGTATCCTGCCTCCCGCGCCAGTTGCGCGCAGCGGGCGAAATTGTCGATCAGTTGCAGGATCTCTTCATGGCTTAACT
CATGGGGCACGAAACGGTTGATGGGGGCCTGCAATGCGGACGGGGCGACCAGATGCGGTTGGTAGCTGTAGCGCCCGGTA
TGCAAAATTTGCAGGGCTATTTTGCCGCCTTCCTGATGTACCGCTTCGGTAATGGTGCGATGGTGTGGGATCTGGCTGGC
GTCGTTGAGCATTGCGCCACCTTCCATGCCAACGCCTGTTAAATCTGGTGCAATGCCGCCGCTGACAATCAGCGCCACGC
CGTGACGGGCGCGTTCGGCATAAAACGCTGCCAGCCGCTCGGCACCGTCCGGGTATTCCTCCAGCCCGGTGTGCATTGAG
CCCATCAACACGCGGTTTTTTAACGTGGTAAAACCTAAATCCAGCGGGGCGAACAGCGACGGGTAGCTCATAAAATTGTC
CAGTATGTAAAATAATTGTTATGTGGTCGGATGAGTTCTAATTTAGCCGTCGCCGGAGAAAAGGGAAAAGGGGAGTGCGG
GGTTTGTGATGGGATTCAAAAAGAATACGCCCGGTGATAACGCCGGATGCGACGCTTGTCGCGTTTTATCCAGGTTACGG
AATTGCACATGTAGGGCGGATAAGGCGTCCACGCCGCATCCGCCAGTGGCGCGGTGCAGATGCCGGATGCGACGCTTGTC
GCGTCTTATCCGACCTACGGGAACGCACATGTAGGGCGGATAAGGCGTTCACGCCGCATCCGCCAGTGGCGCGGTGCAGT
TGCCGGATGCAACGCTTGCCGCGTTTTATCCGGCCAGGAGGATTGCACATGTAGGGCGGATAAGGCGTTTACGCCGCATC
CGCCAGCAGTTGCAAATTATTGCTTACGGAAAAAATCGTTATACAACATATACAAATGCGCGGCACTCCAGGAGAAATTT
GGTGCGCCTTGCTGTGCGCCTGTCAGCGGGTTGTAATTTTCCTGAATTGGTCCATCGGCGGTTAACCCTTTGGCGTGCCG
GAAGAACGTATCCGCCAGCTTCAGGGCATCATCACGATAACCGTAACGCTCCATCCCTTTCAGACCAAACCAGAACTGAT
CCACCCATACGCGCCCACGCCAGTAGATATCAGCGCCAAAAGCCGGATTGGTTAACGCCGCCGTTCCCAGCGGGACAAAG
GTGTTGAACTCTTTAGGATCGAGCATCACCTTCACCACCGCGTCGGCATTGGCCTGCGTTGCCGCACCGTTAAACAGCGG
CGACCAGCCTTCCGGCCCTTTACCGCGCTCAACAATCGGTTTGCCCGCGCAGCCGTTCGCCAGTGGTTTATCTTCAATAC
GTACGTCATAGTAGAACTGGGTAGTCGGGTCGAACATACAGGTGTTGATGTAGTCCGCGAGCTGCTGTGCCAACTGGCGA
TAGCGTTTGGCCTCTTCTGGCTTACCGAGGATGGTTGCCATCTCCGCCAGATAATGGTTATCGCTGTACATATAGCTGGC
CTGATCCACCGACTCCTGCAATAGCGAGTAGCCCAGCAACGTTCCGTCCTGACTGCGGTTTTCGGCGAATTTCACCGTCC
AGTCGCTACGTTTGCCGCCATTAGCGACATATTTATCCAACTGTTCTTTGTCGATAAACCCAAAGACGGCGGCATCATCA
CGCCCCGATTCCCACGATGCAGCAACCTGTGCCGGAATTTCCAGACTGTCGTACTGGCCTTTCTCCACCACGCGGGCGTA
GTTGTTCAGCCCAGACTGCGTCTCTTCTTTATCGCCTTTTTTCACCGTAAACAGCATCTCGCCGCTCTCAGTGTTGTGGG
CTTTGTCGCGGGTCGCGCCATATTCCGGCACGCCGTTGCCGTTGTGATCGCGGTTACGTAACCACCAGTCGTGATAGGCC
ACCAGTTTCGGGTACATCTCTGCCACCCAGGTTTTATCTTGGGTGACGTTATACACTTCCATCACCGACCAGGCGGCAAG
GCTGGGTTTGGTATTACGTTCGTTCCAGTTGCCGCCATCGCCACCACGCTCGGGGCTAAGGTTCCACGCTATCAGGTCGG
GGACAAAGCCCACATCCTGCGGACGCACGCTATCGCCAGGCTGGATCTGCCAGGAGAAGACCGCGCGGATATTCTCTTTG
GCGATGTCCGGATTGAAATGCGCCATCGCAAACGCCTGCTTCCAGGTATCCCACGGCCAGGTCTGATTGCCGGAGAACCA
GCGCCCGGTCACCGACGGTGTAACGGTGTTAAATTTCACCGCACCGCCCGGTGAGCGCCAGTTACCGTTGAGCGTTTCGA
TCGCTTTCACCGCGACGCGCGTCTGTTCCGGCGTCGCATCCGGATTGGTTAACCCTTTCTTCAGGTATTCTTCCCAGCGT
TGCTGCGAGGCGGTGAGATAAAACGCCGGACGCGCCAGAATATCGCGGATCTGCATTTGCTCTTTGCTAACTTCCTGAGC
GGTCAGCAGATGGGAATAGGTGGTGTAGAGCGTGGTCGAACCGTTGATATGCGCCTTACTGGTAAAGCGATTACCGTTGA
TTTCAGTCTGCACCGGCAGGGATTTATGCACCTGATATTCCGATTCGCCGGAGGTCAGCAGATCCCAGGTGGCGCGCACT
TTGCCAAAGGTGACTTTCAGGCCATCACGGGTGGCGCTGATTTTGCGCTGATAGTCAGGGTATTCGCCAGCAATGGTTTT
ATCGGAAAGCGGTTTCCCTTCTTTCGCTTCCAGTTTTTCCAGCAGTTCGCCGTCCCACACCAGATCCAGCGGTTTATTGC
TGGTGATTTTGGTTTCCAGTAGTGACGTGCGCGGCGTGGCGAAGCGCAGAGTCATTTCGACTTGCACATCTTTTGCTGTC
AGTTTTTGCACCAGCGCACCGGGAATACTGTATGCCTCCAGCGTAAAGTCGACTTTCTTGCCGTCCTGCCAGACGGTCAG
GCGGTCGAAATTGCTGGCCATAAAGTTGATGTACTCTTCCGTCAGCAGCGCAACGCCCGGAAAGCCGCCCATGGTGTTAG
GGCCGTCTGGCAACAGATGACCATGCCAGGCTCCGAGATCGAAAAACGGATTAAAACGCTGGTGATCGTCGTAATCGTAA
TCCTTCATGTACTGCGGCGCGCCAGTACGGTTAATCACGTTTTTATAATTGTCGGCGTTAGCGGCATGGGCGGAAAAACT
TATCAGCAGAGCGCAGGTTACTGGCGTTAAAATAGTTTTTATTTTCATGAAATTACAGTCCTTATTACCAGTAGAAATAT
TGCATCAGGAAGATTTGGTCGCTGGGATCGTGAGAGGCATTTTTCATGTAGAAGCGGCTATCAAAAGCCGTGACGAAACG
TCCGCCGCCGTATTCGTACCAGATACCAAACTGCATGAAAGAGGTGGTTTCATCGTCAGCGTGGTCAGGGCGATGTTTGG
CGTAGGTGTAAGCGGTGGAGAGATAAACGCCCTTTAACGCTTCATACATGGCGCTCACCATCATCCCACTTTCACTTCCC
GGTACGTCCAGCCCGTCGGCGCGTCCGGTATGGTGCCAGGCGCGAGCGGCAAAGTTAGGAGTTAGCAGGCCCGTGAGATA
GAGCTGTCCTGTGCCGTCGGTGATTTCCAGACCGTTCATCCAGGTGATGCCTTCGGCAAGGTCATACTGGATGTAACCGT
TCATCATTGCCGGATAGGTGTATTTGTCGTCATAGCGATCGTATTTGCCAAAATGTAGCCAGGCTTTGCTTTCATCATGA
TGTCCGGCAGGAGTCGCGGTGACGCTATAACGAAAGTTGCCGCTTAAGTTCTGTACCTTCAGCGCAGTCATAATGTCGCG
GGTATTGGGAATGACGTAGCCCAGATCGGGGGTGAAATCGCCCCACCATTGCAGGTCATCCAGCGAGGAATCCTGACGCA
GACTGAGCATGATTTCGGTGCCATCATTGGTACGATAACCGCCATAGAAACGGTTAATTCCGCCCTCGAAACCACCCCAG
CTATGGTCTGGCACCCAGGCATTGCCGTCGTGGTCGGCCTGCACGGTCCAGCCTTCGCCGTAAATCAGGCCGAACCAGGA
GCCGTACTTCATCTCCAGGCCACCTTCAATATAGGTACCGTCGCTGTATTTATGTTTATTCTCACCCTCTAAATCCATAT
ATCCACCAACCCCTAATTCGCCGTAAAAACGAAATGAAGGAGAAGATGTCGAGGTAATTGCGGGTGTTTTTGTGTCGTCA
TGTTCTGCCGGACGTGCTTCTTCTCCTGCCGCAGAAAAGGCGTAGCAAAACGGCAGAGCAAGTAATGCTCTGCATGGTGC
AGTGATTAATTTCATTGTGTTAATCCATGAGCTAAAGAAAAAGTACAGCCTTTTATCGTTGTAATTATAAAAATATAAAG
GCAGAAACTATTTTCCCTCTCCTCATCCAGGAAGAGGGAAAATGCCTGCTCATTTTTTATTATTCTGCTTAATCAACATT
GCTGGCTGGCGTCGCTTCAATATGGCGCTCTTCAGCCGTTAATCCCTTTATATATTTACTGTATTTCCACCACGCAAAGC
CAAGGAAGATAACAATACCGCCGACGTTATAAAAAATGATGGTCAGAATATTCGCGCCAGTCGGGAATGTCGAAGCGACA
AACCCTACGGCAAATATCGCAATCAGCATTGAAACAACGATAATACCGGTGCGGCGGGAGCCCATACGGAAATCGCGTGG
CAGGTGATCTAATTTGGCGCGTAAATTCAGGTAAGCCAGCATGATGAATAACGGCGGAAGCATGGACGCTGCGGCGGTCA
TATTAATAATAGTATTCATCAGATCCTGCACGGTATTGGAACCGAGCATCGGGATAATCATCAGCGGGATGACGATCAGG
AACTGGATCCACGCTGCGCGCGCCGGAACGCCGTTTTCGTTCAGTTCGACGGTTTTCTTACCAAAGATGCCTTCCGGGAT
TTCGGAGAAGAAAATTTTCACCGGCGTTGCGGTCCACATCAGCAGGGAACCGAACATCGCGGTAAAGGACACCAGACCGA
CAAAGCGATTCATCAACGCTTCCGGTAGACCAAAATACGCCGCCATGCCGTGGAATACCTGCACCGATCCGCCGGTAAAT
TTCAACTCTTTGCTGCTGACGAAGACGTTAATCAGCACCGAGGAGACGGAATACAGTACGCCGATAAAAATCCCGGCGAG
GATGATCACTTTAACGAACGATTTCGAACCGCCTTTGACGTCGTTAACGTACACAGCGACGGACTCCGCGCCACCTGCGG
CCATAAAGATCCAGGTGGTAACGCCGAGGAACGCCCAGTTGAAGTTCGGGATCATCGCGTCAACGGTGATGGCGTCAGCA
GGCTGTACGCCGCCAACCAGCGCCGTACCTGCCAGTAAAATGTAGGAGAGCGTTAACAGCAGCATCAGCGTTGAAGTGAC
GGAGGTAATTGGCCCCAACATTTTCGCCCCGTTGGTGGAAACCCAGGTGGAGAAGGCGAACAGCACCATACTGATAATGG
TGGTGGCAACCGGCGTCATAATATATTCGTATCCGAGGAAGGCATACGAAGCATAAGCAATAACGCGCGGCAACAGTGAG
GTGAAAAAGAACAGGTTTACGAACCAGTAGGTATAGGCAGTAATAAATGCCCAACGTCCGCCCAGCGAACTTTTTACCCA
CGCGTAGACACCGGCTTCTGAGTTTTTATTTAACGAAACAAATTCTGCGATGATCAGACAGAAGGGAATAAAATAAAAAA
TCGTCGCGAGGAAAAACATCGGTGCCGAGGCCAGTCCAAGCTCAATATTATTATTGATAACGTTGTTAAAGCTGTAAACG
GCGGCAAAAGTCAGCGAGAGCAAGCCGAATTTGCCGATTGTATTACGTTTGGTATCAGACATAACACATCTCCGAAAATG
AGTAGGGTAGCGGTGGCGGCAAACTCCTTTTGCCGCCGTAGTTGTTATTTGTTATGGAAATAACCATCTTCGATGGTGAC
TTTGAGAACCACTTTTTTGACCGCGTTATTGCAGATAAACCGATACGCTTCATGGATATCGCAAATAACGATTTGCCCTT
CGTGGACCTCAACGGTTTCTCCGCAGCCTTTTAAATATTCACGGTCAGTTTCATCACGATAATATTCCACTACCTGTAAT
GTCTCTTTCGGCGCATATTCAATTTTTTGCTGCCCTTGCAGGTAGTAATGCACTTCAAAATAGCGTCGATGCCCGGTAAA
TAGCGCATCGGTCGCGGAGTCTGTCTCCACGCGGTAAGTCAATGAGTCACCGATGGAGTGGGCGACGCCAGGCTGAATGT
TGTCGATATTTTCAATCGCTTCAACGCAGCGTTGCCACTTCTTGCCAGAGGCGTAAATCTGGCGGAACTGTTCTAAGTTA
TCGATGATCCTCATTGCTTATTCTCGCTGTGCAAATTCGTGGAAAAGAACCCTGCGCCGAACTCATACGACGCCAGGCTT
TGCGCGGTAGCTTCTCCGCCAGAAACCGGCAGCAACGTAAAGCCGTAGCTGAAGTCACGGAACCAGACGCGCCAGGAGTC
CAGCACCTCGCTGCCCCAGGAGTTGGAGCCGAGGCCAAGCAGCTGGTGATCGAGGTTCAGGGTGATGTCATCACTGCGCT
GCAGCTCGTTACAGTGCTGGGCAGCGTGGATGTTTTCCTGGGTATAGTGCCAGGCGCTGAAGTTAATTGGGCGCTGCGGA
ACCACCAGCAGACCGTTACCGTGGCGGTTAGTCAGTGCCGTCCAGCGGACATGCTGACGGTTACCGTTGTTCTGCGGGAA
GGGATAGTTCTCGAACATGGCATCGACGGTGCTGCGCCAGATATCGATGATGTTAGCCTGCTGGCTGTCGGCGTAGTTTT
CGCCCGGTCCACGACCGTAATACGCCACCTGATCGTATTCGCCGTTAATTCCCATGGTGAAACCGATGCACGGAATGATG
TGCGGATAGTCGCCGTAACGCTCGCCGGAAAGCGCCACGTTAACCTGGCCATCGGCAGCGATGCGCCAGATGTAGGTGCA
GCGCATCCCGAAGTCAAACACCGGCGGGGCAATAACTGTGCGGCTGATGATCAGCACTTCACCATCGCTCTGTTCTACGG
CAAAGTCGCGCAGATGTTCCTGCATGATCTGCAAATGATTCGGTTGCCACAGCCCTTCGTACTCCTGCTTGTGGTTGTCG
ATCATCGGCTTGAAGAAGTTGATCTTTGGCTCGCGAGTCAGCAGCGATTCGCCATTCACCTGCCAGGATGTCGGTTTGCC
ACTCATTTTTGAGAAGGTGATCGCGAAGTTGTAGCCGCGAACGGTGCAGCTCAAACGATCGTCTTCCAGCGTCAGCGGAC
GCGCATTATTTGGTGCGAAAGGCACTGGCTGCGCGGGTGTTTTCCTTCAGCGGGAACTGATAAGTGGCGATAGGGTGTCC
GGCTTCGCTGTAGCGGGTGCGGGAATCTTTGGTCACCGTAATGTTGAGGAACGCTTCGCGGGCGTCCAGCTGCGGCAGCG
TGATCTGCAAGGGGGCTTCGCTGTTCGGCGTTCGGCGCAACGTCGCGCAGTTTAATCTGCTGCGTCGCGAGCGTTTCACC
TTCGGCGCGCACCTCTGCGTGCAGGGTGTAGTCATCAAGCGTGGTAAACCACAGTTTATTTTCGACTTTCAACTCGCCGC
GAGTCAGATCCCGCGCGTGGATTTTTACCGGCGCGATAACCTGTTTGTACTCTTTCAGGCCCGGTCCCGGCGTCTGATCG
GAATAGATCAAACCATCAAGACAGAAGTTATAGTTGTTGGGATAGTCGCCGTAGTCGCCGCCGAATTTATACCAGACATT
GCCGTGGTCGTCCTGTGCCTGGATCCCGTGGTCGCACCACTCCCAGACATAATGACCCTGAATGCAATCGTGCTTATAGA
AGACGTTCTGGTACTCCGTCAGCCCGCCCGGTCCGTTCCCCATCGCATGAGCATATTCACAGATGATGCGCGGCTTCGGA
TGCGGGTATTCACCAAACTCATTCATCAGCGGCACGCGGGTGTACATGGTGGAAATAATATCGACCACTTCAGCATCGCG
ATCTTCTTCGTAATGCACCAGTCGCGTGTCATCCAGCGCTTTCGCCGCATGGTACATCGCGCGGATGTTACAGCCATAGC
CGGATTCATTGCCCAGCGACCAGATGATGATCGACGGATGGTTTTTCTGCGCGTGGATATGGCGAACAATGCGCTCGACG
TAGACTTTTTCCCACTGCGGATCGTCGGTAATACGGCTAATATCGCCGACATTAGCAAAGCCGTGCGATTCGACGTCGGT
TTCCGCCATCACAAACAGGCCGTAGATATCACACAGTTCGTAAAAACGCGGATCGTTCGGGTAGTGAGCGGTACGCACGG
AGTTGATATTGTGCTGCTTCATCAACTGGAGATCTTTCTCGACGCGATCCATTCCAACGGCGCGGCCTTTGCGATGATCG
TTGTCGTGACGGTTGACGCCGTGCAGCATCACATAACGGTTATTGATCCAGAACAGACCGTCGCGCACTTTGATATCACG
GAAGCCAACGCGTTGTGGCACCACTTCCAGAACGTTGCCGTTGGCGTCTTTCAGCGTCATGACCAGATGGTAAAGATAAG
GGGATTCTGCTGACCATTGCTGCGGCTGTTCGACAGTAAAAGCAAAGCTGGCGCTGGTCAGTTTTTCAATTGCCAAATGA
TCAATGGCGCTGCTGTGCACCACGCGTTCGCCATCAAACAGGGTATATTCCAGCGTCGTGACGACAGGGGAGGCGGCGAG
ATTTTCCAGCACCACTTCGCAGGAAAGCGTGGCATCGCAATAGGCTTCGTCAAAGTCGGTACGCACAGTGAAATCGTTAA
TATGCGTTAGGTGTTTTCCGACCAGATAAACATCGCGGAAGATCCCCGCTGACCACCACATATCCTGGTCTTCCACGTAG
GTAGAGTCCGCCCACTGCATCACGCGCACACACAACAGGTTGTCGCCGGTTTTAACCATCGCGCTGATGTCAAACTCTGC
GGTCAGGCGACTGCCCTTGCTGAAACCCACATACTGACCGTTAACATAGACTTCAAAATAGGTTTCGACGCCGTCAAATT
TAATCAGCGTCTGTTTACCCTGCCAGCCGTCGCTGAGGGTGAAAATACGTTGATAGGCACCGGTTGGGTTATCGCTGGGG
ACAAACGGCACATCGATGGGGAACGGAAAACCTTCGTCGGTATATTGCAGTTTGCCGTGACCTTCCATTTGCCACATGGC
GGGGACGGTAATATGCCCCCAGTCAGCCATTAACTCAGAGGTGAAGGCTTCTGGTACTTGCAGCGGATGGTCAAAAAAGT
GGAAATTCCACTGACCGCTTAAGGGCAGAAACAGGCTGCTGGTTTCGCGGGCAAAGGTACGCGCTTGCGCAACAGAATCA
TATGAAAAAAAGTACGCACGCGGCGCAAGTCGGTTTTCGTGGGTGAGCTGAATGTTTTCCCAGCGATTCATAGGGCCTCC
CGGTAGAGAGAAATCGGAACCATTCATGGTGATGGTAGTTTGTGTAATTGCTGGGGAGTTTAGTAAAATTTTT
>scaffold-18 16179
ACTCCGCTCGTTTGAAGTCAACTCAGAAGTCCGTCAATCCTGGACTGGTGAGCGCTTCGGCAACCTTTACCCTTGAATTT
CAATAATCAGAGTCAGATATGAAAAGACTTCACAAGAGGTTCCTGTTAGCTACGTTTTGCACATTATTCACAGCAACTCT
CCAGGCCGCCGATGTCACTATCACTGTTAATGGTCGGGTAGTCGCTAAACCATGCACTATTCAAACCAAAGAAGCTAACG
TTAATCTCGGGGATCTTTATACACGCAATCTGCAACAACCTGGTTCTGCATCTGGCTGGCACAATATTACTTTGTCATTA
ACCGATTGTCCGATTGAAACAAGTACAGTGACGGCAATCGTGACAGGTTCAACTGACAATACGGGTTATTACAAAAATGA
AGGTACTGCCGAAAATATTCAGATAGAGCTAAGGGATGACCAGGATGCGACGTTAAAAAATGGCGATAGCAAAACGGTTA
TTGTTGATGAGATCACTCGTAATGCACAGTTTCCACTTAAGGCAAGAGCTATCACGGTGAATGGAAACGCAAGCCAGGGT
ACGATCGAGGCGCTAATCAATGTGATCTATACCTGGCAATAACATCAATTTGATTTTATTTTCCTCCTTTTTAAATCAAT
TTTTTAACCTTAGGATATATCATGGGTAAAACATTCAGTATAAAGGTCCTGTTCGGTATTTATCTTCTATTAATTGCAGG
CAAAGTTTTTGCCTTCAGTTGTAATGTCGATGGCGGGTCAAGTATTGGAGCAGGTACAACCTCTGTTTATGTTAATCTCG
ATCCTGTAATACAACCGGGCCAGAATCTGGTTGTAGACTTGTCTCAGCATATAAGTTGCTGGAATGATTACGGCGGCTGG
TACGACACTGATCATATAAACCTGGTACAAGGATCAGCTTTCGCAGGCTCCCTACAGTCATATAAAGGATCACTGTACTG
GAATAATGTGACCTACCCTTTCCCGTTGACGACAAATACCAACGTATTGGATATTGGTGATAAGACACCGATGCCATTAC
CGTTAAAACTCTATATTACCCCAGTCGGAGCGGCTGGTGGAGTTGTCATAAAAGCAGGGGAAGTTATTGCCCGTATTCAT
ATGTATAAAATTGCCACGTTAGGAAGCGGAAATCCGCGTAATTTTACGTGGAATATTATTTCAAATAACAGTGTTGTTAT
GCCAACAGGCGGTTGCACCGTTGATAGTCGTAATGTCACCGTGAATCTCCCGGACTTTCCTGGAAGCGCAGAAATACCCC
TTGGTGTATATTGCTCTAGCGAACAAAAGCTCTCATTTTATCTTTCGGGTGCCACCACTGACAGTGCCCGACAAGTGTTT
[truncated: 2,874,563 more chars]
