# Supplementary material for: Antibiotic-resistant indicator bacteria in irrigation water: High prevalence of extended-spectrum beta-lactamase (ESBL)-producing Escherichia coli
Source: PLoS One. 2018 Nov 26;13(11):e0207857. doi: 10.1371/journal.pone.0207857 (PMC6258136; doi:10.1371/journal.pone.0207857)
Supplement: S3 File — Fasta files containing scaffolds generated from ESBL-producing E. coli sequencing data and selected for uploaded to online tool MARA. (ZIP) [file pone.0207857.s004.zip › MARA sequences/H6_scaffold1.fa]

>gi|1|ref|MARA58C366C548E6483FAEBC1DE339298545|Escherichia coli:: 13847
TCAGCCTCGACGTGGCGCAGGCCTGGCTGCATCAGCCGGGCAAAATCAGCCACGGCTTGCTGAGCGTCAGTAACGATGTCGGCCAGGTGGAGAACTATGCCAGCCGGTTGCAGGCGCAGTATCCTGACCTGGAGATTCGTCCGGTGCGTAAGGTCTCTGCTTCCGAAGGGCAGGTGCTGGATAAAATTAAAGGTCTGATGGGACTGGTCTCGATCGTGATTCTGGCGCTCTCTTCGCTGTGCGTGAATACCACGCTGATGGCGATTGTCGGCGAGCGGGCGCGCGAGTTTGCGCTGCAAAAAGCGCTTGGTTCCAGCAACGGCGATATCGTGCGGCAAATTCTGCTGGAAACCAGCATCATCGCGCTGGCGGCGGTGGCGTGCGGCTGGGTGCTGGGATATTTGCTGGCGCAACTGTTGGGATTAACGGTGTTTAATGCCGCCATTTCACTGCGTCTGCCGGTGTTGCCCATTACTCTGGTGTTGTCTTTACTGGTCGCCATTCTGGCGGCGATTGTTCCGGTGCGACGCGCGGTAAGCGTCGAGCCTGCTAAAGTGCTGAAAGGAGAGTAGCGCCATGTCCGTTACGCATATCCCTCAGGTGGCGATCGAAACCCGCCACTTATACAAACGGTTCGGTGACGTTACCGCCCTGGATGACATTAATCTGCGCATTGCGCAGGGTGAATTTGTCGCCATTATGGGCGCTTCTGGTTCTGGTAAAACCACGCTGATGAATATTCTGACGTGCCTTGATACGGCGACGGAAGGGCAGGTGTTTCTTGATGGCACCGATGCCGCCGCGCTGGATGAAGAGGGGCGCCGTCGCTTTCGCGCCGAGAAAATCGGCCTGGTATTTCAGCAGTTCCATTTGATCCCGTTCTTAACTGCGCTGGAAAACATCATGCTCGCCCAGCATTACCACAGCGTGGTGGATGAAGCGGCGGCGAGGAAGGTGCTGGAACAGGTAGGGCTTGGGCATCGTGTGACGCACCTGCCGAGCCAGCTTTCCGGTGGTGAGCAGCAGCGTGTGTGTATCGCCCGGGCGCTGGTCAACGAACCGCCGGTTATTTTCGCGGATGAACCGACGGGCAACCTGGATGAAGAGAATGAGCAGCGGGTGCTGGATCTGCTCACCGATCTGCATCGTCAGGGGCGCACGATTGTGATGGTGACGCACAACCCTGCGCTTGGGCAGTTTGCCGACCGTATTCTGCGGCTGCAACACGGTAAATATCTGGGTGAGGAGGCCAATCAACATGCGCTGGCATAATGTGCTGTTACTCGCGGCGGCGATCCTGATAAGCGGGTGTAAAGAAGAAAAGCTGGCGGTCGGGGCACCGGCCCCGGCGCTGGCGGCGTTTGATCTGCAAGGCCAGGAGTCAGGCCTTGAACGCTGGCAAGGAAAGGCGGTGTACCTGAATTTTTGGTCTGCGGGATGCGGGGGGTGCCTAGCGGAAATGGACACGCTGGAAGCGCTGAGCAAAAAATGGGGCGATAAAGTGGTGGTTGTGGCGGTCAATACCGACCCTGAAACGGTCAGGATCAACGATCTGCTGGCAAAACATCAGATAACCTATCCGGTGGTGCGCGATCAGCTCAACATTACCCAGGAACGTTATCAGGTGATCGGCACGCCGACCTCCGTACTGATTGACTCCGAAGGACGCGTTCTGGAGCTACACCAGGGTATGCGTAAGCCGTCTGAGTTAGAGGCCACGTTTGCGCGCCTGGCGGCGCGATGAACGACGCGTACGGAGAGATACCCAATGGCATTTATCTGGAACGACGAAAGCCTTGCGATTCTGCGGGAAAACGCGGGCATCCTCACGACAGAGCAGATAGCGCAACTGCTTCACACTAATATTACCGCCGTGCGGAATATGGCCTATCGGCTGAAACTGAGCCTTCGGGTGACGGCGTATAATCACCGACGCATAGCGCAGGTTCAGGCGCTTTATGCCTCTGAGACGTTGAGTCTCAAAGAGATCGCGGCGAAAACGGGGCTGACGGCCAGTACCGTGCAATATATCGTGTACGTGAAATCAAAAAATAAGCCCTACGCCACCACGGAATATGTCTCTTTTGAAACGGAGAACGCCGTTCATTACCGCGTGCAAAAAGAATTTGTCGATACGGAACGTTCCCTGCTGGACAACATCTCTGATAACACGCGATTTCGTGAACTGTATCTGACGGACGGCACTTTTTATTGCGCCCGCAATATTAAGTATGAGGTTTTTATCTCGGAGTAACCGGAACACGCTGACCTGCCGGTTATCTTCTGGAATCTCCCGTTTTGCGAAACCGTTCCCGGAAAAATGTCATATTTCTGTCACACTCTATGAGGATTGATAACAACAAGAGGTTGTAGGGATGAAAAATTGATACTCGCCGCCGCTGTGGCAGGGGCTGTTTTATTGTCGTCCGCCGCGCAAGCGCAGACAACGCCGGAAGGTTATCAACTGCAACAAGTGTTGATGATGAGCCGACACAACTTGCGCGCGCCGTTGGCCAATAATGGCAGCGTGCTGGAGCAGTCCACGCCGAATCAGTGGCCGGAGTGGGATGTGCCCGGCGGGCAGCTCACCACGAAAGGCGGTGTGCTGGAAATTTATATGGGCCACTACATGCGAGAATGGCTGGCGGAGCTGGGGATGGTCACGTCAGGCGAATGCCCGACGCCGGACACGGTATATACCTATGCCAACAGTCTGCAACGCACCGTTGCGACGGCACAATTCTTTATCACCGGCGCTTTCCCTGGGTGCGACATTCCGGTACATCATCAGGAAAAAAATGGGCACGATGGACCCAACGTTTAATCCGGTGATCACCGATGACTCTGCGGCGTTTAGCCAGAAAGCGGTGCAGGCGATGGAAAAAGAGCGCAGCCAGATGCAGCTTGACGACAGCTATCAGCTGCTGGCGCAGATGACGGACTACAAAGATTCACCGTCCTGCAAAGAAAAACAGCAGTGTTCGCTGACCGAAGCCAAAGACGCCTTTAGGGAAGGTGCGAATAAGCAGGTCATGTCTTCCCAAGCTGACTCGTTGATTAAAATTTCGCGGATCTGGGCCGATTTTTGTCCCGCAAACACATCGAATCAGCCTATTTAGGCTATTTTTTCCACCATTTCTGGTGTTATTTCCGGTTTTTACTGAGATCTCTCCCACTGACGTATCATTTGGTCCACCCGAAACAGGTTGGCCAGGGTGAATAAGGGGTCTGACGCTCAGTGGAACGAAAACTCACGTTAAGCAACGTTTTCTGCCTCTGACGCCTCTTTTAATGGTCTCAGATGTCCTTTGGTCACCAGTTCTGCCAGCGTGAAGGAATAATGGCCGAGCATATTGATATGTCCGTGGCAAAGCGGGGAGAGGCGTGCGATATCTTCATCATTCAGTGTTTCACCCTGCGCCCGGAGATGATCCAGGGCTGCCTGCATATAAATAGTGTTCCATAACACGACGGCGTTAGTGACCAGCCCAGTGCGCCCAGTTGATCTTCCTGACCGTCGGTATATCGTTTTCTTATCTCACCTTTTTGACCGTGACAGATGGCTCTGGCAACGGCATGGCGACTTTCTCCCCGATTAAGCTGGGTCAGAATGCGCCGGCGGTAATCTTCATCATCAATATAATTAAGCAGATACAGCGTTTTGTTGATGCGCCCCACTTCAATGATTGCCTGAGTCAGTCCGGAAGGACGTTCACTTTTCAGCAATGAACGGACCAGCACTGAAGCCTGTACTTTGCCCAGCTTCAGGGAGCCAGCGGTCCGGATCATTTCGTCCCACTGAAGGACTATTTTTGGCACTGTTGCAAAGTTAGCGATGAGGCAGCCTTTTGTCTTATTCAAAGGCCTTACATTTCAAAAACTCTGCTTACCAGGCGCATTTCGCCCAGGGGATCACCATAATAAAATGCTGAGGCCTGGCCTTTGCGTAGTGCACGCATCACCTCAATACCTTTGATGGTGGCGTAAGCCGTCTTCATGGATTTAAATCCCAGCGTGGCGCCGATTATCCGTTTCAGTTTGCCATGATCGCATTCAATCACGTTGTTCCGGTACTTAATCTGTCGGTGTTCAACGTCAGACGGGCACCGGCCTTCGCGTTTGAGCAGAGCAAGCGCGCGACCATAGGCGGGCGCTTTATCCGTGTTGATGAATCGCGGGATCTGCCACTTCTTCACGTTGTTGAGGATTTTACCCAGAAACCGGTATGCAGCTTTGCTGTTACGACGGGAGGAGAGATAAAAATCGACAGTGCGGCCCCGGCTGTCGACGGCCCGGTACAGATACGCCCAGCGGCCATTGACCTTCACGTAGGTTTCATCCATGTGCCACGGGCAAAGATCGGAAGGGTTACGCCAGTACCAGCGCAGCCGTTTTTCCATTTCAGGCGCATAACGCTGAACCCAGCGGTAAATCGTGGAGTGATCGACATTCACTCCGCGTTCAGCCAGCATCTCCTGCAGCTCACGGTAACTGATGCCGTATTTGCAGTACCAGCGTACGGCCCACAGAATGATGTCACGCTGAAAATGCCGGCCTTTGAATGGGTTCATGTGCAGCTCCATCAGCAAAAGGGGATGATAAGTTTATCACCACCGACTATTTGCAACAGTGCCCCTATTTTTGTTGTTCAAGTTTGATTCCTTGGACTCTTCAGAATACAGACAGCAAATAAAGACCTTTCGTTTGAAGTATGTATTTCTTGCAGCAAAAATAATCAAAACCGCAAGATATGTAATCATGAAGTTGTCGGAAAACTATCCGTACAAGGGAGTGTATGAAAAATGTCTGGTATAATAAGAATATCATCAATAAAATTGAGTGTTGCTCTGTGGATAACTTGCAGAGTTTATTAAGTATCATTGCAGCAAAGATGAAATCAATGATTTATCAAAAATGATTGAAAGGTGGTTGTAAATAATGTTACAATGTGTGAGAAGCAGTCTAAATTCTTCGTGAAATAGTGATTTTTGAAGCTAATAAAAAACACACGTGGAATTTAGGGAATACTGATGTAACACGGATTGACCGTATTGGGAGTTTGAGATGGTGACAAAGAGAGTGCAACGGATGATGTTCGCGGCGGCGGCGTGCATTCCGCTGCTGCTGGGCAGCGCGCCGCTTTATGCGCAGACGAGTGCGGTGCAGCAAAAGCTGGCGGCGCTGGAGAAAAGCAGCGGAGGGCGGCTGGGCGTCGCGCTCATCGATACCGCAGATAATACGCAGGTGCTTTATCGCGGTGATGAACGCTTTCCAATGTGCAGTACCAGTAAAGTTATGGCGGCCGCGGCGGTGCTTAAGCAGAGTGAAACGCAAAAGCAGCTGCTTAATCAGCCTGTCGAGATCAAGCCTGCCGATCTGGTTAACTACAATCCGATTGCCGAAAAACACGTCAACGGCACAATGACGCTGGCAGAACTGAGCGCGGCCGCGTTGCAGTACAGCGACAATACCGCCATGAACAAATTGATTGCCCAGCTCGGTGGCCCGGGAGGCGTGACGGCTTTTGCCCGCGCGATCGGCGATGAGACGTTTCGTCTGGATCGCACTGAACCTACGCTGAATACCGCCATTCCCGGCGACCCGAGAGACACCACCACGCCGCGGGCGATGGCGCAGACGTTGCGTCAGCTTACGCTGGGTCATGCGCTGGGCGAAACCCAGCGGGCGCAGTTGGTGACGTGGCTCAAAGGCAATACGACCGGCGCAGCCAGCATTCGGGCCGGCTTACCGACGTCGTGGACTGTGGGTGATAAGACCGGCAGCGGCGGCTACGGCACCACCAATGATATTGCGGTGATCTGGCCGCAGGGTCGTGCGCCGCTGGTTCTGGTGACCTATTTTACCCAGCCGCAACAGAACGCAGAGAGCCGCCGCGATGTGCTGGCTTCAGCGGCGAGAATCATCGCCGAAGGGCTGTAACTGGTTTTGTTGAATAAATCGAACTTTTGCTGAGTTGAAGGATCAGATCACGTATCTTCCCGACAACGCAGACCGTTCCGTGGCAAAGCAAAAGTTCAAAATCACCAACTGGCCCACCTACAATAAAGCCCTCATCAACCGTGGCTCCATAACTTTCTGGCTGGATGATGAAGCTATTCAGGCCTGGTATGAGTCAGCAACACCTTCTTCACGAGGCAGACCTCAGCGCTATTCTGACCTTGCCATCACGACTGTGCTGGTCATTAAACGCGTATTCAGGCTGACCCTGCGCGCTGCGCAGGGCTTTATTGATTCCATTTTTTCTCTGATGAACGTTCCGCTACGCTGCCCGGATTACAGCTGTGTCAGCAGGCGGGCAAAGTCGGTTAATATCAGTTTCAAAACGCCCACCCGGGGTGAAATCGCACACCTGGTAATTGATTCCACCGGGCTGAAGGTCTTCGGTGAAGGCGAGTGGAAAGTCAAAAAGCATGGCCAGGAACGCCGTCGTATATGGCGTAAGCTGCATCTGGCAGTTGACAGTAAAACACATGAAATCATCTGCGCTGACCTGTCGCTGAACAACGTTACGGACTCAGAGGCCTTCCCCGGGTTAATCCGGCAAACCCACCGGAAAATCAGGTCAGCCGCCGCCGATGGAGCTTACGATACCCGGCTCTGTCACGATGAACTGCGGCGTAAGAAAATCAGCGCGCTTATCCCGCCCCGAAAAGGTGCGGGTTACTGGCCCGGTGAATATGCAGACCGTAACCGTGCAGTGGCTAATCAGCGAATGACCGGGAGTAATGCGCGGTGGAAATGGACAACAGATTACAACCGTCGCTCGATAGCGGAAACGGCGATGTACCGGGTAAAACAGCTGTTCGGGGTTCACTGACGCTGCGTGACTACGATGGTCAGGTTGCGGAGGCTATGGCCCTGGTACGAGCGCTGAACAAAATGACGAAAGCAGGTATGCCTGAAAGCGTGCGTATTGCCTGAAAACACAACCCGCTACGGGGGAGACTTACCCGAAATCTGATTTATTCAACAAAGCCACGCGCTGGACACACCACGATGACAGCGGTTTTATCCCTTACGCCATCACCACCGGCCTTGATTACGAGGCGATGACCGAACAGCGCAAAGGCTATGAGAACTTTGTTTATCAGAACGGCGTTTACGATCTCGGCACCAAAGGTGATATGCGACGTAACGAACGTAACCTGATGTGGAACCTCGATCCCTACATTCAAACGCACTGGCAGCTCACCTCAGCCCTGGGGCTGGACGCCGGGGCGCGCTATAGCTCGGTATGGTTTGATTCCAACGATCGTTATGTTGTAGGTAAAAATGGTGATGATAGCGGCGAAGCGAGCTATCACAAGTGGCTTCCGGCGGCAGCGCTGAAGTATGCCATGACGCCGCAGTGGAACGTTTACCTCTCTGCCGGGAGGGGATTTGAAACGCCGACCATTAACGAGCTGTCCTATCGTCCCGATGGTCAGTCCGGGCTTAACTTTGCTCTGCAACCGGCCACTAACACCACCGTTGAAGCAGGCAGTAAATGGCAGGTGGGCACCGGGATGGCGAGCCTGAGCGTCTTCAATACGGACACGAAAAATGAAATTGTCGTTGCCGCCAGCGACAATGGCCGTACGTCCTATCAGAACGCGGGCAAGACGCGCCGCCGCGGGGTCGAACTGGGATGGGATCAGCAATTTGCGCCCGCCTGGCGCGCCAAACTGGCGTGGACGCTGCTGGATGCGACCTACCGTGAAAACGCCGGCGATGCTATTCAGAGCGGCAATCGGATCCCGGGGATTGCACGTAATAGCGCCTATGCCTCCTTTGGCTGGGTGCCGGAAGAGGGATGGTACGCTGGCGCTGAAGTCCGCTATATGAGCGATATTCAGGTCAACGATGCCAATAGCGAGCAGGCTCCAGCCTATACGGTGACGGCACTGAATACCGGCTATAAATATGTGCTAGATAACTGGACCGTCGACCTCTATACGCGCGTTGATAACCTGTTTGATAAGCGCTACGTCGGCTCTGTTATCGTCAACGAGAGCAACGGACGCTATTATGAACCGGCGCCGGGCCGTAACTATGGCGTTGGGCTATCGGTCAGCTATCAGTTTGATTCGCTGTAACAATACGGCTGCCGGAGAGTGCTATTGAGGTGAGGCTCCGGCAGCGGGTAAAGGCGTTGATTCCTGGTAAAAGACGGGTAAGGCGAAATGTCCAGGGCCAGGCAAATTCACGATACTGATAGTGCTGACGTATCAGCGCTGCATGCTCACGGCGGGTATTTTCCCTCTGACCGTATTCTGCAAGAACGGTGATATCACGAATCCCGAGCTGTCTGGCGGTAAAATGCCGGACGCCGGAAGGAATATGATTCATATCGGTGAGGAAGGTGCCCAGAAAACGGACACATCCAATTTGCAGGGCAATGCCCAGACGGTTGTGATCACCTCTGCTTTTTCCGATAAATTCCTTGTCTGCTTCATCAAGGTGAAAATATCGGGCACTGTTGCAAATAGTCGGTGGTGATAAACTTATCATCCCCTTTTGCTGATGGAGCTGCACATGAACCCATTCAAAGGCCGGCATTTTCAGCGTGACATCATTCTGTGGGCCGTACGCTGGTACTGCAAATACGGCATCAGTTACCGTGAGCTGCAGGAGATGCTGGCTGAACGCGGAGTGAATGTCGATCACTCCACGATTTACCGCTGGGTTCAGCGTTATGCGCCTGAAATGGAAAAACGGCTGCGCTGGTACTGGCGTAACCCTTCCGATCTTTGCCCGTGGCACATGGATGAAACCTACGTGAAGGTCAATGGCCGCTGGGCGTATCTGTACCGGGCCGTCGACAGCCGGGGCCGCACTGTCGATTTTTATCTCTCCTCCCGTCGTAACAGCAAAGCTGCATACCGGTTTCTGGGTAAAATCCTCAACAACGTGAAGAAGTGGCAGATCCCGCGATTCATCAACACGGATAAAGCGCCCGCCTATGGTCGCGCGCTTGCTCTGCTCAAACGCGAAGGCCGGTGCCCGTCTGACGTTGAACACCGACAGATTAAGTACCGGAACAACGTGATTGAATGCGATCATGGCAAACTGAAACGGATAATCGGCGCCACGCTGGGATTTAAATCCATGAAGACGGCTTACGCCACCATCAAAGGTATTGAGGTGATGCGTGCACTACGCAAAGGCCAGGCCTCAGCATTTTATTATGGTGATCCCCTGGGCGAAATGCGCCTGGTAAGCAGAGTTTTTGAAATGTAAGGCCTTTGAATAAGACAAAAGGCTGCCTCATCGCTAACTTTGCAACAGTGCCCATCGACCTGATCGTGGTCGATGACCGCGACCGGCAACCTATTGGCCGCCCGTACCTGACCCTCGCCATCGACGTGTTCACCCGCTGCGTGCTCGGCATGGTCGTCACGCTGGAAGCGCCGTCTGCCCCGATTTATTGTTCACAGCGATAGCACCTGCCATTTGGGGCAGCACCTACATTGTCACCACCCAATACCTGCCGAACTTCTCACCGATGACGGTCGCGATGCTGCGGGCGTTGCCGGCGGGTTTATTGCTCGTGATGATCGTCCGACAGATTCCAACGGGAATCTGGTGGATGCGCATCTTCATCCTCGGCGCACTTAATATTTCGCTATTCTGGAGCTTGTTGTTTATTTCGGTCTACCGCCTGCCGGGCGGGGTCGCGGCGACGGTAGGCGCTGTGCAGCCGCTGATGGTCGTGTTCATCTCTGCCGCTCTGCTAGGTAGCCCGATACGATTGATGGCGGTCCTGGGGGCTATTTGCGGAACTGCGGGCGTGGCGCTGTTGGTGTTGACACCAAACGCAGCGCTAGATCCTGTCGGCGTCGCAGCGGGCCTGGCGGGGGCGGTTTCCATGGCGTTCGGAACCGTGCTGACCCGCAAGTGGCAACCTCCCGTGCCTCTGCTCACCTTTACCGCCTGGCAACTGGCGGCCGGAGGACTTCTGCTCGTTCCAGTAGCTTTAGTGTTTGATCCGCCAATCCCGATGCCTACAGGAACCAATGTTCTCGGCCTGGCGTGGCTCGGCCTGATCGGAGCGGGTTTAACCTACTTCCTTTGGTTCCGGGGGATCTCGCGACTCGAACCTACAGTTGTTTCCTTACTGGGCTTTCTCAGCCCGGGGACCGCCGTGTTGCTAGGATGGTTGTTCTTGGATCAGACGCTGAGTGCGCTTCAAATCATCGGCGTCCTGCTCGTGATCGGGAGTATCTGGCTGGGCCAACGTTCCAACCGCACTCCTAGGGCGCGTATAGCTTGCCGGAAGTCGCCTTGACCCGCATGGCATAGGCCTATCGTTTCCACGATCAGCGATCGGCTCGTTGCCCTGCGCCGCTCCAAAGCCCGCGACGCAGCGCCGGCAGGCAGAGCAAGTAGAGGGCAGCGCCTGCAATCCATGCCCACCCGTTCCACGTTGTTATAGAAGCCGCATAGATCGCCGTGAAGAGGAGGGGTCCGACGATCGAGGTCAGGCTGGTGAGCGCCGCCAGTGAGCCTTGCAGCTGCCCCTGACGTTCCTCATCCACCTGCCTGGACAACATTGCTTGCAGCGCCGGCATTCCGATGCCACCCGAAGCAAGCAGGACCATGATCGGGAACGCCATCCATCCCCGTGTCGCGAAGGCAAGCAGGATGTAGCCTGTGCCGTCGGCAATCATTCCGAGCATGAGTGCCCGCCTTTCGCCGAGCCGGGCGGCTACAGGGCCGGTGATCATTGCCTGGGCGAGTGAATGCAGAATGCCAAATGCGGCAAGCGAAATGCCGATCGTGGTCGCGTCCCAGTGAAAGCGATCCTCGCCGAAAATGACCCAAAGCGCGGCCGGCACCTGTCCGACAAGTTGCATGATGAAGAAGACCGCCATCAGGGCGGCGACGACGGTCATGCCCCGGGCCCACCGGAACGAAGCGAGCGGGTTGAGAGCCTCCCGGCGTAACGGCCGGCGTTCGCCTTTGTGCGACTCCGGCAAAAGGAAACAGCCCGTCAGGAAATTGAGGCCGTTCAAGGCTGCCGCGGCGAAGAACGGAGCGTGGGGGGAGAAACCGCCCATCAGCCCACCGAGCACAGGTCCCGCGACCATCCCGAACCCGAAACAGGCGCTCATGAAGCCGAAGTGCCGCGCGCGCTCATCGCCATCAGTGATATCGGCAATATAAGCGCCGGCTACCGCCCCAGTCGCCCCGGTGATGCCGGCCACGATCCGCCCGATATAGAGAACCCAAAGGAAAGGCGCCGTCGCCATGATGGCGTAGTCGACAGCAGCGCCGGCCAGCGAGACGAGCAAGACCGGCCGCCGCCCGAAACGATCCGACAGCGCGCCCAGCACAGGTGCGCAGGCAAATTGCATCAACGCATACAGCGCCAGCAGAATGCCATAGTGGGCGGTGACGTCGTTCGAGTGAACCAGATCGCGCAGGAGGCCCGGCAGCACCGGCATAATCAGGCCGATGCCGACAGCGTCGAGCGCGACAGTGCTCAGAATTACGATCAGGGGTCTGTTGGGTTTCACGTCTGGCCTCCGGACCAGCCTCCGCTGGTCCGATTGAACGCGCGGATTCTTTATCACTGATAAGTTGGTGGACATATTATGTTTATCAGTGATAAAGTGTCAAGCATGACAAAGTTGCAGCCGAATACAGTGATCCGTGCCGCCCTGGACCTGTTGAACGAGGTCGGCGTAGACGGTCTGACGACACGCAAACTGGCGGAACGGTTGGGGGTTCAGCAGCCGGCGCTTTACTGGCACTTCAGGAACAAGCGGGCGCTGCTCGACGCACTGGCCGAAGCCATGCTGGCGGAGAATCATACGCATTCGGTGCCGAGAGCCGACGACGACTGGCGCTCATTTCTGATCGGGAATGCCCGCAGCTTCAGGCAGGCGCTGCTCGCCTACCGCGATGGCGCGCGCATCCATGCCGGCACGCGACCGGGCGCACCGCAGATGGAAACGGCCGACGCGCAGCTTCGCTTCCTCTGCGAGGCGGGTTTTTCGGCCGGGGACGCCGTCAATGCGCTGATGACAATCAGCTACTTCACTGTTGGGGCCGTGCTTGAGGAGCAGGCCGGCGGCACCGTTGAACAGGCTCCGCTCTCGCCGCTGTTGCGGGCCGCGATAGACGCCTTCGACGAAGCCGGTCCGGACGCAGCGTTCGAGCAGGGACTCGCGGTGATTGTCGATGGATTGGCGAAAAGGAGGCTCGTTGTCAGGAACGTTGAAGGACCGAGAAAGGGTGACGATTGATCAGGACCGCTGCCGGAGCGCAACCCACTCACTACAGCAGAGCCATGTAGACAACATCCCCTCCCCCTTTCCACCGCGTCAGACGCCCGTAGCAGCCCGCTACGGGCTTTTTCATGCCCTGCCCTAGCGTCCAAGCCTCACGGCCGCGCTCGGCCTCTCTGGCGGCCTTCTGGCGCTCCTGCTGCGGCGTCCGCTCGTGGGCCGTGGCGCGGGTCGGGGTCGTTTGCGGGAAGGGGCGGAATCCTACGCTAAGGCTTTGGCCAGCGATATTCTCCGGTGAGATTGATGTGTTCCCAGGGGATAGGAGAAGTCGCTTGATATCTAGTATGACGTCTGTCGCACCTGCTTGATCGCGGCCGCGATAGCTAGATCGCGTTGCTCCTCTTCTCCATCCGCGTTCCAAGCTGCGGAAAGGCACCCATAAGCGTACGCCTGGTCGAGCAGGCGACGCGGATCGACGTCCAGCGCACGAGAGAATGCGTCCGCCATCTGTGCAATGCGTCTAGGATCGAGACAAAGGTCGTCTCTGTCAGCCGGATCGTAGAACATATTGGCGGCGCCAAAGCCCACTTCACCGACCAGACCGACGGGATCTATCACCAGCCAGCCGCGACTGGAGAACATGATGTTTTCATGATGCAGATCGCCATGTAGCCCACGCAGTTCCGAGGCATTGCTCATCATTTGATCGGCTATAATCGCCGCGTGGACGTAGTCAGTTTGACAACCTGCGTTTTGATCATCGCGCGCCCGCTGAAACAAAGCTGCAAAGCGATCCCGGATCGGGAGAAGGGCAGAAGGCAGGGGTTCCTCAGATGCGGCATACAGCTTCGCCATTAGTTCCGCTGCAATTTCGGTCGCCTGGTAGTCGCCGTGCTCGGCAACGATGTGAGAGAGCATTCGCTCCCCGGCATATTCGAGCAACATCAGATTGTTCTCACGACCGAGCAACCGGACTGCTCCCCTCCCATTGCGCCATACCAGATAGTCGGCCCCGCGCAGTTCATCAGCAATGTCTTTTATAGGTTTCAATCCCTTGACGATTGCAGGAGTCCCGTCTGGCAATGAAACTTTCCAAACGAGGCTGGAAAAGGTGTCCGCAATGAGAACAGGTTGCGAAACGTGCCAATGAGCAGGAAAAACAGGCGGCATGAACATCAACCCCAAGTCAGAGGGTCCAATCGCAGATAGAAGGCAAGGCGTTCGCGGTCGGGGGCTTCGATCCCCAATACATTGAATAGGACAGCGAAGGCGCGCTCTGCTTCATCTGGCGCTGCCCAGTTCTCTTCGGCGTTAGCAATCATGAGTGCCAAATCGGCATAGCGATCTGCTGTTCCGAGCCGCCCAAGGTCGATCAGACCCGTGCATTGAAGAGTTTTAGGGTCCACCATGAAGTTCGGCATGCAGGGATCACCATGGCAAACAACCATATCGGTGCGCTCTTGGTCGAGCCGCACCGGTAGCTCTCGTTCGACACGAGCCAAAAGATCGAGCTGCGGCGTACTCTTGTCCTCGTCCGGTAAGAAGTCGGGATTGACGGCATTGCGGGACACCACATCAACGGCGCGTCCGAACATTCGCGACAGCCTGCGCTCAAACGGACATTGATCAACCGATAGGCTGTGAACAGCGCCAAGTTGCTGCCCCATTGACGGCCACGCTTTGAGCAAATCCGCTCCAGACAGATCAGCCGCCGGTACTCCCGGAATTGCCGTTATCACCAAGCATGCACCCTCCTGTTCCTCCTGCCAGTTGATGACCTCGGGGCAAGCCACACCTCGACCTTTGAGCCAAATGAGGCGGTCACGCTCTCCAGCGAGCTCACCGCGGCGGGAAGCAGGTGCGATTTTCGCGAAGGCATGCCCGTCACCACGTCGAAAAACAAAATCACCAGATTCTCCGCCTCTGACAGGCAACCAGTCAGAATGCGATTCACCAAAAAAAATATTAGTTCGATTCAATGGAGGTTCCTTCAGTTTTCTGATGAAGCGCGAATATAGAGAAATATCCCGAATGTGCAGTTAACGAATTCTTGCGGTTTCTTTCAGCGCCGCCAATACCGCCAGCCCGTCGCGCAAGGGGCGCGGCTCGTGTGTGCGGATGAAGTCAGCTCCACCTGCGGCGGCGGCAAGCTCTGCAGCGAGTGTCGCGGCCCCGACATCCCCCGGACCACGGCCTGTGAGCGCGCGCAGAAAGGATTTGCGCGAAACAGACAGAAGCACCGGCAAATCGAAGCGCAGCCGCAATTCATCGAACCGCGCCAGCACCGAGAGCGAGGTTTCGGGAGCAGCCCCCAGAAAAAACCCCATGCCGGGATCAAGGACAAGGCGGTTGCGTTTGATACCGGCACCCGTCAGCGCCGCGATGCGCGCGTCAAAGAACGCCGCAATGTGATCCATGATGTCGCCAGCGGGTGCCTCGCGCCGATCTGCCTGCCCGTCTTGCACCGAATGCATAACGACGAGTTTGGCAGATGATTTCGCCAATTGCGGATAGAACGCAGCGTCTGGAAAACCGCGAATATCATTGAGATAGGCCACACCACGCGACAAGGCATAGGCTTGCGTCGCGGGTTGATAACTGTCGAGCGAGACGGGAATGCCATCTGCCTTGAGCGCGTCCAGCACCGGCGCGATACGCGCGATTTCTGTGTCGGACGAAACAGGCGCGGCGTCGGGATTGCTGGATGCCGGACCGAGGTCGATCACATCTGCCCCCTCGGCCATCAGCTTACGCGCCTGCGCAATGGCTGCGTCTGGCGCCAGATACCGGCCTCCATCGGAGAAACTGTCCGAGGTTATGTTGACGATGCCGAAAATGATGAGCGATTTATTCATGGGGGCTTCTATAATAATAATAATCGAGCATGAGTATCATACGGATGCTCGGGTCGAAAGGGAATCCCCAGGCGAGTAACCTGTTTGCGGTGATCCATTAGCTGCAGGAGCAGAAGAGCATACATCTGGAAGCAAAGCCAGGAAAGCGGCCTATGGAGCTGTGCGGCAGCGCTCAGTAGGCAATTTTTCAAAATATTGTTAAGCCTTTTCTGAGCATGGTATTTTTCATGGTATTACCAATTAGCAGGAAAATAAGCCATTGAATATAAAAGATAAAAATGTCTTGTTTACAATAGAGTGGGGGGGGTCAGCCTGCCGCCTTGGGCCGGGTGATGTCGTACTTGCCCGCCGCGAACTCGGTTACCGTCCAGCCCAGCGCGACCAGCTCCGGCAACGCCTCGCGCACCCGCTGGCGGCGCTTGCGCATGGTCGAACCACTGGCCTCTGACGGCCAGACATAGCCGCACAAGGTATCTATGGAGGCACTGTTGCAAATAGTCGGTGGTGATAAACTTATCATCCCCTTTTGCTGATGGAGCTGCACATGAACCCATTCAAAGGCCGGCATTTTCAGCGTGACATCATTCTGTGGGCCGTACGCTGGTACTGCAAATACGGCATCAGTTACCGTGAGCTGCAGGAGATGCTGGCTGAACGCGGAGTGAATGTCGATCACTCCACGATTTACCGCTGGGTTCAGCGTTATGCGCCTGAAATGGAAAAACGGCTGCGCTGGTACTGGCGTAACCCTTCCGATCTTTGCCCGTGGCACATGGATGAAACCTACGTGAAGGTCAATGGCCGCTGGGCGTATCTGTACCGGGCCGTCGACAGCCGGGGCCGCACTGTCGATTTTTATCTCTCCTCCCGTCGTAACAGCAAAGCTGCATACCGGTTTCTGGGTAAAATCCTCAACAACGTGAAGAAGTGGCAGATCCCGCGATTCATCAACACGGATAAAGCGCCCGCCTATGGTCGCGCGCTTGCTCTGCTCAAACGCGAAGGCCGGTGCCCGTCTGACGTTGAACACCGACAGATTAAGTACCGGAACAACGTGATTGAATGCGATCATGGCAAACTGAAACGGATAATCGGCGCCACGCTGGGATTTAAATCCATGAAGACGGCTTACGCCACCATCAAAGGTATTGAGGTGATGCGTGCACTACGCAAAGGCCAGGCCTCAGCATTTTATTATGGTGATCCCCTGGGCGAAATGCGCCTGGTAAGCAGAGTTTTTGAAATGTAAGGCCTTTGAATAAGACAAAAGGCTGCCTCATCGCTAACTTTGCAACAGTGCCGGATTGAATATAACCGACGTGACTGTTACATTTAGGTGGCTAAACCCGTCAAGCCCTCAGGAGTGAATCATGACCGTAGTCACGACCGCCGATACCTCCCAACTGTACGCACTTGCAGCCCGACATGGGCTCAAGCTCCATGGCCCGCTGACTGTCAATGAGCTTGGGCTCGACTATAGGATCGTGATCGCCACCGTCGACGATGGACGTCGGTGGGTGCTGCGCATCCCGCGCCGAGCCGAGGTAAGCGCGAAGGTCGAACCAGAGGCGCGGGTGCTGGCAATGCTCAAGAATCGCCTGCCGTTCGCGGTGCCGGACTGGCGCGTGGCCAACGCCGAGCTCGTTGCCTATCCCATGCTCGAAGACTCGACTGCGATGGTCATCCAGCCTGGTTCGTCCACGCCCGACTGGGTCGTGCCGCAGGACTCGGAGGTCTTCGCGGAGAGCTTCGCGACCGCGCTCGCCGCCCTGCATGCCGTCCCCATTTCCGCCGCCGTGGATGCGGGGATGCTCATCCGTACACCGACGCAGGCCCGTCAGAAGGTGGCCGACGACGTTGACCGCGTCCGACGCGAGTTCGTGGTGAACGACAAGCGCCTCCACCGGTGGCAGCGCTGGCTCGACGACGATTCGTCGTGGCCAGATTTCTCCGTGGTGGTGCATGGCGATCTCTACGTGGGCCATGTGCTCATCGACAACACGGAGCGCGTCAGCGGGATGATCGACTGGAGCGAGGCCCGCGTTGATGACCCTGCCATCGACATGGCCGCGCACCTTATGGTCTTTGGTGAAGAGGGGCTCGCGAAGCTCCTCCTCACGTATGAAGCGGCCGGTGGCCGGGTGTGGCCGCGGCTCGCCCACCACATCGCGGAGCGCCTTGCGTTCGGGGCGGTCACCTACGCACTCTTCGCCCTCGACTCGGGTAACGAAGAGTACCTCGCTGCGGCGAAGGCGCAGCTCGCCGCAGCGGAATGAGCGAACGTCGATATAGCCCGCTCGCGACGCTGTTCGCGGCGACCTTTCTCTTCCGGATCGGCAACGCGGTGGCGGCCCTCGCGCTTCCATGGTTCGTCCTGTCTCATACAAAGAGCGCGGCCTGGGCGGGCGCCACGGCCGCTAGCAGCGTCATCGCGACCATCATCGGCGCGTGGGTTGGTGGTGGCCTCGTCGATCGGTTCGGGCGCGCGCCCGTCGCATTGATCTCGGGTGTGGTGGGCGGCGTGGCCATGGCGAGCATCCCACTGCTCGATGCCGTTGGCGCCCTCTCGAACACTGGGCTGATCGCTTGCGTGGTGCTCGGTGCCGCGTTCGACGCACCCGGTATGGCCGCGCAGGACAGTGAGCTGCCCAAACTCGGCCACGTCGCCGGGCTCTCCGTTGAGCGCGTCTCGTCACTGAAAGCGGTGATCGGGAACGTCGCGATTCTAGGTGGCCCGGCCCTTGGGGGGGCCGCAATCGGCCTGCTTGGCGCTGCGCCAACGCTCGGGCTGACGGCGTTCTGCTCCGTCCTTGCAGGTCTGCTCGGCGCGTGGGTGCTTCCCGCGCGTGCCGCTCGGACGATGACCACGACGGCGACTCTCTCCATGCGCGCCGGCGTCGCTTTTCTCTGGAGCGAACCCCTGCTGCGCCCTCTCTTTGGTATAGTGATGATCTTCGTGGGCATCGTTGGCGCCAACGGCAGCGTCATCATGCCTGCGCTGTTTGTAGATGCAGGACGCCAAGTAGCAGAGCTCGGGCTGTTCTCCTCAATGATGGGGGCTGGTGGTCTCCTTGGCATTGCCATTCATGCGTCGGTCGGCGCCCGGATATCAGCGCAGAACTGGCTGGCGGTGGCATTTTGTGGCTCTGCGGTGGGCTCGCTTCTGCTTTCACAGTTGCCAGGCGTGCCGGTGCTGATGTTGTTGGGCGCGCTCGTGGGACTGCTGACCGGCTCAGTCTCTCCCATTCTCAACGCTGCCATCTACAACCGCACGCCGCCAGAACTTCTCGGCCGGGTACTCGGCACGGTCTCGGCGGTGATGCTGTCAGCCTCGCCCATGGTTATGCTTGCGGCCGGCGCGTTTGTCGACCTTGCTGGTCCGCTCCCTGGCCTCGTTGTATCGGCCGTGTTTGCGGGGCTCGTGGCTCTACTCTCGCTCCGTCTTCAATTTGCTACAATGGCGGCGGCAGCCACAGCCTCCGCCCCAACCCATACAGAAGGTGAACACTGATGCCCCGCCCCAAGCTCAAGTCCGATGACGAGGTACTCGAGGCCGCCACCGTAGTGCTGAAGCGTTGCGGTCCCATAGAGTTCACGCTCAGCGGAGTAGCAAAGGAGGTGGGGCTCTCCCGCGCAGCGTTAATCCAGCGCTTCACCAACCGCGATACGCTGCTGGTGAGGATGATGGAGCGCGGCGTCGAGCAGGTGCGGCATTACCTGAATGCGATACCGATAGGCGCAGGGCCGCAAGGGCTCTGGGAATTTTTGCAGGTGCTCGTTCGGAGCATGAACACTCGCAACGACTTCTCGGTGAACTATCTCATCTCCTGGTACGAGCTCCAGGTGCCGGAGCTACGCACGCTTGCGATCCAGCGGAACCGCGCGGTGGTGGAGGGGATCCGCAAGCGACTGCCCCCAGGTGCTCCTGCGGCAGCTGAGTTGCTCCTGCACTCGGTCATCGCTGGCGCGACGATGCAGTGGGCCGTCGATCCGGATGGTGAGCTAGCTGATCATGTGCTGGCTCAGATCGCTGCCATCCTGTGTTTAATGTTTCCCGAACACGACGATTTCCAACTCCTCCAGGCACATGCGTAAACGGAGGTGTGCAGAGTCCCTGCGGCAGGCGACGAACACGACCGTCGTCGATTAGTACCGGTACGGTCGGTGGTATCGAAGTCTTGATCACCACTCAGGTCTACGGCTTACAAATGGTGACCATCCCGATACTTGCGTCAGAGCACCGGGCCGATTCTTTGACAGTGAATCACTCCCGTAAGGTTGTGCCGGTGTGGGTGTCCCGGGTCGAGACGATACTCCGCCAATGCGCCCAGCAAACAACCTGGCCATCGCAGGTGGTGGGGAGCGGTGTGGCGGATGAGTTGGACAAGTTGGTGTAGCAGCACGAGCACGGCGAGATAACATCGCAGGAGTTCGACATGCTCAAGAGACAGCTGATTGCGAATCGCGATGCAGATTCATAACCCGATTGCGGGTTGGCTTCACTCCACCATCACCGAGCAGACTAGCACGGCGGGCTCTGTTGCAAAGATTGGCGGCAGTCAGAGGTAGGCTGTCGCTCTGCGCCGATCAGGCGGCTGCTGCGAAATGGTGGTTGAGCATGCCCATGGCCTCCGTCAGCGCCGAGGGCCCAATGCCAAAAGCTCTCTCCACAAGGCGCACCTCGCCCCTGATGCCGGGCTGCAGGCACCAGGGGCGAGCCTGTCCTTTGCGCAGGGCTCGCATGACTTCGAATCCCTTGATCGTGGCATAGGCCGTGGGGATCGATTTGAAACCGCGCACCGGCTTGATCAGTATCTTGAGCTTTCCGTGATCGGCCTCGATCACGTTATTGAGATACTTCACCTGCCGGTGGGCCGTCTCCCGGTCCAGCTTTCCTTCGCGCTTCAATTCGGTGATCGCTGCACCATAGCTCGGCGCTTTGTCGGTATTGAGCGTGGCAGGCTTTTCCCAGTGCTTCAGGCCTCGCAGGGCCTTGCCCAGGAACCGCTTCGCTGCCTTGGCGCTGCGGGTCGGCGACAGGTAGAAATCGATCGTGTCGCCCCGCTTGTCGACTGCCCGGTACAGGTAGGTCCACTTGCCCCGCACCTTGACGTAGGTTTCATCCAGGCGCCAGCTCGGATCAAAGCCACGCCGCCAGAACCAGCGCAGCCGCTTCTCCATCTCCGGGGCGTAGCACTGGACCCAGCGATAGATCGTCGTATGGTCGACCGAAATGCCGCGTTCCGCCAGCATTTCCTCAAGGTCGCGATAGCTGATCGGATAGCGACAATACCAGCGCACCGCCCACAGGATCACATCACCCTGGAAATGGCGCCACTTGAAATCCGTCATCGTTCCGTCCGTCCAATCTCCGCCAAGCATGCTCAAGCTTCACGATTTTTGCAACAGAGCCCACACGAGTATTGAGCATAGTCGAGATTGGTGCAGATCACTTCTGATATTGAACTGTCAGGAGCTGGCTGCACAACAGCCATTACGCCCAATCAACTGGTGCAGTCGTCTTCTGAAAATGACAATCCAGTTAGGGTATAGCTCAACCTGACATAGAAGCAAAAACTCAACCACCTTCTACCAACTCTCCGAACAGCTCCTTGACCTTTGTTTTCGCATCAGCAAGTGCAGTTCTGCCTTGTTCAGTGATGTCATAAACACGCCGTTCACGTCGCCCGGTGCGTTCGTGGCGTGAGGTCAGATAGCCTTTTTTTTCCAGGCCGTGCAGCATCGGGTACACGGTGCCAGCGCTCATCTCGTAGCCGTGTCGGCGTAGCTCTTCGATGATCCCCAGCCCAAAGACAGGTTCCTCGGCTGCATGGTGAAGGATGTGCAGGCGGATCAAACCGCCGTAGAGGTCTTTGTCAGTCATTTTTTGTGCCTCACAGAGCGACGCTCAACAGCCACCCAGCTGCACCGCTACCGAGGACAACCAGCCACGGCGGGAGCTTCCAGAACATAAGTGCGACAAGGGCAACTAATGCCAAGCCGAAGTCTTGCGGCTGAAAGATGGCGCTAGTCCATACAGGCTGATACAGCGCGGCCAGCAGCAAGCCGACTACAGCGGCATTGATCCCGGCCAGCGCAGCTTGGATGCCTGTATTGCGGCGCAAACGCTCCCAAAATGGCATTGATCCGACGACCAGCAAGAACGAGGGCGCGAAGATAGCCAGCAGACACACAATGCCGCCGATCCAGCCCGACGGGGCGGTGTTCATCGAGGCACCAAGAAACGCGGCGAACGTGAACAAAGGGCCGGGCACCGCTTGAGCTGCCCCGTACCCCGCGAGAAAGGATTCATTGTTGACCCAGCCGGAGGGCACCACTTCGGCTTGCAGTAATGGCAGCACAACGTGACCACCGCCGAACACCAGTGATCCGACACGATAGAAGGAATCCACCATTGCCATGGTTTGACTTGGCATCAGTTCGGCCAACACCGGCAGGCCAATCAGCAAGACAAAGAACAGCGAGAGCCAAAGCACGCCGGCCCGGTGACTGACCGTGATAGGTAGGGGGTCATGCTCAACAACTTTCGCTGGCTTGAACAATAACCGGCCTGCGATGCCTGCGATAGCAATCACGCCAACCTGTCCCCACGCGGACGGCACAAGTAAAACGACGCAGGTAGCAATTGCCATGATGGTGACTCGCAGCCCATCCGTGCATAGGTTACGCGCCATGCCCCATACTGCTTGAGCGACCACGGCCACAGCCACCACTTTTAAGCCATGCAACGCGCCCTGCGAGACGTAATCGCCATAGCTGGAGATGCCGAGCGCAAAAAGGATCAAGGCTATGGCAGACGGCAGCGTGAAGCCAGCCCAAGCAGCCAGCGCCCCGCTGTATCCAGCCCGAGACAGTCCTACCGCTATGCCGACCTGGCTGCTTGCAGGCCCTGGCAAGAACTGACAAAGCGCGACCAAGTCAGCATAGCTCCGTTCGGAGAGCCAGCGCCGCCGTGTGACAAATTCGGCGCGGAAGTAGCCCAAGTGCGCAATGGGGCCGCCAAAAGATGTCAATCCAAGCCGCAGAAAAATAAGAAAGACCGACCATGGTCTGCTGTCATCGGTAGGGTTATTCGTCATACTTTCGCCTTCATGATCTGCAACGAGTTGATCAATAATAAGCGAAATTCGATAACGAAATTCGATATAAATCTAGAAAAAAATACCTCTATGTGTACTACGCAGTTTTAGCTGTGGCTTTCACAGGAGCACGCTTACTTACGGCTTAGCGTGCTTTATTTTCCGTTTTCTGAGGCGATCCCTAGGAGCTCGGATCTCAGGACGAAGGTCTCCGCGAATGTCCGGTCGATCCGCGCGACGTCCCAGGCGGGCGTTCCCTTGGCGGACATCCACGCCGCAGCGTCGTGCATCAGCCGCACAACCTCGTCGATATCACCCGAGCAGGCGACCCGAACGTTCGGAGGCTCCTCGCTGTCCATTCGCTCCCCTGGCGCGGTATGAACCGCCGCCTCATAGTGCAGTTTGATCCTGACGAGCCCAGCATGTCTGCGCCCACCTTCGCGGAACCTGACCAGGGTCCGCTAGCGGGCGGCCGGAAGGTGAATGCTAGGCATGATCTAACCCTCGGTCTCTGGCGTCGCGACTGCGAAATTTCGCGAGGGTTTCCGAGAAGGTGATTGCGCTTCGCAGATCTCCAGGCGCGTGGGTGCGGACGTAGTCAGCGCCATTGCCGATCGCGTGAAGTTCCGCCGCAAGGCTCGCTGGACCCAGATCCTTTACAGGAAGGCCAACGGTGGCGCCCAAGAAGGATTTCCGCGACACCGAGACCAATAGCGGAAGCCCCAACGCCGACTTCAGCTTTTGAAGGTTCGACAGCACGTGCAGCGATGTTTCCGGTGCGGGGCTCAAGAAAAATCCCATCCCCGGATCGAGGATGAGCCGGTCGGCAGCGACCCCGCTCCGTCGCAAGGCGGAAACCCGCGCCTCGAAGAACCGCACAATCTCGTCGAGCGCGTCTTCGGGTCGAAGGTGACCGGTGCGGGTGGCGATGCCATCCCGCTGCGCTGAGTGCATAACCACCAGCCTGCAGTCCGCCTCAGCAATATCGGGATAGAGCGCAGGGTCAGGAAATCCTTGGATATCGTTCAGGTAGCCCACGCCGCGCTTGAGCGCATAGCGCTGGGTTTCCGGTTGGAAGCTGTCGATTGAAACACGGTGCATCTGATCGGACAGGGCGTCTAAGAGCGGCGCAATACGTCTGATCTCATCGGCCGGCGATACAGGCCTCGCGTCCGGATGGCTGGCGGCCGGTCCGACATCCACGACGTCTGATCCGACTCGCAGCATTTCGATCGCCGCGGTGACAGCGCCGGCGGGGTCTAGCCGCCGGCTCTCATCGAAGAAGGAGTCCTCGGTGAGATTCAGAATGCCGAACACCGTCACCATGGCGTCGGCCTCCGCAGCGACTTCCACGATGGGGATCGGGCGAGCAAAAAGGCAGCAATTATGAGCCCCATACCTACAAAGCCCCACGCATCAAGCTTTTGCCCATGAAGCAACCAGGCAATGGCTGTAATTATGACGACGCCGAGTCCCGACCAGACTGCATAAGCAACACCGACAGGGATGGATTTCAGAACCAGAGAAAGAAAATAAAATGCGATGCCATAACCGATTATGACAACGGCGGAAGGGGCAAGCTTAGTAAAGCCCTCGCTAGATTTTAATGCGGATGTTGCGATTACTTCGCCAACTATTGCGATAACAAGAAAAAGCCAGCCTTTCATGATATATCTCCCAATTTGTGTAGGGCTTATTATGCACGCTTAAAAATAATAAAAGCAGACTTGACCTGATAGTTTGGCTGTGAGCAATTATGTGCTTAGTGCATCTAACGCATAGTTGAGCGGCGGGCGCAGCCCGTCCGCTTGAACGCCGAGTTAGGCATCAGATGCCCTCGGCGCGGGTCGATGCACTTTTCGCACATGCCGCTCAACGCAAGATTCTCTCAATCGTTGCTTTGGCATATCGAACGAACGCGGCCGTCTCTTCGACGCGCATTGCTAGGTCGTCGTCCTCGCTACCCAGGTACGCCGCGCGTGCCTTGCAGATGAGGGGCCGATGCTCGGCAGGCAAACGCTCCGATACCCATGCGGCAGCAACGTCCTTAGGAGCAATGAGACCAGTTGAAGCGCTGTACCAAATGCGAGCAAGAGCAAGAACGACGTTCCGCTCGTCACCCTTCCAATCCGACTCTGCATTCCACTGGGCAATAGTGTCGAAAAGCGCCTTGGAGAAATGCTCCTTCGGCACCGGCTCGAAAAACGTGGCTGCGGATGGGCCTAGAAGCGCAAGGCTGTGTTGCCTCGCCTTGGTCAGCAAAATCGCAAGATCGTGATCCAGAACGGCAGGCTCGAACGTTCCGGAAAGGATGTCGTGGCGGAGCCACTCACCGAACTGAAGCTCACGCCGCGCCGGATAGCGCCAAGGCACTACTTCGCTTCGAGCGACAACAGTTAGCTCCAGCGGTCGCCATGTTCCGCCATCGCCTGGCGGTGATGAGACTTTCAGCAAATCGAGCATTAGCGCCTGCCGGAGCGAATCGTTAGGTGCGGCGCTGACGGTCACGAGCAAGTCTATGTCGCTGTCCGGCTTCAGCCCTCCATCGATCGCAGATCCGAACAGGTGGATTGTGTCCAGTGTCGCAGCCAGATGGCGCTCGATCACCGCGCGAGCGTGGGACAGCTGCTTGAAAACTTGTGCAGGGAAAAATTCACCCATGATGCCTAACGTTAAGTTCAGCGGCAGCTTTTAAGTTGCGGCTTTGTGGAATACTTTTGCGCAGCAAAACCACAAAGACGCGACTTAAAAGCTGTCCAAGGAGCGAAGCGACTGGTGCTGCAACGCATTGTTAGCCTTTTTTCCAAATCTGGTATGTATAATTTATATTAGACATAAAAAACTGTTCAAAAACCAAATTGAAATTCTCAGGCATTATAGGGAATTTGATATCACCTTCGACTTCAACGTGAACAGTAGACAAATGAATTATATCTGCTTTTTCAATAAGGCTATTATAGATTTGACCCCCGCCAGAGACATATACATGATCTGTAACTTTTGATAGCTCTTTCAAAGCATTTTCTATTGAAGGAAAAACTAGGACGTTTTCATTTGAGCTTGAAATTCCGTTCTTTGACACTACTGCATATTTGCGATTTGGAAGAACACCCATAGAGTCAAATGTTTTTCTTCCGACAAGGAGCCATTGATTATATGTGAGCGCTTTAAAGAGTAGTTGCTCACCTTTTACTGACCACGGGATATCAGGACCACTACCGATTACGCCATTTTCTGACACTGCAGAAATCAATGATATTTTCAATTTAACTCCCTTAATGGCTAACTTTGTTTTAGGGCGACTGCCCTGCTGCGTAACATCGTTGCTGCTCCATAACATCAAACATCGACCCACGGCGTAACGCGCTTGCTGCTTGGATGCCCGAGGCATAGACTGTACAAAAAAACAGTCATAACAAGCCATGAAAACCGCCACTGCGCCGTTACCACCGCTGCGTTCGGTCAAGGTTCTGGACCAGTTGCGTGAGCGCATACGCTACTTGCATTACAGTTTACGAACCGAACAGGCTTATGTCCACTGGGTTCGTGCCTTCATCCGTTTCCACGGTGTGCGTCACCCGGCAACCTTGGGCAGCAGCGAAGTCGAGGCATTTCTGTCCTGGCTGGCGAACGAGCGCAAGGTTTCGGTCTCCACGCATCGTCAGGCATTGGCGGCCTTGCTGTTCTTCTACGGCAAGGTGCTGTGCACGGATCTGCCCTGGCTTCAGGAGATCGGAAGACCTCGGCCGTCGCGGCGCTTGCCGGTGGTGCTGACCCCGGATGAAGTGGTTCGCATCCTCGGTTTTCTGGAAGGCGAGCATCGTTTGTTCGCCCAGCTTCTGTATGGAACGGGCATGCGGATCAGTGAGGGTTTGCAACTGCGGGTCAAGGATCTGGATTTCGATCACGGCACGATCATCGTGCGGGAGGGCAAGGGCTCCAAGGATCGGGCCTTGATGTTACCCGAGAGCTTGGCACCCAGCCTGCGCGAGCAGCTGTCGCGTGCACGGGCATGGTGGCTGAAGGACCAGGCCGAGGGCCGCAGCGGCGTTGCGCTTCCCGACGCCCTTGAGCGGAAGTATCCGCGCGCCGGGCATTCCTGGCTGTGGTTCTGGGTTTTTGCGCAGCACACGCATTCGACCGATCCACGGAGCGGTGTCGTGCGTCGGCACTGTTGCAAATAGTCGGTGGTGATAAACTTATCATCCCCTTTTGCTGATGGAGCTGCACATGAACCCATTCAAAGGCCGGCATTTTCAGCGTGACATCATTCTGTGGGCCGTACGCTGGTACTGCAAATACGGCATCAGTTACCGTGAGCTGCAGGAGATGCTGGCTGAACGCGGAGTGAATGTCGATCACTCCACGATTTACCGCTGGGTTCAGCGTTATGCGCCTGAAATGGAAAAACGGCTGCGCTGGTACTGGCGTAACCCTTCCGATCTTTGCCCGTGGCACATGGATGAAACCTACGTGAAGGTCAATGGCCGCTGGGCGTATCTGTACCGGGCCGTCGACAGCCGGGGCCGCACTGTCGATTTTTATCTCTCCTCCCGTCGTAACAGCAAAGCTGCATACCGGTTTCTGGGTAAAATCCTCAACAACGTGAAGAAGTGGCAGATCCCACGATTCATCAACACGGATAAAGCGCCCGCCTATGGTCGCGCGCTTGCTCTGCTCAAACGCGAAGGCCGGTGCCCGTCTGACGTTGAACACCGACAGATTAAGTACCGGAACAACGTGATTGAATGCGATCATGGCAAACTGAAACGGATAATCAACGCCACGCTGGGATTTAAATCCATGAAGACGGCTTACGCCACCATCAAAGGTATTGAGGTGATGCGTGCACTACGCAAAGGCCAGGCCTCAGCATTTTATTATGGTGATCCCCTGGGCGAAATGCGCCTGGTAAGCAGAGTTTTTGAAATGTAAGGCCTTTGAATAAGACAAAAGGCTGCCTCATCGCTAACTTTGCAACAGTGCCCGAACAGATAAAGCTAGCATGCCAACGGTATACAGCGAGTCGCTCTTTGTGGAGGTGACGATTACCTAACAATCGGTCGATTCGTTTGATGTTATGTTTTGTTCTCGCTTTGGTTGGCAGGTTACGGCCAAGTTCGGTAAGAGTGAGAGTTTTACAGTCAAGTAATGCGTGGCAAGCCAACGTTAAGCTGTTGAGTCGTTTTAAGTGTAATTCGGGGTAATGACTCCAACTTACTGATAGTGTTTTATGTTCAGATAATGCCCGATGACCTTGTCATGCAGCTCCACCGATTTTGAGAACGACAGTGACTTCCGTCCCAGCCTTGCCAGATGTTGTCTCAGATTCAGGTTATGCCGCTCAATTCGCTGAGTGTAACGCTTGCTGATTACGTGCAGCTTTCCCTTCAGGCGGGATTCATACAGCGGCCAGCCATCCGTCATCCATACCACGACCTCAAAGGCCGACAGCAGGCTTAGAAGACGCTCCAGTGTGGCCAGAGTGCGTTCACCGAATACGTGCGCAACAACCGTCTTCCGGAGCCTGTCATACGCGTAAAACAGCCAGCGCTGGCGCGATTTAGCCCCGACGTATCCCCACTGTTCGTCCATTTCCGCGCAGACGATGACGTCACTGCCCGGCTGTATGCGCGAGGTTACCGACTGCGGCCTGAGTTTTTTAAATGGCGGAAAATCGTGTTGAGGCCAACGCCCATAATGCGGGCGGTTGCCCGGCATCCAACGCCATTCATGGCCATATCAATGATTTTCTGGTGCGTACCGGGTTGAGAAGCGGTGTAAGTGAACTGCAGTTGCCATGTTTTACGGCAGTGAGAGCAGAGATAGCGCTGATGTCCGGCGGTGCTTTTGCCGTTACGCACCACCCCGTCAGTAGCTGAACAGGAGGGACAGCTGATAGAAACAGAAGCCACTGGAGCACCTCAAAAACACCATCATACACTAAATCAGTAAGTTGGCAGCATCACCTAATTCGGGGCAGAATTGGTAAAGAGAGTCGTGTAAAATATCGAGTTCGCACATCTTGTTGTCTGATTATTGATTTTTCGCGAAACCATTTGATCATATGACAAGATGTGTATCCACCTTAACTTAATGATTTTTACCAAAATCATTAGGGGATTCATCAGGGTGATGCGTGCACTACGCAAAGGCCAGGCCTCAGCATTTTATTATGGTGATCCCCTGGGCGAAATGCGCCTGGTAAGCAGAGTTTTTGAAATGTAAGGCCTTTGAATAAGACAAAAGGCTGCCTCATCGCTAACTTTGCAACAGTGCCGTGCAGACAGAAACCGTAAACACCGGCATTGACATGCCGGGGAAGCCCTTATAGTACAATAATTCTCTATATCCAAACTGACCCCGATGAGAAAAGCATGGAGACGTTGAGCACCAATCTGCAACTCGCCCGGCTGGTTGGCGTTCAGGGGACGCCGGCAACCATCATTGGCGACGAGATGATCCCCGGCGCGGTATCGTGGGAGACCCTTGAGGCGGTGGTGAAAGAAAAACTGGCGGTGGCCCATGCTCAGTAAACTGCGCCGCTGGCTGCGTGAAGGCGCGATCTTACTGGTTGTGCTGGCTGGCGTGATAATCCTGCTGGATGTCTGGCGTTCTCCGCAGATGCCGGCCATGTTTGACAGCACGCCGCTGCATACGCTGGACGGGGAAACCGTAACGCTGGCGTCGATCAGTGAAGAACGCCCGGTGCTGCTCTACTTCTGGGCGAGCTGGTGCGGTATCTGCCGTTTCACCACGCCGGATGTCGCCCGTTTGCAGTCGGAAGGGGAGAGCGTCATGACCATCGCGCTGCGTTCCGGTAATGACGGGGAGGTTTCCCGCTGGTTATCGCGTAAAAGGGTGACGTTCCCCGTCGTGAATGATAGCGGCGGTGAGATATCACGAAACTGGGAAATCAGCGTCACGCCAACGCTGGTGGTGGTGTCGAAGGGGCAGGTGGTAACTACGACCAGCGGCTGGACCAGCTACTGGGGCATGAAGTTACGTCTGTGGCGGGCAGCCATGTTTTGATAGCGTGCCGGGGAAACCCGGCATTTTTTAACCCATTGTAAGGATGTGTAAAACGAGCGGAGAGCGTGTTTTCTGTTATTTTTGCTGCTTTTTTACCGACGCCAGTTATTATTTTTTACCGCTGCCTGACGTTGCAAACCTGAATTGATAATGGCATATCTGTTTTAATTGAATGAAAGTCTGTGATACGTTCAGGCGATTTTTTCGATTTCCATTTTGACAGGGATAACAATTCAATGCGCAAGGGTAAAATTATTGTTGCATCAATGATGGTGCTTTGTGTCCTTATTTTTGTTGCGGCGGCGGCATGGTTTATGCTGTTCCAGGGAGAAATGACGGAGCCGACAGAGGAGGAAAAACAGGCGGCAATTTTACACGCTGCGGGCCTGATGAAATCAGAGACCCAGGATAAAAAATCAGTCGAAACGCTCTATCATCGTTATATTATTCAACGCCATGTTAATTTAGATTCCGGCGAACTGGTGGCTGGCAGCAGCGCGGACACCGCGCGGCAGAAGTGTGAAAAACTTGCCCCTGAACGCGACCCAGCGCAGGTTCGTCAGCGCTGTACGGTGGCGGATGTGTTCTTTGTGAAAGATAAAAATAATGAAATTCAGCAGGTTATCATTCCAGTTACCGGTAAGGGTGCGAAATCCATGATGCATGCGTTTCTTGCTCTGGGGCTGGACGGTCGTACGGTGAGAAATCTGTATTATTATCAGCAACGGGAAACGCCGTTTCTGGGGGCTAGGGTGGAAGACGCCAACTGGCGCAAACAGTGGCCAGGGAAACGATTATTAGATAACAGCGGACATCCTGCATTGAAAATAGTACAGGATAAACCTGAACATGCCGATGAATATACCGTTGACGGTATTTCCGGTGCGACGTTGACATCAACCGGCGTTGAGAAAAGTATTAACTACTGGATGGGGCCGCAGGGATATGGTCAATTCTTACAGCGTCTTGCCAGCGATCGAAATAACCTTAATCTTTGAATATTGCTGTACGCAATAACGCGTTTTATTTCTGCCTGCCGATAATGAATAATATCACTGTCGGCAGGGGGATTTATTCCTCTGTTACCGCGCCTGCCTTGCCGTTAATTCCATGAGAAAAACAGGGAGATAACGTCCCTTTTATCAACGCATAATGTGTGTGTTCATCACGATTTGATGAAATAAGTTTACATAACTTGTCGTCTGCTGACATTTTTATGATCCAGGTCATGTATAACGCGACAAAAAGATATGATAATAATTATCATTTGTATTCTTTGGCGGTGTGCACGTGCGTAACTTCCGTAACTCTTTGTTGGTTACTCTCTTTGGCTTGTTTATAAGCATGAGTGTCTGGGCGTCGACGAATTATGCGCCTTTGATTGAAGATATCGAGCAACGTCTTGATAAAACAGCGGAACTTTATCAGCAACAGCATGCCGACGAGGCGCGCCGCACGGTACAAATGGCCTATTTTGAGGTGTTCGAGAACCTGGAAGGGCCGATCCGCATCAACATTTCCGCGCGCAAAAGTTACGAGATGGAGAGCGCATTCGGCGAGATCCGTCGAATGATTGGCGAGAAAAAACCGCTCGCTGACGTCCAGGCGCGCATTGACTGGCTGAAAGCCGCACTGCGCGAAGTGGAACCGGTGCTGGATGGCGGACATCGTCTGGTGGCCGAAGAGCAGCACAACGCGCTGTCCAGGGACGACATTGCCGTTCACTGGCAGGAGAGTTTCAGGACGATCGACGATCTGCTGGCGCAGGCGGTCACTGAATATCAGGCCGGGAATTACAGCGTTGCCAGTCAGCACGTTCAACAGGCGCACTATCAGGGCTTTAAAAACTCTGAGATGGAGATGTCCCTCAGACAAAACCGTTCTGCAAAAGATGCCGCCTCCATTAACCAACAATTCTCATCCCTGATTGCGCTGACCGCGCAACCTGACCATCTCAACGATGTCTCCTATCAGGTCACTACGCTGCTACAGGATATCGAGGATATCTTACCCGGCTTGCCAACCACCCGTGACGATCAGCAGGTTGCCGCAGCGCAAAGCGCAGACAACATTCCGGCGGCGGACGAGGGAAATAACCGCACCGACTGGGCTGAGGTGACGACGGGAATTAACCAGAGCATTCAGGACGCGATAGCGCGCTATCAGGGCGGCGATGCGAAGAATGCGATTCTGGATATCCAGGATACCTACTTCGACCGCTTCGAAGCCAGCGGCATGGAAAACAAAATCGGCTCTCGCGATTCGGCATTTAAAACCACGCTGGAGGCGTATTTTACCCGCCTGGTCAGTCTGATGAAGGCCGGTCAGCCGGTTGAGCGCCTGAATGCAGAGGCCAGCGCGCTGACGCAGGATCTGCAAAAAGCCGTGACGATGCTGGGCGAAGGCGAAGAAACCCAGTGGAGTCTGCTGCTCTATAGTCTGATGATCATCGTGCGCGAGGGGCTGGAAGCGCTGCTGATTGTTGCGGCAATCGTGGCCTACATGGTGAAAAACAACCATCAGGATAAGCTGCCGCTTATTCGTCAGTCGGTAATTGTGGCGCTGATCGCCAGCGTCATCACCGCCGCTATCTTCCAGATGCTGTTTACTAACTCCGGCGCCAGCCGTGAACTGCTGGAAGGCATAACGATGCTGATTGCCGTCGTGATGCTGTTCTTTATGAGTTACTGGCTGCTGTCCAAAGTGGAAGCGCGCCACTGGAAAGCCTGGCTGGAAGGCAAACTGTCTCATTCCCTGTCGCGAGGCTCCCTGGTCGGACTATGGCTGACCAGCTTCCTGGCGGTGTACCGCGAAGGGGCGGAAACGGTGCTGTTCTATTACGCTCTGATTGGCGATGCAAACACGGTATCCGGCCATATGGCGATTGGCGCCGGTTTTGTGATTGGCTGCGTGGTGCTGCTGCTCGCCTGGCTGGTGATGCGTTACTCAGTGGTGCGCCTGCCGCTGAAACCCTTCTTTATGTTTACCGGCAGTTTCATGTATCTGATGGCCTTCGTCTTTGCGGGCAAAGGCGTTCTGGAACTGGTGGAAGGCAAACTGTTCCAGCCTACGTTGATTAACGGCTTCCCTGAAATCAGCTGGCTGGGGATTTATCCCTACGTGGAAACGTTGTTACCGCAGGTCGTATTGCTGCTCGCGGCGCTGGTGGCGCTGTGGGTGATGCGGCGCAAAAGCGCGGTTCCCGGGGAGACGATAAAAAATAACCCATAATCGTTGTATAGCCGTTGTTTTAGACGAGAGGATACGTTTGATGACCATGAAGAAAACCCTGATTGCCAGCGCAGTGATGGCCAGCATTTTCATTGCGCCAGCCGCGTTTGCTTTTAAAGAGTACCCGGCAGGCGAGCCTGTCACCATGAATGAAATGGAGCTGGCGGCCGTTTACCTGCAACCGATTGATATGGAACCGCGCGGCATGGGCTTACCGGCAGCAAAAGCCGATGTTCACCTTGAAGCGGATATCCACGCTGTAGAAGGCAATAAAAACGGCTTTGGCGCAGGGGAATGGATCCCGTACCTGACCATCAGCTACACCCTGGTCAACAACGACACGGGCGAAAAACAGGAAGGCACCTTCATGCCGATGGTTGCCAGCGATGGCCCGCACTATGGCGCGAACATCAAAATGATGGGCGTGGGCAACTATAAAGTGACCTACCACATTGAACCGCCGTCAAAAGCCGGGATGCATCGCCATACTGACAGCGAAACAGGCGTAGGCCGCTGGTGGAAACCGTTTGATGTGAGCTACGAGTTTAAATATGTCGGTCTGAACTAAAACCGACTAACCAACGCGCCAGGAGGATTCCCCCTTCTGGCGCGTTGGTCAGACCGATCATATGCCCGTCGCTTAATTCAACCCGCCGTACAGAGTCGAAGTTATGAGTTACTTTTTCGTCACGACGCTACAGGTCTTTTTCTGCATTGCGCTTCTTTCCGGTGTTCTCTGGAGTCGAAACGATCCTCCCTCTTTACGTCCGCTGACCTGGACGCTGCTGACCGGGCTGATTGCCGGCGTGCTGGCGGGACTGTTTATTCACGGCAGCCAACCGGTACAACTGCTGCTGGTTGGGGCGGAGGTCATGGTATCGCTGCTGTTTGTCCTCAGTTTCTGGTGGGCTTCAACGCGTATCCGCTATCTGTGGCAGGGGATTCTGATTTTCGGCGCTGCCCGCCATTGGGCGCTGGACCCTAATCTGGGCGGGCTGACCAGTACGCATGTGCTGAATACTGACCTGCTGTTAAACCTGACGGCCGTCGTTCTCGCTTTTGCGATCCTCTGTCTGGCGGGCGTACTCTGCGCGATGCTGCTGCGGCGTATTCGCGGCCTGTACTGGCCGTTAACGCTGATTCTGCTGGTGATGATCTGGCTGCCGCTGAGCGGCAACCTGCTGTTGTTGCTGATGAAATTACAGGTTGTTCCGCTGGGAAAATCACTGCTGAGCTTCGTGGCGAAAGTCACAAATAACACGGCGCTGTATAACTGGGCGGGAGCCGCGCTGCTGCTGGCCCTGGCGCTGTGCTGGCTTCCGGCGCTGTTGCGGGCTTTCGACAGACGCGGGAAACCGAAGAACCGATTGCTCACCGTCTGGCGCTGGCGCAGCGTCGCAACGCTTTGCGGCTGTGGTTGGTCACAATCGGCTGCGCGGTGGTCGTTATCGCAGGCCAACTGTGGGTGATAAAGTGGCCTCGCAGCCGCCGCAACTCTCTGAAGCCGTGCCCGTAACGCGGGGAGCGATGGCATGGTGCGCCTGCCGGTTGAACAGCTTCGTGACGGTAAACTGCATCGTTTCGTCTGGGTGGCGGACGATGGCAAAGCGGTGCGCTTCTTCGTGATTAACCGCTATCCCGACAAGCTGCGTTTTGGCGTGGTGTTCGACGCCTGCCTGCTGTGCGGCGATCAGGGTTATGTCATGGAGGGCAATCAGGTTATCTGCGTCGCCTGCGGAGTGCATATTTTTATTCCGTCTATCGGCAAGGCCGGTGGCTGTAACCCGGTGCCGATTGAAAACTGGCACAATGATGAAAAAGAGCTGGTGATCCCCGGTAAAGAACTGGCGACAGGGGTGAACTACTTCTCGACGGTCATGACTATTAAAGTGACCGATCCGGTCGATGGTTCAACGTTGACCAATACCTCAGCCGATTACAAATACAGCTATGGCGGCAAGACCTGGTTCTTCTCGTCAGAGGCTAACTATGAACGCTTCCGTGAAACGCCGGAGCAGTTTGTTCCTGCCGACATGAGGGAGGAATAATCATGCTGTGGCGGATGTTACGACAATCCTGGGGGCGCAATTTACGCCGCAAAGTGCTGGCGATAATCACCGTTTTTCTGGCCTCCAGCCTGATCTCGGCGCTGCTGGCGGTGTCCATTGATATCGGCGACAAAATGTCCAGAGAGCTGAAGTCTTATGGTGCGAACATTTTGATTGAACCCGCCGGACAGGCTGCGCTGCCCGCGCTGTTTAGTGAGAGCAGTAATCCGCTTTCCGGTCAGGATTTTCTTGATGAAGCCGAGCTGCCGAACATCAAAGATATCTTCTGGCGAAACAACATTGTCGGGTTTGCGCCGATGCTCGGCGGCGAAGCCAGCGTGGAGGGAGAACCAGTGCGGATTCTGGGCACTTTCTTCAGTCAGCCAGTGGATATTCCTGATGAAGAGGGATATGAGACGGGGCAGAAAACGGTCAGCCCATACTGGCAGGTGACCGGCGACTGGCCGCAGGAACCCGCAGGCGCAGAGCCGCAGACCTTAGTCGGGCACGCGCTGGCGCGGCAAATGGGCTGGAAACCCGGTGATAAGCTGACATTACGTACCGAGGCGAAGCAGTGCAGGTCACCGTCAGCGGTATCCTCTCCAGCGGCGGCGATGAAGATAACCAACTGGTGATGCCGCTAAGCACGGTACAGCACCTGCTGGGGCTCCCCGGAAAAGTGCAGGCGATTCGCGTCTCGGCGCTGACGGTGCCGGAAAACGAACTGTCCCGCCGCGCGCGGGAAAACCTGGACGCGCTCAATGCCGAAGAGTACGACCTCTGGTATTGCACGGCCTATGTGTCGTCGATCGCGCATCAGCTGGAAGAGGCGATTTCCGGTGCGGAAGTGCGCCCGGTATGGCAGGTCGCGGCGTCCGAAGGGTGGTGATCGATAAAATTCAGTTGCTGATGGCGGTCGTTACCGTCGCGGCGCTGGTGGCTTCCGCAATGGGGATCGCCTCGCTGATGACCAGCACCATTATGGAACGCGCCAAAGAGATCGGTTTGATGAAAGCGCTGGGTGCGCGACAGTGGCAAATTATGCTGCTGTTCTACCTGGAAGCGGCGTCCAGCGGGCTGGCTGGCGGTGCGCTGGGATGTATTGCCGGGTGGGGGCTGGCGAAAGCGATTGGCGTCATGCTCTTCGACGCGCCGCTTAATTTTGCCTGGATTGTGGTGCCGTGCGTACTGGTGATTGCGGTACTGATTGCGTTGATCGGCACCTGGTTCCCGGCCCGGCGGATTGCCCGGCTGTATCCTGTGGAGGTGCTGTATGGCCGCTAAACGTACCATGCTCTGGCTGCTGGTGTGGCGGGCGCTGCGTCTGCGTTTTCAGCGGGTCAGCGTGGTGTTTGCCGCGCTGATGGTGGGAGCGACCATCGTGACGGCGCTTTTTGCCGTCTGGTTCGACATTAACACCAAAATGAGCGAAGAACTGCGCACCTTCGGCGCGAATTTTTACATCGGGCCGGGGCACGGTTCCAGTATGCCGCAGCAGGAGTTGCAGAGCATTCTCGATCAGGCGCCGCAGGGGCTGGTGCATGGCGCCAGTCCGTGGTTGTACGGCATGGCGCGTACCGAGCTGGAAAAAGTGGTGATGGTTGGCGTGTGGTTCGAGTCGCTGCAAAAACTGGTGCCGTACTGGCAGGTCACCGGTAGCTGGATTGGCGTTAGTTTTTGACGACCGTAATGCGATGATCGGCGTCAAACTGGCGGAACGCCTCAACGTGCAGCCGGGCGACAGCATCACGCTGGTGGATCACAATCAGCGTAAGAATTTGCAGATTAAAGGCATTGTGGAGTCTGGCGATGCGACGGACAACATGCTGATCGTCAGCCTCGACGTGGCGCAGGCCTGGCTGCATCAGCCGGCAAAATCAGCCACGGCTTGCTGAGCGTCAGTAACGATGTCGGCCAGGTGGAGAACTATGCCAGCCGGTTGCAGGCGCAGTATCCTGACCTGGAGATTCGTCCGGTGCGTAAGGTCTCTGCTTCCGAAGGGCAGGTGCTGGATAAAATTAAAGGTCTGATGGGACTGGTCTCGATCGTGATTCTGGCGCTCTCTTCGCTGTG
